# Supplementary material for: Expression Profiles and Potential Functions of Long Non-Coding RNAs in the Heart of Mice With Coxsackie B3 Virus-Induced Myocarditis
Source: Front Cell Infect Microbiol. 2021 Aug 24;11:704919. doi: 10.3389/fcimb.2021.704919 (PMC8423026; doi:10.3389/fcimb.2021.704919)
Supplement: Supplementary file 1 [file DataSheet_1.zip]

Archive with 76 entries (55 files):
- Figure 1(raw data)/Figure 1B-1C/
- Figure 1(raw data)/Figure 1B-1C/RNA-seq in A_J mice/
- Figure 1(raw data)/Figure 1B-1C/RNA-seq in A_J mice/DESeq-A_J mice/
- Figure 1(raw data)/Figure 1B-1C/RNA-seq in A_J mice/DESeq-A_J mice/._DEG_stat.pdf
- Figure 1(raw data)/Figure 1B-1C/RNA-seq in A_J mice/DESeq-A_J mice/._DEG_stat.xlsx
- Figure 1(raw data)/Figure 1B-1C/RNA-seq in A_J mice/DESeq-A_J mice/con_vs_FM/
- Figure 1(raw data)/Figure 1B-1C/RNA-seq in A_J mice/DESeq-A_J mice/con_vs_FM/._con_vs_FM.lncRNA.DESeq.Down.xlsx
- Figure 1(raw data)/Figure 1B-1C/RNA-seq in A_J mice/DESeq-A_J mice/con_vs_FM/._con_vs_FM.lncRNA.DESeq.Up.xlsx
- Figure 1(raw data)/Figure 1B-1C/RNA-seq in A_J mice/DESeq-A_J mice/con_vs_FM/._con_vs_FM.lncRNA.DESeq.xlsx
- Figure 1(raw data)/Figure 1B-1C/RNA-seq in A_J mice/DESeq-A_J mice/con_vs_FM/con_vs_FM.lncRNA.DESeq.Down.xlsx
- Figure 1(raw data)/Figure 1B-1C/RNA-seq in A_J mice/DESeq-A_J mice/con_vs_FM/con_vs_FM.lncRNA.DESeq.Up.xlsx
- Figure 1(raw data)/Figure 1B-1C/RNA-seq in A_J mice/DESeq-A_J mice/DEG_stat.xlsx
- Figure 1(raw data)/Figure 1B-1C/RNA-seq in A_J mice/genomeCircos-A_J mice/
- Figure 1(raw data)/Figure 1B-1C/RNA-seq in A_J mice/genomeCircos-A_J mice/._genomeCircos.pdf
- Figure 1(raw data)/Figure 1B-1C/RNA-seq in A_J mice/genomeCircos-A_J mice/genomeCircos.pdf
- Figure 1(raw data)/Figure 1B-1C/RNA-seq in A_J mice/Volcano and MA-A_J mice/
- Figure 1(raw data)/Figure 1B-1C/RNA-seq in A_J mice/Volcano and MA-A_J mice/._con_vs_FM.MA.pdf
- Figure 1(raw data)/Figure 1B-1C/RNA-seq in A_J mice/Volcano and MA-A_J mice/._con_vs_FM.Volcano.pdf
- Figure 1(raw data)/Figure 1B-1C/RNA-seq in A_J mice/Volcano and MA-A_J mice/all.heatmap.xlsx
- Figure 1(raw data)/Figure 1B-1C/RNA-seq in A_J mice/Volcano and MA-A_J mice/con_vs_FM.heatmap.xlsx
- Figure 1(raw data)/Figure 1B-1C/RNA-seq in BALBc mice/
- Figure 1(raw data)/Figure 1B-1C/RNA-seq in BALBc mice/DESeq/
- Figure 1(raw data)/Figure 1B-1C/RNA-seq in BALBc mice/DESeq/._DEG_stat.pdf
- Figure 1(raw data)/Figure 1B-1C/RNA-seq in BALBc mice/DESeq/._DEG_stat.xlsx
- Figure 1(raw data)/Figure 1B-1C/RNA-seq in BALBc mice/DESeq/con_vs_NFM/
- Figure 1(raw data)/Figure 1B-1C/RNA-seq in BALBc mice/DESeq/con_vs_NFM/._con_vs_FM.lncRNA.Down.xlsx
- Figure 1(raw data)/Figure 1B-1C/RNA-seq in BALBc mice/DESeq/con_vs_NFM/._con_vs_FM.lncRNA.Up.xlsx
- Figure 1(raw data)/Figure 1B-1C/RNA-seq in BALBc mice/DESeq/con_vs_NFM/._DESeq.con_vs_FM.xlsx
- Figure 1(raw data)/Figure 1B-1C/RNA-seq in BALBc mice/DESeq/con_vs_NFM/con_vs_NFM.lncRNA.Down.xlsx
- Figure 1(raw data)/Figure 1B-1C/RNA-seq in BALBc mice/DESeq/con_vs_NFM/con_vs_NFM.lncRNA.Up.xlsx
- Figure 1(raw data)/Figure 1B-1C/RNA-seq in BALBc mice/DESeq/DEG_stat.xlsx
- Figure 1(raw data)/Figure 1B-1C/RNA-seq in BALBc mice/genomeCircos/
- Figure 1(raw data)/Figure 1B-1C/RNA-seq in BALBc mice/genomeCircos/._genomeCircos.pdf
- Figure 1(raw data)/Figure 1B-1C/RNA-seq in BALBc mice/genomeCircos/genomeCircos.pdf
- Figure 1(raw data)/Figure 1B-1C/RNA-seq in BALBc mice/Volcano_MA/
- Figure 1(raw data)/Figure 1B-1C/RNA-seq in BALBc mice/Volcano_MA/._con_vs_FM.MA.pdf
- Figure 1(raw data)/Figure 1B-1C/RNA-seq in BALBc mice/Volcano_MA/._con_vs_FM.Volcano.pdf
- Figure 1(raw data)/Figure 1B-1C/RNA-seq in BALBc mice/Volcano_MA/con_vs_NFM.heatmap.xlsx
- Figure 1(raw data)/Figure 1B-1C/RNA-seq in C3H mice/
- Figure 1(raw data)/Figure 1B-1C/RNA-seq in C3H mice/DESeq/
- Figure 1(raw data)/Figure 1B-1C/RNA-seq in C3H mice/DESeq/._DEG_stat.pdf
- Figure 1(raw data)/Figure 1B-1C/RNA-seq in C3H mice/DESeq/._DEG_stat.xlsx
- Figure 1(raw data)/Figure 1B-1C/RNA-seq in C3H mice/DESeq/con_vs_NFM/
- Figure 1(raw data)/Figure 1B-1C/RNA-seq in C3H mice/DESeq/con_vs_NFM/._con_vs_FM.lncRNA.DESeq.Down.xlsx
- Figure 1(raw data)/Figure 1B-1C/RNA-seq in C3H mice/DESeq/con_vs_NFM/._con_vs_FM.lncRNA.DESeq.Up.xlsx
- Figure 1(raw data)/Figure 1B-1C/RNA-seq in C3H mice/DESeq/con_vs_NFM/._con_vs_FM.lncRNA.DESeq.xlsx
- Figure 1(raw data)/Figure 1B-1C/RNA-seq in C3H mice/DESeq/con_vs_NFM/con_vs_NFM.lncRNA.DESeq.Down.xlsx
- Figure 1(raw data)/Figure 1B-1C/RNA-seq in C3H mice/DESeq/con_vs_NFM/con_vs_NFM.lncRNA.DESeq.Up.xlsx
- Figure 1(raw data)/Figure 1B-1C/RNA-seq in C3H mice/DESeq/DEG_stat.xlsx
- Figure 1(raw data)/Figure 1B-1C/RNA-seq in C3H mice/genomeCircos/
- Figure 1(raw data)/Figure 1B-1C/RNA-seq in C3H mice/genomeCircos/._genomeCircos.pdf
- Figure 1(raw data)/Figure 1B-1C/RNA-seq in C3H mice/genomeCircos/genomeCircos.pdf
- Figure 1(raw data)/Figure 1B-1C/RNA-seq in C3H mice/Volcano_MA/
- Figure 1(raw data)/Figure 1B-1C/RNA-seq in C3H mice/Volcano_MA/._con_vs_FM.MA.pdf
- Figure 1(raw data)/Figure 1B-1C/RNA-seq in C3H mice/Volcano_MA/._con_vs_FM.Volcano.pdf
- Figure 1(raw data)/Figure 1B-1C/RNA-seq in C3H mice/Volcano_MA/all.heatmap.xlsx
- Figure 1(raw data)/Figure 1B-1C/RNA-seq in C3H mice/Volcano_MA/con_vs_NFM.heatmap.xlsx
- Figure 1(raw data)/Figure 1B-1C/RNA-seq in C57BL_6 mice/
- Figure 1(raw data)/Figure 1B-1C/RNA-seq in C57BL_6 mice/DESeq/
- Figure 1(raw data)/Figure 1B-1C/RNA-seq in C57BL_6 mice/DESeq/._DEG_stat.pdf
- Figure 1(raw data)/Figure 1B-1C/RNA-seq in C57BL_6 mice/DESeq/._DEG_stat.xlsx
- Figure 1(raw data)/Figure 1B-1C/RNA-seq in C57BL_6 mice/DESeq/con_vs_NFM/
- Figure 1(raw data)/Figure 1B-1C/RNA-seq in C57BL_6 mice/DESeq/con_vs_NFM/._con_vs_FM.lncRNA.DESeq.Down.xlsx
- Figure 1(raw data)/Figure 1B-1C/RNA-seq in C57BL_6 mice/DESeq/con_vs_NFM/._con_vs_FM.lncRNA.DESeq.Up.xlsx
- Figure 1(raw data)/Figure 1B-1C/RNA-seq in C57BL_6 mice/DESeq/con_vs_NFM/._con_vs_FM.lncRNA.DESeq.xlsx
- Figure 1(raw data)/Figure 1B-1C/RNA-seq in C57BL_6 mice/DESeq/con_vs_NFM/con_vs_NFM.lncRNA.DESeq.Down.xlsx
- Figure 1(raw data)/Figure 1B-1C/RNA-seq in C57BL_6 mice/DESeq/con_vs_NFM/con_vs_NFM.lncRNA.DESeq.Up.xlsx
- Figure 1(raw data)/Figure 1B-1C/RNA-seq in C57BL_6 mice/DESeq/DEG_stat.xlsx
- Figure 1(raw data)/Figure 1B-1C/RNA-seq in C57BL_6 mice/genomeCircos/
- Figure 1(raw data)/Figure 1B-1C/RNA-seq in C57BL_6 mice/genomeCircos/._genomeCircos.pdf
- Figure 1(raw data)/Figure 1B-1C/RNA-seq in C57BL_6 mice/genomeCircos/genomeCircos.pdf
- Figure 1(raw data)/Figure 1B-1C/RNA-seq in C57BL_6 mice/Volccano_MA/
- Figure 1(raw data)/Figure 1B-1C/RNA-seq in C57BL_6 mice/Volccano_MA/._con_vs_FM.MA.pdf
- Figure 1(raw data)/Figure 1B-1C/RNA-seq in C57BL_6 mice/Volccano_MA/._con_vs_FM.Volcano.pdf
- Figure 1(raw data)/Figure 1B-1C/RNA-seq in C57BL_6 mice/Volccano_MA/all.heatmap.xlsx
- Figure 1(raw data)/Figure 1B-1C/RNA-seq in C57BL_6 mice/Volccano_MA/con_vs_NFM.heatmap.xlsx
