# Supplementary material for: Expression Profiles and Potential Functions of Long Non-Coding RNAs in the Heart of Mice With Coxsackie B3 Virus-Induced Myocarditis
Source: Front Cell Infect Microbiol. 2021 Aug 24;11:704919. doi: 10.3389/fcimb.2021.704919 (PMC8423026; doi:10.3389/fcimb.2021.704919)
Supplement: Supplementary file 1 [file DataSheet_1.zip › Figure 1(raw data)/Figure 1B-1C/RNA-seq in A_J mice/DESeq-A_J mice/con_vs_FM/con_vs_FM.lncRNA.DESeq.Down.xlsx]

## Sheet: Sheet1
id	baseMean	baseMean_con	baseMean_FM	foldChange(FM/con)(FM/con)	log2FoldChange	pval	padj
ENSMUST00000214634	3036.22	6072.45	0	0	-Inf	3.2841e-15	5.91481e-11
MSTRG.9241.26	2185.52	4371.05	0	0	-Inf	1.26574e-14	1.77306e-10
MSTRG.29854.2	2677.92	5355.85	0	0	-Inf	5.75421e-12	1.76939e-08
MSTRG.15678.23	776.909	1553.82	0	0	-Inf	3.84447e-11	8.144e-08
MSTRG.8986.2	611.076	1222.15	0	0	-Inf	9.48911e-11	1.53374e-07
MSTRG.20865.1	266.68	533.36	0	0	-Inf	4.80947e-10	6.12469e-07
ENSMUST00000193253	89.7818	179.564	0	0	-Inf	3.10928e-08	1.75783e-05
ENSMUST00000225931	155.665	311.33	0	0	-Inf	4.71927e-08	2.45856e-05
ENSMUST00000192703	175.289	350.579	0	0	-Inf	1.772e-07	7.12867e-05
MSTRG.2060.13	759.885	1519.77	0	0	-Inf	3.56478e-07	0.000122126
MSTRG.2172.18	344.027	688.054	0	0	-Inf	4.21692e-07	0.000140274
MSTRG.9506.16	7747.15	15494.3	0	0	-Inf	1.11814e-06	0.000298029
MSTRG.15674.2	1195.72	2391.43	0	0	-Inf	2.35966e-06	0.00054459
ENSMUST00000205157	75.2469	150.494	0	0	-Inf	2.56235e-06	0.000582059
ENSMUST00000211317	36.5742	73.1484	0	0	-Inf	4.89412e-06	0.000967109
MSTRG.26098.120	5319.08	10638.2	0	0	-Inf	6.33025e-06	0.00117364
ENSMUST00000194736	32.326	64.652	0	0	-Inf	1.00146e-05	0.00168119
MSTRG.14596.14	1071.72	2143.43	0	0	-Inf	1.33716e-05	0.00209156
ENSMUST00000191452	30.2859	60.5718	0	0	-Inf	1.45197e-05	0.00224057
MSTRG.29445.3	919.471	1838.94	0	0	-Inf	1.6548e-05	0.0024866
ENSMUST00000197676	29.28	58.5599	0	0	-Inf	1.74647e-05	0.00258127
MSTRG.21237.18	1072.25	2144.51	0	0	-Inf	1.81118e-05	0.00265537
MSTRG.30643.28	1069.31	2138.62	0	0	-Inf	2.14105e-05	0.00306042
MSTRG.14603.1	719.659	1439.32	0	0	-Inf	2.38976e-05	0.00331081
MSTRG.20064.70	43.3569	86.7138	0	0	-Inf	2.80819e-05	0.00375835
ENSMUST00000196302	25.8461	51.6922	0	0	-Inf	3.55419e-05	0.00441994
ENSMUST00000192342	467.367	934.733	0	0	-Inf	4.95017e-05	0.00574662
MSTRG.26098.60	2489.99	4979.98	0	0	-Inf	4.99959e-05	0.00578459
MSTRG.32888.5	402.557	805.115	0	0	-Inf	5.13583e-05	0.00588626
MSTRG.9667.13	30.1939	60.3879	0	0	-Inf	5.16074e-05	0.00590409
MSTRG.5272.3	754.39	1508.78	0	0	-Inf	9.30247e-05	0.00936733
ENSMUST00000186531	243.043	486.086	0	0	-Inf	9.37038e-05	0.00941264
MSTRG.4279.24	234.449	468.897	0	0	-Inf	9.63537e-05	0.00961805
ENSMUST00000084593	21.3192	42.6385	0	0	-Inf	9.88276e-05	0.0097875
ENSMUST00000178920	232.398	464.797	0	0	-Inf	9.90332e-05	0.00979248
MSTRG.25944.14	301.152	602.303	0	0	-Inf	0.000130871	0.012258
MSTRG.1809.26	1064.73	2129.45	0	0	-Inf	0.000135089	0.0125622
ENSMUST00000198647	19.1489	38.2977	0	0	-Inf	0.000174625	0.0151927
ENSMUST00000194907	19.0808	38.1615	0	0	-Inf	0.000176547	0.0152975
MSTRG.21570.8	69.0445	138.089	0	0	-Inf	0.000180746	0.015597
MSTRG.26792.2	163.383	326.767	0	0	-Inf	0.000209467	0.0175185
MSTRG.14481.85	314.693	629.386	0	0	-Inf	0.000266116	0.0207998
ENSMUST00000173847	16.8861	33.7722	0	0	-Inf	0.000330507	0.0243246
MSTRG.10661.3	570.828	1141.66	0	0	-Inf	0.000345388	0.025141
MSTRG.30868.40	102.573	205.146	0	0	-Inf	0.000380038	0.0270692
MSTRG.2172.15	651.319	1302.64	0	0	-Inf	0.000388086	0.0274347
ENSMUST00000208188	16.2542	32.5084	0	0	-Inf	0.000411597	0.0287491
ENSMUST00000220671	93.577	187.154	0	0	-Inf	0.000415166	0.0288904
MSTRG.1809.16	697.207	1394.41	0	0	-Inf	0.000419508	0.0290478
ENSMUST00000187924	63.1846	126.369	0	0	-Inf	0.000590911	0.03699
MSTRG.21094.11	206.264	412.528	0	0	-Inf	0.000775261	0.0449673
ENSMUST00000219628	14.1641	28.3282	0	0	-Inf	0.000780314	0.0451268
MSTRG.26098.50	933.582	1867.16	0	0	-Inf	0.00089792	0.0499574
ENSMUST00000206423	96.7629	193.526	0	0	-Inf	0.00114931	0.0592383
ENSMUST00000221712	13.0722	26.1444	0	0	-Inf	0.00116286	0.0596685
ENSMUST00000222189	12.5744	25.1488	0	0	-Inf	0.00136996	0.0668302
ENSMUST00000199187	43.9049	87.8098	0	0	-Inf	0.001408	0.0680378
ENSMUST00000194571	32.8758	65.7516	0	0	-Inf	0.00149976	0.0706572
ENSMUST00000235839	12.2969	24.5938	0	0	-Inf	0.00153928	0.0719919
MSTRG.4434.1	137.91	275.82	0	0	-Inf	0.00153951	0.0719919
MSTRG.25866.11	22.3109	44.6218	0	0	-Inf	0.00165542	0.0752992
MSTRG.3010.2	26.2534	52.5069	0	0	-Inf	0.00171459	0.0766601
ENSMUST00000213343	11.8389	23.6778	0	0	-Inf	0.00173762	0.0771177
MSTRG.32592.1	41.066	82.1319	0	0	-Inf	0.00181658	0.0790151
ENSMUST00000197257	26.0057	52.0114	0	0	-Inf	0.00185412	0.0801627
MSTRG.19219.18	25.3848	50.7695	0	0	-Inf	0.00190202	0.0814794
ENSMUST00000193194	14.5828	29.1656	0	0	-Inf	0.00191619	0.0818637
MSTRG.16935.1	198.086	396.172	0	0	-Inf	0.00192929	0.0822412
ENSMUST00000195353	28.2414	56.4829	0	0	-Inf	0.0020463	0.0855948
ENSMUST00000181355	11.4232	22.8464	0	0	-Inf	0.00211039	0.0875498
MSTRG.32881.27	5142.85	10285.7	0	0	-Inf	0.00223929	0.0913636
MSTRG.29418.2	20.8795	41.759	0	0	-Inf	0.00232213	0.0935926
ENSMUST00000195007	11.152	22.3041	0	0	-Inf	0.00235095	0.0944221
MSTRG.13518.12	16775.8	33551.7	0	0	-Inf	0.00271966	0.103821
ENSMUST00000199097	19.4112	38.8224	0	0	-Inf	0.00275599	0.104718
MSTRG.10934.22	494.029	988.058	0	0	-Inf	0.00280408	0.105905
ENSMUST00000192845	81.3748	162.75	0	0	-Inf	0.00288564	0.108049
ENSMUST00000237417	10.6655	21.331	0	0	-Inf	0.00288967	0.108168
ENSMUST00000196539	24.55	49.1	0	0	-Inf	0.00294143	0.109585
MSTRG.30805.22	293.342	586.685	0	0	-Inf	0.00362886	0.127331
ENSMUST00000199851	15.5088	31.0176	0	0	-Inf	0.00364753	0.127773
ENSMUST00000197936	15.3475	30.695	0	0	-Inf	0.00367921	0.128633
ENSMUST00000177190	14.7642	29.5284	0	0	-Inf	0.00394493	0.134564
MSTRG.29787.18	99.6545	199.309	0	0	-Inf	0.00403113	0.136198
ENSMUST00000180685	9.88004	19.7601	0	0	-Inf	0.00403996	0.136403
ENSMUST00000201457	9.6928	19.3856	0	0	-Inf	0.00424977	0.14081
ENSMUST00000197174	26.2065	52.413	0	0	-Inf	0.00449035	0.146131
ENSMUST00000196705	19.6825	39.3649	0	0	-Inf	0.00469387	0.150885
MSTRG.26098.83	5460.74	10921.5	0	0	-Inf	0.00469971	0.150992
MSTRG.28720.2	15.4469	30.8938	0	0	-Inf	0.00479626	0.152466
ENSMUST00000214838	11.9015	23.8031	0	0	-Inf	0.00480156	0.152557
ENSMUST00000150037	9.4869	18.9738	0	0	-Inf	0.00484047	0.153291
MSTRG.9281.10	264.691	529.381	0	0	-Inf	0.0048834	0.154276
ENSMUST00000194526	9.2975	18.595	0	0	-Inf	0.00510078	0.158646
ENSMUST00000100291	9.16714	18.3343	0	0	-Inf	0.00529115	0.162304
MSTRG.26098.119	3868.2	7736.4	0	0	-Inf	0.00565842	0.169247
MSTRG.29681.2	45.5272	91.0545	0	0	-Inf	0.00605694	0.176944
ENSMUST00000205194	12.8171	25.6341	0	0	-Inf	0.0067309	0.188994
ENSMUST00000199867	17.7538	35.5076	0	0	-Inf	0.00699477	0.193304
ENSMUST00000192173	36.2654	72.5307	0	0	-Inf	0.00705833	0.194549
MSTRG.26098.85	333.269	666.538	0	0	-Inf	0.00726927	0.198067
MSTRG.26098.94	2045.92	4091.84	0	0	-Inf	0.00777687	0.206434
ENSMUST00000175717	8.29312	16.5862	0	0	-Inf	0.00793182	0.209159
MSTRG.26098.53	1908.78	3817.56	0	0	-Inf	0.00794317	0.209331
MSTRG.1809.31	141.076	282.153	0	0	-Inf	0.00812718	0.212224
MSTRG.20064.102	238.771	477.541	0	0	-Inf	0.00826658	0.214266
MSTRG.2060.20	145.503	291.006	0	0	-Inf	0.00833512	0.215158
MSTRG.32888.10	1422.95	2845.9	0	0	-Inf	0.00937504	0.229547
MSTRG.26098.57	1389.6	2779.21	0	0	-Inf	0.00960506	0.232833
MSTRG.15986.44	1388.9	2777.81	0	0	-Inf	0.00960747	0.232833
MSTRG.32881.26	1190.44	2380.88	0	0	-Inf	0.00981414	0.235598
MSTRG.14705.2	1283.19	2566.38	0	0	-Inf	0.00999471	0.237838
MSTRG.32888.6	1138.01	2276.02	0	0	-Inf	0.0101563	0.239558
MSTRG.26098.48	1088.62	2177.25	0	0	-Inf	0.0103837	0.242697
ENSMUST00000194880	7.70631	15.4126	0	0	-Inf	0.0105834	0.245118
MSTRG.4279.32	934.231	1868.46	0	0	-Inf	0.0112073	0.252614
MSTRG.31068.3	269.906	539.813	0	0	-Inf	0.0113776	0.254734
ENSMUST00000213816	7.45906	14.9181	0	0	-Inf	0.0118071	0.260009
MSTRG.4279.31	834.055	1668.11	0	0	-Inf	0.0121706	0.264366
ENSMUST00000219611	10.2996	20.5992	0	0	-Inf	0.0127286	0.270612
MSTRG.14596.15	723.378	1446.76	0	0	-Inf	0.0131404	0.275676
ENSMUST00000194601	7.1657	14.3314	0	0	-Inf	0.0133925	0.278453
ENSMUST00000168960	7.11028	14.2206	0	0	-Inf	0.0138563	0.283248
ENSMUST00000195226	7.14386	14.2877	0	0	-Inf	0.0139307	0.283729
ENSMUST00000210323	7.10743	14.2149	0	0	-Inf	0.0140956	0.285383
MSTRG.26098.54	531.573	1063.15	0	0	-Inf	0.0150334	0.294759
MSTRG.28638.14	537.866	1075.73	0	0	-Inf	0.0151482	0.29586
ENSMUST00000230712	7.936	15.872	0	0	-Inf	0.0151894	0.296206
ENSMUST00000212373	12.6961	25.3923	0	0	-Inf	0.0155494	0.300592
MSTRG.26098.121	492.41	984.82	0	0	-Inf	0.0156183	0.301169
MSTRG.31517.5	503.52	1007.04	0	0	-Inf	0.0156551	0.301322
MSTRG.5763.13	485.648	971.296	0	0	-Inf	0.0157264	0.301547
MSTRG.14561.9	483.646	967.291	0	0	-Inf	0.0159727	0.30428
MSTRG.14596.9	127.999	255.998	0	0	-Inf	0.0160244	0.304713
MSTRG.24950.2	478.86	957.72	0	0	-Inf	0.0160826	0.305312
ENSMUST00000175846	6.83213	13.6643	0	0	-Inf	0.016202	0.306702
ENSMUST00000205632	6.85037	13.7007	0	0	-Inf	0.0163758	0.308879
MSTRG.31693.27	452.87	905.74	0	0	-Inf	0.0164711	0.309671
ENSMUST00000202212	11.5267	23.0534	0	0	-Inf	0.0169736	0.313608
MSTRG.31693.21	443.865	887.731	0	0	-Inf	0.0169747	0.313608
MSTRG.6105.2	410.514	821.027	0	0	-Inf	0.0171013	0.314792
MSTRG.6797.14	407.884	815.768	0	0	-Inf	0.0171562	0.315434
ENSMUST00000210788	6.69971	13.3994	0	0	-Inf	0.0172124	0.316144
MSTRG.17336.3	401.685	803.371	0	0	-Inf	0.0172877	0.316835
MSTRG.343.2	80.909	161.818	0	0	-Inf	0.0177108	0.320729
ENSMUST00000194136	58.8676	117.735	0	0	-Inf	0.018209	0.325179
ENSMUST00000206203	6.54579	13.0916	0	0	-Inf	0.0184285	0.327185
ENSMUST00000210674	6.50296	13.0059	0	0	-Inf	0.0186984	0.329979
ENSMUST00000208520	6.49459	12.9892	0	0	-Inf	0.0190647	0.332773
ENSMUST00000219397	9.33265	18.6653	0	0	-Inf	0.0192023	0.333916
MSTRG.26475.12	317.88	635.761	0	0	-Inf	0.0198016	0.337978
ENSMUST00000207828	6.43192	12.8638	0	0	-Inf	0.0198032	0.337978
MSTRG.31307.13	303.207	606.414	0	0	-Inf	0.0198843	0.33887
MSTRG.29539.2	317.147	634.293	0	0	-Inf	0.0200719	0.340306
MSTRG.18327.2	82.4	164.8	0	0	-Inf	0.0211678	0.349543
MSTRG.31307.15	259.306	518.613	0	0	-Inf	0.0215019	0.351594
ENSMUST00000237398	6.57938	13.1588	0	0	-Inf	0.0218966	0.355058
MSTRG.29631.24	248.335	496.67	0	0	-Inf	0.0222683	0.358178
MSTRG.29854.7	231.634	463.267	0	0	-Inf	0.0224657	0.359295
ENSMUST00000185312	6.17047	12.3409	0	0	-Inf	0.0227891	0.36156
MSTRG.23146.38	6.09899	12.198	0	0	-Inf	0.0233621	0.366259
MSTRG.19157.11	232.234	464.468	0	0	-Inf	0.0234436	0.366678
MSTRG.27788.2	213.481	426.963	0	0	-Inf	0.0241463	0.372008
ENSMUST00000225514	5.98497	11.9699	0	0	-Inf	0.0243181	0.373429
MSTRG.30805.23	201.73	403.459	0	0	-Inf	0.0251469	0.380502
ENSMUST00000193534	6.23319	12.4664	0	0	-Inf	0.0251537	0.380513
ENSMUST00000210342	196.114	392.228	0	0	-Inf	0.0251885	0.380736
ENSMUST00000236806	5.94532	11.8906	0	0	-Inf	0.0255106	0.383078
ENSMUST00000234482	82.3113	164.623	0	0	-Inf	0.0256705	0.384229
ENSMUST00000198712	5.96923	11.9385	0	0	-Inf	0.0257395	0.384738
ENSMUST00000221358	167.22	334.439	0	0	-Inf	0.0264232	0.390076
MSTRG.26246.2	176.405	352.81	0	0	-Inf	0.0265523	0.391021
ENSMUST00000201308	5.85402	11.708	0	0	-Inf	0.026804	0.392254
ENSMUST00000189080	5.84234	11.6847	0	0	-Inf	0.0269153	0.392969
MSTRG.20064.57	167.679	335.358	0	0	-Inf	0.0270784	0.3943
ENSMUST00000194891	5.78669	11.5734	0	0	-Inf	0.0274545	0.396629
MSTRG.4162.1	168.925	337.85	0	0	-Inf	0.02747	0.396658
ENSMUST00000196227	159.189	318.378	0	0	-Inf	0.0277877	0.399053
MSTRG.31307.14	165.024	330.049	0	0	-Inf	0.0277913	0.399055
ENSMUST00000134289	5.75916	11.5183	0	0	-Inf	0.0282072	0.401555
MSTRG.26475.11	154.917	309.833	0	0	-Inf	0.0285369	0.404239
ENSMUST00000237035	5.72131	11.4426	0	0	-Inf	0.0285919	0.404695
ENSMUST00000193447	5.69957	11.3991	0	0	-Inf	0.0293201	0.410309
ENSMUST00000228949	141.823	283.646	0	0	-Inf	0.0294317	0.411049
ENSMUST00000226598	5.67754	11.3551	0	0	-Inf	0.0295524	0.412461
MSTRG.8990.41	140.321	280.641	0	0	-Inf	0.0301268	0.416484
ENSMUST00000227476	5.94176	11.8835	0	0	-Inf	0.0308565	0.421266
ENSMUST00000204392	5.52046	11.0409	0	0	-Inf	0.0312848	0.424327
ENSMUST00000225061	5.45714	10.9143	0	0	-Inf	0.0320228	0.429365
ENSMUST00000196183	5.46488	10.9298	0	0	-Inf	0.0324822	0.433072
ENSMUST00000227224	115.292	230.583	0	0	-Inf	0.0326248	0.434331
ENSMUST00000195842	6.57787	13.1557	0	0	-Inf	0.032803	0.435155
ENSMUST00000197014	115.327	230.653	0	0	-Inf	0.0328042	0.435155
ENSMUST00000125277	5.43455	10.8691	0	0	-Inf	0.0334208	0.438217
ENSMUST00000201718	11.2274	22.4548	0	0	-Inf	0.0350678	0.447706
ENSMUST00000200507	102.015	204.03	0	0	-Inf	0.0353015	0.449077
MSTRG.11345.4	91.4771	182.954	0	0	-Inf	0.0355445	0.45087
ENSMUST00000204735	89.3156	178.631	0	0	-Inf	0.0365407	0.457199
ENSMUST00000221403	5.26047	10.5209	0	0	-Inf	0.0369106	0.4597
ENSMUST00000191453	5.2602	10.5204	0	0	-Inf	0.0369143	0.4597
MSTRG.20064.64	92.9137	185.827	0	0	-Inf	0.036979	0.459841
ENSMUST00000227896	87.3128	174.626	0	0	-Inf	0.0374564	0.462285
MSTRG.24368.5	80.9985	161.997	0	0	-Inf	0.0378857	0.464853
ENSMUST00000198434	68.0377	136.075	0	0	-Inf	0.0387292	0.470379
MSTRG.4459.6	73.7599	147.52	0	0	-Inf	0.0396871	0.475389
MSTRG.16060.5	77.3756	154.751	0	0	-Inf	0.0397717	0.475884
ENSMUST00000202336	72.2023	144.405	0	0	-Inf	0.0401096	0.478163
MSTRG.7784.6	76.7869	153.574	0	0	-Inf	0.0401484	0.478227
MSTRG.15595.2	77.8115	155.623	0	0	-Inf	0.0403834	0.479291
MSTRG.25894.5	76.6113	153.223	0	0	-Inf	0.0406961	0.480761
ENSMUST00000193302	18.6469	37.2938	0	0	-Inf	0.0407184	0.480925
MSTRG.11722.11	70.626	141.252	0	0	-Inf	0.0410564	0.483083
ENSMUST00000201811	68.2781	136.556	0	0	-Inf	0.0417506	0.486635
ENSMUST00000193261	71.9106	143.821	0	0	-Inf	0.041995	0.488281
MSTRG.17135.2	66.5876	133.175	0	0	-Inf	0.0422729	0.48973
ENSMUST00000225771	69.079	138.158	0	0	-Inf	0.0423116	0.489771
MSTRG.2452.2	67.8106	135.621	0	0	-Inf	0.0427023	0.491788
MSTRG.5263.13	66.8349	133.67	0	0	-Inf	0.0430103	0.493837
MSTRG.29530.4	65.9097	131.819	0	0	-Inf	0.0438496	0.497916
ENSMUST00000195629	63.5093	127.019	0	0	-Inf	0.0446636	0.502278
ENSMUST00000211726	4.88346	9.76691	0	0	-Inf	0.0448707	0.50342
MSTRG.27914.9	62.9093	125.819	0	0	-Inf	0.0448742	0.50342
MSTRG.9147.12	60.7856	121.571	0	0	-Inf	0.0450813	0.504799
ENSMUST00000198374	58.7553	117.511	0	0	-Inf	0.0455888	0.507462
MSTRG.7762.1	46.661	93.322	0	0	-Inf	0.045845	0.508877
MSTRG.10306.5	50.4092	100.818	0	0	-Inf	0.0460566	0.510236
ENSMUST00000196307	57.4682	114.936	0	0	-Inf	0.0463525	0.511516
MSTRG.7743.3	55.3217	110.643	0	0	-Inf	0.0472348	0.515294
ENSMUST00000071008	4.78434	9.56869	0	0	-Inf	0.0483093	0.52068
ENSMUST00000180251	6.63837	13.2767	0	0	-Inf	0.048854	0.523632
ENSMUST00000192533	52.0077	104.015	0	0	-Inf	0.0493105	0.525727
ENSMUST00000210567	4.77341	9.54682	0	0	-Inf	0.0494062	0.52612
ENSMUST00000199446	49.5898	99.1797	0	0	-Inf	0.0495826	0.52698
MSTRG.26098.49	2915.83	5831.47	0.189739	3.25371e-05	-14.9076	1.79695e-14	2.05951e-10
MSTRG.32881.28	866.727	1733.26	0.198305	0.000114412	-13.0935	0.0182133	0.325195
MSTRG.29441.11	769.774	1539.35	0.198305	0.000128824	-12.9223	0.0177688	0.321308
MSTRG.32888.1	1862.7	3724.83	0.569217	0.000152817	-12.6759	0.0173397	0.317013
MSTRG.14314.16	550.886	1101.58	0.19193	0.000174231	-12.4867	0.0223846	0.358933
MSTRG.2408.4	518.861	1037.33	0.390234	0.000376191	-11.3762	0.0240241	0.371267
MSTRG.18320.16	250.024	499.856	0.19193	0.00038397	-11.3467	0.00195387	0.0830234
MSTRG.25361.3	224.747	449.302	0.19193	0.000427173	-11.1929	0.034536	0.444571
MSTRG.23146.49	2581.23	5160.14	2.30953	0.000447571	-11.1256	0.000393188	0.0277239
MSTRG.2409.2	174.529	348.865	0.19193	0.000550154	-10.8279	0.0396799	0.475348
MSTRG.13253.31	273.334	546.296	0.372133	0.000681193	-10.5196	0.00789299	0.208702
MSTRG.26383.5	112.045	223.9	0.189739	0.000847429	-10.2046	0.0487419	0.522848
MSTRG.29854.3	283.912	567.284	0.540611	0.000952982	-10.0353	0.0461227	0.510386
MSTRG.9063.12	187.681	374.982	0.379478	0.00101199	-9.94859	4.45376e-07	0.000146989
MSTRG.14561.40	311.73	622.674	0.785581	0.00126163	-9.6305	0.0479074	0.519083
MSTRG.14481.83	288.01	575.239	0.780469	0.00135677	-9.52561	0.047114	0.5146
MSTRG.3010.4	58.8174	117.445	0.189739	0.00161555	-9.27376	7.84015e-06	0.00140602
MSTRG.80.7	112.833	225.295	0.372133	0.00165176	-9.24178	0.0363369	0.456194
MSTRG.20064.72	444.711	887.859	1.56261	0.00175997	-9.15023	0.000928028	0.0511651
MSTRG.31975.1	305.642	610.202	1.08122	0.00177191	-9.14048	1.10758e-08	7.50733e-06
MSTRG.14056.2	256.333	511.278	1.38813	0.00271502	-8.52482	0.00131615	0.0650525
MSTRG.20863.4	1114.46	2222.83	6.08826	0.00273897	-8.51215	9.47871e-06	0.00160836
MSTRG.20059.2	49.6233	98.8537	0.392791	0.00397345	-7.97539	0.00315263	0.115106
MSTRG.14018.5	1759.1	3500.41	17.7923	0.00508293	-7.62012	7.12296e-08	3.44294e-05
ENSMUST00000196026	120.638	239.553	1.72298	0.00719251	-7.11929	0.0050075	0.156769
ENSMUST00000201062	78.7427	156.334	1.15158	0.00736614	-7.08487	7.39739e-06	0.00134189
MSTRG.23146.64	1976.48	3923.9	29.0554	0.00740472	-7.07734	0.000605219	0.0376613
MSTRG.31980.1	265.177	526.285	4.07001	0.00773348	-7.01467	1.15302e-06	0.000306031
MSTRG.31975.2	909.837	1805.58	14.0977	0.00780787	-7.00086	0.000330453	0.0243246
MSTRG.14018.8	3714.25	7369.4	59.1068	0.00802057	-6.96208	0.000496535	0.0327747
MSTRG.15986.48	5292.1	10489.2	94.9531	0.00905244	-6.78748	0.0131606	0.275754
MSTRG.14018.6	2729.08	5404.83	53.3403	0.00986901	-6.66288	1.144e-06	0.000304276
MSTRG.12788.2	155.94	308.617	3.2628	0.0105723	-6.56356	5.42886e-06	0.00104814
ENSMUST00000209498	8.90466	17.6129	0.196395	0.0111506	-6.48673	0.015074	0.295143
ENSMUST00000189489	25.0036	49.4314	0.575789	0.0116482	-6.42375	0.000558808	0.0355811
ENSMUST00000194123	8.06876	15.9478	0.189739	0.0118975	-6.3932	0.0203872	0.343127
ENSMUST00000180783	77.8754	153.591	2.16032	0.0140654	-6.1517	3.85955e-05	0.00475645
ENSMUST00000183627	6.7839	13.3781	0.189739	0.0141828	-6.13971	0.0359364	0.453519
ENSMUST00000189071	13.539	26.6986	0.379478	0.0142134	-6.13661	0.00540134	0.164296
MSTRG.31979.1	279.442	550.754	8.12888	0.0147595	-6.08221	2.62549e-05	0.00357455
ENSMUST00000123623	68.6254	135.142	2.10895	0.0156054	-6.00181	6.667e-05	0.00727731
MSTRG.31826.50	770.799	1517.59	24.0039	0.0158171	-5.98237	0.0492567	0.525342
ENSMUST00000237123	16.9142	33.2527	0.575789	0.0173156	-5.85179	0.011464	0.256256
ENSMUST00000231526	9.60728	18.8262	0.388325	0.0206268	-5.59934	0.0196642	0.337137
MSTRG.1809.34	926.914	1815.53	38.2971	0.0210941	-5.56701	0.00236933	0.0948581
MSTRG.14018.4	3368.75	6596.45	141.04	0.0213812	-5.54752	1.76481e-05	0.00260533
MSTRG.23483.1	275.143	538.5	11.7869	0.0218884	-5.51369	3.00707e-05	0.00394496
MSTRG.15111.10	173.035	338.562	7.50815	0.0221766	-5.49482	5.52168e-05	0.00622661
ENSMUST00000161091	54.6726	106.945	2.39986	0.02244	-5.47778	0.000307185	0.0230523
ENSMUST00000221010	8.81092	17.229	0.392791	0.0227982	-5.45494	0.0258546	0.385792
MSTRG.14425.2	680.877	1329.31	32.4404	0.0244039	-5.35675	0.000199985	0.0168646
MSTRG.21237.23	998.289	1948.19	48.3834	0.024835	-5.33148	3.36249e-05	0.00426907
MSTRG.28805.1	958.528	1869.97	47.0864	0.0251803	-5.31156	0.00115468	0.0593936
ENSMUST00000226696	7.20072	14.041	0.360407	0.0256681	-5.28388	0.0477395	0.518227
MSTRG.26098.113	7108.97	13850.2	367.776	0.0265539	-5.23493	0.020513	0.343901
ENSMUST00000199663	387.833	755.488	20.1794	0.0267104	-5.22645	0.0171757	0.315656
ENSMUST00000238372	32.2428	62.7583	1.72737	0.0275241	-5.18316	0.0202159	0.341509
MSTRG.8986.1	527.159	1025.98	28.3333	0.0276157	-5.17837	5.70056e-05	0.00640541
ENSMUST00000231644	10.5428	20.4965	0.589186	0.0287457	-5.12051	0.0208082	0.346784
ENSMUST00000200641	12.0467	23.3725	0.720814	0.0308402	-5.01904	0.0187979	0.330716
ENSMUST00000161274	12.65	24.5411	0.758956	0.0309259	-5.01504	0.015635	0.301261
ENSMUST00000229239	15.7305	30.4924	0.968664	0.0317674	-4.97631	0.00968292	0.233816
MSTRG.20064.103	45.5402	88.2344	2.84608	0.0322559	-4.95429	0.0266543	0.391484
MSTRG.20064.56	592.153	1147.18	37.1219	0.0323592	-4.94968	0.0129466	0.273128
ENSMUST00000224394	63.3928	122.766	4.01959	0.0327419	-4.93272	0.000578392	0.0365512
MSTRG.6157.1	177.865	344.351	11.3789	0.0330445	-4.91945	0.000178825	0.015463
MSTRG.12356.8	3794.54	7341.67	247.415	0.0337	-4.89111	8.4028e-05	0.00871906
ENSMUST00000124047	14.9151	28.8483	0.981977	0.0340393	-4.87665	0.0116604	0.258677
ENSMUST00000233236	14.2334	27.5181	0.948694	0.0344753	-4.85829	0.0137007	0.281594
ENSMUST00000228715	20.324	39.2897	1.35825	0.0345702	-4.85433	0.00594953	0.174965
ENSMUST00000209468	25.0082	48.3299	1.6866	0.0348977	-4.84073	0.004153	0.138514
MSTRG.31682.1	219.39	423.922	14.8585	0.0350501	-4.83444	0.000210557	0.0175566
ENSMUST00000237346	20.1669	38.9649	1.36901	0.0351344	-4.83097	0.00622576	0.179611
ENSMUST00000222173	50.2025	96.9476	3.45732	0.0356617	-4.80948	0.00105783	0.0558474
ENSMUST00000200467	8.57924	16.5674	0.591095	0.0356782	-4.80881	0.0409091	0.482185
MSTRG.2452.1	988.354	1908.05	68.6551	0.0359818	-4.79659	0.000138534	0.0127485
ENSMUST00000186214	16.9451	32.7068	1.18345	0.0361837	-4.78852	0.0317138	0.42689
ENSMUST00000199788	10.1801	19.6393	0.720814	0.0367026	-4.76797	0.0320509	0.429639
ENSMUST00000180983	10.6689	20.5521	0.785581	0.0382238	-4.70938	0.0287375	0.405787
MSTRG.25174.3	223.452	430.359	16.545	0.0384447	-4.70107	0.000303811	0.0228671
ENSMUST00000143324	9.79314	18.8474	0.738915	0.0392053	-4.67281	0.0372701	0.461749
MSTRG.13525.10	83.8607	161.247	6.47439	0.040152	-4.63838	0.00184743	0.0799285
ENSMUST00000236905	8945.91	17194.8	697.009	0.040536	-4.62465	0.000167307	0.0147204
ENSMUST00000237857	48.5228	93.1803	3.86523	0.0414812	-4.5914	0.00186945	0.0805768
MSTRG.17114.3	568.714	1091.75	45.6737	0.0418352	-4.57914	0.000277154	0.0214103
MSTRG.21237.12	1731.82	3324.07	139.564	0.0419858	-4.57395	0.00659513	0.186129
ENSMUST00000196253	129.908	249.211	10.6053	0.0425558	-4.5545	0.0345916	0.444871
MSTRG.14018.9	6579.36	12614	544.688	0.0431811	-4.53346	0.000229428	0.0186731
MSTRG.23146.74	713.279	1363.89	62.6643	0.0459452	-4.44394	0.046624	0.512872
MSTRG.14018.3	1386.25	2648.52	123.976	0.0468094	-4.41706	0.00030163	0.0227437
ENSMUST00000185809	18.8524	35.9862	1.7186	0.0477573	-4.38813	0.0125961	0.26886
MSTRG.11311.1	327.747	625.512	29.9822	0.0479323	-4.38286	0.000521868	0.0339141
MSTRG.8303.1	380.444	725.844	35.0438	0.04828	-4.37243	0.000436995	0.030079
ENSMUST00000223675	335.256	639.532	30.9802	0.0484419	-4.3676	0.000524831	0.034019
MSTRG.27787.1	116.583	222.389	10.7766	0.0484582	-4.36711	0.001006	0.0541545
ENSMUST00000232255	439.301	837.764	40.839	0.0487476	-4.35853	0.000452884	0.0307311
MSTRG.5212.12	280.825	535.456	26.194	0.0489192	-4.35346	0.0139455	0.283802
ENSMUST00000200940	46.0974	87.6898	4.50509	0.0513753	-4.28278	0.0452797	0.505859
ENSMUST00000207202	9.68612	18.4235	0.948694	0.0514936	-4.27946	0.0499091	0.528578
ENSMUST00000122831	63.9567	121.495	6.41843	0.0528287	-4.24253	0.00206186	0.0861315
ENSMUST00000194969	61.8917	117.522	6.26138	0.0532784	-4.23031	0.00224719	0.0916566
ENSMUST00000145081	24.8601	47.2028	2.51741	0.0533319	-4.22886	0.00897692	0.22371
ENSMUST00000201164	15.9795	30.3371	1.62183	0.0534603	-4.22539	0.0226592	0.360696
ENSMUST00000200110	17.5605	33.3363	1.78474	0.0535374	-4.22331	0.0162906	0.307696
ENSMUST00000164804	24.0005	45.5059	2.49508	0.0548299	-4.18889	0.0103822	0.242697
MSTRG.31693.23	2261.29	4287.36	235.221	0.0548638	-4.188	0.00244337	0.0966753
ENSMUST00000148743	18.0033	34.1033	1.90324	0.0558082	-4.16338	0.0178483	0.321865
MSTRG.31696.2	1219.53	2309.84	129.212	0.0559398	-4.15998	0.00322688	0.116942
ENSMUST00000223158	40.9093	77.4708	4.34767	0.0561201	-4.15534	0.00461823	0.149176
MSTRG.6156.1	90.143	170.489	9.79682	0.057463	-4.12122	0.00194077	0.0825779
ENSMUST00000228455	16.6056	31.3835	1.82776	0.0582396	-4.10186	0.0233181	0.366054
MSTRG.21574.2	270.845	511.596	30.094	0.0588238	-4.08746	0.00697953	0.193179
MSTRG.10563.2	1332.78	2516.61	148.959	0.0591906	-4.07849	0.000709016	0.0422661
ENSMUST00000209672	23.0119	43.4497	2.57414	0.0592442	-4.07718	0.0496213	0.527257
MSTRG.20030.2	1436.4	2710.23	162.563	0.0599813	-4.05934	0.000871837	0.0488946
MSTRG.2050.1	1770.79	3340.57	201.014	0.0601737	-4.05472	0.000766154	0.0445945
ENSMUST00000131947	18.3836	34.6801	2.08713	0.0601823	-4.05452	0.0200798	0.340345
ENSMUST00000129834	55.1666	103.98	6.35314	0.0610996	-4.03269	0.00398988	0.135584
MSTRG.342.1	780.725	1470.68	90.7646	0.0617159	-4.01822	0.000832252	0.0472633
ENSMUST00000180906	19.6009	36.9126	2.28913	0.0620147	-4.01124	0.0175694	0.31941
MSTRG.2172.12	188.737	354.785	22.6885	0.06395	-3.96691	0.00155372	0.0724278
MSTRG.27788.1	677.48	1273.51	81.4545	0.0639608	-3.96667	0.00114912	0.0592383
MSTRG.14603.2	74.9914	140.875	9.10747	0.0646491	-3.95123	0.0466067	0.512834
MSTRG.31802.2	52.7632	99.0866	6.43973	0.064991	-3.94362	0.0492395	0.525281
MSTRG.14018.7	2171.41	4077.6	265.227	0.0650449	-3.94242	0.00381298	0.13164
ENSMUST00000210361	20.2748	38.059	2.4907	0.0654433	-3.93361	0.0186965	0.329979
ENSMUST00000197455	17.5036	32.8447	2.16244	0.0658385	-3.92493	0.0269215	0.392969
MSTRG.8638.1	233.009	436.406	29.6122	0.0678547	-3.88141	0.00169986	0.0764017
MSTRG.14314.10	4901.9	9179.75	624.048	0.067981	-3.87873	0.00119536	0.0608431
MSTRG.6219.1	90.632	169.598	11.6656	0.0687837	-3.86179	0.00307991	0.113073
MSTRG.1001.1	203.45	380.01	26.89	0.0707611	-3.8209	0.00217384	0.0895338
ENSMUST00000127391	14.132	26.3667	1.89739	0.0719616	-3.79663	0.0408579	0.481859
ENSMUST00000196989	98.3893	183.492	13.2864	0.0724086	-3.7877	0.00300098	0.111048
MSTRG.12356.12	2697.57	5028.49	366.65	0.0729145	-3.77765	0.0014821	0.0700872
ENSMUST00000176275	18.8858	35.1819	2.5896	0.0736059	-3.76403	0.0277047	0.398305
MSTRG.13850.32	3204.94	5968.84	441.035	0.0738897	-3.75848	0.0318058	0.427502
ENSMUST00000156387	395.799	736.391	55.2072	0.07497	-3.73754	0.00198023	0.0837763
ENSMUST00000138442	19.1879	35.6937	2.68204	0.0751405	-3.73426	0.0257492	0.384812
ENSMUST00000229478	25.903	48.1542	3.65178	0.0758352	-3.72099	0.0167887	0.311962
ENSMUST00000200118	26.6807	49.5667	3.79478	0.0765591	-3.70728	0.0346666	0.445414
MSTRG.21521.1	292.424	543.189	41.6587	0.0766928	-3.70477	0.00256694	0.0999449
ENSMUST00000140041	60.2878	111.955	8.62026	0.0769974	-3.69905	0.00666055	0.187534
ENSMUST00000094460	44.4771	82.5337	6.42054	0.077793	-3.68422	0.00865389	0.219301
MSTRG.28090.1	67.5093	125.052	9.96631	0.0796972	-3.64933	0.00682691	0.190756
MSTRG.20863.8	853.472	1580.39	126.551	0.0800755	-3.6425	0.00233659	0.0940252
MSTRG.3580.10	1403.34	2597.1	209.592	0.0807025	-3.63124	0.0139402	0.283786
ENSMUST00000147231	54.4977	100.789	8.20678	0.0814256	-3.61837	0.00744008	0.200571
ENSMUST00000236943	30.5638	56.5137	4.61397	0.0816433	-3.61452	0.0177289	0.320957
ENSMUST00000213810	110.206	203.743	16.6683	0.0818102	-3.61158	0.00466517	0.150345
ENSMUST00000228136	29.9874	55.4355	4.5393	0.0818843	-3.61027	0.0164863	0.309805
ENSMUST00000127936	15.3696	28.4106	2.32866	0.0819643	-3.60886	0.0416315	0.486355
ENSMUST00000189386	94.4931	174.595	14.3915	0.0824279	-3.60072	0.00512032	0.158881
MSTRG.5327.3	3707.38	6842.52	572.248	0.0836312	-3.57982	0.0022505	0.0916734
MSTRG.24504.1	215.321	397.211	33.4318	0.0841662	-3.57062	0.00379684	0.131361
ENSMUST00000208476	20.8423	38.441	3.24366	0.0843804	-3.56695	0.03146	0.425564
ENSMUST00000227227	17.1452	31.5999	2.69053	0.0851435	-3.55396	0.038546	0.46912
MSTRG.13527.1	97.7123	179.892	15.5329	0.0863461	-3.53372	0.00583663	0.172773
ENSMUST00000221011	82.7349	152.293	13.1767	0.0865217	-3.53079	0.00679959	0.190351
ENSMUST00000181195	30.4353	56.0034	4.86711	0.0869074	-3.52438	0.0176754	0.320493
ENSMUST00000192078	47.8882	88.0283	7.74818	0.0880192	-3.50604	0.0366621	0.458258
ENSMUST00000236043	41.6193	76.4128	6.82575	0.0893273	-3.48475	0.0146395	0.291332
MSTRG.25173.1	195.501	358.716	32.2846	0.0900003	-3.47393	0.0047254	0.15132
MSTRG.14607.1	1109.19	2033.47	184.912	0.0909341	-3.45903	0.00340151	0.121175
MSTRG.14425.9	1603.57	2936.91	270.222	0.0920089	-3.44208	0.00521958	0.160969
MSTRG.17446.6	105.348	192.94	17.7565	0.092031	-3.44174	0.0264534	0.390248
ENSMUST00000139514	18.9908	34.6872	3.29432	0.094972	-3.39635	0.0388786	0.471302
MSTRG.13849.1	238.267	434.74	41.7947	0.0961372	-3.37876	0.00554855	0.16739
MSTRG.5327.2	1412.64	2577.24	248.045	0.0962444	-3.37715	0.00396041	0.13491
ENSMUST00000181931	714.915	1302.74	127.091	0.097557	-3.35761	0.0125536	0.268689
ENSMUST00000212186	49.2412	89.7202	8.76215	0.0976609	-3.35608	0.0134219	0.278633
ENSMUST00000146701	26.3998	48.0861	4.71349	0.0980219	-3.35075	0.0264422	0.390224
ENSMUST00000197392	54.9552	100.074	9.83653	0.0982926	-3.34677	0.0149054	0.293817
MSTRG.28084.1	1347.89	2454.16	241.611	0.0984495	-3.34447	0.00471145	0.151142
ENSMUST00000225064	263.061	478.794	47.3286	0.0988495	-3.33862	0.00573955	0.170777
ENSMUST00000153239	24.0014	43.6542	4.34853	0.0996131	-3.32752	0.0336669	0.439479
MSTRG.12356.9	4325.14	7866.1	784.175	0.0996904	-3.3264	0.00401339	0.135907
ENSMUST00000088880	88.9063	161.656	16.1565	0.0999435	-3.32274	0.00981696	0.235598
ENSMUST00000216269	21.0345	38.2304	3.83859	0.100407	-3.31607	0.0391491	0.473035
MSTRG.28084.2	272.217	493.726	50.707	0.102703	-3.28345	0.00685298	0.191181
ENSMUST00000135670	20.3025	36.8208	3.78428	0.102775	-3.28243	0.0471155	0.5146
ENSMUST00000155678	213.527	386.956	40.099	0.103627	-3.27053	0.00685997	0.191255
MSTRG.11749.1	37.5232	67.9807	7.06573	0.103937	-3.26621	0.0219175	0.355213
MSTRG.21862.2	1648.46	2986.25	310.675	0.104035	-3.26486	0.00500444	0.156751
ENSMUST00000210912	370.805	670.203	71.4062	0.106544	-3.23048	0.00652662	0.184947
MSTRG.33041.42	507.253	916.295	98.211	0.107183	-3.22186	0.0179459	0.322517
ENSMUST00000233001	29.2729	52.8533	5.69242	0.107702	-3.21488	0.0296895	0.413313
ENSMUST00000224792	203.641	367.544	39.7373	0.108116	-3.20935	0.00742091	0.200509
MSTRG.17824.1	314.739	567.997	61.4803	0.108241	-3.20769	0.00705039	0.194415
MSTRG.691.1	458.628	827.496	89.7607	0.108473	-3.2046	0.00678972	0.19018
ENSMUST00000155191	25.1979	45.4626	4.93321	0.108512	-3.20408	0.0383701	0.468108
ENSMUST00000204288	30.6735	55.3297	6.01733	0.108754	-3.20086	0.0280749	0.400677
MSTRG.9404.1	246.858	445.132	48.5842	0.109146	-3.19567	0.00773397	0.206053
ENSMUST00000198582	179.695	323.887	35.503	0.109615	-3.18948	0.00844943	0.216689
MSTRG.303.1	191.038	344.292	37.7829	0.109741	-3.18783	0.00905236	0.224653
ENSMUST00000185351	80.2775	144.617	15.9381	0.110209	-3.18169	0.0134637	0.279113
ENSMUST00000185798	1503.92	2708.58	299.259	0.110486	-3.17807	0.00654983	0.185279
MSTRG.31693.20	2657.54	4785.06	530.012	0.110764	-3.17444	0.00617452	0.178787
ENSMUST00000193775	23.4244	42.1635	4.6854	0.111125	-3.16975	0.0392095	0.473221
MSTRG.20863.1	167.701	301.498	33.9037	0.112451	-3.15263	0.0388153	0.470761
MSTRG.6227.1	180.011	323.609	36.4137	0.112524	-3.1517	0.00946381	0.230743
ENSMUST00000196040	49.8285	89.56	10.0971	0.112741	-3.14891	0.0194267	0.335389
MSTRG.14988.4	2608.94	4681.26	536.627	0.114633	-3.12491	0.00623893	0.179868
ENSMUST00000137136	28.2815	50.7398	5.82324	0.114767	-3.12322	0.0360617	0.454335
ENSMUST00000219541	40.3863	72.4246	8.34803	0.115265	-3.11697	0.0240522	0.371555
ENSMUST00000181886	176.617	316.448	36.7856	0.116245	-3.10476	0.0111815	0.25236
MSTRG.8986.3	428.095	766.785	89.4053	0.116598	-3.10039	0.00855944	0.218356
ENSMUST00000221557	49.173	88.0191	10.327	0.117327	-3.0914	0.0220547	0.356429
ENSMUST00000188135	39.09	69.957	8.22304	0.117544	-3.08872	0.0253162	0.381774
MSTRG.16296.3	973.152	1739.7	206.603	0.118758	-3.07391	0.00862911	0.21908
MSTRG.9281.11	2766.45	4943.84	589.067	0.119152	-3.06913	0.0074306	0.200571
MSTRG.20064.101	3057.9	5450.23	665.562	0.122116	-3.03367	0.0084633	0.216869
ENSMUST00000236086	109.855	195.789	23.921	0.122177	-3.03295	0.0150614	0.295034
MSTRG.30916.1	111.193	198.1	24.287	0.1226	-3.02797	0.0139031	0.283625
ENSMUST00000140883	529.804	943.865	115.743	0.122627	-3.02765	0.00848594	0.217228
MSTRG.19925.1	1293.31	2301.99	284.63	0.123645	-3.01572	0.00988132	0.236568
MSTRG.11739.2	1066.37	1897.48	235.27	0.123991	-3.01169	0.0111399	0.251891
ENSMUST00000175814	306.319	545.001	67.6358	0.124102	-3.0104	0.0109737	0.250179
ENSMUST00000197219	31.7418	56.4133	7.07023	0.125329	-2.9962	0.0369218	0.459737
MSTRG.21862.1	1428.09	2537.56	318.617	0.12556	-2.99355	0.00869516	0.219905
ENSMUST00000136201	44.7595	79.5118	10.0071	0.125857	-2.99014	0.0275453	0.397113
ENSMUST00000199846	59.9803	106.53	13.4304	0.126071	-2.98769	0.0253249	0.381774
MSTRG.16296.2	296.122	525.845	66.3985	0.12627	-2.98542	0.0123831	0.266549
MSTRG.9556.1	153.84	273.095	34.5845	0.126639	-2.9812	0.0144782	0.289685
MSTRG.16296.1	325.591	575.846	75.3353	0.130825	-2.93428	0.0130605	0.274658
MSTRG.6226.2	1683.26	2976.72	389.81	0.130953	-2.93288	0.0115679	0.257381
MSTRG.8019.1	1859.71	3286.21	433.205	0.131825	-2.9233	0.010882	0.248718
ENSMUST00000194763	30.2316	53.4083	7.05483	0.132092	-2.92038	0.0415986	0.486186
MSTRG.11739.4	881.869	1556.4	207.341	0.133218	-2.90814	0.0125811	0.26886
ENSMUST00000201775	111.259	196.336	26.1828	0.133357	-2.90663	0.0329507	0.435867
ENSMUST00000214387	215.683	380.564	50.8017	0.133491	-2.90519	0.015401	0.298854
MSTRG.16080.2	204.261	360.047	48.4748	0.134635	-2.89288	0.0344061	0.444078
ENSMUST00000207579	35.2134	61.8958	8.53101	0.137829	-2.85905	0.0402227	0.478577
MSTRG.11737.11	619.629	1088.95	150.307	0.13803	-2.85695	0.0161636	0.306251
ENSMUST00000233130	87.6029	153.904	21.3016	0.138408	-2.853	0.0230316	0.363457
MSTRG.17114.2	577.837	1014.76	140.914	0.138864	-2.84826	0.0151052	0.295432
MSTRG.20863.13	1487.19	2609.75	364.632	0.139719	-2.8394	0.0131417	0.275676
ENSMUST00000181485	311.249	545.56	76.939	0.141028	-2.82595	0.016116	0.305707
MSTRG.4069.1	41.106	72.0433	10.1687	0.141146	-2.82474	0.0392436	0.473347
MSTRG.17236.1	997.221	1747.55	246.896	0.141281	-2.82336	0.0136656	0.281272
ENSMUST00000227609	72.3579	126.695	18.0204	0.142234	-2.81366	0.03287	0.435433
ENSMUST00000190941	31.9717	55.9684	7.97512	0.142493	-2.81103	0.0483651	0.520845
MSTRG.861.1	129.542	226.406	32.6773	0.144331	-2.79255	0.023499	0.366997
MSTRG.29466.2	881.721	1540.24	223.198	0.144911	-2.78676	0.0154122	0.298961
ENSMUST00000207606	136.961	239.203	34.7183	0.145142	-2.78447	0.0224146	0.359002
ENSMUST00000225160	42.2423	73.6973	10.7872	0.146372	-2.77229	0.04488	0.50344
MSTRG.16046.1	79.7546	139.041	20.468	0.147208	-2.76407	0.0279649	0.40013
ENSMUST00000134099	46.0627	80.2251	11.9003	0.148336	-2.75306	0.0394554	0.47392
ENSMUST00000135132	74.2746	129.346	19.2036	0.148467	-2.75179	0.0320792	0.429881
MSTRG.16939.25	944.863	1642.04	247.691	0.150844	-2.72887	0.0152658	0.296886
MSTRG.11737.6	3502.67	6085.22	920.114	0.151205	-2.72543	0.0164036	0.309081
MSTRG.16304.1	726.859	1262.02	191.699	0.151899	-2.71882	0.0166766	0.311172
MSTRG.20863.9	3666.87	6366.3	967.438	0.151962	-2.71821	0.016458	0.30955
ENSMUST00000192147	372.801	646.616	98.9871	0.153085	-2.7076	0.0213956	0.350814
MSTRG.20863.6	1304.77	2259.56	349.975	0.154887	-2.69072	0.01912	0.333175
MSTRG.343.1	2545.29	4403.29	687.284	0.156084	-2.6796	0.0192762	0.334584
ENSMUST00000198559	281.126	486.203	76.0487	0.156413	-2.67656	0.0224309	0.359123
MSTRG.24008.1	142.59	246.533	38.6467	0.156761	-2.67336	0.0257553	0.384857
MSTRG.14207.2	1876.01	3234.64	517.383	0.159951	-2.6443	0.0186705	0.329788
MSTRG.17294.1	1880.88	3242.08	519.684	0.160293	-2.64121	0.019819	0.33814
MSTRG.21797.1	59.7558	102.972	16.5391	0.160617	-2.6383	0.0415072	0.485716
MSTRG.2947.11	5450.88	9391.36	1510.39	0.160828	-2.63641	0.0212078	0.349645
ENSMUST00000218132	71.0771	122.407	19.7472	0.161324	-2.63197	0.0377478	0.464341
ENSMUST00000222277	48.0234	82.6851	13.3617	0.161598	-2.62952	0.0479671	0.519131
ENSMUST00000218861	69.9524	120.435	19.4695	0.16166	-2.62897	0.0383426	0.467975
ENSMUST00000131299	78.6268	135.354	21.8993	0.161792	-2.62779	0.03475	0.445746
ENSMUST00000136217	445.549	766.443	124.654	0.16264	-2.62025	0.0233876	0.366348
MSTRG.30224.1	470.638	809.243	132.032	0.163155	-2.61568	0.0224737	0.359332
ENSMUST00000031305	473.951	814.843	133.059	0.163294	-2.61446	0.0241343	0.371875
ENSMUST00000228024	97.1608	166.835	27.4864	0.164752	-2.60163	0.0326784	0.434466
ENSMUST00000143593	68.5576	117.691	19.4239	0.165041	-2.5991	0.0414641	0.485511
MSTRG.3268.1	109.056	187.201	30.9119	0.165127	-2.59835	0.0336001	0.438979
ENSMUST00000142815	352.951	605.789	100.114	0.165261	-2.59718	0.0257642	0.384945
MSTRG.14596.6	651.578	1117.37	185.788	0.166273	-2.58838	0.0307936	0.421159
MSTRG.20064.98	194	332.497	55.5027	0.166927	-2.58271	0.0327315	0.434791
ENSMUST00000233737	294.182	503.696	84.6687	0.168095	-2.57265	0.0249915	0.378879
MSTRG.6224.1	332.184	568.346	96.0222	0.16895	-2.56533	0.0277627	0.398784
ENSMUST00000098595	55.6552	95.199	16.1113	0.169238	-2.56287	0.0478422	0.518785
MSTRG.20747.1	179.24	306.454	52.0255	0.169766	-2.55838	0.0299325	0.414908
MSTRG.26098.109	1867.48	3181.65	553.315	0.173908	-2.5236	0.0303014	0.417689
MSTRG.24032.2	1088.12	1852.52	323.71	0.17474	-2.51671	0.0267421	0.391985
MSTRG.6407.1	3382.9	5758.01	1007.79	0.175023	-2.51438	0.0254736	0.382868
ENSMUST00000235256	93.3958	158.967	27.8243	0.175032	-2.51431	0.0430765	0.494112
ENSMUST00000159953	101.668	172.901	30.4343	0.176022	-2.50617	0.040975	0.482429
ENSMUST00000148585	341.659	580.977	102.34	0.176152	-2.50511	0.0291353	0.409079
ENSMUST00000190633	173.283	294.408	52.1589	0.177165	-2.49683	0.0337016	0.439672
MSTRG.2172.13	3371.65	5727.98	1015.33	0.177258	-2.49608	0.0270998	0.394431
ENSMUST00000212695	162.653	276.315	48.991	0.177301	-2.49573	0.0355074	0.450491
MSTRG.18.1	247.475	418.919	76.0316	0.181495	-2.462	0.0361031	0.454591
MSTRG.20029.18	1445.99	2443.32	448.654	0.183625	-2.44517	0.0282832	0.402046
MSTRG.25783.1	1394.65	2356.31	432.98	0.183753	-2.44416	0.0295594	0.412513
MSTRG.14425.3	529.73	894.838	164.622	0.183968	-2.44247	0.0361652	0.45499
MSTRG.9277.1	366.806	619.511	114.102	0.18418	-2.44081	0.0336593	0.439479
MSTRG.16938.1	1453.19	2452.32	454.056	0.185154	-2.4332	0.0316044	0.426282
MSTRG.32881.19	4335.5	7282.87	1388.13	0.190602	-2.39137	0.0317052	0.426852
MSTRG.20865.2	180.011	302.296	57.7266	0.19096	-2.38865	0.0391907	0.473221
MSTRG.14425.7	1105.7	1856.4	354.999	0.191229	-2.38662	0.0346032	0.444905
MSTRG.11742.1	384.771	645.813	123.729	0.191587	-2.38393	0.0407214	0.480925
MSTRG.20033.1	956.645	1604.19	309.104	0.192686	-2.37568	0.0344216	0.444078
ENSMUST00000237368	262.354	439.328	85.3795	0.194341	-2.36334	0.037822	0.464643
MSTRG.4279.38	506.701	848.394	165.007	0.194494	-2.3622	0.0357029	0.451769
MSTRG.11740.1	1652.31	2765.78	538.839	0.194823	-2.35976	0.0377328	0.464341
MSTRG.2953.1	1011.81	1693.31	330.302	0.195063	-2.35799	0.0383341	0.467975
MSTRG.21237.22	5092.52	8511.54	1673.49	0.196615	-2.34656	0.034934	0.446677
ENSMUST00000199138	388.656	649.575	127.738	0.196649	-2.3463	0.0441812	0.499698
MSTRG.28088.1	337.282	563.163	111.4	0.197811	-2.33781	0.0445959	0.501988
ENSMUST00000212465	161.284	269.026	53.5416	0.19902	-2.32901	0.0486685	0.522565
MSTRG.24032.1	2287.62	3812.72	762.513	0.199992	-2.32199	0.0387689	0.470522
MSTRG.6225.1	1686.84	2808.04	565.644	0.201437	-2.3116	0.0425291	0.491049
ENSMUST00000180993	273.476	454.965	91.9874	0.202185	-2.30625	0.0450245	0.504522
MSTRG.20864.1	2791.33	4640.47	942.182	0.203036	-2.30019	0.0415098	0.485716
MSTRG.9279.1	268.891	446.501	91.2799	0.204434	-2.2903	0.0492596	0.525342
MSTRG.27349.1	653.973	1085.11	222.831	0.205353	-2.28382	0.0433099	0.495257
MSTRG.11739.3	2141.43	3552.68	730.189	0.205532	-2.28256	0.0419867	0.48823
MSTRG.20318.1	1502.77	2492.58	512.963	0.205796	-2.28071	0.0416498	0.486361
MSTRG.32888.7	6474.85	10731.1	2218.57	0.206741	-2.2741	0.0403414	0.479109
MSTRG.17293.1	2579.64	4275.19	884.092	0.206796	-2.27372	0.0425151	0.491027
MSTRG.20863.3	1982.09	3282.91	681.269	0.20752	-2.26868	0.0459023	0.509064
MSTRG.14425.5	2367.45	3917.26	817.649	0.20873	-2.26029	0.0438953	0.497973
ENSMUST00000191207	465.031	769.424	160.638	0.208777	-2.25996	0.045633	0.507596
MSTRG.2176.1	961.138	1590.01	332.264	0.20897	-2.25863	0.045205	0.505466
MSTRG.11741.1	2367.42	3915.36	819.474	0.209297	-2.25637	0.0461518	0.510439
ENSMUST00000224095	7657.01	12659.1	2654.92	0.209725	-2.25343	0.0439061	0.497973
MSTRG.13850.26	5401.89	8917.68	1886.11	0.211502	-2.24126	0.0411691	0.48363
MSTRG.11743.1	2097.94	3459.02	736.861	0.213026	-2.2309	0.046972	0.514151
MSTRG.10365.6	10946.2	18040.6	3851.71	0.213502	-2.22768	0.0436278	0.496605
MSTRG.20064.95	1934.93	3187.05	682.812	0.214246	-2.22266	0.0497032	0.527514
MSTRG.11345.2	3847.06	6315.56	1378.56	0.218281	-2.19574	0.0480021	0.519342
MSTRG.13850.22	8933.1	14618.2	3247.97	0.222186	-2.17016	0.0498053	0.528188
