# Supplementary material for: Expression Profiles and Potential Functions of Long Non-Coding RNAs in the Heart of Mice With Coxsackie B3 Virus-Induced Myocarditis
Source: Front Cell Infect Microbiol. 2021 Aug 24;11:704919. doi: 10.3389/fcimb.2021.704919 (PMC8423026; doi:10.3389/fcimb.2021.704919)
Supplement: Supplementary file 1 [file DataSheet_1.zip › Figure 1(raw data)/Figure 1B-1C/RNA-seq in A_J mice/DESeq-A_J mice/con_vs_FM/con_vs_FM.lncRNA.DESeq.Up.xlsx]

## Sheet: Sheet1
id	baseMean	baseMean_con	baseMean_FM	foldChange(FM/con)(FM/con)	log2FoldChange	pval	padj
ENSMUST00000213634	239.605	0	479.209	Inf	Inf	2.20325e-10	3.08634e-07
MSTRG.14337.4	586.124	0	1172.25	Inf	Inf	1.79944e-09	1.75861e-06
MSTRG.1193.4	602.559	0	1205.12	Inf	Inf	2.45126e-09	2.20741e-06
MSTRG.8990.37	330.811	0	661.622	Inf	Inf	2.07384e-08	1.26307e-05
MSTRG.2093.3	351.553	0	703.105	Inf	Inf	2.60998e-08	1.52337e-05
ENSMUST00000195625	72.7067	0	145.413	Inf	Inf	1.03511e-07	4.62763e-05
MSTRG.1201.2	2075.82	0	4151.65	Inf	Inf	1.2307e-07	5.39501e-05
ENSMUST00000193545	225.614	0	451.227	Inf	Inf	1.5573e-07	6.58836e-05
ENSMUST00000193744	66.4937	0	132.987	Inf	Inf	1.76542e-07	7.12867e-05
ENSMUST00000227277	65.077	0	130.154	Inf	Inf	4.50807e-07	0.000148079
ENSMUST00000193112	114.786	0	229.572	Inf	Inf	4.78895e-07	0.000153545
ENSMUST00000201159	95.5851	0	191.17	Inf	Inf	4.96774e-07	0.000156213
MSTRG.1193.12	515.846	0	1031.69	Inf	Inf	5.21655e-07	0.000162696
ENSMUST00000221792	49.1484	0	98.2967	Inf	Inf	9.5989e-07	0.000265386
MSTRG.5929.2	147.603	0	295.206	Inf	Inf	1.41367e-06	0.000362985
ENSMUST00000198292	45.8556	0	91.7112	Inf	Inf	1.47381e-06	0.000376129
ENSMUST00000200026	62.0337	0	124.067	Inf	Inf	2.32104e-06	0.00053989
MSTRG.21853.1	151.977	0	303.955	Inf	Inf	3.33233e-06	0.000715702
ENSMUST00000191734	44.7287	0	89.4575	Inf	Inf	4.34924e-06	0.000887252
ENSMUST00000092680	37.0067	0	74.0134	Inf	Inf	4.76137e-06	0.000943836
ENSMUST00000193494	35.1032	0	70.2065	Inf	Inf	6.42619e-06	0.00118793
ENSMUST00000192966	34.6063	0	69.2125	Inf	Inf	6.90466e-06	0.00125793
ENSMUST00000203442	33.6415	0	67.283	Inf	Inf	8.15503e-06	0.00144807
ENSMUST00000200128	75.6353	0	151.271	Inf	Inf	8.44851e-06	0.0014814
ENSMUST00000211232	49.7926	0	99.5852	Inf	Inf	9.4636e-06	0.00160796
ENSMUST00000192464	33.1226	0	66.2451	Inf	Inf	9.92501e-06	0.0016706
ENSMUST00000189763	31.8074	0	63.6148	Inf	Inf	1.13445e-05	0.00185264
ENSMUST00000199877	31.6302	0	63.2604	Inf	Inf	1.20993e-05	0.00194318
ENSMUST00000191894	68.7953	0	137.591	Inf	Inf	2.07256e-05	0.00297601
MSTRG.29466.4	42.4	0	84.8001	Inf	Inf	2.51953e-05	0.00345266
ENSMUST00000139771	26.4911	0	52.9823	Inf	Inf	3.16183e-05	0.00409877
ENSMUST00000208745	26.0301	0	52.0602	Inf	Inf	3.42763e-05	0.00432564
ENSMUST00000190769	26.1815	0	52.3631	Inf	Inf	3.49037e-05	0.00437417
MSTRG.33287.1	25.1431	0	50.2861	Inf	Inf	4.02599e-05	0.00490879
MSTRG.15678.22	139.903	0	279.806	Inf	Inf	4.19608e-05	0.00508509
ENSMUST00000188262	25.1972	0	50.3944	Inf	Inf	4.22383e-05	0.00511047
ENSMUST00000222963	33.7592	0	67.5183	Inf	Inf	5.80796e-05	0.0065029
ENSMUST00000221222	23.1198	0	46.2395	Inf	Inf	6.461e-05	0.00708311
ENSMUST00000224082	22.8673	0	45.7347	Inf	Inf	6.74895e-05	0.00735652
ENSMUST00000124853	22.3898	0	44.7796	Inf	Inf	7.70775e-05	0.00815902
MSTRG.10858.15	1837.57	0	3675.15	Inf	Inf	9.23295e-05	0.00931966
MSTRG.26061.1	388.005	0	776.009	Inf	Inf	9.72309e-05	0.00969027
ENSMUST00000195506	238.698	0	477.396	Inf	Inf	0.000100517	0.00993145
ENSMUST00000145448	21.3484	0	42.6968	Inf	Inf	0.000102617	0.0100679
ENSMUST00000236864	21.3496	0	42.6992	Inf	Inf	0.000104708	0.0102253
ENSMUST00000186007	20.7338	0	41.4676	Inf	Inf	0.000109033	0.0105902
ENSMUST00000207900	20.8578	0	41.7156	Inf	Inf	0.000109173	0.0105918
ENSMUST00000193444	20.644	0	41.288	Inf	Inf	0.000117347	0.0112163
ENSMUST00000189408	19.4069	0	38.8138	Inf	Inf	0.000169455	0.0148462
MSTRG.33026.8	673.281	0	1346.56	Inf	Inf	0.000224946	0.0184301
ENSMUST00000238274	18.3941	0	36.7882	Inf	Inf	0.000227519	0.0185358
ENSMUST00000053792	18.3941	0	36.7882	Inf	Inf	0.000227519	0.0185358
ENSMUST00000114854	17.9455	0	35.8909	Inf	Inf	0.000237488	0.0190588
ENSMUST00000192348	178.6	0	357.199	Inf	Inf	0.000252657	0.0199207
ENSMUST00000191655	124.177	0	248.354	Inf	Inf	0.000270324	0.0210374
MSTRG.15796.1	30.6649	0	61.3298	Inf	Inf	0.000302157	0.0227698
MSTRG.1199.2	173.947	0	347.894	Inf	Inf	0.000333904	0.0244888
ENSMUST00000192190	92.4518	0	184.904	Inf	Inf	0.00033583	0.0246157
ENSMUST00000236000	101.8	0	203.599	Inf	Inf	0.000374602	0.0267424
ENSMUST00000156149	16.3135	0	32.627	Inf	Inf	0.000388204	0.0274347
ENSMUST00000192074	86.546	0	173.092	Inf	Inf	0.000412845	0.0288039
ENSMUST00000200395	82.6373	0	165.275	Inf	Inf	0.000417776	0.0289875
MSTRG.26098.93	3740.39	0	7480.77	Inf	Inf	0.000458604	0.0309912
ENSMUST00000180667	21.0029	0	42.0058	Inf	Inf	0.000458699	0.0309912
ENSMUST00000200075	15.7508	0	31.5015	Inf	Inf	0.00046802	0.0314524
ENSMUST00000144896	14.9877	0	29.9753	Inf	Inf	0.000583154	0.0367232
ENSMUST00000218808	14.9501	0	29.9001	Inf	Inf	0.000608895	0.0378457
MSTRG.33041.36	63.2414	0	126.483	Inf	Inf	0.000619009	0.0382176
MSTRG.10613.2	1947.86	0	3895.71	Inf	Inf	0.000619513	0.0382183
MSTRG.8156.1	71.6744	0	143.349	Inf	Inf	0.000857576	0.0483529
ENSMUST00000210835	13.9009	0	27.8018	Inf	Inf	0.000897322	0.0499574
ENSMUST00000204286	43.9794	0	87.9587	Inf	Inf	0.000943906	0.0517621
MSTRG.29240.30	134.442	0	268.885	Inf	Inf	0.000958776	0.0522792
ENSMUST00000207198	17.697	0	35.3941	Inf	Inf	0.000967089	0.0526214
ENSMUST00000195331	42.501	0	85.0019	Inf	Inf	0.000970916	0.0527841
MSTRG.32582.4	133.307	0	266.615	Inf	Inf	0.00101103	0.0543325
ENSMUST00000192083	41.3521	0	82.7042	Inf	Inf	0.00102513	0.0547864
ENSMUST00000197090	39.2739	0	78.5479	Inf	Inf	0.00103712	0.0551933
ENSMUST00000202959	41.3424	0	82.6849	Inf	Inf	0.00104189	0.0553221
ENSMUST00000232216	13.2393	0	26.4786	Inf	Inf	0.00111668	0.0579355
ENSMUST00000175871	13.0502	0	26.1004	Inf	Inf	0.00113509	0.0586603
ENSMUST00000200180	46.1656	0	92.3311	Inf	Inf	0.00118132	0.0603453
ENSMUST00000185446	12.8504	0	25.7008	Inf	Inf	0.00126534	0.0635055
ENSMUST00000197906	36.0355	0	72.0711	Inf	Inf	0.00127461	0.0638434
ENSMUST00000179344	12.647	0	25.2939	Inf	Inf	0.00135974	0.0664961
ENSMUST00000191963	12.5209	0	25.0418	Inf	Inf	0.00141781	0.0683285
ENSMUST00000200664	52.8816	0	105.763	Inf	Inf	0.00147289	0.0699669
MSTRG.18032.2	45.7219	0	91.4438	Inf	Inf	0.00148824	0.0703249
ENSMUST00000193223	36.0035	0	72.0069	Inf	Inf	0.00149598	0.0705586
ENSMUST00000222059	12.3593	0	24.7186	Inf	Inf	0.00151065	0.0709215
ENSMUST00000138379	12.203	0	24.4061	Inf	Inf	0.00158729	0.0735175
MSTRG.11100.27	371.994	0	743.989	Inf	Inf	0.00162742	0.0745592
ENSMUST00000151331	12.1525	0	24.305	Inf	Inf	0.00162752	0.0745592
MSTRG.13518.7	44433.2	0	88866.3	Inf	Inf	0.0016893	0.0760354
ENSMUST00000204822	27.3956	0	54.7911	Inf	Inf	0.00173043	0.077007
ENSMUST00000235890	17.6984	0	35.3968	Inf	Inf	0.00174062	0.0771801
MSTRG.29931.13	977.511	0	1955.02	Inf	Inf	0.00175778	0.077703
ENSMUST00000172664	36.545	0	73.0899	Inf	Inf	0.00179755	0.0786009
MSTRG.32756.5	28.0822	0	56.1643	Inf	Inf	0.00181506	0.0789886
ENSMUST00000192082	25.5852	0	51.1704	Inf	Inf	0.00189977	0.0814499
ENSMUST00000198012	27.1093	0	54.2185	Inf	Inf	0.00197728	0.0837078
MSTRG.13518.4	30978.7	0	61957.3	Inf	Inf	0.00203257	0.0852188
ENSMUST00000239226	11.6073	0	23.2147	Inf	Inf	0.00203543	0.0852818
ENSMUST00000200359	24.7245	0	49.4491	Inf	Inf	0.0020667	0.0862764
ENSMUST00000191704	30.3076	0	60.6152	Inf	Inf	0.00207398	0.0864944
ENSMUST00000221487	11.3062	0	22.6123	Inf	Inf	0.00222065	0.0908974
ENSMUST00000228424	22.2024	0	44.4047	Inf	Inf	0.00232474	0.0936678
ENSMUST00000227226	22.6972	0	45.3944	Inf	Inf	0.00234532	0.0942704
ENSMUST00000201742	29.305	0	58.61	Inf	Inf	0.00240932	0.095798
ENSMUST00000187327	47.3431	0	94.6863	Inf	Inf	0.00241045	0.0958049
MSTRG.15074.1	11.0287	0	22.0575	Inf	Inf	0.00254839	0.0994994
MSTRG.13529.4	45.1695	0	90.339	Inf	Inf	0.00267514	0.103044
ENSMUST00000180386	10.7176	0	21.4353	Inf	Inf	0.00268338	0.103078
MSTRG.13518.10	17416.6	0	34833.3	Inf	Inf	0.00269701	0.103355
ENSMUST00000234279	48.5601	0	97.1201	Inf	Inf	0.00271916	0.103821
ENSMUST00000123610	10.7488	0	21.4976	Inf	Inf	0.00277343	0.105128
ENSMUST00000047876	10.7033	0	21.4066	Inf	Inf	0.00284517	0.107011
ENSMUST00000097289	10.7405	0	21.481	Inf	Inf	0.00285808	0.107351
ENSMUST00000198622	17.364	0	34.7281	Inf	Inf	0.0032272	0.116942
ENSMUST00000156974	16.0919	0	32.1838	Inf	Inf	0.00326491	0.117908
ENSMUST00000227968	10.1881	0	20.3762	Inf	Inf	0.00339357	0.121029
ENSMUST00000200244	15.8448	0	31.6896	Inf	Inf	0.00358938	0.126333
MSTRG.9506.18	8078.43	0	16156.9	Inf	Inf	0.00395851	0.13491
MSTRG.24801.2	136.716	0	273.433	Inf	Inf	0.00400501	0.135749
ENSMUST00000217728	13.722	0	27.444	Inf	Inf	0.00411744	0.137984
MSTRG.18139.2	35.2933	0	70.5867	Inf	Inf	0.00420045	0.1398
ENSMUST00000222534	9.71773	0	19.4355	Inf	Inf	0.00437984	0.143722
ENSMUST00000229076	14.9015	0	29.8031	Inf	Inf	0.0044264	0.144572
ENSMUST00000198512	22.6105	0	45.2209	Inf	Inf	0.00474985	0.15175
MSTRG.26912.6	4027.93	0	8055.86	Inf	Inf	0.00488328	0.154276
MSTRG.26098.92	5299.89	0	10599.8	Inf	Inf	0.00490972	0.154785
MSTRG.973.1	16.96	0	33.9201	Inf	Inf	0.00493366	0.155306
ENSMUST00000068507	17.3396	0	34.6793	Inf	Inf	0.00495165	0.155717
ENSMUST00000191298	22.7973	0	45.5946	Inf	Inf	0.00510089	0.158646
ENSMUST00000198074	22.9993	0	45.9986	Inf	Inf	0.00512006	0.158881
ENSMUST00000196072	21.6451	0	43.2903	Inf	Inf	0.00527043	0.162024
ENSMUST00000200033	40.9545	0	81.909	Inf	Inf	0.00527918	0.162174
ENSMUST00000192646	69.1549	0	138.31	Inf	Inf	0.00532386	0.162872
ENSMUST00000194679	15.058	0	30.1159	Inf	Inf	0.00561482	0.16851
ENSMUST00000205558	14.3219	0	28.6439	Inf	Inf	0.00573052	0.170755
MSTRG.26098.91	3590.62	0	7181.24	Inf	Inf	0.00583393	0.172734
MSTRG.1201.3	2166.49	0	4332.98	Inf	Inf	0.00584269	0.172912
ENSMUST00000198888	13.9966	0	27.9932	Inf	Inf	0.00587046	0.173368
ENSMUST00000201006	8.86794	0	17.7359	Inf	Inf	0.00589516	0.173812
ENSMUST00000194286	12.5133	0	25.0267	Inf	Inf	0.00602203	0.17648
ENSMUST00000211564	27.8717	0	55.7434	Inf	Inf	0.00605118	0.176935
MSTRG.17206.16	247.807	0	495.615	Inf	Inf	0.00609488	0.177538
ENSMUST00000234087	106.434	0	212.868	Inf	Inf	0.00611609	0.177699
ENSMUST00000197391	8.71357	0	17.4271	Inf	Inf	0.00634981	0.181974
MSTRG.29631.19	117.523	0	235.046	Inf	Inf	0.00637554	0.182388
ENSMUST00000141082	8.70083	0	17.4017	Inf	Inf	0.00666401	0.187534
ENSMUST00000132716	16.284	0	32.568	Inf	Inf	0.0071866	0.196679
ENSMUST00000203856	9.03022	0	18.0604	Inf	Inf	0.0072144	0.197212
ENSMUST00000223001	10.1191	0	20.2382	Inf	Inf	0.00723519	0.19757
ENSMUST00000214092	8.67912	0	17.3582	Inf	Inf	0.00748283	0.201319
ENSMUST00000225073	10.4293	0	20.8587	Inf	Inf	0.00755837	0.20266
ENSMUST00000124322	8.34775	0	16.6955	Inf	Inf	0.00762323	0.203749
ENSMUST00000216860	8.35308	0	16.7062	Inf	Inf	0.00784596	0.207807
MSTRG.26098.87	1717.25	0	3434.5	Inf	Inf	0.00821821	0.213426
MSTRG.17308.3	94.5207	0	189.041	Inf	Inf	0.00841719	0.216347
MSTRG.29062.13	914.101	0	1828.2	Inf	Inf	0.00863805	0.219152
ENSMUST00000179483	8.82585	0	17.6517	Inf	Inf	0.00870271	0.220007
MSTRG.28439.41	310.938	0	621.876	Inf	Inf	0.00905578	0.224653
MSTRG.15062.4	189.663	0	379.326	Inf	Inf	0.00921334	0.227215
ENSMUST00000236822	18.1731	0	36.3461	Inf	Inf	0.00921671	0.227215
ENSMUST00000199517	92.3876	0	184.775	Inf	Inf	0.009243	0.227552
ENSMUST00000197951	10.7278	0	21.4557	Inf	Inf	0.00966496	0.233741
ENSMUST00000195892	15.5485	0	31.0971	Inf	Inf	0.0099021	0.236623
ENSMUST00000188485	9.31882	0	18.6376	Inf	Inf	0.0102331	0.240682
ENSMUST00000204155	22.4893	0	44.9786	Inf	Inf	0.0102793	0.24109
ENSMUST00000193264	7.71071	0	15.4214	Inf	Inf	0.0104727	0.24389
ENSMUST00000203158	19.147	0	38.2939	Inf	Inf	0.0104945	0.244289
MSTRG.15986.42	1042.57	0	2085.14	Inf	Inf	0.0105433	0.244614
ENSMUST00000138431	7.5547	0	15.1094	Inf	Inf	0.0109996	0.250365
ENSMUST00000194708	7.58585	0	15.1717	Inf	Inf	0.0112385	0.252878
ENSMUST00000196724	17.902	0	35.8039	Inf	Inf	0.011531	0.257072
ENSMUST00000195540	7.59941	0	15.1988	Inf	Inf	0.011557	0.257381
MSTRG.26098.116	828.666	0	1657.33	Inf	Inf	0.0118238	0.260286
ENSMUST00000196484	8.82616	0	17.6523	Inf	Inf	0.0119646	0.261651
ENSMUST00000232969	10.038	0	20.0759	Inf	Inf	0.0119919	0.261767
MSTRG.13850.33	853.991	0	1707.98	Inf	Inf	0.0120189	0.262155
ENSMUST00000189334	10.889	0	21.778	Inf	Inf	0.0126804	0.269827
MSTRG.8817.2	273.658	0	547.316	Inf	Inf	0.0129291	0.272892
ENSMUST00000144993	7.34524	0	14.6905	Inf	Inf	0.0129311	0.272892
ENSMUST00000144460	8.5481	0	17.0962	Inf	Inf	0.0132906	0.277278
ENSMUST00000193724	7.15461	0	14.3092	Inf	Inf	0.0137453	0.281978
ENSMUST00000194629	7.16732	0	14.3346	Inf	Inf	0.0139123	0.283647
MSTRG.13803.8	577.192	0	1154.38	Inf	Inf	0.0141622	0.286042
MSTRG.15986.55	591.939	0	1183.88	Inf	Inf	0.0146678	0.291488
ENSMUST00000143428	6.98032	0	13.9606	Inf	Inf	0.015026	0.294679
MSTRG.26378.2	45.5443	0	91.0886	Inf	Inf	0.0151622	0.295997
MSTRG.29631.16	75.1122	0	150.224	Inf	Inf	0.0151945	0.296259
ENSMUST00000206944	10.1834	0	20.3669	Inf	Inf	0.0152703	0.296886
ENSMUST00000230887	6.96371	0	13.9274	Inf	Inf	0.0153566	0.298174
MSTRG.14561.25	522.215	0	1044.43	Inf	Inf	0.0155392	0.300546
ENSMUST00000215400	6.87329	0	13.7466	Inf	Inf	0.0155659	0.300711
ENSMUST00000186480	27.1931	0	54.3862	Inf	Inf	0.015629	0.301238
MSTRG.6071.3	421.947	0	843.893	Inf	Inf	0.016558	0.310375
ENSMUST00000181462	6.82272	0	13.6454	Inf	Inf	0.0166242	0.310774
MSTRG.29441.6	61.4953	0	122.991	Inf	Inf	0.0166362	0.310874
MSTRG.16031.44	424.607	0	849.214	Inf	Inf	0.0172288	0.316256
ENSMUST00000192416	7.83362	0	15.6672	Inf	Inf	0.0177544	0.321184
ENSMUST00000219022	6.63347	0	13.2669	Inf	Inf	0.0183023	0.326029
MSTRG.14666.1	35.0149	0	70.0298	Inf	Inf	0.0183784	0.326802
ENSMUST00000153767	6.563	0	13.126	Inf	Inf	0.0184315	0.327189
MSTRG.12036.2	318.149	0	636.299	Inf	Inf	0.0190614	0.332773
MSTRG.15986.54	314.275	0	628.55	Inf	Inf	0.0191782	0.333727
MSTRG.14314.11	331.462	0	662.925	Inf	Inf	0.0192714	0.334584
ENSMUST00000205973	22.9475	0	45.895	Inf	Inf	0.0194759	0.335711
MSTRG.17206.15	297.246	0	594.492	Inf	Inf	0.0197183	0.337443
ENSMUST00000147173	6.50969	0	13.0194	Inf	Inf	0.0197332	0.337561
ENSMUST00000234071	6.42543	0	12.8509	Inf	Inf	0.0199631	0.339531
MSTRG.29441.10	308.165	0	616.331	Inf	Inf	0.0203124	0.342756
MSTRG.8333.5	290.583	0	581.167	Inf	Inf	0.020455	0.34366
MSTRG.31360.21	290.585	0	581.17	Inf	Inf	0.020461	0.34368
ENSMUST00000198171	6.40067	0	12.8013	Inf	Inf	0.0204727	0.343696
ENSMUST00000200088	8.46032	0	16.9206	Inf	Inf	0.0205083	0.343868
ENSMUST00000194991	11.4978	0	22.9955	Inf	Inf	0.0207396	0.346226
ENSMUST00000190409	6.31301	0	12.626	Inf	Inf	0.0210953	0.349034
MSTRG.6824.7	204.091	0	408.182	Inf	Inf	0.0211218	0.349185
ENSMUST00000125131	6.33962	0	12.6792	Inf	Inf	0.0212599	0.349722
MSTRG.33046.2	260.132	0	520.264	Inf	Inf	0.0216218	0.352577
MSTRG.17336.4	264.446	0	528.893	Inf	Inf	0.0218167	0.354406
MSTRG.16239.11	233.183	0	466.367	Inf	Inf	0.0222539	0.358149
MSTRG.21065.3	225.037	0	450.075	Inf	Inf	0.0233742	0.366259
ENSMUST00000211382	40.4515	0	80.903	Inf	Inf	0.0236656	0.368572
MSTRG.20052.3	217.902	0	435.803	Inf	Inf	0.0239322	0.370603
ENSMUST00000192543	6.12453	0	12.2491	Inf	Inf	0.0240986	0.371753
MSTRG.31110.20	190.475	0	380.95	Inf	Inf	0.0246134	0.375584
ENSMUST00000195213	6.16603	0	12.3321	Inf	Inf	0.0247387	0.376445
ENSMUST00000194758	7.6667	0	15.3334	Inf	Inf	0.0255874	0.383679
ENSMUST00000145803	5.90205	0	11.8041	Inf	Inf	0.0260471	0.387153
ENSMUST00000137882	5.84016	0	11.6803	Inf	Inf	0.0266275	0.391458
MSTRG.26912.5	173.409	0	346.818	Inf	Inf	0.0268036	0.392254
MSTRG.26098.58	168.773	0	337.545	Inf	Inf	0.0268216	0.392329
MSTRG.13518.3	173.318	0	346.637	Inf	Inf	0.0270578	0.3943
ENSMUST00000194468	6.06777	0	12.1355	Inf	Inf	0.027136	0.394638
MSTRG.31360.53	154.344	0	308.689	Inf	Inf	0.0273307	0.395735
ENSMUST00000217986	169.749	0	339.498	Inf	Inf	0.0273396	0.395737
MSTRG.8724.2	159.855	0	319.71	Inf	Inf	0.0275563	0.397113
MSTRG.20375.10	151.101	0	302.201	Inf	Inf	0.0276211	0.397566
MSTRG.17446.7	149.929	0	299.859	Inf	Inf	0.0277283	0.398344
MSTRG.13850.29	156.44	0	312.879	Inf	Inf	0.0278542	0.399626
MSTRG.23816.9	117.512	0	235.023	Inf	Inf	0.0282642	0.402029
MSTRG.10608.33	149.321	0	298.642	Inf	Inf	0.0286708	0.405226
ENSMUST00000194058	137.315	0	274.63	Inf	Inf	0.0289678	0.40768
MSTRG.2409.3	144.619	0	289.238	Inf	Inf	0.029131	0.409076
ENSMUST00000211524	5.6272	0	11.2544	Inf	Inf	0.0297413	0.413769
ENSMUST00000190567	142.482	0	284.964	Inf	Inf	0.0298293	0.414399
ENSMUST00000173856	5.57526	0	11.1505	Inf	Inf	0.0303106	0.417771
MSTRG.16031.36	134.138	0	268.276	Inf	Inf	0.0305908	0.419522
ENSMUST00000181915	5.60907	0	11.2181	Inf	Inf	0.0309849	0.422313
ENSMUST00000234767	31.3393	0	62.6786	Inf	Inf	0.0314819	0.425723
ENSMUST00000239188	6.66795	0	13.3359	Inf	Inf	0.0315889	0.426118
MSTRG.16005.2	114.339	0	228.678	Inf	Inf	0.0317299	0.426935
ENSMUST00000203144	5.50962	0	11.0192	Inf	Inf	0.0321232	0.430235
MSTRG.33409.8	113.274	0	226.548	Inf	Inf	0.0327074	0.434686
ENSMUST00000195573	12.1536	0	24.3071	Inf	Inf	0.0329088	0.435664
MSTRG.900.1	112.279	0	224.558	Inf	Inf	0.0330397	0.436412
ENSMUST00000209499	116.008	0	232.016	Inf	Inf	0.0330408	0.436412
MSTRG.17329.3	114.597	0	229.193	Inf	Inf	0.0330827	0.436645
ENSMUST00000203055	108.91	0	217.82	Inf	Inf	0.0333525	0.437969
ENSMUST00000215840	107.001	0	214.001	Inf	Inf	0.0338401	0.440466
MSTRG.15062.5	74.0973	0	148.195	Inf	Inf	0.0338965	0.440924
MSTRG.14314.9	109.96	0	219.92	Inf	Inf	0.0339323	0.44107
ENSMUST00000131416	5.53821	0	11.0764	Inf	Inf	0.0342763	0.44327
MSTRG.29404.63	103.45	0	206.9	Inf	Inf	0.0344125	0.444078
MSTRG.315.1	101.985	0	203.969	Inf	Inf	0.0344597	0.444307
ENSMUST00000198200	7.75594	0	15.5119	Inf	Inf	0.034484	0.444394
ENSMUST00000221677	106.291	0	212.583	Inf	Inf	0.0345095	0.444467
ENSMUST00000219192	5.35731	0	10.7146	Inf	Inf	0.0345654	0.444625
MSTRG.12471.17	102.623	0	205.245	Inf	Inf	0.0351173	0.448112
MSTRG.25096.3	100.849	0	201.698	Inf	Inf	0.0352525	0.448853
MSTRG.14314.18	94.8132	0	189.626	Inf	Inf	0.0359361	0.453519
ENSMUST00000203918	92.6875	0	185.375	Inf	Inf	0.0361359	0.45469
MSTRG.6386.2	95.6445	0	191.289	Inf	Inf	0.036193	0.455204
MSTRG.7862.14	86.8581	0	173.716	Inf	Inf	0.0363741	0.456434
MSTRG.9147.27	86.768	0	173.536	Inf	Inf	0.0363929	0.456533
ENSMUST00000184083	5.25005	0	10.5001	Inf	Inf	0.036599	0.457616
MSTRG.1193.16	90.5311	0	181.062	Inf	Inf	0.0366105	0.457715
MSTRG.20863.11	85.1462	0	170.292	Inf	Inf	0.0367355	0.458716
MSTRG.1193.5	90.6867	0	181.373	Inf	Inf	0.0367393	0.458716
MSTRG.1193.7	82.4431	0	164.886	Inf	Inf	0.0373287	0.461926
ENSMUST00000194683	86.8481	0	173.696	Inf	Inf	0.0375371	0.462964
MSTRG.6521.3	79.4698	0	158.94	Inf	Inf	0.0380156	0.465894
ENSMUST00000203102	81.1113	0	162.223	Inf	Inf	0.0392805	0.473406
ENSMUST00000205183	5.1034	0	10.2068	Inf	Inf	0.0393503	0.47368
ENSMUST00000183083	5.09323	0	10.1865	Inf	Inf	0.0395026	0.474312
ENSMUST00000228698	5.95699	0	11.914	Inf	Inf	0.039527	0.474458
MSTRG.6345.23	80.6108	0	161.222	Inf	Inf	0.0395918	0.474834
ENSMUST00000201715	72.8023	0	145.605	Inf	Inf	0.0397053	0.475563
MSTRG.8721.2	79.1473	0	158.295	Inf	Inf	0.0397614	0.475884
ENSMUST00000209414	71.8111	0	143.622	Inf	Inf	0.0399763	0.477311
ENSMUST00000197251	71.1804	0	142.361	Inf	Inf	0.0401516	0.478227
MSTRG.13680.14	71.0002	0	142	Inf	Inf	0.0402022	0.478513
ENSMUST00000194178	75.2364	0	150.473	Inf	Inf	0.0403094	0.479008
MSTRG.20415.12	70.2794	0	140.559	Inf	Inf	0.0404062	0.479291
ENSMUST00000220564	73.5238	0	147.048	Inf	Inf	0.04054	0.479807
MSTRG.24851.4	76.3473	0	152.695	Inf	Inf	0.0406743	0.480549
ENSMUST00000211925	5.09291	0	10.1858	Inf	Inf	0.0409122	0.482185
MSTRG.14829.2	50.231	0	100.462	Inf	Inf	0.0410984	0.483152
MSTRG.29437.17	74.0411	0	148.082	Inf	Inf	0.0410996	0.483152
ENSMUST00000128601	5.04371	0	10.0874	Inf	Inf	0.0416773	0.486481
ENSMUST00000205859	64.8733	0	129.747	Inf	Inf	0.0420424	0.488489
MSTRG.20064.69	64.3327	0	128.665	Inf	Inf	0.0422172	0.489492
MSTRG.30643.22	69.033	0	138.066	Inf	Inf	0.0425528	0.491054
ENSMUST00000181416	5.03204	0	10.0641	Inf	Inf	0.0426136	0.491485
ENSMUST00000220146	6.20078	0	12.4016	Inf	Inf	0.0429146	0.493191
ENSMUST00000156579	5.00393	0	10.0079	Inf	Inf	0.0430671	0.494049
ENSMUST00000195685	4.95424	0	9.90848	Inf	Inf	0.04312	0.494374
MSTRG.5363.20	50.7773	0	101.555	Inf	Inf	0.0431871	0.494696
ENSMUST00000193413	64.701	0	129.402	Inf	Inf	0.0431939	0.494696
ENSMUST00000233047	4.99124	0	9.98248	Inf	Inf	0.0432742	0.495081
MSTRG.15691.2	64.8722	0	129.744	Inf	Inf	0.0433849	0.49565
ENSMUST00000223994	5.03099	0	10.062	Inf	Inf	0.0434108	0.495806
MSTRG.25894.4	64.2964	0	128.593	Inf	Inf	0.0435771	0.496605
MSTRG.23146.69	59.7375	0	119.475	Inf	Inf	0.0437969	0.497739
MSTRG.21450.2	64.9087	0	129.817	Inf	Inf	0.043873	0.497973
ENSMUST00000162608	4.93908	0	9.87816	Inf	Inf	0.0441396	0.499632
MSTRG.13518.6	59.5941	0	119.188	Inf	Inf	0.045249	0.505813
MSTRG.23861.11	60.3916	0	120.783	Inf	Inf	0.0454703	0.506815
ENSMUST00000135564	4.87775	0	9.7555	Inf	Inf	0.0459965	0.509705
MSTRG.16160.43	57.4456	0	114.891	Inf	Inf	0.0466114	0.512834
ENSMUST00000161917	4.89032	0	9.78064	Inf	Inf	0.046613	0.512834
MSTRG.29404.61	57.7067	0	115.413	Inf	Inf	0.0467317	0.513295
MSTRG.33041.38	54.6448	0	109.29	Inf	Inf	0.0469656	0.514151
ENSMUST00000185662	8.46674	0	16.9335	Inf	Inf	0.0469955	0.514177
MSTRG.26098.89	53.4115	0	106.823	Inf	Inf	0.0474997	0.516842
ENSMUST00000131886	4.8174	0	9.6348	Inf	Inf	0.0479244	0.519114
MSTRG.31467.2	53.9105	0	107.821	Inf	Inf	0.0481013	0.519915
ENSMUST00000202669	53.6159	0	107.232	Inf	Inf	0.048232	0.520484
ENSMUST00000219150	5.34957	0	10.6991	Inf	Inf	0.0484687	0.521358
ENSMUST00000184855	4.8123	0	9.6246	Inf	Inf	0.0489024	0.52374
MSTRG.12731.1	47.754	0	95.5079	Inf	Inf	0.0489324	0.523866
MSTRG.25096.2	52.0448	0	104.09	Inf	Inf	0.0489477	0.523866
ENSMUST00000236660	4.80018	0	9.60036	Inf	Inf	0.0491283	0.524798
ENSMUST00000222336	4.78685	0	9.5737	Inf	Inf	0.0493786	0.526007
MSTRG.30437.20	46.7628	0	93.5257	Inf	Inf	0.0494428	0.52626
MSTRG.33409.3	48.5732	0	97.1463	Inf	Inf	0.0497859	0.528027
MSTRG.16727.2	48.942	0	97.8841	Inf	Inf	0.0498846	0.528573
MSTRG.9506.19	1258.41	0.187835	2516.63	13398.1	13.7097	0.0100811	0.238812
MSTRG.14561.13	698.51	0.200029	1396.82	6983.07	12.7696	7.88723e-05	0.00828639
MSTRG.25917.47	538.599	0.187835	1077.01	5733.81	12.4853	1.17243e-08	7.82072e-06
MSTRG.30643.25	320.373	0.187835	640.559	3410.22	11.7356	0.0291725	0.409289
MSTRG.12471.19	270.229	0.192957	540.266	2799.93	11.4512	0.024509	0.374731
MSTRG.31307.11	237.698	0.200029	475.197	2375.63	11.2141	0.0329715	0.435999
MSTRG.30868.19	949.951	0.916272	1898.99	2072.51	11.0172	0.0297824	0.414112
MSTRG.31357.2	178.201	0.195138	356.208	1825.41	10.834	9.0391e-05	0.00917516
MSTRG.20059.3	307.091	0.376211	613.805	1631.55	10.672	0.0371722	0.461079
MSTRG.32887.3	126.87	0.192957	253.546	1314.01	10.3598	0.0469748	0.514151
MSTRG.12863.1	233.874	0.383284	467.365	1219.37	10.2519	0.0259897	0.387003
MSTRG.1193.1	310.312	0.766568	619.858	808.615	9.65931	3.57048e-09	3.00094e-06
MSTRG.21237.24	910.331	2.58819	1818.07	702.45	9.45625	0.0467837	0.513331
MSTRG.30868.33	921.129	3.00536	1839.25	611.99	9.25736	0.000609083	0.0378457
MSTRG.7240.8	169.269	0.585415	337.952	577.287	9.17314	0.00530291	0.162467
MSTRG.27034.4	99.5462	0.400059	198.692	496.658	8.95611	0.0265799	0.391233
MSTRG.14905.35	148.041	0.783343	295.298	376.972	8.55831	0.0147082	0.292018
ENSMUST00000186326	57.8405	0.366509	115.314	314.629	8.29751	3.84732e-06	0.000803052
ENSMUST00000192087	56.0029	0.366509	111.639	304.602	8.25078	4.6859e-06	0.000936238
ENSMUST00000199139	140.732	1.32509	280.14	211.412	7.72391	6.3213e-07	0.000189431
ENSMUST00000209494	54.5805	0.600088	108.561	180.908	7.49911	0.00401845	0.135968
ENSMUST00000141199	17.7203	0.200029	35.2406	176.177	7.46088	0.000775132	0.0449673
ENSMUST00000193524	78.9209	0.939176	156.903	167.064	7.38426	4.50668e-06	0.000913459
MSTRG.18048.1	671.481	8.10137	1334.86	164.77	7.36431	2.77694e-07	0.000101184
ENSMUST00000216282	14.6579	0.195138	29.1206	149.231	7.2214	0.00193303	0.0823041
MSTRG.20442.3	27.9414	0.37567	55.5071	147.755	7.20706	0.000182518	0.0156961
MSTRG.1193.14	552.657	7.57546	1097.74	144.907	7.17899	3.42344e-07	0.000118899
ENSMUST00000197001	63.8208	0.916272	126.725	138.305	7.11171	0.000896001	0.0499167
MSTRG.1193.3	701.338	10.1472	1392.53	137.233	7.10048	0.000687502	0.0415029
MSTRG.4002.1	256.051	3.92609	508.175	129.436	7.01609	4.4546e-05	0.00532327
ENSMUST00000181274	24.537	0.400059	48.674	121.667	6.92679	0.000352475	0.0255535
ENSMUST00000193881	65.9674	1.09953	130.835	118.992	6.89472	0.000463301	0.0312351
MSTRG.1193.17	871.922	14.9557	1728.89	115.601	6.85301	7.00561e-07	0.000205878
ENSMUST00000222616	103.858	1.80027	205.915	114.381	6.8377	5.4419e-06	0.00104905
MSTRG.28264.1	76.6972	1.35136	152.043	112.511	6.81392	0.0061268	0.177773
MSTRG.838.1	92.8814	1.64929	184.113	111.632	6.80261	0.00027974	0.0215376
MSTRG.1202.1	542.51	9.81436	1075.2	109.554	6.7755	9.82208e-07	0.000270371
MSTRG.1194.1	900.841	17.6239	1784.06	101.229	6.66148	1.17384e-06	0.000310251
ENSMUST00000180557	9.25113	0.187835	18.3144	97.5026	6.60737	0.0127588	0.270955
MSTRG.14337.3	5833.38	127.916	11538.9	90.2067	6.49516	0.00100754	0.0542143
MSTRG.5763.11	242.562	5.4008	479.723	88.8245	6.47289	0.0189371	0.331915
MSTRG.8439.2	215.069	4.80888	425.328	88.4465	6.46673	0.00200214	0.0843635
MSTRG.3904.3	256.813	5.78357	507.842	87.8076	6.45627	0.0461777	0.510439
ENSMUST00000138928	8.53125	0.195138	16.8674	86.438	6.43359	0.0177021	0.320709
MSTRG.1193.9	2309.16	52.8803	4565.44	86.3354	6.43188	1.59103e-06	0.000399573
MSTRG.1204.1	712.975	16.9429	1409.01	83.1618	6.37785	2.54368e-06	0.000578861
ENSMUST00000143819	7.44545	0.183254	14.7076	80.258	6.32657	0.0274105	0.396292
ENSMUST00000232813	7.52412	0.192957	14.8553	76.9877	6.26656	0.0264176	0.390042
MSTRG.15443.1	404.325	10.5495	798.1	75.6529	6.24132	9.26937e-05	0.00934894
ENSMUST00000145182	6.96078	0.183254	13.7383	74.9685	6.22821	0.034442	0.444216
MSTRG.5934.1	141.391	3.79349	278.988	73.544	6.20054	0.000342352	0.0249663
ENSMUST00000151051	19.5459	0.563505	38.5284	68.3727	6.09535	0.00169345	0.0761677
ENSMUST00000233926	6.87976	0.200029	13.5595	67.7875	6.08295	0.0358024	0.452458
MSTRG.1198.1	511.289	14.9198	1007.66	67.5384	6.07764	6.26454e-06	0.00116317
MSTRG.6147.2	109.606	3.31735	215.895	65.0805	6.02415	2.54223e-05	0.00347621
ENSMUST00000097320	31.5107	0.985474	62.0359	62.9503	5.97614	0.00045437	0.0307927
MSTRG.1193.10	803.073	25.73	1580.42	61.4231	5.94071	7.89195e-06	0.0014133
ENSMUST00000126679	22.9687	0.759184	45.1782	59.5089	5.89503	0.00357895	0.126036
MSTRG.1193.11	1030.86	35.4331	2026.29	57.1866	5.8376	9.38625e-06	0.00160129
MSTRG.10430.1	173.725	6.0738	341.377	56.2049	5.81262	2.48099e-05	0.00340355
MSTRG.1203.1	198.897	7.10496	390.689	54.9882	5.78105	0.0240971	0.371753
MSTRG.1197.1	333.822	11.9712	655.672	54.7708	5.77533	1.70827e-05	0.0025427
MSTRG.1942.1	61.7078	2.29499	121.121	52.776	5.72181	0.00013688	0.0126746
MSTRG.18632.1	166.007	6.31467	325.699	51.5781	5.68869	3.31666e-05	0.00422477
ENSMUST00000215662	19.187	0.733018	37.641	51.3507	5.68231	0.00282959	0.106615
ENSMUST00000236788	10.0185	0.385913	19.6511	50.9211	5.67019	0.0166864	0.311199
ENSMUST00000125396	39.5074	1.54365	77.4712	50.187	5.64924	0.000413327	0.0288056
MSTRG.1193.15	357.121	14.2745	699.967	49.0362	5.61578	2.435e-05	0.00335506
MSTRG.8540.1	18.2599	0.733018	35.7868	48.8212	5.60944	0.023185	0.364751
ENSMUST00000204328	9.3263	0.385913	18.2667	47.3337	5.5648	0.0219684	0.355673
ENSMUST00000188819	100.827	4.1945	197.459	47.0758	5.55691	0.000122568	0.0116097
ENSMUST00000196372	119.595	5.00074	234.189	46.831	5.54939	0.00374996	0.130196
ENSMUST00000156477	8.60266	0.366509	16.8388	45.9438	5.5218	0.0276718	0.398075
ENSMUST00000152754	72.2604	3.0873	141.433	45.8113	5.51763	0.0150269	0.294679
ENSMUST00000187666	30.2082	1.31113	59.1052	45.0796	5.4944	0.00114681	0.0591822
ENSMUST00000187121	33.5985	1.48894	65.7081	44.1308	5.46371	0.000900904	0.0500351
MSTRG.21776.1	318.565	14.1304	622.999	44.0894	5.46236	3.63232e-05	0.00450282
MSTRG.26383.6	522.453	23.8035	1021.1	42.8971	5.42281	0.0439424	0.498197
ENSMUST00000204296	213.143	9.73727	416.548	42.7787	5.41882	0.00555405	0.167422
ENSMUST00000191191	44.6401	2.05145	87.2288	42.5205	5.41009	0.000866057	0.0486787
MSTRG.10433.1	1521.52	70.1405	2972.9	42.3849	5.40548	2.64086e-05	0.0035916
MSTRG.17567.1	35.6352	1.65899	69.6114	41.9601	5.39095	0.0115119	0.256828
MSTRG.33049.1	623.541	29.5842	1217.5	41.1537	5.36295	3.21241e-05	0.00414108
MSTRG.26833.1	85.3663	4.05209	166.68	41.1345	5.36228	0.00100293	0.0540581
ENSMUST00000185793	47.6096	2.33325	92.8859	39.8096	5.31504	0.000478002	0.0319868
ENSMUST00000180489	47.6652	2.34166	92.9887	39.7106	5.31145	0.000445055	0.0304446
MSTRG.8439.8	156.735	7.87994	305.59	38.7807	5.27727	0.00010792	0.0104983
MSTRG.33679.1	56.438	2.88961	109.986	38.0627	5.25031	0.00230482	0.0931331
MSTRG.11283.5	95.0147	4.88371	185.146	37.9108	5.24454	0.0148644	0.2935
MSTRG.1199.1	409.096	21.0613	797.13	37.8482	5.24215	0.00147814	0.0700312
ENSMUST00000224879	7.11039	0.366509	13.8543	37.8006	5.24034	0.0490897	0.52466
ENSMUST00000189100	21.4829	1.11893	41.8469	37.399	5.22493	0.00346722	0.122995
ENSMUST00000232402	36.7273	1.9568	71.4979	36.5381	5.19133	0.000946279	0.0518309
MSTRG.29398.3	127.072	6.81839	247.327	36.2734	5.18084	0.00760034	0.203309
ENSMUST00000143673	34.6464	1.88347	67.4094	35.79	5.16148	0.0173143	0.316918
ENSMUST00000134527	33.0469	1.87835	64.2155	34.1872	5.09538	0.00963296	0.233235
ENSMUST00000227028	27.1266	1.55456	52.6986	33.8993	5.08318	0.00230876	0.0932326
MSTRG.1193.6	3003.92	172.969	5834.88	33.7337	5.07612	0.00421704	0.140241
ENSMUST00000208362	134.782	7.8045	261.759	33.5395	5.06779	0.00555391	0.167422
ENSMUST00000236340	12.9269	0.771826	25.0819	32.4968	5.02223	0.0145611	0.290607
ENSMUST00000151765	11.8549	0.733018	22.9768	31.3454	4.97018	0.0206109	0.345129
MSTRG.1193.13	383.76	23.8403	743.679	31.1941	4.9632	0.0470003	0.514185
ENSMUST00000220149	9.63265	0.600088	18.6652	31.1041	4.95903	0.0285947	0.404695
ENSMUST00000215913	99.538	6.39703	192.679	30.1201	4.91265	0.000333304	0.0244623
ENSMUST00000201019	67.1879	4.40065	129.975	29.5355	4.88438	0.0239592	0.370775
ENSMUST00000230877	11.9067	0.800118	23.0132	28.7623	4.84611	0.0199019	0.339067
ENSMUST00000207610	10.8694	0.733018	21.0057	28.6565	4.84079	0.0272658	0.39529
ENSMUST00000216737	13.7054	0.928156	26.4827	28.5326	4.83454	0.0159786	0.304325
MSTRG.22903.1	33.2394	2.26622	64.2126	28.3347	4.8245	0.0375764	0.463129
MSTRG.13913.1	645.675	44.3857	1246.96	28.0938	4.81218	0.000556051	0.0354414
ENSMUST00000181605	172.11	11.8533	332.367	28.0402	4.80942	0.000225562	0.0184418
MSTRG.1201.1	3511.85	242.321	6781.38	27.9851	4.80659	0.000111759	0.0107885
ENSMUST00000236559	10.7755	0.751341	20.7996	27.6833	4.79095	0.0276851	0.398123
MSTRG.29593.48	263.869	18.6739	509.064	27.2607	4.76875	0.000227563	0.0185358
ENSMUST00000224046	19.3547	1.40021	37.3091	26.6455	4.73582	0.00723533	0.19757
ENSMUST00000191669	15.0035	1.09953	28.9074	26.2908	4.71649	0.0142636	0.28705
ENSMUST00000168000	26.4083	1.9395	50.8772	26.2321	4.71326	0.0039299	0.134233
ENSMUST00000195493	33.2348	2.53025	63.9393	25.2699	4.65935	0.0187628	0.330374
ENSMUST00000198737	9.36455	0.733018	17.9961	24.5507	4.61769	0.0422195	0.489492
MSTRG.23483.3	4414.53	347.944	8481.12	24.375	4.60733	0.00179397	0.0785656
ENSMUST00000229763	21.9925	1.73879	42.2462	24.2963	4.60267	0.0130719	0.274763
MSTRG.3904.15	188.498	15.3007	361.694	23.6391	4.5631	0.00038763	0.0274347
ENSMUST00000227886	101.626	8.42998	194.822	23.1106	4.53048	0.000697944	0.0418947
ENSMUST00000179643	27.5773	2.30011	52.8546	22.9791	4.52225	0.0306132	0.419634
ENSMUST00000203704	31.3132	2.61299	60.0135	22.9673	4.52151	0.00418681	0.139383
ENSMUST00000230939	37.6124	3.15413	72.0708	22.8496	4.5141	0.0034265	0.121756
ENSMUST00000190666	42.152	3.55971	80.7444	22.6829	4.50353	0.0102951	0.241386
ENSMUST00000189823	152.16	13.103	291.217	22.2251	4.47412	0.00058094	0.0366563
MSTRG.17206.11	702.703	62.3613	1343.05	21.5365	4.42871	0.0436751	0.496999
MSTRG.13529.3	553.369	49.6822	1057.06	21.2764	4.41118	0.000364985	0.0262192
MSTRG.26758.1	112.495	10.186	214.804	21.0882	4.39837	0.00384792	0.132171
MSTRG.932.20	193.993	17.9403	370.046	20.6265	4.36643	0.000632375	0.0388769
ENSMUST00000225516	64.8142	6.43095	123.197	19.1569	4.2598	0.00215092	0.0887926
ENSMUST00000201893	69.1644	6.86676	131.462	19.1447	4.25887	0.00425925	0.141013
ENSMUST00000141926	16.7186	1.67732	31.7599	18.9349	4.24298	0.0192519	0.334363
ENSMUST00000223597	15.5099	1.56111	29.4587	18.8704	4.23805	0.0217017	0.35326
MSTRG.14337.1	40.2745	4.0979	76.4511	18.6561	4.22158	0.00908206	0.225128
MSTRG.33299.3	3916.88	405.254	7428.51	18.3305	4.19618	0.00504287	0.157603
ENSMUST00000216270	19.3032	2.02038	36.5861	18.1085	4.1786	0.016776	0.311899
ENSMUST00000217947	67.2476	7.09281	127.402	17.9622	4.16689	0.00222752	0.0910224
ENSMUST00000184062	12.6914	1.34988	24.0329	17.8037	4.1541	0.0334524	0.438391
MSTRG.29466.3	52.2047	5.80085	98.6086	16.999	4.08738	0.0357203	0.451918
ENSMUST00000181655	107.956	12.1994	203.712	16.6986	4.06166	0.00190353	0.0815163
MSTRG.13431.2	389.635	44.3625	734.907	16.5659	4.05015	0.0456199	0.507538
ENSMUST00000131640	11.438	1.31189	21.5641	16.4375	4.03892	0.0463688	0.511516
MSTRG.33409.6	837.449	96.0979	1578.8	16.4291	4.03818	0.000920654	0.0508854
ENSMUST00000185272	24.6578	2.82972	46.4859	16.4277	4.03806	0.0127468	0.270862
MSTRG.21065.6	145.945	16.8477	275.041	16.3252	4.02903	0.00652934	0.184983
ENSMUST00000188232	37.8104	4.38435	71.2364	16.2479	4.02218	0.00618429	0.178879
ENSMUST00000188852	74.8579	8.71522	141.001	16.1787	4.01602	0.00266866	0.10292
ENSMUST00000174039	27.0933	3.19	50.9967	15.9864	3.99877	0.0110535	0.250967
ENSMUST00000188162	26.9899	3.1932	50.7866	15.9046	3.99138	0.0116871	0.258677
ENSMUST00000222401	97.1316	11.5163	182.747	15.8685	3.9881	0.00222221	0.0909024
MSTRG.23146.2	1622.49	192.516	3052.46	15.8556	3.98692	0.0479174	0.519083
ENSMUST00000202894	27.3782	3.26869	51.4878	15.7518	3.97745	0.0108021	0.247701
MSTRG.789.1	541.705	64.7337	1018.68	15.7364	3.97604	0.00104394	0.0553693
MSTRG.791.1	829.655	99.6063	1559.7	15.6587	3.96889	0.00101647	0.0545318
MSTRG.25833.1	23.2363	2.80041	43.6723	15.5949	3.96301	0.0494481	0.52626
ENSMUST00000181460	14.2365	1.71639	26.7566	15.5889	3.96245	0.0341116	0.442387
MSTRG.32756.4	234.377	28.4735	440.281	15.4628	3.95073	0.00140329	0.0679523
ENSMUST00000128654	81.4905	9.95298	153.028	15.3751	3.94252	0.00326718	0.117956
ENSMUST00000147685	18.9148	2.33325	35.4964	15.2132	3.92726	0.0207497	0.346304
MSTRG.26912.2	508.619	63.0417	954.196	15.136	3.91991	0.00563474	0.168714
ENSMUST00000180594	18.1006	2.28049	33.9207	14.8743	3.89475	0.0253832	0.38224
ENSMUST00000207942	39.6411	5.00714	74.2751	14.8338	3.89082	0.00700663	0.193547
ENSMUST00000138207	59.3268	7.57594	111.078	14.6619	3.874	0.00428619	0.141523
MSTRG.8616.2	324.755	43.3054	606.205	13.9984	3.80719	0.00179135	0.078526
ENSMUST00000174829	81.8461	11.0448	152.647	13.8207	3.78876	0.00403909	0.136403
MSTRG.13529.7	234.753	31.8681	437.637	13.7328	3.77955	0.00212547	0.0879726
ENSMUST00000212384	23.9703	3.28026	44.6604	13.6149	3.76711	0.01771	0.320729
ENSMUST00000138626	13.3179	1.85195	24.7838	13.3826	3.74228	0.0499517	0.528851
ENSMUST00000180445	491.383	69.7859	912.981	13.0826	3.70958	0.00210384	0.0874505
ENSMUST00000127006	93.0925	13.228	172.957	13.0751	3.70875	0.004045	0.136474
MSTRG.13640.3	1079.66	156.225	2003.09	12.8218	3.68053	0.00211265	0.0876146
ENSMUST00000185815	37.7335	5.48739	69.9797	12.7528	3.67274	0.0117524	0.259486
MSTRG.13185.1	113.374	16.5346	210.213	12.7135	3.66829	0.00364908	0.127783
ENSMUST00000180612	49.762	7.28062	92.2434	12.6697	3.66331	0.00805858	0.21087
MSTRG.14156.4	960.537	140.591	1780.48	12.6642	3.66269	0.00478321	0.152239
ENSMUST00000220643	18.4045	2.77258	34.0364	12.276	3.61777	0.0343574	0.443941
ENSMUST00000200349	22.196	3.34709	41.0449	12.2629	3.61622	0.0255131	0.383078
ENSMUST00000185693	18.5913	2.85216	34.3305	12.0367	3.58936	0.0342727	0.44327
ENSMUST00000145961	18.5747	2.86558	34.2838	11.964	3.58062	0.0329105	0.435664
MSTRG.26608.1	1161.11	179.684	2142.54	11.9239	3.57579	0.00256944	0.099953
ENSMUST00000125626	42.3339	6.55483	78.1129	11.9168	3.57493	0.0111528	0.252028
ENSMUST00000216842	72.6488	11.7884	133.509	11.3255	3.5015	0.0268816	0.3928
ENSMUST00000181710	53.9844	8.78407	99.1847	11.2914	3.49716	0.00992021	0.23669
MSTRG.26310.1	977.561	159.54	1795.58	11.2547	3.49246	0.00301724	0.111421
ENSMUST00000216739	65.5338	10.7727	120.295	11.1667	3.48113	0.00929787	0.228367
ENSMUST00000126225	23.0183	3.7849	42.2516	11.1632	3.48068	0.0284019	0.403097
MSTRG.26758.2	128.368	21.1284	235.607	11.1512	3.47912	0.00537321	0.163865
MSTRG.15368.1	28.1962	4.77095	51.6215	10.82	3.43562	0.0384258	0.468329
MSTRG.29459.2	587.927	100.123	1075.73	10.7441	3.42547	0.00369727	0.129085
MSTRG.838.2	85.3438	14.6309	156.057	10.6662	3.41498	0.0431395	0.494479
ENSMUST00000232234	25.1753	4.31816	46.0324	10.6602	3.41416	0.0256882	0.384335
MSTRG.28116.5	759.688	131.17	1388.21	10.5833	3.40372	0.00372192	0.129515
MSTRG.26607.3	96.7801	16.7246	176.836	10.5734	3.40236	0.00774108	0.206098
ENSMUST00000234531	29.2962	5.08788	53.5046	10.5161	3.39452	0.0235764	0.367729
ENSMUST00000172531	28.697	4.98854	52.4054	10.5052	3.39303	0.0217242	0.353489
ENSMUST00000239369	33.5683	5.93044	61.2062	10.3207	3.36747	0.0210614	0.348832
ENSMUST00000186169	51.3276	9.20893	93.4463	10.1474	3.34303	0.0136927	0.28152
MSTRG.28309.1	73.8737	13.2907	134.457	10.1166	3.33866	0.00967696	0.23378
MSTRG.22062.1	1429.67	260.597	2598.75	9.97229	3.31793	0.00457535	0.148209
ENSMUST00000218830	39.0648	7.16497	70.9647	9.9044	3.30807	0.0207075	0.346057
ENSMUST00000181742	48.3639	8.89479	87.8329	9.87465	3.30373	0.0150925	0.295403
ENSMUST00000181484	65.0934	11.9716	118.215	9.8746	3.30372	0.0122538	0.264961
ENSMUST00000208797	28.0015	5.18616	50.8167	9.79852	3.29256	0.0292853	0.410005
MSTRG.8617.1	76.7417	14.312	139.171	9.72408	3.28156	0.0110092	0.250489
MSTRG.26475.9	3164.45	590.245	5738.66	9.72251	3.28133	0.0143922	0.288532
MSTRG.26316.1	211.003	40.1253	381.88	9.51717	3.25053	0.00691967	0.192282
MSTRG.4241.3	1598.31	306.191	2890.42	9.43994	3.23878	0.0416442	0.486355
ENSMUST00000181726	136.696	26.3165	247.076	9.38862	3.23091	0.00841006	0.216219
ENSMUST00000143715	27.2087	5.39672	49.0206	9.08341	3.18323	0.0341178	0.442387
ENSMUST00000219775	26.7029	5.35791	48.0479	8.96765	3.16473	0.0342179	0.442865
MSTRG.21065.1	63.8459	12.8152	114.877	8.96412	3.16416	0.0156662	0.301322
ENSMUST00000212007	38.1035	7.67946	68.5276	8.9235	3.15761	0.0244378	0.37422
MSTRG.13473.1	41.3408	8.48633	74.1953	8.74292	3.12812	0.0224051	0.359002
ENSMUST00000129570	35.5859	7.31183	63.8599	8.73378	3.12661	0.0292214	0.409519
MSTRG.13529.8	359.204	74.1676	644.241	8.68628	3.11874	0.0425762	0.491189
MSTRG.26758.3	288.345	60.0309	516.659	8.60655	3.10543	0.00908945	0.225223
ENSMUST00000206521	28.5157	5.97738	51.0541	8.5412	3.09444	0.0380567	0.465997
MSTRG.12776.1	66.2586	13.8978	118.619	8.53513	3.09341	0.0170027	0.313986
ENSMUST00000181307	66.5012	14.1132	118.889	8.42399	3.0745	0.0177506	0.321184
MSTRG.8540.2	81.6587	17.5868	145.731	8.28635	3.05074	0.0156803	0.301322
MSTRG.26484.1	168.488	36.4896	300.487	8.23487	3.04175	0.0117682	0.259616
ENSMUST00000186993	72.5	15.7066	129.293	8.23177	3.0412	0.017389	0.317537
ENSMUST00000124462	43.1755	9.39766	76.9533	8.18856	3.03361	0.0259644	0.386791
ENSMUST00000133125	341.894	74.7151	609.072	8.15194	3.02714	0.00932232	0.228657
ENSMUST00000143649	260.294	56.9035	463.684	8.1486	3.02655	0.010732	0.246947
ENSMUST00000132223	57.9023	12.7847	103.02	8.05804	3.01043	0.0215102	0.351627
MSTRG.20232.2	98.2129	21.8555	174.57	7.98748	2.99774	0.0146107	0.291042
ENSMUST00000209142	78.2127	17.598	138.827	7.88882	2.97981	0.0183295	0.326253
MSTRG.29318.1	1383.54	314.165	2452.92	7.80774	2.96491	0.0102364	0.240682
ENSMUST00000156081	456.028	103.92	808.136	7.77649	2.95912	0.0112353	0.252874
ENSMUST00000227835	49.4982	11.2952	87.7012	7.76447	2.95689	0.0269199	0.392969
MSTRG.22567.1	754.641	172.563	1336.72	7.74627	2.9535	0.0104691	0.243879
ENSMUST00000221450	57.3063	13.2902	101.322	7.62386	2.93052	0.0481901	0.52032
ENSMUST00000181085	36.2828	8.49243	64.0732	7.54475	2.91547	0.0395389	0.474458
ENSMUST00000160309	32.1788	7.69669	56.6609	7.36173	2.88004	0.0484706	0.521358
MSTRG.28628.1	75.2669	18.0038	132.53	7.36123	2.87995	0.0226334	0.360419
ENSMUST00000229116	180.207	43.5776	316.836	7.27062	2.86208	0.0166436	0.310906
ENSMUST00000202425	37.6279	9.11851	66.1374	7.25309	2.85859	0.0413671	0.48506
ENSMUST00000192814	1021.74	247.774	1795.71	7.24736	2.85746	0.0117743	0.259616
ENSMUST00000218840	34.806	8.47453	61.1374	7.21425	2.85085	0.0425464	0.491054
MSTRG.21570.10	379.054	92.3032	665.806	7.21325	2.85065	0.0200468	0.340137
MSTRG.5693.1	186.096	46.1839	326.008	7.05892	2.81945	0.0170739	0.314517
MSTRG.25268.1	69.6255	17.2843	121.967	7.0565	2.81895	0.0280439	0.400677
ENSMUST00000239344	47.6908	11.9383	83.4434	6.98958	2.80521	0.0357464	0.452113
MSTRG.5116.9	495.766	124.175	867.357	6.98496	2.80425	0.0148006	0.293136
MSTRG.5118.1	73.8322	18.6023	129.062	6.93799	2.79452	0.0280089	0.400449
ENSMUST00000203153	71.875	18.1538	125.596	6.91843	2.79044	0.0289351	0.407545
MSTRG.26312.1	181.98	46.3862	317.573	6.84629	2.77532	0.0195708	0.336472
ENSMUST00000213132	45.804	11.7283	79.8797	6.81086	2.76784	0.0438867	0.497973
MSTRG.18654.1	86.2682	22.3627	150.174	6.71536	2.74746	0.0275792	0.397214
MSTRG.22079.1	297.705	77.358	518.052	6.69681	2.74347	0.0187031	0.330016
ENSMUST00000192682	76.7661	20.0675	133.465	6.65079	2.73353	0.0296314	0.412992
MSTRG.7719.1	142.888	37.356	248.419	6.65004	2.73336	0.0227879	0.36156
ENSMUST00000188936	40.4873	10.6081	70.3665	6.6333	2.72973	0.0450601	0.504786
ENSMUST00000161150	57.0956	14.9744	99.2168	6.62576	2.72809	0.0337786	0.440221
MSTRG.32296.1	53.2681	13.9936	92.5426	6.61321	2.72535	0.0377789	0.4646
ENSMUST00000216159	38.5779	10.1712	66.9847	6.5857	2.71934	0.0470882	0.514522
MSTRG.20209.1	666.302	175.716	1156.89	6.58386	2.71893	0.0174941	0.318489
ENSMUST00000137154	40.9094	10.9056	70.9131	6.50246	2.70099	0.0496681	0.527466
MSTRG.8619.1	82.2789	22.1068	142.451	6.44377	2.6879	0.0319614	0.429033
ENSMUST00000139662	919.299	247.719	1590.88	6.42212	2.68305	0.0188654	0.331303
ENSMUST00000178978	919.299	247.719	1590.88	6.42212	2.68305	0.0188654	0.331303
MSTRG.8551.1	261.505	70.7531	452.257	6.39204	2.67628	0.0223698	0.358853
ENSMUST00000173070	50.1638	13.5771	86.7504	6.38945	2.67569	0.0444127	0.501051
MSTRG.32910.1	78.7881	21.6353	135.941	6.28329	2.65152	0.0346986	0.445429
MSTRG.20342.1	986.68	272.141	1701.22	6.25123	2.64414	0.0205732	0.344635
ENSMUST00000192266	127.058	35.2052	218.91	6.21812	2.63648	0.0253695	0.382188
MSTRG.16719.6	1761.62	491.968	3031.27	6.16151	2.62328	0.0192101	0.333944
MSTRG.32546.1	121.874	34.0968	209.651	6.1487	2.62028	0.0296053	0.412834
MSTRG.22064.4	126.962	35.697	218.227	6.11331	2.61195	0.0288684	0.406923
MSTRG.8550.1	203.723	57.7442	349.702	6.05605	2.59838	0.0273356	0.395737
ENSMUST00000044500	515.121	147.572	882.67	5.98129	2.58046	0.0248025	0.376965
ENSMUST00000070085	385.068	110.459	659.676	5.97212	2.57824	0.0241991	0.372509
MSTRG.7455.1	395.716	113.682	677.75	5.96182	2.57575	0.0323494	0.431804
MSTRG.14027.1	323.007	93.9307	552.084	5.87757	2.55522	0.0263999	0.389915
ENSMUST00000182756	197.001	57.4036	336.599	5.86373	2.55182	0.0298659	0.414548
MSTRG.8286.2	1866.3	546.933	3185.67	5.82461	2.54216	0.0239423	0.370603
MSTRG.33678.1	122.499	36.0148	208.983	5.80269	2.53672	0.0348483	0.446124
ENSMUST00000226445	683.863	202.903	1164.82	5.74079	2.52125	0.026706	0.391985
MSTRG.23225.1	517.96	153.994	881.926	5.727	2.51778	0.0275445	0.397113
MSTRG.18582.1	75.199	22.3669	128.031	5.72414	2.51706	0.0465846	0.512693
ENSMUST00000183297	81.5648	24.2674	138.862	5.72218	2.51656	0.0398384	0.476341
MSTRG.14714.8	1228.25	369.326	2087.18	5.65132	2.49859	0.0391203	0.472822
MSTRG.2390.1	467.299	141.776	792.823	5.59209	2.48339	0.029007	0.407966
ENSMUST00000224554	730.443	223.74	1237.14	5.52938	2.46712	0.0281277	0.400989
ENSMUST00000151472	68.7933	21.0995	116.487	5.52086	2.46489	0.0493768	0.526007
MSTRG.4241.1	788.955	243.557	1334.35	5.4786	2.45381	0.028053	0.400677
MSTRG.13529.5	625.019	193.641	1056.4	5.45545	2.4477	0.0330903	0.436654
MSTRG.20061.1	214.17	66.8982	361.441	5.40285	2.43372	0.0392063	0.473221
MSTRG.33409.7	638.304	201.63	1074.98	5.33143	2.41452	0.0334345	0.438305
ENSMUST00000130362	254.887	81.3271	428.447	5.2682	2.39731	0.0384384	0.468352
MSTRG.4238.1	1174.4	376.181	1972.63	5.24382	2.39062	0.0326562	0.434418
ENSMUST00000222087	1609.53	516.241	2702.82	5.23558	2.38835	0.0335964	0.438979
MSTRG.31196.1	468.241	150.44	786.041	5.22496	2.38542	0.0354757	0.450225
MSTRG.21065.5	687.353	222.547	1152.16	5.17715	2.37216	0.0326317	0.434331
MSTRG.4241.2	3797.02	1229.55	6364.49	5.17627	2.37191	0.0370936	0.460653
MSTRG.18203.1	583.219	189.256	977.182	5.16328	2.36829	0.0358503	0.452926
MSTRG.21796.19	139.765	45.4726	234.057	5.14721	2.36379	0.0444691	0.501373
ENSMUST00000174287	201.915	66.4252	337.405	5.07948	2.34468	0.0454779	0.506855
MSTRG.28255.1	142.585	47.8089	237.361	4.96478	2.31173	0.0469462	0.514151
MSTRG.16329.1	726.627	244.431	1208.82	4.94545	2.3061	0.0407564	0.481112
MSTRG.33041.39	6671.04	2261.09	11081	4.90074	2.293	0.0389959	0.471953
ENSMUST00000198333	379.572	129.53	629.613	4.86073	2.28117	0.0455335	0.507044
ENSMUST00000193532	769.365	262.639	1276.09	4.85873	2.28058	0.0378784	0.464853
ENSMUST00000202328	213.427	73.7273	353.127	4.78963	2.25992	0.0499513	0.528851
MSTRG.4244.1	4709	1648.04	7769.97	4.71468	2.23716	0.0449317	0.50375
MSTRG.25747.1	433.292	152.12	714.464	4.6967	2.23165	0.0473805	0.516266
MSTRG.788.1	1516.74	538.348	2495.12	4.63477	2.2125	0.0474673	0.516649
MSTRG.1970.1	1235.59	439.712	2031.47	4.61999	2.20789	0.0474063	0.516379
MSTRG.1629.1	700.591	249.79	1151.39	4.60943	2.20459	0.0491255	0.524798
MSTRG.26163.1	740.317	263.984	1216.65	4.60881	2.20439	0.0495298	0.526729
MSTRG.4247.1	8500.39	3056.3	13944.5	4.56253	2.18983	0.0493827	0.526007
