# Supplementary material for: Expression Profiles and Potential Functions of Long Non-Coding RNAs in the Heart of Mice With Coxsackie B3 Virus-Induced Myocarditis
Source: Front Cell Infect Microbiol. 2021 Aug 24;11:704919. doi: 10.3389/fcimb.2021.704919 (PMC8423026; doi:10.3389/fcimb.2021.704919)
Supplement: Supplementary file 1 [file DataSheet_1.zip › Figure 1(raw data)/Figure 1B-1C/RNA-seq in A_J mice/DESeq-A_J mice/DEG_stat.xlsx]

## Sheet: Sheet1
Control	Treat	Up-regulated	Down-regulated	Total
con	FM	655	561	1216
