# Supplementary material for: Expression Profiles and Potential Functions of Long Non-Coding RNAs in the Heart of Mice With Coxsackie B3 Virus-Induced Myocarditis
Source: Front Cell Infect Microbiol. 2021 Aug 24;11:704919. doi: 10.3389/fcimb.2021.704919 (PMC8423026; doi:10.3389/fcimb.2021.704919)
Supplement: Supplementary file 1 [file DataSheet_1.zip › Figure 1(raw data)/Figure 1B-1C/RNA-seq in A_J mice/Volcano and MA-A_J mice/all.heatmap.xlsx]

## Sheet: Sheet1
Sample	Control	Control	Control	Control	Control	FM	FM	FM	FM	FM
MSTRG.29466.3	-0.55208	-0.55208	-0.55208	-0.209528	-0.55208	-0.305182	2.34782	-0.372062	1.29936	-0.55208
ENSMUST00000234071	-0.560118	-0.560118	-0.560118	-0.560118	-0.560118	-0.560118	2.50375	0.192371	0.875884	-0.2113
MSTRG.26098.93	-0.417634	-0.417634	-0.417634	-0.417634	-0.417634	-0.417634	2.67634	-0.417634	0.664732	-0.417634
ENSMUST00000200033	-0.424532	-0.424532	-0.424532	-0.424532	-0.424532	-0.424532	2.64441	-0.424532	0.751844	-0.424532
ENSMUST00000139662	-0.515911	-0.861727	-0.67927	-0.181051	-0.951855	1.27887	2.1963	-0.159411	0.158936	-0.284876
ENSMUST00000178978	-0.5159	-0.861744	-0.679337	-0.18102	-0.951882	1.27889	2.19625	-0.15938	0.158975	-0.284852
MSTRG.14905.35	-0.405744	-0.405744	-0.405544	-0.398775	-0.405744	0.506242	2.72706	-0.400268	-0.405744	-0.405744
ENSMUST00000131416	-0.421221	-0.421221	-0.421221	-0.421221	-0.421221	0.709463	2.66031	-0.421221	-0.421221	-0.421221
ENSMUST00000206521	-0.671046	-0.70118	-0.587074	-0.53059	-0.672761	1.1404	2.34192	-0.120223	-0.382401	0.182958
MSTRG.10613.2	-0.437729	-0.437729	-0.437729	-0.437729	-0.437729	0.911794	2.57801	-0.437729	-0.425706	-0.437729
MSTRG.18139.2	-0.441106	-0.441106	-0.441106	-0.441106	-0.441106	0.984357	2.54449	-0.441106	-0.441106	-0.441106
MSTRG.29240.30	-0.445527	-0.445527	-0.445527	-0.445527	-0.445527	1.05401	2.5102	-0.445527	-0.445527	-0.445527
ENSMUST00000187327	-0.453513	-0.453513	-0.453513	-0.453513	-0.453513	1.19235	2.43576	-0.453513	-0.453513	-0.453513
ENSMUST00000192543	-0.460758	-0.460758	-0.460758	-0.460758	-0.460758	1.33901	2.34706	-0.460758	-0.460758	-0.460758
ENSMUST00000191963	-0.586653	-0.586653	-0.586653	-0.586653	-0.586653	-0.586653	2.01176	-0.586653	0.629339	1.46547
ENSMUST00000191894	-0.554944	-0.554944	-0.554944	-0.554944	-0.554944	-0.554944	2.16231	-0.554944	0.275687	1.44661
ENSMUST00000208745	-0.602666	-0.602666	-0.602666	-0.602666	-0.602666	-0.602666	2.12971	-0.32094	0.379659	1.42757
MSTRG.5934.1	-0.631115	-0.631115	-0.631115	-0.538632	-0.631115	-0.215068	2.31672	-0.631115	0.660688	0.931865
ENSMUST00000222963	-0.567088	-0.567088	-0.567088	-0.567088	-0.567088	-0.365746	2.36789	-0.567088	0.2823	1.11809
ENSMUST00000223001	-0.464758	-0.464758	-0.464758	-0.464758	-0.464758	-0.464758	2.2833	-0.464758	-0.464758	1.43476
MSTRG.33041.36	-0.470982	-0.470982	-0.470982	-0.470982	-0.470982	-0.470982	2.13597	-0.470982	-0.470982	1.63189
ENSMUST00000236000	-0.471489	-0.471489	-0.471489	-0.471489	-0.471489	-0.471489	2.11824	-0.471489	-0.471489	1.65367
MSTRG.10858.15	-0.452227	-0.452227	-0.452227	-0.452227	-0.452227	-0.267251	2.61219	-0.452227	-0.452227	0.820648
MSTRG.32582.4	-0.453106	-0.453106	-0.453106	-0.453106	-0.453106	-0.453106	2.44004	-0.453106	-0.453106	1.1848
MSTRG.33026.8	-0.444394	-0.444394	-0.444394	-0.444394	-0.444394	-0.444394	2.51939	-0.444394	-0.444394	1.03576
ENSMUST00000222336	-0.471652	-0.471652	-0.471652	-0.471652	-0.471652	-0.471652	2.63666	-0.0348357	-0.471652	0.699738
MSTRG.15062.4	-0.380102	-0.380102	-0.380102	-0.380102	-0.380102	-0.380102	2.78944	-0.380102	-0.380102	0.251372
ENSMUST00000198200	-0.405325	-0.405325	-0.405325	-0.405325	-0.405325	-0.405325	2.72322	-0.405325	-0.405325	0.519383
MSTRG.29062.13	-0.336996	-0.336996	-0.336996	-0.336996	-0.336996	-0.336996	2.84086	-0.144889	-0.336996	-0.336996
MSTRG.6345.23	-0.316228	-0.316228	-0.316228	-0.316228	-0.316228	-0.316228	2.84605	-0.316228	-0.316228	-0.316228
MSTRG.29441.10	-0.316228	-0.316228	-0.316228	-0.316228	-0.316228	-0.316228	2.84605	-0.316228	-0.316228	-0.316228
MSTRG.26098.92	-0.316228	-0.316228	-0.316228	-0.316228	-0.316228	-0.316228	2.84605	-0.316228	-0.316228	-0.316228
MSTRG.24851.4	-0.316228	-0.316228	-0.316228	-0.316228	-0.316228	-0.316228	2.84605	-0.316228	-0.316228	-0.316228
MSTRG.13518.4	-0.316228	-0.316228	-0.316228	-0.316228	-0.316228	-0.316228	2.84605	-0.316228	-0.316228	-0.316228
MSTRG.15986.55	-0.316228	-0.316228	-0.316228	-0.316228	-0.316228	-0.316228	2.84605	-0.316228	-0.316228	-0.316228
MSTRG.13518.3	-0.316228	-0.316228	-0.316228	-0.316228	-0.316228	-0.316228	2.84605	-0.316228	-0.316228	-0.316228
ENSMUST00000217986	-0.316228	-0.316228	-0.316228	-0.316228	-0.316228	-0.316228	2.84605	-0.316228	-0.316228	-0.316228
ENSMUST00000190567	-0.316228	-0.316228	-0.316228	-0.316228	-0.316228	-0.316228	2.84605	-0.316228	-0.316228	-0.316228
MSTRG.29404.61	-0.316228	-0.316228	-0.316228	-0.316228	-0.316228	-0.316228	2.84605	-0.316228	-0.316228	-0.316228
MSTRG.12471.17	-0.316228	-0.316228	-0.316228	-0.316228	-0.316228	-0.316228	2.84605	-0.316228	-0.316228	-0.316228
MSTRG.14314.9	-0.316228	-0.316228	-0.316228	-0.316228	-0.316228	-0.316228	2.84605	-0.316228	-0.316228	-0.316228
ENSMUST00000209499	-0.316228	-0.316228	-0.316228	-0.316228	-0.316228	-0.316228	2.84605	-0.316228	-0.316228	-0.316228
ENSMUST00000221677	-0.316228	-0.316228	-0.316228	-0.316228	-0.316228	-0.316228	2.84605	-0.316228	-0.316228	-0.316228
ENSMUST00000220146	-0.396805	-0.396805	-0.396805	-0.396805	-0.396805	-0.396805	2.80304	0.12956	-0.396805	-0.154966
MSTRG.29931.13	-0.412483	-0.412483	-0.412483	-0.412483	-0.412483	-0.412483	2.75235	0.402537	-0.267501	-0.412483
ENSMUST00000199517	-0.420818	-0.420818	-0.420818	-0.420818	-0.420818	-0.420818	2.76883	0.28634	-0.109447	-0.420818
MSTRG.4241.2	-0.637995	-0.522351	-0.245723	-1.05898	-1.18746	0.336562	2.18051	0.209452	0.0226829	0.903304
ENSMUST00000180594	-0.640115	-0.6401	-0.615268	-0.701314	-0.550771	0.158153	2.36684	0.738252	-0.701314	0.585634
ENSMUST00000227277	-0.631356	-0.631356	-0.631356	-0.631356	-0.631356	-0.14358	2.11968	0.43013	-0.631356	1.38191
MSTRG.4241.1	-0.644388	-1.16537	-1.16537	-0.596138	-0.290888	0.865769	0.371369	1.74837	1.17997	-0.303323
MSTRG.12776.1	-1.07838	-1.11203	-0.94424	-0.8223	-0.433398	1.18432	0.571867	1.57525	0.72076	0.338151
ENSMUST00000133125	-0.999109	-0.894649	-1.09074	-0.589051	-0.644183	1.32397	0.0381052	1.23821	1.38063	0.23682
ENSMUST00000202894	-0.726676	-0.934205	-0.820568	-0.880083	-0.755461	0.500487	0.0826011	2.01127	1.00511	0.517519
ENSMUST00000180557	-0.842312	-0.782122	-0.842312	-0.842312	-0.842312	0.267779	0.574283	2.10218	0.626787	0.580341
ENSMUST00000188936	-0.623891	-0.914704	-0.955094	-0.90155	-0.896515	0.230696	0.663215	1.90878	0.753606	0.735455
ENSMUST00000137154	-0.993033	-0.947789	-0.360147	-0.934205	-0.944893	0.251032	1.12343	1.81565	0.728026	0.261929
ENSMUST00000221222	-0.896424	-0.896424	-0.896424	-0.896424	-0.896424	0.383896	0.877788	1.69404	0.641686	0.884711
MSTRG.1193.10	-0.932023	-0.902857	-0.811707	-0.932023	-0.877739	0.194959	1.00016	1.5927	0.994264	0.674268
ENSMUST00000227886	-0.893289	-0.935342	-0.885021	-0.932338	-0.805307	0.324533	1.0521	1.64021	0.934921	0.499532
MSTRG.33409.7	-1.00456	-0.780856	-0.866788	-0.565983	-1.12818	1.04137	1.07928	1.61186	0.286154	0.32771
ENSMUST00000192087	-0.824006	-0.824006	-0.808165	-0.824006	-0.824006	0.939241	0.668004	2.0486	0.172976	0.275367
ENSMUST00000222616	-0.903574	-0.903574	-0.903574	-0.815949	-0.903574	0.948321	0.747308	1.34326	0.0482268	1.34313
ENSMUST00000097320	-0.850179	-0.909973	-0.909973	-0.862161	-0.909973	0.64595	0.373236	1.52636	0.521374	1.37534
MSTRG.32756.4	-0.245453	-0.851168	-1.12656	-1.12656	-1.12656	1.21971	0.711404	1.2257	0.516184	0.803288
ENSMUST00000125626	-0.573496	-0.988949	-0.841513	-0.900722	-0.965769	1.28125	-0.0498238	1.54054	0.524686	0.973797
MSTRG.10430.1	-0.961456	-0.909138	-0.88214	-0.905303	-0.93429	0.856155	0.517888	1.53406	0.789314	0.894914
ENSMUST00000151331	-0.911614	-0.911614	-0.911614	-0.911614	-0.911614	1.35883	0.531484	1.36782	0.654934	0.645003
MSTRG.18203.1	0.278791	-1.11963	-1.09626	-1.10057	-0.960005	0.995317	1.51039	0.8945	0.503064	0.0943971
MSTRG.21796.19	0.486412	-1.13591	-1.13591	-1.12528	-1.12396	0.79859	1.26657	0.937302	0.510352	0.521844
MSTRG.8551.1	-1.21797	-0.863321	-0.970265	-0.915796	-0.411431	1.36718	0.90906	1.14413	0.056143	0.902268
ENSMUST00000156081	-1.02308	-0.52801	-1.45211	-0.965772	-0.329826	1.48536	0.980031	0.855346	0.217297	0.760768
MSTRG.26608.1	-0.590565	-0.501236	-1.26023	-1.26023	-0.724277	1.11429	1.16569	1.06875	0.00992439	0.977894
MSTRG.26758.3	-0.738894	-0.570864	-1.08595	-0.989159	-0.660788	1.33703	1.22837	0.714746	-0.463822	1.22933
MSTRG.29318.1	-0.798786	-0.846391	-0.815485	-0.983599	-0.900361	1.03252	1.50077	1.2841	0.482843	0.0443901
ENSMUST00000203704	-0.984665	-0.876757	-0.804627	-0.984665	-0.901663	1.03173	1.31689	1.20634	0.699234	0.298193
MSTRG.8286.2	-0.679693	-1.51639	-1.00811	-0.626858	-0.449517	1.40677	1.31915	0.728633	0.547287	0.278723
MSTRG.26484.1	-0.728644	-0.94074	-1.13892	-0.87514	-0.825002	1.22784	1.44413	0.73599	0.326501	0.773981
MSTRG.8619.1	-0.708185	-0.883084	-1.13053	-1.13254	-0.487582	1.16229	1.53943	0.992905	0.368507	0.278786
ENSMUST00000127006	-0.945546	-1.01587	-0.850914	-0.622095	-0.961277	1.41422	1.20549	0.554059	0.0951819	1.12675
MSTRG.8617.1	-0.88789	-0.797127	-1.10477	-0.732286	-0.872533	1.64301	0.947016	0.927349	0.109129	0.768101
ENSMUST00000143649	-0.822887	-1.03457	-0.878251	-0.907024	-0.725374	1.84557	0.867448	0.599308	0.358711	0.697075
MSTRG.33678.1	-0.75917	-1.02097	-1.01184	-0.919801	-0.826483	1.53151	0.59444	0.972274	0.448642	0.991395
MSTRG.26758.2	-0.870365	-1.0759	-0.887652	-0.916271	-0.897441	1.30311	1.01062	0.63114	0.645777	1.05699
ENSMUST00000174829	-0.963036	-0.803572	-0.932803	-0.995632	-0.863329	1.54206	0.93042	0.616913	0.492696	0.976278
MSTRG.22062.1	-0.994698	-0.831943	-0.95373	-0.864728	-0.944719	1.23189	1.1078	1.14439	0.326086	0.77965
MSTRG.22079.1	-0.853534	-1.04946	-1.01826	-0.901456	-0.789992	1.1582	1.12636	1.07882	0.358031	0.891288
MSTRG.8616.2	-1.00806	-0.796274	-1.06902	-0.77791	-0.963167	1.13469	1.00621	1.07112	0.352303	1.05011
ENSMUST00000226445	-0.95206	-0.855578	-0.924021	-0.886008	-1.03191	1.31969	0.842923	1.00682	0.520185	0.95996
MSTRG.788.1	-0.936458	-0.946632	-0.814041	-0.854392	-1.13226	1.01916	0.750763	1.114	0.688743	1.11112
MSTRG.13529.3	-0.83692	-1.18393	-0.891934	-0.911691	-0.861028	1.02079	0.87783	0.97712	0.655069	1.15469
MSTRG.22567.1	-0.83464	-0.980012	-1.11691	-0.92619	-0.813018	1.04484	0.892573	1.00692	0.559823	1.16661
ENSMUST00000130362	-0.957454	-0.337805	-1.12077	-1.51221	-0.232875	0.427719	1.46338	0.571977	1.22239	0.475647
MSTRG.28116.5	-0.727777	-0.920504	-0.892905	-1.15842	-0.714465	0.896556	0.438787	0.799931	1.74794	0.53085
ENSMUST00000141926	-0.976949	-0.769533	-0.811001	-0.976949	-0.931615	1.01778	0.895611	0.85475	1.54296	0.154945
MSTRG.32296.1	-0.750308	-1.09266	-0.824069	-0.973029	-0.935028	0.701365	1.35237	0.901541	1.19558	0.424243
MSTRG.1197.1	-0.976671	-0.942387	-0.856396	-0.994993	-0.932018	1.00149	1.01661	1.08158	0.99528	0.607506
MSTRG.33049.1	-0.953241	-0.979871	-0.913249	-0.875089	-0.864135	0.84393	1.06974	1.11947	1.26091	0.291541
MSTRG.7719.1	-0.839272	-0.982444	-0.651905	-0.973593	-1.15277	0.881125	0.861917	0.616256	1.45146	0.78923
ENSMUST00000180612	-1.01532	-0.629974	-1.05094	-0.89959	-0.9293	1.10574	1.13805	0.33987	1.34285	0.598615
ENSMUST00000192814	-1.17817	-0.595916	-1.17817	-0.150552	-1.17817	0.88803	0.583268	0.383977	0.866602	1.55909
ENSMUST00000192266	-1.12204	-1.12204	-1.12204	0.343332	-1.12204	0.430236	1.03458	0.593526	0.867414	1.21906
MSTRG.8550.1	-1.18097	-0.847295	-0.946527	-1.00809	-0.667344	1.01886	1.10081	0.948824	0.537051	1.04468
ENSMUST00000044500	-1.08738	-0.929711	-0.79486	-0.949121	-0.76928	0.933395	1.42525	1.13745	0.296187	0.738061
ENSMUST00000135564	-0.890763	-0.890763	-0.890763	-0.890763	-0.890763	0.167193	1.28485	0.990613	0.587125	1.42404
MSTRG.4244.1	-1.06131	-0.774573	-0.787898	-0.932265	-0.93808	0.332094	1.16969	1.32448	0.459655	1.20821
MSTRG.4247.1	-1.05138	-0.751125	-0.71517	-0.978706	-0.932678	0.300951	1.09722	1.40763	0.36563	1.25763
MSTRG.21570.10	-0.746606	-0.746606	-0.10997	-0.746606	-0.349529	-0.746606	1.64597	1.5252	-0.746606	1.02136
MSTRG.8990.37	-0.608019	-0.608019	-0.608019	-0.608019	-0.608019	-0.608019	1.64194	1.69389	-0.608019	0.920308
MSTRG.15074.1	-0.583295	-0.583295	-0.583295	-0.583295	-0.583295	-0.511069	1.25697	2.19104	-0.583295	0.562831
MSTRG.4241.3	-0.657967	-0.657967	-0.550987	-0.657967	-0.0426065	-0.657967	0.744313	2.29377	-0.657967	0.845344
MSTRG.7240.8	-0.425265	-0.432561	-0.432561	-0.432561	-0.432561	-0.432561	0.847076	2.60612	-0.432561	-0.432561
ENSMUST00000190666	-0.583845	-0.393718	-0.559519	-0.583845	-0.583845	0.158857	0.813937	2.53617	-0.220343	-0.583845
ENSMUST00000207198	-0.517253	-0.517253	-0.517253	-0.517253	-0.517253	0.0187969	1.23545	2.36653	-0.517253	-0.517253
ENSMUST00000185693	-0.654542	-0.295408	-0.654542	-0.610905	-0.590317	-0.268908	1.49842	2.14055	0.0889254	-0.653272
ENSMUST00000188162	-0.824148	-0.371344	-0.824148	-0.824148	-0.824148	0.0181894	1.66413	1.78919	0.376647	-0.180225
ENSMUST00000192083	-0.474333	-0.474333	-0.474333	-0.474333	-0.474333	-0.474333	1.88458	1.91008	-0.474333	-0.474333
ENSMUST00000181462	-0.473768	-0.473768	-0.473768	-0.473768	-0.473768	-0.473768	1.7908	1.99934	-0.473768	-0.473768
MSTRG.8540.1	-0.485953	-0.485953	-0.356262	-0.485953	-0.485953	-0.485953	1.597	2.16093	-0.485953	-0.485953
ENSMUST00000172664	-0.466941	-0.466941	-0.466941	-0.466941	-0.466941	-0.466941	1.49449	2.24103	-0.466941	-0.466941
MSTRG.29398.3	-0.656229	-0.453206	-0.561974	-0.563938	-0.656229	-0.170374	1.91835	1.82574	-0.451485	-0.230661
MSTRG.1199.2	-0.468664	-0.468664	-0.468664	-0.468664	-0.468664	-0.468664	2.21946	1.52392	-0.468664	-0.462737
ENSMUST00000126679	-0.544225	-0.555183	-0.548164	-0.555653	-0.550006	0.0486341	2.1955	1.47745	-0.553386	-0.414962
MSTRG.21065.1	-0.955635	-0.790016	-0.906708	-0.503798	-0.704242	1.69087	0.941706	1.43759	-0.272551	0.0627817
MSTRG.29593.48	-0.816018	-0.717812	-0.600811	-0.705447	-0.821828	1.83366	1.08691	1.21803	-0.506602	0.0299156
MSTRG.26912.2	-0.345594	-0.759263	-0.781519	-0.728127	-0.747841	2.04175	0.530943	1.3887	-0.450008	-0.149048
MSTRG.13913.1	-0.679676	-0.672386	-0.674653	-0.649035	-0.707733	2.04647	1.01229	1.09431	-0.351652	-0.417945
MSTRG.5929.2	-0.587154	-0.587154	-0.587154	-0.587154	-0.587154	2.09385	0.716599	1.29963	-0.587154	-0.587154
MSTRG.26475.9	-0.25192	-0.422317	-0.697712	-0.697712	-0.697697	1.52413	0.79731	1.8364	-0.697712	-0.692774
MSTRG.7455.1	-0.785096	0.189131	-0.383955	-0.785096	-0.785096	1.51265	1.15069	1.45696	-0.785096	-0.785096
ENSMUST00000204328	-0.756721	-0.756721	-0.756721	-0.756721	-0.636019	0.813998	2.16247	0.958124	-0.210638	-0.061053
ENSMUST00000210835	-0.686358	-0.686358	-0.686358	-0.686358	-0.686358	0.745134	2.12819	1.17134	-0.29445	-0.318425
ENSMUST00000145182	-0.535766	-0.535766	-0.514894	-0.535766	-0.535766	0.474979	2.50423	0.731712	-0.517198	-0.535766
ENSMUST00000161917	-0.569784	-0.569784	-0.569784	-0.569784	-0.569784	0.911558	2.43314	0.423156	-0.349149	-0.569784
ENSMUST00000218840	-0.596825	-0.766544	-0.860963	-0.310879	-0.852115	1.15899	1.87372	1.12045	-0.594389	-0.171452
ENSMUST00000144993	-0.622144	-0.622144	-0.622144	-0.622144	-0.622144	1.28472	2.13316	0.619621	-0.622144	-0.304636
MSTRG.4002.1	-0.61557	-0.616137	-0.593419	-0.627208	-0.627208	1.23904	1.97612	1.00529	-0.590576	-0.550331
ENSMUST00000236864	-0.612059	-0.612059	-0.612059	-0.612059	-0.612059	1.36271	1.98714	0.830054	-0.507552	-0.612059
MSTRG.1193.4	-0.614927	-0.614927	-0.614927	-0.614927	-0.614927	1.21266	1.77264	1.31919	-0.614927	-0.614927
MSTRG.25917.47	-0.614333	-0.61391	-0.614333	-0.614333	-0.614333	1.09677	1.71498	1.48816	-0.614333	-0.614333
ENSMUST00000218830	-0.827049	-0.827049	-0.354469	-0.589927	-0.827049	1.14037	1.74802	1.3401	-0.397233	-0.405718
ENSMUST00000128654	-0.740472	-0.677151	-0.466841	-0.671564	-0.725283	1.28861	1.66689	1.34555	-0.629646	-0.390099
ENSMUST00000189823	-0.638531	-0.774955	-0.685889	-0.704141	-0.689492	1.52679	1.59353	1.09836	-0.0388331	-0.686836
ENSMUST00000190769	-0.60825	-0.60825	-0.60825	-0.60825	-0.60825	1.59353	1.73327	0.930945	-0.60825	-0.60825
ENSMUST00000187666	-0.612452	-0.617013	-0.576628	-0.635036	-0.635036	1.53522	1.56876	1.22547	-0.635036	-0.618243
ENSMUST00000238274	-0.633029	-0.633029	-0.633029	-0.633029	-0.633029	1.70269	1.49722	1.09784	-0.633029	-0.499576
ENSMUST00000053792	-0.633036	-0.633036	-0.633036	-0.633036	-0.633036	1.70264	1.49722	1.09791	-0.633036	-0.499547
ENSMUST00000189408	-0.61061	-0.61061	-0.61061	-0.61061	-0.61061	0.534435	1.30648	2.15821	-0.33547	-0.61061
ENSMUST00000188262	-0.628713	-0.628713	-0.628713	-0.628713	-0.628713	0.805408	1.23534	2.08118	-0.628713	-0.349654
MSTRG.25268.1	-0.739193	-0.874896	-0.809791	-0.831612	-0.667952	1.19664	1.40532	1.55936	-0.237066	-0.00079936
MSTRG.32910.1	-0.415994	-0.959919	-0.885683	-0.788192	-0.700246	1.17506	1.32864	1.66577	-0.190996	-0.228433
ENSMUST00000185815	-0.785314	-0.416056	-0.747601	-0.78401	-0.834209	1.11197	1.18649	1.8314	0.0220906	-0.584758
ENSMUST00000185793	-0.771291	-0.771291	-0.690958	-0.60868	-0.771291	0.967581	1.38095	1.67238	0.363886	-0.771291
MSTRG.13529.7	-0.985152	-0.963461	-0.963654	-0.782751	-0.473483	0.476505	1.37355	1.53879	-0.134674	0.91433
ENSMUST00000203153	-0.820135	-0.806715	-0.692677	-0.755135	-0.999983	0.19627	1.70749	1.43872	-0.0429403	0.7751
ENSMUST00000232216	-0.730194	-0.730194	-0.730194	-0.730194	-0.730194	0.0865675	1.68567	1.81618	-0.272569	0.335125
MSTRG.13640.3	-0.529135	-0.877796	-0.464919	-0.67865	-0.877796	0.672463	1.82303	1.31872	-0.868653	0.482741
ENSMUST00000173070	-0.378722	-1.10422	-0.530156	-0.95942	-0.850584	1.38094	1.03337	1.4701	-0.566514	0.505212
ENSMUST00000174287	-0.726669	-0.794809	-0.870958	-1.05422	-0.35709	1.02659	1.20221	1.61875	-0.622841	0.579042
ENSMUST00000236822	-0.430279	-0.430279	-0.430279	-0.430279	-0.430279	-0.430279	-0.430279	2.61398	-0.430279	0.828253
MSTRG.22903.1	-0.510461	-0.321744	-0.510461	-0.49443	-0.510461	-0.45611	-0.402095	2.53144	-0.320502	0.994821
ENSMUST00000232969	-0.445192	-0.445192	-0.445192	-0.445192	-0.445192	-0.445192	-0.445192	2.51295	-0.445192	1.04859
ENSMUST00000179483	-0.477327	-0.477327	-0.477327	-0.477327	-0.477327	0.0553796	-0.477327	2.64381	-0.477327	0.642096
MSTRG.24801.2	-0.418322	-0.418322	-0.418322	-0.418322	-0.418322	-0.203215	-0.418322	2.75542	-0.418322	0.376051
MSTRG.3904.3	-0.4504	-0.449031	-0.4504	-0.4504	-0.37054	-0.0697614	-0.4504	2.73426	-0.4504	0.407067
ENSMUST00000162608	-0.636885	-0.636885	-0.636885	-0.636885	-0.636885	-0.189515	-0.264134	2.4911	0.535629	0.611346
ENSMUST00000179643	-0.54813	-0.49726	-0.54813	-0.54813	-0.372475	-0.54813	-0.036143	2.7009	0.0626341	0.334864
ENSMUST00000200088	-0.422516	-0.422516	-0.422516	-0.422516	-0.422516	-0.422516	-0.102551	2.76652	0.293649	-0.422516
MSTRG.14829.2	-0.32734	-0.32734	-0.32734	-0.32734	-0.32734	-0.32734	-0.225884	2.8446	-0.32734	-0.32734
MSTRG.8333.5	-0.316239	-0.316239	-0.316239	-0.316239	-0.316239	-0.316239	-0.316178	2.84605	-0.316239	-0.316202
ENSMUST00000194683	-0.316228	-0.316228	-0.316228	-0.316228	-0.316228	-0.316228	-0.316228	2.84605	-0.316228	-0.316228
MSTRG.16727.2	-0.316228	-0.316228	-0.316228	-0.316228	-0.316228	-0.316228	-0.316228	2.84605	-0.316228	-0.316228
MSTRG.10608.33	-0.316228	-0.316228	-0.316228	-0.316228	-0.316228	-0.316228	-0.316228	2.84605	-0.316228	-0.316228
MSTRG.13850.33	-0.316228	-0.316228	-0.316228	-0.316228	-0.316228	-0.316228	-0.316228	2.84605	-0.316228	-0.316228
MSTRG.900.1	-0.316228	-0.316228	-0.316228	-0.316228	-0.316228	-0.316228	-0.316228	2.84605	-0.316228	-0.316228
MSTRG.21065.3	-0.316228	-0.316228	-0.316228	-0.316228	-0.316228	-0.316228	-0.316228	2.84605	-0.316228	-0.316228
MSTRG.14314.11	-0.316228	-0.316228	-0.316228	-0.316228	-0.316228	-0.316228	-0.316228	2.84605	-0.316228	-0.316228
MSTRG.15691.2	-0.316228	-0.316228	-0.316228	-0.316228	-0.316228	-0.316228	-0.316228	2.84605	-0.316228	-0.316228
MSTRG.13518.6	-0.316228	-0.316228	-0.316228	-0.316228	-0.316228	-0.316228	-0.316228	2.84605	-0.316228	-0.316228
MSTRG.1193.5	-0.316228	-0.316228	-0.316228	-0.316228	-0.316228	-0.316228	-0.316228	2.84605	-0.316228	-0.316228
MSTRG.29404.63	-0.316228	-0.316228	-0.316228	-0.316228	-0.316228	-0.316228	-0.316228	2.84605	-0.316228	-0.316228
ENSMUST00000215840	-0.316228	-0.316228	-0.316228	-0.316228	-0.316228	-0.316228	-0.316228	2.84605	-0.316228	-0.316228
ENSMUST00000194178	-0.316228	-0.316228	-0.316228	-0.316228	-0.316228	-0.316228	-0.316228	2.84605	-0.316228	-0.316228
MSTRG.25894.4	-0.316228	-0.316228	-0.316228	-0.316228	-0.316228	-0.316228	-0.316228	2.84605	-0.316228	-0.316228
MSTRG.14314.18	-0.316228	-0.316228	-0.316228	-0.316228	-0.316228	-0.316228	-0.316228	2.84605	-0.316228	-0.316228
MSTRG.2409.3	-0.316228	-0.316228	-0.316228	-0.316228	-0.316228	-0.316228	-0.316228	2.84605	-0.316228	-0.316228
MSTRG.29631.19	-0.384855	-0.384855	-0.384855	-0.384855	-0.384855	-0.384855	-0.384855	2.77947	-0.384855	0.299362
ENSMUST00000228698	-0.413885	-0.413885	-0.413885	-0.413885	-0.413885	-0.413885	-0.0731422	2.78596	-0.413885	0.184379
ENSMUST00000132223	-0.68777	-0.492396	-0.849169	-0.520717	-0.849169	0.457242	-0.103214	2.4866	0.200966	0.357623
MSTRG.11283.5	-0.685037	-0.429284	-0.685037	-0.685037	-0.685037	0.0349338	0.421089	2.59864	0.0407744	0.0739937
MSTRG.1201.2	-0.638985	-0.638985	-0.638985	-0.638985	-0.638985	-0.0131821	0.776137	2.51884	0.0182544	-0.105124
MSTRG.29466.4	-0.588837	-0.588837	-0.588837	-0.588837	-0.588837	1.1996	-0.354234	2.27747	0.410188	-0.588837
MSTRG.26378.2	-0.404955	-0.404955	-0.404955	-0.404955	-0.404955	0.515156	-0.404955	2.72447	-0.404955	-0.404936
ENSMUST00000204155	-0.422132	-0.422132	-0.422132	-0.422132	-0.422132	0.721013	-0.422132	2.65605	-0.422132	-0.422132
MSTRG.13431.2	-0.516358	-0.552842	-0.552842	0.0972413	-0.552842	1.91414	-0.552842	1.80215	-0.532969	-0.552842
ENSMUST00000097289	-0.527519	-0.527519	-0.527519	-0.527519	-0.527519	1.63382	-0.527519	2.09321	-0.527519	-0.0343938
ENSMUST00000200395	-0.474227	-0.474227	-0.474227	-0.474227	-0.474227	1.94359	-0.474227	1.85022	-0.474227	-0.474227
ENSMUST00000143673	-0.507573	-0.380062	-0.507573	-0.507573	-0.50233	1.82158	-0.507573	1.96532	-0.366643	-0.507573
MSTRG.31357.2	-0.533027	-0.533448	-0.533448	-0.533448	-0.533448	1.69837	-0.00433315	2.0326	-0.533448	-0.52638
ENSMUST00000143819	-0.603178	-0.603178	-0.555153	-0.603178	-0.603178	1.83731	0.0749694	1.85788	-0.199113	-0.603178
ENSMUST00000138626	-0.775621	-0.775621	-0.376001	-0.775621	-0.691169	1.69456	0.511314	1.80319	-0.343198	-0.271832
MSTRG.26833.1	-0.634377	-0.634377	-0.634377	-0.634377	-0.478483	1.25981	0.421737	2.22049	-0.634377	-0.25167
ENSMUST00000191191	-0.591769	-0.616296	-0.521305	-0.616296	-0.616296	1.25131	0.48105	2.21869	-0.616296	-0.372798
ENSMUST00000068507	-0.462415	-0.462415	-0.462415	-0.462415	-0.462415	-0.462415	-0.462415	1.37695	-0.462415	2.32237
ENSMUST00000132716	-0.457699	-0.457699	-0.457699	-0.457699	-0.457699	-0.457699	-0.457699	1.2738	-0.457699	2.38779
ENSMUST00000191704	-0.470532	-0.470532	-0.470532	-0.470532	-0.470532	-0.470532	-0.470532	1.6138	-0.470532	2.15046
ENSMUST00000214092	-0.47398	-0.47398	-0.47398	-0.47398	-0.47398	-0.47398	-0.47398	1.81308	-0.47398	1.97876
ENSMUST00000211925	-0.564584	-0.564584	-0.564584	-0.564584	-0.564584	-0.564584	0.361714	2.10542	-0.564584	1.48495
ENSMUST00000194286	-0.460081	-0.460081	-0.460081	-0.460081	-0.460081	-0.460081	-0.460081	2.35657	-0.460081	1.32409
ENSMUST00000193223	-0.467399	-0.467399	-0.467399	-0.467399	-0.467399	-0.467399	-0.467399	2.2312	-0.467399	1.50799
ENSMUST00000200359	-0.471182	-0.471182	-0.471182	-0.471182	-0.471182	-0.471182	-0.471182	2.12916	-0.471182	1.6403
MSTRG.1193.15	-0.716839	-0.675357	-0.605582	-0.721419	-0.711735	0.197278	-0.721419	1.99139	0.67913	1.28455
ENSMUST00000156149	-0.745187	-0.745187	-0.745187	-0.745187	-0.745187	0.559073	-0.745187	1.65752	1.31002	0.944508
MSTRG.33409.6	-0.827616	-0.632899	-0.827261	-0.203243	-0.827249	0.0324469	-0.827616	1.16518	1.23463	1.71363
MSTRG.16719.6	-0.27781	-0.91702	-0.564654	-0.66812	-0.719156	-0.0181463	-0.76244	0.685112	1.12492	2.11732
ENSMUST00000156477	-0.703615	-0.703615	-0.565942	-0.703615	-0.703615	0.320666	-0.703615	0.968637	0.604251	2.19046
MSTRG.1193.12	-0.570313	-0.570313	-0.570313	-0.570313	-0.570313	-0.570313	-0.570313	1.6311	1.97908	0.382008
MSTRG.838.1	-0.60885	-0.60885	-0.529739	-0.60885	-0.60885	-0.60885	-0.60885	1.34614	1.99266	0.844041
MSTRG.31196.1	-1.0742	-1.11844	-0.559611	-0.907695	-0.669773	0.333748	0.205832	1.32582	1.40757	1.05674
MSTRG.3904.15	-0.96511	-0.96511	-0.890487	-0.96511	-0.601145	0.202891	0.56211	1.58866	1.24383	0.789468
MSTRG.6147.2	-0.748277	-0.886077	-0.886077	-0.886077	-0.886077	-0.184468	0.707821	1.38797	1.22841	1.15285
ENSMUST00000234531	-0.798546	-0.482121	-0.776643	-0.992935	-0.992935	-0.30385	0.378368	1.1675	1.272	1.52916
MSTRG.8439.8	-0.807304	-0.807304	-0.526056	-0.807304	-0.807304	1.09434	0.757641	1.25707	-0.807304	1.45353
ENSMUST00000213634	-0.774531	-0.774531	-0.774531	-0.774531	-0.774531	1.17413	1.18683	1.13782	-0.774531	1.14841
ENSMUST00000187121	-0.817516	-0.734838	-0.775513	-0.817516	-0.817516	0.88878	0.853882	0.816458	-0.456268	1.86005
ENSMUST00000239226	-0.756529	-0.756529	-0.756529	-0.756529	-0.756529	0.821768	0.943799	1.10978	-0.756529	1.66382
ENSMUST00000193744	-0.710914	-0.710914	-0.710914	-0.710914	-0.710914	0.232575	0.984922	1.13777	-0.710914	1.91022
ENSMUST00000181274	-0.779232	-0.779232	-0.779232	-0.741855	-0.779232	0.33979	0.785649	1.44618	-0.444606	1.73177
MSTRG.20442.3	-0.698015	-0.655827	-0.698015	-0.698015	-0.698015	0.848027	-0.274018	1.92904	-0.438407	1.38325
ENSMUST00000203442	-0.759739	-0.759739	-0.759739	-0.759739	-0.759739	1.13888	-0.268368	1.73363	-0.118953	1.31351
MSTRG.20061.1	-0.976891	0.1962	-0.976891	-0.976891	-0.573033	1.4568	0.249646	1.05911	-0.80537	1.34732
ENSMUST00000139771	-0.736031	-0.736031	-0.736031	-0.736031	-0.736031	1.45543	0.388345	0.993117	-0.736031	1.5793
ENSMUST00000232813	-0.716958	-0.716958	-0.716958	-0.716958	-0.657927	1.09407	0.055649	1.46407	-0.716958	1.62893
MSTRG.5693.1	-0.921177	-1.13273	-1.04853	-0.814563	-0.188006	1.08318	0.14526	0.600729	0.457798	1.81804
ENSMUST00000186326	-0.815288	-0.815288	-0.79827	-0.815288	-0.815288	0.84676	0.18824	0.424076	0.466263	2.13408
ENSMUST00000181484	-0.972185	-0.789424	-0.708333	-0.840659	-0.606474	1.373	0.0189205	0.366627	0.211539	1.94698
MSTRG.8540.2	-0.679549	-1.05479	-0.958181	-0.90284	-0.613194	1.56501	-0.141526	0.517332	1.07008	1.19766
ENSMUST00000232234	-0.799839	-0.805261	-0.927879	-0.555112	-0.870916	0.98521	-0.536624	0.765038	1.07964	1.66574
ENSMUST00000181307	-0.889152	-0.838466	-0.778935	-0.857374	-0.917896	1.21542	-0.286739	1.03795	1.10683	1.20837
MSTRG.14156.4	-0.676	-0.654713	-1.15469	-1.15469	-0.417316	0.518873	0.137494	0.929453	0.505327	1.96627
ENSMUST00000183297	-0.637974	-1.06795	-1.04425	-0.338243	-1.02479	0.24667	0.378777	0.683633	0.857013	1.94712
MSTRG.21776.1	-0.906735	-0.920997	-0.790067	-0.90675	-0.822522	0.252558	0.714094	0.97807	0.572415	1.82993
MSTRG.1204.1	-0.878092	-0.906528	-0.836171	-0.913321	-0.878596	0.452234	0.380033	0.801821	1.03599	1.74263
MSTRG.1942.1	-0.917921	-0.84591	-0.917921	-0.917921	-0.770778	0.413682	0.241779	1.13725	0.890564	1.68718
MSTRG.1202.1	-0.901003	-0.923227	-0.885449	-0.888802	-0.879222	0.265854	1.01061	0.630616	0.972984	1.59763
MSTRG.1629.1	-1.01671	-0.782326	-0.854674	-0.850519	-1.08086	0.473594	0.714459	0.923556	1.03008	1.4434
MSTRG.1193.1	-0.929071	-0.929071	-0.918583	-0.917988	-0.929071	0.440382	1.04005	1.07654	0.756319	1.31049
MSTRG.1198.1	-0.945544	-0.934554	-0.882702	-0.965397	-0.946005	0.579708	0.91472	1.1242	0.831332	1.22424
MSTRG.10433.1	-0.957018	-0.926471	-0.868851	-0.970327	-0.932498	0.697838	0.817844	0.897311	0.816863	1.42531
MSTRG.1193.11	-0.941403	-0.931715	-0.839381	-0.919651	-0.933356	0.441686	1.05868	0.843768	0.705029	1.51634
MSTRG.1193.17	-0.890782	-0.935303	-0.884721	-0.934999	-0.932266	0.379953	0.880285	0.928957	0.902847	1.48603
MSTRG.1194.1	-0.906197	-0.926358	-0.849939	-0.944724	-0.945162	0.441494	0.800573	0.956353	0.837586	1.53637
ENSMUST00000143715	-0.53587	-0.826849	-1.10423	-1.10423	-0.981945	0.742718	1.30814	0.716609	0.535313	1.25035
ENSMUST00000181655	-1.01887	-0.9119	-0.768976	-1.01887	-0.800512	1.02984	1.14617	0.305456	0.621003	1.41665
ENSMUST00000161150	-0.757104	-1.18668	-1.18668	-0.446757	-0.863143	1.01966	0.8305	0.444007	0.606155	1.54005
MSTRG.32546.1	-0.922728	-1.2739	-0.867358	-0.767053	-0.642644	0.888118	0.581939	0.923952	0.479271	1.6004
ENSMUST00000181726	-0.97753	-0.931848	-0.962314	-0.70938	-0.871317	1.08251	0.454092	0.873244	0.404402	1.63814
ENSMUST00000151472	-0.812327	-0.862782	-1.27814	-0.930154	-0.683625	0.990155	0.77841	0.869371	0.502633	1.42646
ENSMUST00000199139	-0.912721	-0.880171	-0.912721	-0.912721	-0.895929	0.869632	0.954487	0.909908	0.240666	1.53957
MSTRG.1970.1	-1.11356	-1.06917	-0.869266	-0.812161	-0.560716	0.997769	0.471017	0.444339	0.85718	1.65458
MSTRG.5116.9	-0.992331	-1.05007	-0.833684	-0.757254	-0.758587	0.855603	0.258802	0.629307	0.895662	1.75255
MSTRG.789.1	-0.9276	-1.05502	-0.843592	-0.936266	-0.829048	0.906745	0.418069	0.924788	0.891312	1.45062
ENSMUST00000222401	-0.999956	-1.00013	-0.95388	-1.00152	-0.602244	0.933075	0.395942	0.838683	0.933043	1.45699
MSTRG.1193.9	-0.879361	-0.858613	-0.919549	-0.884315	-0.919549	0.804366	0.518018	0.637706	0.718624	1.78267
MSTRG.20209.1	-0.852044	-0.98838	-0.747068	-0.969211	-0.850298	0.756791	0.349347	0.51085	1.05677	1.73325
MSTRG.23225.1	-0.866058	-0.798324	-0.75815	-1.13882	-0.918047	0.765747	0.428366	0.591318	1.07324	1.62072
ENSMUST00000222087	-0.959105	-0.95284	-0.560955	-0.993878	-1.14717	0.998134	0.596807	0.83464	0.848311	1.33605
MSTRG.16329.1	-1.04639	-0.848567	-0.863994	-0.927417	-0.959572	1.0302	0.634069	0.842588	0.756086	1.38299
MSTRG.791.1	-0.918401	-0.97607	-0.778201	-0.981958	-0.948879	1.02732	0.459072	0.732956	0.982134	1.40202
ENSMUST00000184062	-1.00814	-1.00814	-0.799118	-0.699147	-1.00814	1.18754	0.651301	0.330162	0.94207	1.41161
MSTRG.18632.1	-0.982174	-0.952627	-0.952197	-0.963145	-0.836642	0.931502	0.796885	0.646512	1.17068	1.14121
ENSMUST00000216282	-0.901372	-0.918804	-0.918804	-0.918804	-0.918804	0.866478	0.797652	0.3604	1.13945	1.41261
ENSMUST00000208797	-0.754101	-0.754101	-0.54306	-0.531327	-0.539668	2.29042	-0.10387	1.00072	-0.63825	0.573242
ENSMUST00000216270	-0.827776	-0.820755	-0.432329	-0.827776	-0.827776	2.03924	-0.00872994	1.35937	0.0802292	0.266303
ENSMUST00000216737	-0.817736	-0.819159	-0.615077	-0.819159	-0.819159	2.03441	-0.0966817	1.23704	0.305343	0.41018
ENSMUST00000189763	-0.738236	-0.738236	-0.738236	-0.738236	-0.738236	1.70025	0.00794169	1.76935	-0.232806	0.446438
ENSMUST00000225516	-0.837202	-0.837202	-0.577634	-0.760229	-0.639553	1.80671	0.374319	1.58975	-0.471096	0.352137
MSTRG.26607.3	-0.854964	-0.114466	-0.856356	-0.856356	-0.856356	1.28944	-0.856356	1.55252	0.628381	0.924515
ENSMUST00000218808	-0.73133	-0.73133	-0.73133	-0.73133	-0.73133	1.26362	-0.73133	1.12037	0.31972	1.68427
ENSMUST00000181605	-0.620781	-0.810604	-0.810604	-0.810604	-0.693703	1.51805	-0.810604	1.05278	0.748047	1.23803
ENSMUST00000193444	-0.743973	-0.743973	-0.743973	-0.743973	-0.743973	1.59849	-0.743973	0.803043	0.61138	1.45093
ENSMUST00000138379	-0.722541	-0.722541	-0.722541	-0.722541	-0.722541	1.83836	-0.722541	0.706688	0.455657	1.33454
MSTRG.17206.11	-0.505568	-0.208859	-0.505568	-0.505568	-0.505568	1.60555	-0.505568	-0.505568	-0.505568	2.14229
ENSMUST00000205558	-0.466043	-0.466043	-0.466043	-0.466043	-0.466043	1.4691	-0.466043	-0.466043	-0.466043	2.25924
ENSMUST00000188485	-0.461676	-0.461676	-0.461676	-0.461676	-0.461676	1.35977	-0.461676	-0.461676	-0.461676	2.33364
ENSMUST00000200244	-0.472414	-0.472414	-0.472414	-0.472414	-0.472414	2.08069	-0.472414	-0.472414	-0.472414	1.69863
MSTRG.838.2	-0.551394	-0.286329	-0.629119	-0.424249	-0.555201	1.86076	-0.629119	-0.458978	-0.226331	1.89996
ENSMUST00000191655	-0.473706	-0.473706	-0.473706	-0.473706	-0.473706	1.785	-0.473706	-0.473706	-0.473706	2.00464
ENSMUST00000204286	-0.474339	-0.474339	-0.474339	-0.474339	-0.474339	1.89022	-0.474339	-0.474339	-0.474339	1.9045
ENSMUST00000204822	-0.474333	-0.474333	-0.474333	-0.474333	-0.474333	1.91031	-0.474333	-0.474333	-0.474333	1.88435
ENSMUST00000193881	-0.581947	-0.581947	-0.532582	-0.581947	-0.581947	1.28121	-0.581947	0.571301	-0.581947	2.17175
ENSMUST00000202425	-0.709696	-0.265643	-0.709696	-0.709696	-0.38236	1.23188	-0.709696	1.06223	-0.709696	1.90238
ENSMUST00000213132	-0.8188	-0.8188	0.154813	-0.8188	-0.8188	1.67433	-0.8188	1.07733	-0.0971499	1.28468
MSTRG.21065.6	-0.599231	-0.674133	-0.656327	-0.309015	-0.672622	1.97273	-0.508913	0.51806	-0.620817	1.55027
MSTRG.14337.3	-0.755757	-0.476413	-0.755757	-0.755757	-0.755757	1.92678	-0.411241	0.214952	0.178799	1.59015
ENSMUST00000221792	-0.656891	-0.656891	-0.656891	-0.656891	-0.656891	2.19253	-0.595156	0.571842	-0.0474443	1.16268
ENSMUST00000199877	-0.600756	-0.600756	-0.600756	-0.600756	-0.600756	1.10066	2.02286	-0.600756	-0.600756	1.08176
ENSMUST00000198292	-0.620913	-0.620913	-0.620913	-0.620913	-0.620913	1.46612	1.48357	-0.620913	-0.620913	1.3967
ENSMUST00000193545	-0.603275	-0.603275	-0.603275	-0.603275	-0.603275	1.8964	1.43685	-0.603275	-0.603275	0.889671
ENSMUST00000207610	-0.72126	-0.72126	-0.484464	-0.72126	-0.72126	2.24574	0.940344	0.053428	-0.545549	0.675542
MSTRG.23483.3	-0.629003	-0.978962	-1.02333	-0.717679	-0.589072	1.64045	1.64278	0.53366	-0.104926	0.226081
ENSMUST00000186993	-0.418264	-0.969784	-0.969784	-0.667299	-0.859381	1.5194	1.52086	0.514351	-0.475245	0.805144
MSTRG.18048.1	-0.801751	-0.718422	-0.787	-0.794498	-0.794588	1.67842	1.47963	0.727979	-0.45461	0.464842
ENSMUST00000222534	-0.749432	-0.749432	-0.749432	-0.749432	-0.749432	1.73353	1.44996	0.355934	-0.580231	0.787968
ENSMUST00000145448	-0.706384	-0.706384	-0.706384	-0.706384	-0.706384	1.44911	1.17816	0.0243487	-0.706384	1.58668
ENSMUST00000194629	-0.598954	-0.598954	-0.598954	-0.598954	-0.598954	1.19142	0.968876	-0.598954	-0.598954	2.03238
ENSMUST00000230877	-0.641258	-0.641258	-0.641258	-0.442848	-0.641258	1.23908	0.640751	-0.387497	-0.641258	2.1568
ENSMUST00000124853	-0.78909	-0.78909	-0.78909	-0.78909	-0.78909	0.766209	1.03869	-0.284992	0.438865	1.98668
ENSMUST00000216739	-0.914924	-0.843291	-0.429289	-0.914924	-0.764366	0.884701	0.87909	-0.460897	0.652887	1.91101
MSTRG.18582.1	-1.12286	-0.63331	-0.25475	-0.843223	-1.01509	1.10803	0.514061	0.014734	0.236493	1.99591
ENSMUST00000185446	-0.765661	-0.765661	-0.765661	-0.765661	-0.765661	1.33731	0.470589	-0.0731034	0.0818093	2.0117
ENSMUST00000209142	-0.892089	-0.882666	-0.853053	-0.462736	-0.407671	1.59426	1.17489	-0.875406	0.389002	1.21547
ENSMUST00000216159	-0.85097	-0.771515	-0.685238	-0.16572	-0.73126	2.15241	0.732051	-0.856644	0.424549	0.752335
ENSMUST00000131886	-0.714482	-0.714482	-0.714482	-0.714482	-0.714482	2.23191	0.548332	-0.403858	0.219095	0.976936
ENSMUST00000194708	-0.641469	-0.641469	-0.641469	-0.641469	-0.641469	2.18327	0.088477	-0.641469	0.282055	1.29501
MSTRG.21853.1	-0.587887	-0.587887	-0.587887	-0.587887	-0.587887	1.77015	0.577281	-0.587887	-0.585548	1.76544
ENSMUST00000211232	-0.590727	-0.590727	-0.590727	-0.590727	-0.590727	1.66828	0.628609	-0.590727	-0.590727	1.8382
MSTRG.14337.4	-0.673637	-0.673637	-0.673637	-0.673637	-0.673637	1.95988	0.278417	-0.207842	-0.299244	1.63698
ENSMUST00000230887	-0.56859	-0.56859	-0.56859	-0.56859	-0.56859	1.90948	0.0549437	-0.363644	-0.56859	1.81076
MSTRG.13529.8	-0.719596	-0.315648	-0.0734032	-0.719596	-0.719596	2.07303	0.659748	-0.719596	-0.719596	1.25425
ENSMUST00000198171	-0.641605	-0.641605	-0.641605	-0.641605	-0.641605	2.10498	0.71366	-0.42474	-0.455974	1.2701
ENSMUST00000147173	-0.472354	-0.472354	-0.472354	-0.472354	-0.472354	2.0834	1.69544	-0.472354	-0.472354	-0.472354
ENSMUST00000223994	-0.473679	-0.473679	-0.473679	-0.473679	-0.473679	2.00679	1.78264	-0.473679	-0.473679	-0.473679
ENSMUST00000195540	-0.473501	-0.473501	-0.473501	-0.473501	-0.473501	1.76778	2.02023	-0.473501	-0.473501	-0.473501
ENSMUST00000202959	-0.474335	-0.474335	-0.474335	-0.474335	-0.474335	1.90889	1.88578	-0.474335	-0.474335	-0.474335
ENSMUST00000228424	-0.474327	-0.474327	-0.474327	-0.474327	-0.474327	1.88065	1.91396	-0.474327	-0.474327	-0.474327
ENSMUST00000221450	-0.229197	-0.657718	-0.544513	-0.657718	-0.430582	2.10129	1.61268	-0.657718	-0.206186	-0.33034
ENSMUST00000138928	-0.512687	-0.51406	-0.51406	-0.51406	-0.51406	2.35805	1.26169	-0.51406	-0.51287	-0.0238821
ENSMUST00000198888	-0.463463	-0.463463	-0.463463	-0.463463	-0.463463	2.30557	1.40213	-0.463463	-0.463463	-0.463463
MSTRG.33679.1	-0.704344	-0.687115	-0.671778	-0.626941	-0.698572	2.03267	1.58875	0.0503276	-0.163526	-0.119475
ENSMUST00000185272	-0.836467	-0.419023	-0.836467	-0.808948	-0.836467	1.96486	1.35134	0.555148	0.116069	-0.250048
MSTRG.15368.1	-0.54261	-0.590285	-0.545513	-0.64624	-0.369092	2.44383	0.919562	0.355657	-0.379067	-0.64624
ENSMUST00000125131	-0.618987	-0.618987	-0.618987	-0.618987	-0.618987	2.24563	1.23828	0.405535	-0.27892	-0.515591
MSTRG.8439.2	-0.650315	-0.611988	-0.516423	-0.648668	-0.650315	2.07083	1.2482	0.812486	-0.650315	-0.403489
ENSMUST00000151765	-0.596616	-0.596616	-0.433439	-0.596616	-0.596616	1.89369	1.70947	0.409976	-0.596616	-0.596616
ENSMUST00000195892	-0.437342	-0.437342	-0.437342	-0.437342	-0.437342	2.57073	-0.437342	-0.437342	-0.437342	0.927999
ENSMUST00000198512	-0.447527	-0.447527	-0.447527	-0.447527	-0.447527	2.49324	-0.447527	-0.447527	-0.447527	1.08698
ENSMUST00000196072	-0.449286	-0.449286	-0.449286	-0.449286	-0.449286	2.47747	-0.449286	-0.449286	-0.449286	1.11682
ENSMUST00000196484	-0.449911	-0.449911	-0.449911	-0.449911	-0.449911	2.47166	-0.449911	-0.449911	-0.449911	1.12762
MSTRG.27034.4	-0.398956	-0.398956	-0.398956	-0.390027	-0.398956	2.74654	-0.398956	-0.398956	-0.398956	0.436182
ENSMUST00000196724	-0.421109	-0.421109	-0.421109	-0.421109	-0.421109	2.66083	-0.421109	-0.421109	-0.421109	0.708037
MSTRG.11100.27	-0.409363	-0.409363	-0.409363	-0.409363	-0.409363	2.7091	-0.409363	0.565798	-0.409363	-0.409363
ENSMUST00000223597	-0.348302	-0.621508	-0.621508	-0.621508	-0.621508	2.4905	0.369599	0.761914	-0.621508	-0.16617
ENSMUST00000219022	-0.57553	-0.57553	-0.57553	-0.57553	-0.57553	2.37389	0.58362	0.923767	-0.4281	-0.57553
MSTRG.15678.22	-0.53064	-0.53064	-0.53064	-0.53064	-0.53064	2.5094	0.656064	0.549013	-0.53064	-0.53064
ENSMUST00000236660	-0.505351	-0.505351	-0.505351	-0.505351	-0.505351	2.60296	0.455409	0.479084	-0.505351	-0.505351
ENSMUST00000194991	-0.421846	-0.421846	-0.421846	-0.421846	-0.421846	2.72806	0.491078	-0.421846	-0.421846	-0.266214
ENSMUST00000184855	-0.455925	-0.455925	-0.455925	-0.455925	-0.455925	2.69412	0.534137	-0.0367784	-0.455925	-0.455925
ENSMUST00000233926	-0.462685	-0.462685	-0.462685	-0.462685	-0.462685	2.6468	0.696416	-0.104422	-0.462685	-0.462685
ENSMUST00000181416	-0.503088	-0.503088	-0.503088	-0.503088	-0.503088	2.72939	0.104948	-0.503088	0.0480823	0.136112
MSTRG.17206.16	-0.38714	-0.38714	-0.38714	-0.38714	-0.38714	2.7743	-0.38714	-0.38714	0.322818	-0.38714
MSTRG.29441.6	-0.367857	-0.367857	-0.367857	-0.367857	-0.367857	2.81069	-0.367857	-0.367857	0.132169	-0.367857
ENSMUST00000219150	-0.401809	-0.401809	-0.401809	-0.401809	-0.401809	2.82199	-0.401809	-0.0788778	-0.110243	-0.222013
MSTRG.8817.2	-0.345732	-0.345732	-0.345732	-0.345732	-0.345732	2.8353	-0.345732	-0.345732	-0.0694473	-0.345732
MSTRG.12471.19	-0.33343	-0.33343	-0.33343	-0.33343	-0.333242	2.84253	-0.33343	-0.175282	-0.33343	-0.33343
MSTRG.5363.20	-0.326757	-0.326757	-0.326757	-0.326757	-0.326757	2.84475	-0.326757	-0.326757	-0.230696	-0.326757
MSTRG.6824.7	-0.326273	-0.326273	-0.326273	-0.326273	-0.326273	2.84487	-0.234684	-0.326273	-0.326273	-0.326273
MSTRG.1193.16	-0.31647	-0.31647	-0.31647	-0.31647	-0.31647	2.84605	-0.315192	-0.31647	-0.315569	-0.31647
MSTRG.32887.3	-0.316362	-0.316362	-0.316362	-0.316362	-0.315156	2.84605	-0.316362	-0.316362	-0.316362	-0.316362
MSTRG.20052.3	-0.316232	-0.316232	-0.316232	-0.316232	-0.316232	2.84605	-0.316192	-0.316232	-0.316232	-0.316232
ENSMUST00000202669	-0.316228	-0.316228	-0.316228	-0.316228	-0.316228	2.84605	-0.316228	-0.316228	-0.316228	-0.316228
MSTRG.6386.2	-0.316228	-0.316228	-0.316228	-0.316228	-0.316228	2.84605	-0.316228	-0.316228	-0.316228	-0.316228
MSTRG.31467.2	-0.316228	-0.316228	-0.316228	-0.316228	-0.316228	2.84605	-0.316228	-0.316228	-0.316228	-0.316228
MSTRG.25096.3	-0.316228	-0.316228	-0.316228	-0.316228	-0.316228	2.84605	-0.316228	-0.316228	-0.316228	-0.316228
MSTRG.21450.2	-0.316228	-0.316228	-0.316228	-0.316228	-0.316228	2.84605	-0.316228	-0.316228	-0.316228	-0.316228
MSTRG.17329.3	-0.316228	-0.316228	-0.316228	-0.316228	-0.316228	2.84605	-0.316228	-0.316228	-0.316228	-0.316228
MSTRG.13518.10	-0.316228	-0.316228	-0.316228	-0.316228	-0.316228	2.84605	-0.316228	-0.316228	-0.316228	-0.316228
MSTRG.14561.25	-0.316228	-0.316228	-0.316228	-0.316228	-0.316228	2.84605	-0.316228	-0.316228	-0.316228	-0.316228
MSTRG.8721.2	-0.316228	-0.316228	-0.316228	-0.316228	-0.316228	2.84605	-0.316228	-0.316228	-0.316228	-0.316228
MSTRG.13518.7	-0.316228	-0.316228	-0.316228	-0.316228	-0.316228	2.84605	-0.316228	-0.316228	-0.316228	-0.316228
MSTRG.16160.43	-0.316228	-0.316228	-0.316228	-0.316228	-0.316228	2.84605	-0.316228	-0.316228	-0.316228	-0.316228
ENSMUST00000203102	-0.316228	-0.316228	-0.316228	-0.316228	-0.316228	2.84605	-0.316228	-0.316228	-0.316228	-0.316228
MSTRG.9506.18	-0.316228	-0.316228	-0.316228	-0.316228	-0.316228	2.84605	-0.316228	-0.316228	-0.316228	-0.316228
MSTRG.30643.22	-0.316228	-0.316228	-0.316228	-0.316228	-0.316228	2.84605	-0.316228	-0.316228	-0.316228	-0.316228
MSTRG.29437.17	-0.316228	-0.316228	-0.316228	-0.316228	-0.316228	2.84605	-0.316228	-0.316228	-0.316228	-0.316228
MSTRG.26912.5	-0.316228	-0.316228	-0.316228	-0.316228	-0.316228	2.84605	-0.316228	-0.316228	-0.316228	-0.316228
MSTRG.25096.2	-0.316228	-0.316228	-0.316228	-0.316228	-0.316228	2.84605	-0.316228	-0.316228	-0.316228	-0.316228
MSTRG.16031.36	-0.316228	-0.316228	-0.316228	-0.316228	-0.316228	2.84605	-0.316228	-0.316228	-0.316228	-0.316228
MSTRG.23861.11	-0.316228	-0.316228	-0.316228	-0.316228	-0.316228	2.84605	-0.316228	-0.316228	-0.316228	-0.316228
MSTRG.16031.44	-0.316228	-0.316228	-0.316228	-0.316228	-0.316228	2.84605	-0.316228	-0.316228	-0.316228	-0.316228
MSTRG.17336.4	-0.316228	-0.316228	-0.316228	-0.316228	-0.316228	2.84605	-0.316228	-0.316228	-0.316228	-0.316228
MSTRG.26912.6	-0.367448	-0.367448	-0.367448	-0.367448	-0.367448	-0.367448	-0.367448	0.128289	-0.367448	2.8113
ENSMUST00000239188	-0.41939	-0.41939	-0.41939	-0.41939	-0.41939	-0.41939	-0.259613	0.458317	-0.41939	2.73703
MSTRG.12863.1	-0.383565	-0.383565	-0.382616	-0.382914	-0.383565	-0.383565	0.061063	-0.383565	-0.193751	2.81604
ENSMUST00000194468	-0.438628	-0.438628	-0.438628	-0.438628	-0.438628	-0.438628	0.211831	-0.438628	0.102127	2.75644
MSTRG.23816.9	-0.327279	-0.327279	-0.327279	-0.327279	-0.327279	-0.22639	-0.327279	-0.327279	-0.327279	2.84462
MSTRG.30643.25	-0.316376	-0.315045	-0.316376	-0.316376	-0.316376	-0.316376	-0.316376	-0.316376	-0.316376	2.84605
MSTRG.20059.3	-0.316445	-0.316445	-0.315646	-0.316445	-0.315285	-0.316445	-0.316445	-0.316445	-0.316445	2.84605
MSTRG.315.1	-0.316228	-0.316228	-0.316228	-0.316228	-0.316228	-0.316228	-0.316228	-0.316228	-0.316228	2.84605
MSTRG.33409.3	-0.316228	-0.316228	-0.316228	-0.316228	-0.316228	-0.316228	-0.316228	-0.316228	-0.316228	2.84605
ENSMUST00000220564	-0.316228	-0.316228	-0.316228	-0.316228	-0.316228	-0.316228	-0.316228	-0.316228	-0.316228	2.84605
MSTRG.26098.91	-0.316228	-0.316228	-0.316228	-0.316228	-0.316228	-0.316228	-0.316228	-0.316228	-0.316228	2.84605
ENSMUST00000193413	-0.316228	-0.316228	-0.316228	-0.316228	-0.316228	-0.316228	-0.316228	-0.316228	-0.316228	2.84605
ENSMUST00000203055	-0.316228	-0.316228	-0.316228	-0.316228	-0.316228	-0.316228	-0.316228	-0.316228	-0.316228	2.84605
ENSMUST00000203918	-0.316228	-0.316228	-0.316228	-0.316228	-0.316228	-0.316228	-0.316228	-0.316228	-0.316228	2.84605
MSTRG.8724.2	-0.316228	-0.316228	-0.316228	-0.316228	-0.316228	-0.316228	-0.316228	-0.316228	-0.316228	2.84605
MSTRG.33409.8	-0.316228	-0.316228	-0.316228	-0.316228	-0.316228	-0.316228	-0.316228	-0.316228	-0.316228	2.84605
MSTRG.33046.2	-0.316228	-0.316228	-0.316228	-0.316228	-0.316228	-0.316228	-0.316228	-0.316228	-0.316228	2.84605
MSTRG.33041.38	-0.316228	-0.316228	-0.316228	-0.316228	-0.316228	-0.316228	-0.316228	-0.316228	-0.316228	2.84605
MSTRG.31360.21	-0.316228	-0.316228	-0.316228	-0.316228	-0.316228	-0.316228	-0.316228	-0.316228	-0.316228	2.84605
MSTRG.26098.89	-0.316228	-0.316228	-0.316228	-0.316228	-0.316228	-0.316228	-0.316228	-0.316228	-0.316228	2.84605
MSTRG.13850.29	-0.316228	-0.316228	-0.316228	-0.316228	-0.316228	-0.316228	-0.316228	-0.316228	-0.316228	2.84605
MSTRG.26098.58	-0.316228	-0.316228	-0.316228	-0.316228	-0.316228	-0.316228	-0.316228	-0.316228	-0.316228	2.84605
MSTRG.1201.3	-0.335748	-0.335748	-0.335748	-0.335748	-0.335748	-0.335748	-0.310931	-0.238213	-0.280896	2.84452
MSTRG.15062.5	-0.330179	-0.330179	-0.330179	-0.330179	-0.330179	-0.330179	-0.330179	-0.330179	-0.202319	2.84375
ENSMUST00000194758	-0.418781	-0.418781	-0.418781	-0.418781	-0.418781	0.0563984	-0.418781	-0.418781	0.0891699	2.7859
ENSMUST00000185662	-0.382545	-0.382545	-0.382545	-0.382545	-0.382545	-0.382545	-0.382545	-0.382545	0.275914	2.78445
MSTRG.9506.19	-0.360536	-0.360171	-0.360536	-0.360536	-0.360536	-0.360536	-0.360536	-0.360536	0.0632171	2.82071
ENSMUST00000234767	-0.362638	-0.362638	-0.362638	-0.362638	-0.362638	-0.362638	-0.362638	-0.362638	0.0831213	2.81798
ENSMUST00000208362	-0.620883	-0.660198	-0.59242	-0.661485	-0.560533	0.44706	0.531819	0.25213	-0.615559	2.48007
ENSMUST00000216860	-0.609532	-0.609532	-0.609532	-0.609532	-0.609532	0.318974	0.0200186	0.896387	-0.609532	2.42181
ENSMUST00000143428	-0.655864	-0.655864	-0.655864	-0.655864	-0.655864	0.890745	0.130565	-0.204829	0.0140446	2.44879
MSTRG.1203.1	-0.500613	-0.495237	-0.435272	-0.507456	-0.480523	0.973803	-0.507456	-0.282758	-0.303817	2.53933
ENSMUST00000203158	-0.429044	-0.429044	-0.429044	-0.429044	-0.429044	0.811502	-0.429044	-0.429044	-0.429044	2.62085
ENSMUST00000198333	-0.929809	-0.398389	-0.929809	-0.929809	0.15502	0.351632	1.47742	-0.929809	0.443624	1.68993
ENSMUST00000239369	-0.693746	-0.50425	-0.693746	-0.693746	-0.301264	0.328259	1.29156	-0.693746	-0.250883	2.21156
ENSMUST00000192966	-0.631756	-0.631756	-0.631756	-0.631756	-0.631756	0.327774	0.88118	-0.631756	0.197838	2.38375
ENSMUST00000193494	-0.691443	-0.691443	-0.691443	-0.691443	-0.691443	0.730881	1.15965	-0.691443	0.206321	2.0518
ENSMUST00000181915	-0.599003	-0.599003	-0.599003	-0.599003	-0.599003	-0.145211	1.60827	0.0732452	-0.599003	2.05772
ENSMUST00000192082	-0.474333	-0.474333	-0.474333	-0.474333	-0.474333	-0.474333	1.90986	-0.474333	-0.474333	1.88481
ENSMUST00000152754	-0.504603	-0.504603	-0.504603	-0.504603	-0.365629	-0.504603	1.67741	-0.377564	-0.504603	2.0934
MSTRG.18032.2	-0.467262	-0.467262	-0.467262	-0.467262	-0.467262	-0.467262	1.50391	-0.467262	-0.467262	2.23418
MSTRG.8156.1	-0.46875	-0.46875	-0.46875	-0.46875	-0.46875	-0.46875	1.55023	-0.46875	-0.46875	2.19976
MSTRG.5763.11	-0.451572	-0.451572	-0.451572	-0.396202	-0.451572	-0.451572	1.04078	-0.451572	-0.451572	2.51642
ENSMUST00000198074	-0.453125	-0.453125	-0.453125	-0.453125	-0.453125	-0.453125	1.18517	-0.453125	-0.453125	2.43983
ENSMUST00000234279	-0.449395	-0.449395	-0.449395	-0.449395	-0.449395	-0.449395	1.1187	-0.449395	-0.449395	2.47646
MSTRG.973.1	-0.500222	-0.500222	-0.500222	-0.500222	-0.500222	-0.474389	0.786146	-0.465782	0.0697952	2.58534
ENSMUST00000128601	-0.53496	-0.53496	-0.53496	-0.53496	-0.53496	-0.30071	0.708541	-0.53496	0.225156	2.57677
ENSMUST00000193532	-0.916568	-0.916568	-0.916568	0.63615	-0.916568	-0.916568	1.44572	1.21606	0.657254	0.627659
ENSMUST00000181085	-0.794888	-0.622244	-0.707606	-0.987317	-0.797275	0.0515513	1.35622	0.57367	0.00468775	1.9232
ENSMUST00000236340	-0.880152	-0.880152	-0.880152	-0.880152	-0.646757	0.553825	0.872372	0.484751	0.224169	2.03225
ENSMUST00000197001	-0.575028	-0.575028	-0.537052	-0.575028	-0.575028	-0.575028	0.651128	0.97354	-0.536083	2.32361
MSTRG.14337.1	-0.305992	-0.625739	-0.625739	-0.625739	-0.625739	-0.625739	1.29933	0.581187	-0.585794	2.13996
ENSMUST00000196372	-0.577316	-0.577316	-0.577316	-0.450414	-0.577316	-0.577316	1.04959	0.540048	-0.577316	2.32467
MSTRG.28255.1	0.566543	-0.953137	-0.953137	-0.953137	-0.953137	-0.728478	0.780405	0.581185	1.02891	1.58398
MSTRG.20342.1	-0.300093	-1.00396	-0.176998	-0.929916	-1.00396	-1.00396	1.15784	1.34294	1.01575	0.902358
ENSMUST00000181742	-0.53507	-0.784902	-0.834014	-0.834014	-0.445516	-0.765634	0.597537	1.87971	0.337044	1.38486
MSTRG.1193.14	-0.766382	-0.763184	-0.746163	-0.723275	-0.766382	-0.766382	1.5591	0.744897	1.3468	0.880969
ENSMUST00000236788	-0.829413	-0.829413	-0.829413	-0.829413	-0.677989	-0.076196	1.7952	0.0157521	1.08555	1.17533
ENSMUST00000211524	-0.60045	-0.60045	-0.60045	-0.60045	-0.60045	-0.60045	1.18336	-0.60045	2.01799	1.00181
ENSMUST00000193112	-0.608672	-0.608672	-0.608672	-0.608672	-0.608672	-0.608672	1.30049	-0.608672	1.88871	1.07151
MSTRG.29459.2	-0.663253	-0.668659	-0.68038	-0.772382	-0.61819	-0.418191	1.13228	-0.395071	1.15252	1.93132
ENSMUST00000200075	-0.613797	-0.613797	-0.613797	-0.613797	-0.613797	-0.613797	1.55275	-0.613797	1.06578	1.67804
ENSMUST00000172531	-0.823824	-0.821602	-0.823824	-0.131449	-0.823824	0.369502	0.968427	-0.823824	1.07885	1.83157
MSTRG.22064.4	-0.527819	-0.892197	-0.942739	-0.792042	-0.750605	0.280958	0.764531	-0.233825	1.13324	1.96049
ENSMUST00000224082	-0.749301	-0.749301	-0.749301	-0.749301	-0.749301	0.183975	1.30304	-0.601986	1.38298	1.4785
ENSMUST00000232402	-0.715024	-0.838904	-0.838904	-0.805334	-0.795887	0.102424	1.02541	-0.19549	1.60836	1.45335
ENSMUST00000174039	-0.82679	-0.824822	-0.576996	-0.826814	-0.647459	-0.379516	0.421726	0.384787	1.21093	2.06496
ENSMUST00000180489	-0.58864	-0.765359	-0.765359	-0.765359	-0.765359	-0.241897	0.314804	0.166804	1.31169	2.09867
MSTRG.14027.1	-1.00726	-0.729842	-0.688583	-0.733083	-0.887854	-0.20792	0.670244	0.487039	1.29689	1.80036
ENSMUST00000147685	-0.943206	-0.943206	-0.760636	-0.573517	-0.943206	0.247664	0.634988	0.280628	1.06503	1.93546
ENSMUST00000188819	-0.717538	-0.66228	-0.758214	-0.758214	-0.722862	0.147117	0.73863	-0.19785	0.607743	2.32347
ENSMUST00000221487	-0.634554	-0.634554	-0.634554	-0.634554	-0.634554	-0.166198	0.895075	-0.560178	0.685976	2.31809
ENSMUST00000193724	-0.669066	-0.669066	-0.669066	-0.669066	-0.669066	-0.669066	1.26165	0.280227	0.345434	2.12708
ENSMUST00000123610	-0.614258	-0.614258	-0.614258	-0.614258	-0.614258	-0.614258	0.872994	0.0410112	0.353398	2.41815
ENSMUST00000230939	-0.630926	-0.630926	-0.439701	-0.630926	-0.565516	-0.630926	-0.630926	0.749105	1.46168	1.94906
ENSMUST00000229116	-1.04666	-0.514864	-0.418992	-1.04666	-0.466043	-0.724332	0.312962	0.78031	1.4222	1.70207
MSTRG.13185.1	-0.800049	-0.73532	-0.532297	-0.437823	-0.800049	-0.733483	-0.0342784	0.771234	1.4078	1.89427
ENSMUST00000224554	-0.534404	-0.965684	-0.555979	-0.858889	-0.706786	-0.645557	0.284713	0.785517	1.52765	1.66942
MSTRG.14714.8	-0.970138	-0.526803	-0.569435	-0.432627	-0.439393	-0.970138	0.314016	0.887478	0.463183	2.24386
ENSMUST00000224046	-0.652282	-0.652282	-0.652282	-0.435423	-0.652282	-0.57673	0.420964	0.616452	0.0918297	2.49204
MSTRG.5118.1	-1.04525	-1.01094	-0.38631	-0.697404	-0.761137	0.0553997	0.353383	1.19494	0.289635	2.00768
ENSMUST00000198737	-0.671295	-0.671295	-0.403475	-0.671295	-0.671295	-0.120015	-0.463305	0.817194	0.411782	2.443
ENSMUST00000126225	-0.612282	-0.779264	-0.531021	-0.779264	-0.651651	-0.296601	-0.0325283	0.728378	0.549575	2.40466
ENSMUST00000212007	-0.496808	-0.767187	-0.649897	-0.763533	-0.578038	0.699085	-0.583622	0.32887	0.421592	2.38954
ENSMUST00000181710	-0.71664	-0.643392	-0.789795	-0.796371	-0.909161	0.326765	0.195513	0.377878	0.661048	2.29415
ENSMUST00000215913	-0.683865	-0.794445	-0.637044	-0.794445	-0.794445	0.200144	0.353607	0.169522	0.597133	2.38384
ENSMUST00000207942	-0.8135	-0.637328	-0.715454	-0.556443	-0.8135	0.236396	-0.247162	0.303471	0.921952	2.32157
ENSMUST00000138207	-0.635062	-0.739471	-0.721728	-0.604976	-0.788941	0.224749	-0.221092	0.296158	0.800118	2.39024
MSTRG.1193.6	-0.680367	-0.664912	-0.615658	-0.693429	-0.698692	-0.289476	-0.0513714	0.343594	0.993189	2.35712
MSTRG.15443.1	-0.748137	-0.759212	-0.747618	-0.751362	-0.74988	0.0478912	0.204613	0.329098	0.884963	2.28964
ENSMUST00000188232	-0.792056	-0.504561	-0.792056	-0.71629	-0.745541	0.0327318	-0.0499973	0.233961	1.03194	2.30187
ENSMUST00000195493	-0.397419	-0.546339	-0.546339	-0.546339	-0.503245	0.271479	-0.546339	-0.546339	0.851311	2.50957
ENSMUST00000180667	-0.551673	-0.551673	-0.551673	-0.551673	-0.551673	0.21299	-0.551673	-0.202464	0.743062	2.55645
MSTRG.1193.13	-0.465685	-0.47206	-0.390166	-0.469844	-0.381147	-0.478949	-0.478949	-0.478949	1.16871	2.44703
ENSMUST00000195213	-0.43231	-0.43231	-0.43231	-0.43231	-0.43231	-0.43231	-0.43231	-0.43231	0.856222	2.60226
ENSMUST00000206944	-0.436499	-0.436499	-0.436499	-0.436499	-0.436499	-0.436499	-0.436499	-0.436499	0.915713	2.57628
MSTRG.14666.1	-0.406611	-0.406611	-0.406611	-0.406611	-0.406611	-0.406611	-0.406611	-0.406611	0.534041	2.71885
ENSMUST00000216842	-0.560515	-0.47773	-0.415959	-0.677121	-0.677121	-0.157147	-0.254187	-0.138712	0.779439	2.57905
MSTRG.25747.1	-0.772336	-0.73269	-0.513646	-0.645651	-0.692752	0.249946	0.0844748	-0.490712	1.42218	2.09119
MSTRG.4238.1	-0.846248	-0.757726	-0.507557	-0.743186	-0.853533	0.118094	-0.055732	0.198744	1.42921	2.01794
ENSMUST00000144896	-0.667603	-0.667603	-0.667603	-0.667603	-0.667603	0.0078696	-0.256432	-0.0694754	1.73442	1.92163
ENSMUST00000227968	-0.520791	-0.520791	-0.520791	-0.520791	-0.520791	-0.520791	-0.0110394	-0.520791	1.3722	2.28438
MSTRG.1193.3	-0.523858	-0.582486	-0.582486	-0.582486	-0.582486	-0.582486	-0.0113263	-0.231178	1.51628	2.16251
ENSMUST00000195685	-0.578396	-0.578396	-0.578396	-0.578396	-0.578396	-0.578396	-0.0726043	-0.139791	1.53598	2.14679
ENSMUST00000229763	-0.537954	-0.55934	-0.55934	-0.55934	-0.374064	-0.501321	-0.55934	-0.0591621	1.55255	2.15731
ENSMUST00000209494	-0.476542	-0.476542	-0.476542	-0.453357	-0.476542	-0.476542	-0.418157	-0.476542	1.47954	2.25123
ENSMUST00000198012	-0.46934	-0.46934	-0.46934	-0.46934	-0.46934	-0.461795	-0.46934	-0.46934	1.53882	2.20835
ENSMUST00000205183	-0.468342	-0.468342	-0.468342	-0.468342	-0.468342	-0.468342	-0.468342	-0.468342	1.53705	2.20968
ENSMUST00000186007	-0.626894	-0.626894	-0.626894	-0.626894	-0.626894	-0.626894	0.503677	0.096242	2.4119	0.749544
ENSMUST00000201006	-0.532278	-0.532278	-0.532278	-0.532278	-0.532278	-0.532278	0.0298955	0.514515	2.65225	-0.00299866
ENSMUST00000229076	-0.488073	-0.488073	-0.488073	-0.488073	-0.488073	-0.245091	-0.0737738	0.0105845	2.78247	-0.0338296
MSTRG.20232.2	0.0831766	-0.772548	-0.772548	-0.772548	-0.772548	-0.767161	0.419354	0.976655	2.20389	0.174278
ENSMUST00000184083	-0.679662	-0.679662	-0.679662	-0.679662	-0.679662	-0.679662	0.386144	1.40015	2.00982	0.281856
ENSMUST00000191669	-0.585958	-0.585958	-0.38972	-0.585958	-0.585958	-0.585958	0.564752	1.00369	2.33703	-0.585958
ENSMUST00000144460	-0.461669	-0.461669	-0.461669	-0.461669	-0.461669	-0.341649	-0.461669	1.0771	2.49623	-0.461669
ENSMUST00000211564	-0.44162	-0.44162	-0.44162	-0.44162	-0.44162	-0.44162	-0.44162	0.992244	2.54071	-0.44162
MSTRG.28439.41	-0.36537	-0.36537	-0.36537	-0.36537	-0.36537	-0.36537	-0.36537	-0.36537	2.81429	0.108668
ENSMUST00000234087	-0.411057	-0.411057	-0.411057	-0.411057	-0.411057	-0.411057	-0.411057	-0.411057	2.70283	0.585624
MSTRG.17308.3	-0.396531	-0.396531	-0.396531	-0.396531	-0.396531	-0.396531	-0.396531	-0.396531	2.75028	0.421968
ENSMUST00000186480	-0.403613	-0.403613	-0.403613	-0.403613	-0.403613	-0.403613	-0.403613	-0.403613	2.72887	0.500035
ENSMUST00000211382	-0.388097	-0.388097	-0.388097	-0.388097	-0.388097	0.332712	-0.388097	-0.388097	2.77207	-0.388097
ENSMUST00000195573	-0.400586	-0.400586	-0.400586	-0.400586	-0.400586	0.46629	-0.400586	-0.400586	2.7384	-0.400586
ENSMUST00000205973	-0.406439	-0.406439	-0.406439	-0.406439	-0.406439	0.532066	-0.406439	-0.406439	2.71944	-0.406439
ENSMUST00000192646	-0.434459	-0.434459	-0.434459	-0.434459	-0.434459	-0.0262343	-0.434459	0.314414	2.75303	-0.434459
MSTRG.29631.16	-0.364287	-0.364287	-0.364287	-0.364287	-0.364287	0.0985104	-0.364287	-0.364287	2.81579	-0.364287
MSTRG.21237.24	-0.316957	-0.316952	-0.316957	-0.310393	-0.316957	-0.316957	-0.316957	-0.316957	2.84604	-0.316957
MSTRG.30868.19	-0.316616	-0.316616	-0.313121	-0.316616	-0.316616	-0.316616	-0.316616	-0.316616	2.84605	-0.316616
MSTRG.31307.11	-0.316286	-0.316286	-0.316286	-0.315759	-0.316286	-0.316286	-0.316286	-0.316286	2.84605	-0.316286
ENSMUST00000197251	-0.316228	-0.316228	-0.316228	-0.316228	-0.316228	-0.316228	-0.316228	-0.316228	2.84605	-0.316228
MSTRG.7862.14	-0.316228	-0.316228	-0.316228	-0.316228	-0.316228	-0.316228	-0.316228	-0.316228	2.84605	-0.316228
MSTRG.20415.12	-0.316228	-0.316228	-0.316228	-0.316228	-0.316228	-0.316228	-0.316228	-0.316228	2.84605	-0.316228
MSTRG.17446.7	-0.316228	-0.316228	-0.316228	-0.316228	-0.316228	-0.316228	-0.316228	-0.316228	2.84605	-0.316228
MSTRG.20375.10	-0.316228	-0.316228	-0.316228	-0.316228	-0.316228	-0.316228	-0.316228	-0.316228	2.84605	-0.316228
MSTRG.20064.69	-0.316228	-0.316228	-0.316228	-0.316228	-0.316228	-0.316228	-0.316228	-0.316228	2.84605	-0.316228
MSTRG.9147.27	-0.316228	-0.316228	-0.316228	-0.316228	-0.316228	-0.316228	-0.316228	-0.316228	2.84605	-0.316228
MSTRG.26098.116	-0.316228	-0.316228	-0.316228	-0.316228	-0.316228	-0.316228	-0.316228	-0.316228	2.84605	-0.316228
ENSMUST00000205859	-0.316228	-0.316228	-0.316228	-0.316228	-0.316228	-0.316228	-0.316228	-0.316228	2.84605	-0.316228
ENSMUST00000209414	-0.316228	-0.316228	-0.316228	-0.316228	-0.316228	-0.316228	-0.316228	-0.316228	2.84605	-0.316228
ENSMUST00000201715	-0.316228	-0.316228	-0.316228	-0.316228	-0.316228	-0.316228	-0.316228	-0.316228	2.84605	-0.316228
ENSMUST00000194058	-0.316228	-0.316228	-0.316228	-0.316228	-0.316228	-0.316228	-0.316228	-0.316228	2.84605	-0.316228
MSTRG.6071.3	-0.316228	-0.316228	-0.316228	-0.316228	-0.316228	-0.316228	-0.316228	-0.316228	2.84605	-0.316228
MSTRG.31360.53	-0.316228	-0.316228	-0.316228	-0.316228	-0.316228	-0.316228	-0.316228	-0.316228	2.84605	-0.316228
MSTRG.31110.20	-0.316228	-0.316228	-0.316228	-0.316228	-0.316228	-0.316228	-0.316228	-0.316228	2.84605	-0.316228
MSTRG.30437.20	-0.316228	-0.316228	-0.316228	-0.316228	-0.316228	-0.316228	-0.316228	-0.316228	2.84605	-0.316228
MSTRG.17206.15	-0.316228	-0.316228	-0.316228	-0.316228	-0.316228	-0.316228	-0.316228	-0.316228	2.84605	-0.316228
MSTRG.16239.11	-0.316228	-0.316228	-0.316228	-0.316228	-0.316228	-0.316228	-0.316228	-0.316228	2.84605	-0.316228
MSTRG.16005.2	-0.316228	-0.316228	-0.316228	-0.316228	-0.316228	-0.316228	-0.316228	-0.316228	2.84605	-0.316228
MSTRG.15986.54	-0.316228	-0.316228	-0.316228	-0.316228	-0.316228	-0.316228	-0.316228	-0.316228	2.84605	-0.316228
MSTRG.15986.42	-0.316228	-0.316228	-0.316228	-0.316228	-0.316228	-0.316228	-0.316228	-0.316228	2.84605	-0.316228
MSTRG.13680.14	-0.316228	-0.316228	-0.316228	-0.316228	-0.316228	-0.316228	-0.316228	-0.316228	2.84605	-0.316228
MSTRG.12731.1	-0.316228	-0.316228	-0.316228	-0.316228	-0.316228	-0.316228	-0.316228	-0.316228	2.84605	-0.316228
MSTRG.1193.7	-0.316228	-0.316228	-0.316228	-0.316228	-0.316228	-0.316228	-0.316228	-0.316228	2.84605	-0.316228
MSTRG.12036.2	-0.316228	-0.316228	-0.316228	-0.316228	-0.316228	-0.316228	-0.316228	-0.316228	2.84605	-0.316228
MSTRG.6521.3	-0.316228	-0.316228	-0.316228	-0.316228	-0.316228	-0.316228	-0.316228	-0.316228	2.84605	-0.316228
MSTRG.26098.87	-0.316228	-0.316228	-0.316228	-0.316228	-0.316228	-0.316228	-0.316228	-0.316228	2.84605	-0.316228
MSTRG.23146.69	-0.316228	-0.316228	-0.316228	-0.316228	-0.316228	-0.316228	-0.316228	-0.316228	2.84605	-0.316228
MSTRG.13803.8	-0.316228	-0.316228	-0.316228	-0.316228	-0.316228	-0.316228	-0.316228	-0.316228	2.84605	-0.316228
MSTRG.20863.11	-0.316228	-0.316228	-0.316228	-0.316228	-0.316228	-0.316228	-0.316228	-0.316228	2.84605	-0.316228
ENSMUST00000151051	-0.667581	-0.60544	-0.667581	-0.667581	-0.667581	0.100421	-0.630887	0.600782	2.28985	0.915593
MSTRG.13473.1	-0.329486	-0.76309	-0.699416	-0.688376	-0.945708	0.442378	-0.789529	0.988756	2.01609	0.768378
ENSMUST00000175871	-0.749048	-0.749048	-0.749048	-0.749048	-0.749048	0.686477	-0.62164	1.02231	1.94513	0.712964
ENSMUST00000145961	-0.848813	-0.717159	-0.911301	-0.950255	-0.693317	0.774206	-0.0354202	0.521221	1.97196	0.888877
ENSMUST00000070085	-0.894382	-0.730861	-0.407346	-0.762466	-0.695714	0.648426	-0.224245	0.200228	2.38601	0.480349
ENSMUST00000141199	-0.709258	-0.709258	-0.709258	-0.68265	-0.709258	0.739575	-0.186581	-0.219478	2.23184	0.95433
ENSMUST00000197090	-0.474332	-0.474332	-0.474332	-0.474332	-0.474332	-0.474332	-0.474332	1.9109	1.88375	-0.474332
ENSMUST00000217728	-0.473988	-0.473988	-0.473988	-0.473988	-0.473988	-0.473988	-0.473988	1.8141	1.9778	-0.473988
MSTRG.23146.2	-0.533106	-0.144366	-0.533106	-0.424111	-0.526726	-0.533106	-0.533106	2.00134	1.75939	-0.533106
MSTRG.32756.5	-0.471704	-0.471704	-0.471704	-0.471704	-0.471704	-0.471704	-0.471704	2.1102	1.66343	-0.471704
MSTRG.17567.1	-0.544362	-0.544362	-0.417427	-0.544362	-0.529527	-0.0380665	-0.544362	2.34662	1.27947	-0.463616
ENSMUST00000235890	-0.494364	-0.494364	-0.494364	-0.494364	-0.494364	-0.494364	-0.494364	2.34541	1.32128	-0.206146
ENSMUST00000182756	-0.906158	-0.914008	-0.0305903	-0.431677	-0.91299	0.630102	-0.160468	1.71575	1.6109	-0.600866
MSTRG.26758.1	-0.70363	-0.824571	-0.274578	-0.824571	-0.824571	-0.150125	0.0382529	1.6887	1.87458	0.000514348
ENSMUST00000160309	-0.683109	-0.683109	0.163924	-0.683109	-0.683109	-0.444132	-0.234385	1.89104	1.76404	-0.408056
MSTRG.2093.3	-0.610105	-0.610105	-0.610105	-0.610105	-0.610105	-0.610105	1.52175	0.987046	1.76194	-0.610105
ENSMUST00000191734	-0.601814	-0.601814	-0.601814	-0.601814	-0.601814	-0.601814	1.95435	1.34733	0.911017	-0.601814
MSTRG.18654.1	-0.83405	-0.446598	-0.355087	-0.572506	-0.540763	-0.636933	1.05606	1.72775	1.45676	-0.854639
MSTRG.932.20	-0.745099	-0.765195	-0.647493	-0.826532	-0.755213	0.106407	1.37228	1.55986	1.24861	-0.547625
ENSMUST00000192682	-0.85453	-0.85453	-0.85453	-0.85453	0.141009	0.713317	0.805057	1.92206	0.691211	-0.85453
ENSMUST00000131640	-0.709665	-0.709665	-0.484702	-0.709665	-0.539612	-0.23769	1.1362	2.08136	0.883094	-0.709665
ENSMUST00000204296	-0.661102	-0.571277	-0.569654	-0.661102	-0.604116	-0.0791712	0.855579	2.36416	0.587788	-0.661102
ENSMUST00000239344	-0.550023	-0.734716	-0.681415	-0.668125	-0.546972	0.268681	0.726288	2.34843	0.559177	-0.721321
MSTRG.21065.5	-0.712309	-1.03282	-0.427021	0.22087	-1.03282	0.402324	0.610871	1.41471	1.589	-1.03282
MSTRG.33287.1	-0.764131	-0.764131	-0.764131	-0.764131	-0.764131	1.10929	0.86832	1.06543	1.54174	-0.764131
MSTRG.26163.1	-0.60961	-0.589796	-0.879542	-0.840706	-0.939164	1.13549	1.09931	1.28671	1.09271	-0.755407
ENSMUST00000047876	-0.772162	-0.772162	-0.772162	-0.772162	-0.772162	0.955794	1.25911	1.21844	1.19962	-0.772162
ENSMUST00000220149	-0.771027	-0.771027	-0.771027	-0.633321	-0.771027	0.652554	0.875229	1.64135	1.31932	-0.771027
ENSMUST00000180445	-0.825763	-1.01787	-0.524505	-0.892854	-0.95791	0.850834	0.912034	1.46476	1.23712	-0.245844
ENSMUST00000200026	-0.598309	-0.598309	-0.598309	-0.598309	-0.598309	1.8397	-0.598309	-0.598309	1.59379	0.754678
ENSMUST00000124322	-0.591567	-0.591567	-0.591567	-0.591567	-0.591567	1.58097	-0.591567	-0.591567	1.90212	0.657881
ENSMUST00000189100	-0.612629	-0.612629	-0.493193	-0.612629	-0.541769	1.69016	-0.612629	-0.612629	1.84853	0.55941
ENSMUST00000212384	-0.65044	-0.65044	-0.65044	-0.65044	-0.251017	1.83646	-0.65044	-0.65044	0.745515	1.57168
ENSMUST00000125396	-0.659169	-0.659169	-0.659169	-0.659169	-0.534405	1.9681	-0.650781	-0.310835	0.735813	1.42879
ENSMUST00000227835	-0.998093	-0.761588	-0.744699	-0.682895	-0.692673	1.34046	-0.00245635	-0.266475	1.16797	1.64045
ENSMUST00000186169	-0.818326	-0.585548	-0.909511	-0.845176	-0.525444	1.6678	0.104923	-0.369415	0.57465	1.70604
ENSMUST00000153767	-0.733353	-0.733353	-0.733353	-0.733353	-0.733353	1.83419	-0.235406	-0.24768	0.885047	1.43061
MSTRG.26061.1	-0.466832	-0.466832	-0.466832	-0.466832	-0.466832	-0.466832	-0.466832	-0.466832	2.2433	1.49136
ENSMUST00000200180	-0.467348	-0.467348	-0.467348	-0.467348	-0.467348	-0.467348	-0.467348	-0.467348	2.23232	1.50646
ENSMUST00000197906	-0.471866	-0.471866	-0.471866	-0.471866	-0.471866	-0.471866	-0.471866	-0.471866	2.10391	1.67102
ENSMUST00000192074	-0.472292	-0.472292	-0.472292	-0.472292	-0.472292	-0.472292	-0.472292	-0.472292	2.08615	1.69219
MSTRG.14561.13	-0.469549	-0.469549	-0.469549	-0.469549	-0.469549	-0.469549	-0.469545	-0.469139	2.18039	1.57559
ENSMUST00000203856	-0.470813	-0.470813	-0.470813	-0.470813	-0.470813	-0.470813	-0.470813	-0.470813	2.14151	1.625
MSTRG.25833.1	-0.521013	-0.521013	-0.521013	-0.115276	-0.521013	-0.521013	-0.521013	-0.521013	1.81474	1.94762
ENSMUST00000192190	-0.474251	-0.474251	-0.474251	-0.474251	-0.474251	-0.474251	-0.474251	-0.474251	1.93842	1.85559
ENSMUST00000195331	-0.473294	-0.473294	-0.473294	-0.473294	-0.473294	-0.473294	-0.473294	-0.473294	1.7523	2.03406
ENSMUST00000173856	-0.572585	-0.572585	-0.572585	-0.572585	-0.572585	0.182099	-0.200291	-0.572585	2.43239	1.02131
ENSMUST00000215662	-0.620778	-0.620778	-0.50369	-0.620778	-0.620778	0.442131	-0.322857	-0.620778	2.21085	1.27745
ENSMUST00000156974	-0.48396	-0.48396	-0.48396	-0.48396	-0.48396	-0.150519	-0.48396	-0.48396	2.50337	1.03487
ENSMUST00000189334	-0.440802	-0.440802	-0.440802	-0.440802	-0.440802	-0.440802	-0.440802	-0.440802	2.54671	0.979707
ENSMUST00000197951	-0.452846	-0.452846	-0.452846	-0.452846	-0.452846	-0.452846	-0.452846	-0.452846	2.44274	1.18002
ENSMUST00000138431	-0.648643	-0.648643	-0.648643	-0.648643	-0.648643	-0.259966	-0.0695973	-0.0688924	2.12763	1.51404
ENSMUST00000180386	-0.532896	-0.532896	-0.532896	-0.532896	-0.532896	-0.532896	-0.532896	0.0889812	2.25351	1.38778
ENSMUST00000168000	-0.584061	-0.801728	-0.788251	-0.801728	-0.801728	0.227355	0.47165	-0.304155	1.79486	1.58779
ENSMUST00000188852	-0.807172	-0.8159	-0.743081	-0.9331	-0.824323	0.171814	0.488162	0.34321	1.96417	1.15622
MSTRG.2390.1	-0.621787	-0.997852	-0.747443	-0.932857	-0.936248	0.683101	0.323203	0.254427	1.13437	1.84109
ENSMUST00000193524	-0.816948	-0.779657	-0.816948	-0.816948	-0.816948	0.62749	0.095843	0.154026	1.21685	1.95324
MSTRG.28309.1	-0.803443	-0.951523	-0.72772	-0.657999	-0.815579	0.584425	0.352742	-0.215633	1.42094	1.81379
ENSMUST00000217947	-0.934676	-0.735503	-0.934676	-0.866878	-0.728156	0.962438	0.30434	-0.0246145	1.34373	1.61399
MSTRG.28628.1	-1.01976	-0.717502	-0.823344	-0.702158	-1.06596	0.865587	0.273357	0.3047	1.61495	1.27013
MSTRG.26310.1	-0.898696	-0.928083	-0.749095	-0.938897	-0.975184	0.667687	0.448642	0.55044	1.37922	1.44396
MSTRG.26316.1	-0.959988	-1.02355	-0.613202	-0.855148	-0.94869	0.458928	0.366692	0.663634	1.46186	1.44946
ENSMUST00000124462	-0.618689	-0.376895	-0.699514	-0.548218	-0.750555	0.641868	-0.668211	-0.369116	1.2568	2.13253
ENSMUST00000215400	-0.694884	-0.694884	-0.694884	-0.694884	-0.694884	0.780219	-0.261612	-0.414626	1.5169	1.85354
MSTRG.1199.1	-0.577775	-0.644664	-0.513952	-0.618182	-0.602827	0.998824	-0.656691	-0.630172	1.35029	1.89515
ENSMUST00000192464	-0.602576	-0.602576	-0.602576	-0.602576	-0.602576	0.813837	-0.602576	-0.602576	1.73144	1.67275
ENSMUST00000220643	-0.743122	-0.82117	-0.368951	-0.82117	-0.82117	1.22777	0.419445	-0.82117	1.09997	1.64957
MSTRG.26312.1	-0.696954	-0.950502	-0.337747	-0.673081	-0.909711	0.538017	0.431024	-0.493699	0.948461	2.14419
ENSMUST00000202328	-0.397671	-1.01889	-0.41283	-0.853209	-0.576574	0.69282	-0.207144	-0.44042	1.01899	2.19492
MSTRG.15796.1	-0.562318	-0.562318	-0.562318	-0.562318	-0.562318	1.62764	0.296218	-0.562318	2.01237	-0.562318
ENSMUST00000200349	-0.681506	-0.681506	-0.35827	-0.681506	-0.571093	1.35861	0.262368	-0.145472	2.17988	-0.681506
ENSMUST00000114854	-0.576126	-0.576126	-0.576126	-0.576126	-0.576126	0.959301	0.767066	-0.56314	2.27995	-0.562545
ENSMUST00000224879	-0.610529	-0.610529	-0.462537	-0.610529	-0.610529	1.08959	0.137483	-0.610529	2.38874	-0.100633
ENSMUST00000197391	-0.517233	-0.517233	-0.517233	-0.517233	-0.517233	0.731491	-0.517233	0.344877	2.54426	-0.517233
ENSMUST00000219775	-0.293027	-0.476666	-0.560659	-0.647737	-0.647737	0.919642	-0.530386	0.259531	2.46918	-0.492143
MSTRG.28264.1	-0.443787	-0.467849	-0.479242	-0.479242	-0.479242	1.76104	-0.479242	-0.479242	2.02605	-0.479242
ENSMUST00000227226	-0.476145	-0.476145	-0.476145	-0.476145	-0.476145	1.7124	-0.448164	-0.476145	2.06877	-0.476145
ENSMUST00000183083	-0.451009	-0.451009	-0.451009	-0.451009	-0.451009	1.1469	-0.451009	-0.451009	2.46117	-0.451009
ENSMUST00000194679	-0.46293	-0.46293	-0.46293	-0.46293	-0.46293	1.38921	-0.46293	-0.46293	2.31423	-0.46293
ENSMUST00000201742	-0.465047	-0.465047	-0.465047	-0.465047	-0.465047	1.44231	-0.465047	-0.465047	2.27807	-0.465047
ENSMUST00000193264	-0.601602	-0.601602	-0.601602	-0.601602	-0.601602	2.33942	-0.601602	0.427721	1.06067	-0.218199
ENSMUST00000203144	-0.632232	-0.632232	-0.632232	-0.632232	-0.632232	1.97066	-0.372868	0.807254	1.38835	-0.632232
ENSMUST00000207900	-0.603646	-0.603646	-0.603646	-0.603646	-0.603646	1.74331	-0.603646	0.835243	1.64697	-0.603646
ENSMUST00000137882	-0.512956	-0.512956	-0.512956	-0.512956	-0.512956	2.05579	-0.512956	-0.512956	1.70391	-0.169002
ENSMUST00000192348	-0.467532	-0.467532	-0.467532	-0.467532	-0.467532	2.22829	-0.467532	-0.467532	1.51197	-0.467532
ENSMUST00000198622	-0.470394	-0.470394	-0.470394	-0.470394	-0.470394	2.15469	-0.470394	-0.470394	1.60846	-0.470394
ENSMUST00000201019	-0.493418	-0.493418	-0.493418	-0.324416	-0.493418	2.05133	-0.493418	-0.493418	1.72701	-0.493418
MSTRG.30868.33	-0.47544	-0.461557	-0.47544	-0.47544	-0.47544	2.00437	-0.47544	-0.47544	1.78526	-0.47544
ENSMUST00000195506	-0.473545	-0.473545	-0.473545	-0.473545	-0.473545	2.01708	-0.473545	-0.473545	1.77128	-0.473545
ENSMUST00000200664	-0.455276	-0.455276	-0.455276	-0.455276	-0.455276	2.41648	-0.455276	-0.455276	1.22573	-0.455276
ENSMUST00000225073	-0.460928	-0.460928	-0.460928	-0.460928	-0.460928	2.34462	-0.460928	-0.460928	1.3428	-0.460928
ENSMUST00000192416	-0.4325	-0.4325	-0.4325	-0.4325	-0.4325	2.60114	-0.4325	-0.4325	0.858859	-0.4325
ENSMUST00000145803	-0.445902	-0.445902	-0.445902	-0.445902	-0.445902	2.50709	-0.445902	-0.445902	1.06012	-0.445902
ENSMUST00000191298	-0.443316	-0.443316	-0.443316	-0.443316	-0.443316	2.52786	-0.443316	-0.443316	1.01867	-0.443316
ENSMUST00000200128	-0.582758	-0.582758	-0.582758	-0.582758	-0.582758	0.548962	1.55336	-0.582758	1.97698	-0.582758
ENSMUST00000201159	-0.610834	-0.610834	-0.610834	-0.610834	-0.610834	1.14795	1.26517	-0.610834	1.86272	-0.610834
MSTRG.13529.4	-0.461792	-0.461792	-0.461792	-0.461792	-0.461792	-0.461792	1.36243	-0.461792	2.33191	-0.461792
ENSMUST00000219192	-0.507889	-0.507889	-0.507889	-0.507889	-0.507889	-0.404161	1.6949	-0.507889	2.07693	-0.320339
MSTRG.26383.6	-0.452643	-0.452643	-0.452643	-0.328981	-0.452643	-0.452643	0.929782	-0.452643	2.5677	-0.452643
ENSMUST00000134527	-0.570246	-0.411743	-0.570246	-0.570246	-0.570246	0.00712806	1.1293	-0.570246	2.41755	-0.290995
MSTRG.33041.39	-0.994537	-1.0202	0.156235	-0.0804289	-1.0202	0.266326	1.29519	-0.975756	1.6234	0.749973
ENSMUST00000181460	-0.789902	-0.789902	-0.600223	-0.590165	-0.789902	1.04587	1.91553	-0.789902	0.509278	0.879316
ENSMUST00000222059	-0.859084	-0.859084	-0.859084	-0.859084	-0.859084	0.713101	1.84423	0.0676218	0.848908	0.821556
ENSMUST00000233047	-0.810159	-0.810159	-0.810159	-0.810159	-0.810159	0.831943	1.94906	-0.253676	0.796482	0.726989
ENSMUST00000179344	-0.579971	-0.579971	-0.579971	-0.579971	-0.579971	0.650089	2.1575	-0.579971	1.25221	-0.579971
ENSMUST00000129570	-0.883968	-0.122344	-0.827052	-0.883968	-0.883968	0.649246	1.77886	-0.448012	1.46486	0.156351
ENSMUST00000092680	-0.681965	-0.681965	-0.681965	-0.681965	-0.681965	0.789246	2.07255	-0.681965	1.13207	0.0979243
ENSMUST00000236559	-0.721431	-0.494368	-0.721431	-0.721431	-0.721431	0.925677	2.16993	-0.721431	0.705275	0.300636
MSTRG.13529.5	-0.912911	-0.612261	-0.401996	-0.823386	-0.742293	1.64458	1.75214	-0.569514	0.533619	0.132023
ENSMUST00000201893	-0.598415	-0.633752	-0.397251	-0.633752	-0.598853	1.95359	1.49726	-0.633752	0.678678	-0.633752
ENSMUST00000156579	-0.608472	-0.608472	-0.608472	-0.608472	-0.608472	1.45396	1.82656	-0.608472	0.978783	-0.608472
ENSMUST00000227028	-0.555798	-0.637336	-0.637336	-0.637336	-0.586761	1.47906	1.60736	-0.637336	1.24282	-0.637336
MSTRG.1201.1	-0.809215	-0.810025	-0.674916	-0.810163	-0.820224	0.8291	1.2118	-0.332224	1.87706	0.338802
ENSMUST00000195625	-0.759213	-0.759213	-0.759213	-0.759213	-0.759213	1.43221	1.20754	-0.759213	1.27206	0.643463
MSTRG.33299.3	-0.802167	-0.830649	-0.866921	-0.772824	-0.645812	1.81269	0.153941	0.239685	1.58682	0.125236
ENSMUST00000141082	-0.684752	-0.684752	-0.684752	-0.684752	-0.684752	2.11274	0.651173	-0.684752	1.11673	0.227878
ENSMUST00000190409	-0.675536	-0.675536	-0.675536	-0.675536	-0.675536	2.11624	0.740677	-0.675536	1.10769	0.0886076
ENSMUST00000200940	1.82049	-0.514982	-0.514982	-0.514982	1.94987	-0.514982	-0.514982	-0.514982	-0.165488	-0.514982
ENSMUST00000209468	2.47544	-0.166332	-0.0233807	-0.183934	0.957042	-0.518976	-0.666826	-0.666826	-0.539378	-0.666826
ENSMUST00000192078	2.35738	0.147277	-0.611056	-0.611056	1.17739	-0.611056	-0.611056	-0.478695	-0.270085	-0.489045
ENSMUST00000199187	2.27337	-0.465302	-0.465302	-0.465302	1.44904	-0.465302	-0.465302	-0.465302	-0.465302	-0.465302
MSTRG.18320.16	2.5535	-0.440074	-0.440074	-0.438713	0.965329	-0.440074	-0.440074	-0.439674	-0.440074	-0.440074
ENSMUST00000205194	2.45189	-0.460144	-0.393365	-0.460144	1.16248	-0.460144	-0.460144	-0.460144	-0.460144	-0.460144
MSTRG.2947.11	1.25521	-0.93433	-0.93433	1.40245	1.35069	-0.0671199	-0.93433	-0.342797	-0.93433	0.138881
MSTRG.20863.9	1.54315	-1.15319	0.105095	1.25303	1.23916	-0.427975	-0.460567	-0.475434	-1.15319	-0.470091
ENSMUST00000155191	1.47707	-0.80317	-0.0848812	1.70911	0.808281	-0.80317	-0.80317	-0.80317	-0.80317	0.106274
MSTRG.5212.12	0.969953	-0.706291	-0.706291	1.04772	2.09853	-0.612767	-0.425535	-0.628943	-0.330087	-0.706291
ENSMUST00000227609	1.34477	-0.728967	-0.728967	0.966154	1.71775	-0.728967	-0.728967	-0.728967	0.34513	-0.728967
ENSMUST00000150037	1.90644	-0.604399	-0.604399	0.93077	1.39358	-0.604399	-0.604399	-0.604399	-0.604399	-0.604399
ENSMUST00000180783	1.21125	-0.485717	-0.0484382	1.58802	1.4276	-0.755681	-0.668356	-0.725966	-0.771356	-0.771356
ENSMUST00000161091	1.46186	-0.213854	0.32446	0.972532	1.54861	-0.865125	-0.865125	-0.865125	-0.737298	-0.760931
MSTRG.28805.1	2.05581	0.0201113	-0.0456992	1.59452	-0.436855	-0.692137	-0.650665	-0.629348	-0.59494	-0.620793
ENSMUST00000189071	2.13043	-0.120296	0.0552457	1.50845	-0.423805	-0.644471	-0.644471	-0.644471	-0.644471	-0.57214
ENSMUST00000220671	1.67828	-0.472016	-0.472016	2.09785	-0.472016	-0.472016	-0.472016	-0.472016	-0.472016	-0.472016
MSTRG.20064.103	2.00272	-0.502877	-0.502877	1.77548	-0.502877	-0.502877	-0.502877	-0.502877	-0.502877	-0.258058
MSTRG.20064.72	2.10516	-0.473851	-0.473851	1.6695	-0.473851	-0.467476	-0.46565	-0.473851	-0.472273	-0.473851
ENSMUST00000197219	2.18888	-0.806582	0.350122	0.738538	0.413978	0.341395	-0.806582	-0.806582	-0.806582	-0.806582
MSTRG.4279.24	2.62161	-0.497926	-0.497926	0.528203	0.335669	-0.497926	-0.497926	-0.497926	-0.497926	-0.497926
ENSMUST00000193194	2.56169	-0.516304	-0.516304	0.620936	0.431503	-0.516304	-0.516304	-0.516304	-0.516304	-0.516304
ENSMUST00000238372	2.65939	0.148992	-0.431522	0.529853	-0.45802	-0.528135	-0.528135	-0.336155	-0.528135	-0.528135
ENSMUST00000196253	2.35405	-0.512012	-0.36393	1.30509	-0.512012	-0.223137	-0.512012	-0.512012	-0.512012	-0.512012
ENSMUST00000219397	2.62361	-0.428536	-0.428536	0.804675	-0.428536	-0.428536	-0.428536	-0.428536	-0.428536	-0.428536
MSTRG.9279.1	1.37105	1.35401	-0.862544	1.34078	0.26357	-0.943848	-0.749744	-0.718476	-0.253298	-0.801501
ENSMUST00000192147	1.10668	1.04123	-1.09561	1.42596	0.806524	-0.847639	-0.977346	-1.01087	-0.297205	-0.151725
MSTRG.15111.10	1.00546	0.672821	-0.774711	0.920782	1.84116	-0.770429	-0.772099	-0.748992	-0.643098	-0.730894
ENSMUST00000122831	1.29346	0.833745	-0.786587	0.840078	1.54769	-0.42433	-0.827387	-0.786949	-0.828625	-0.861099
MSTRG.17824.1	0.991694	1.29959	-0.418313	1.10719	1.09922	-1.21291	-0.633649	-0.414364	-0.807388	-1.01107
MSTRG.31693.20	0.94427	1.16367	-0.679983	0.982506	1.25734	-1.03727	-0.902948	0.177544	-0.888943	-1.01618
ENSMUST00000164804	1.86516	0.673561	-0.270307	1.18844	0.469735	-0.903165	-0.903165	-0.313931	-0.903165	-0.903165
MSTRG.31980.1	2.17939	0.529224	0.0336398	1.03798	0.0202964	-0.777863	-0.777863	-0.739228	-0.727715	-0.777863
ENSMUST00000231526	2.12394	0.0862433	-0.172978	1.09308	0.640478	-0.712613	-0.771479	-0.743717	-0.771479	-0.771479
ENSMUST00000180983	1.95107	0.87453	-0.786568	0.635539	0.876125	-0.404425	-0.786568	-0.786568	-0.786568	-0.786568
MSTRG.27787.1	2.23016	0.351873	-0.455827	0.346969	1.02217	-0.778709	-0.778099	-0.636221	-0.470921	-0.831391
ENSMUST00000208188	2.42567	0.2804	-0.274293	0.180001	0.787051	-0.679766	-0.679766	-0.679766	-0.679766	-0.679766
ENSMUST00000140041	1.98153	0.672674	-0.0715301	0.581638	0.911152	-0.946779	-0.9961	-0.85621	-0.712887	-0.563489
ENSMUST00000198582	1.98522	0.687793	0.0662547	0.528891	0.85557	-0.477699	-1.02269	-0.85226	-0.907369	-0.863706
MSTRG.861.1	1.90044	0.160001	-0.918983	0.67191	1.21597	-0.855009	-0.959715	-0.907359	-0.334659	0.0273993
ENSMUST00000137136	1.40005	0.0811251	-0.652475	1.77308	0.878584	-0.964957	-0.382273	-0.560556	-0.964957	-0.607618
MSTRG.12788.2	1.51015	0.840883	-0.715759	1.33749	0.865449	-0.795744	-0.795744	-0.655236	-0.795744	-0.795744
ENSMUST00000155678	1.12422	0.859374	-0.850567	1.2806	1.31485	-0.921862	-0.642434	-0.610317	-0.954572	-0.599287
ENSMUST00000192342	1.74559	2.04	-0.473198	-0.473198	-0.473198	-0.473198	-0.473198	-0.473198	-0.473198	-0.473198
MSTRG.32888.5	1.79984	1.99104	-0.47386	-0.47386	-0.47386	-0.47386	-0.47386	-0.47386	-0.47386	-0.47386
ENSMUST00000197257	1.79512	1.99539	-0.473813	-0.473813	-0.473813	-0.473813	-0.473813	-0.473813	-0.473813	-0.473813
ENSMUST00000195353	1.54405	2.20444	-0.46856	-0.46856	-0.46856	-0.46856	-0.46856	-0.46856	-0.46856	-0.46856
ENSMUST00000196026	1.62442	2.14167	-0.477365	-0.477365	-0.477365	-0.477365	-0.477365	-0.434827	-0.477365	-0.467076
MSTRG.31975.2	2.09287	1.61526	-0.0950761	-0.180148	-0.51341	-0.562892	-0.574654	-0.581973	-0.600707	-0.59927
MSTRG.25944.14	2.26269	1.46424	-0.465866	-0.465866	-0.465866	-0.465866	-0.465866	-0.465866	-0.465866	-0.465866
MSTRG.19219.18	1.99973	1.79038	-0.473764	-0.473764	-0.473764	-0.473764	-0.473764	-0.473764	-0.473764	-0.473764
MSTRG.21237.18	2.1139	1.65895	-0.471606	-0.471606	-0.471606	-0.471606	-0.471606	-0.471606	-0.471606	-0.471606
MSTRG.14596.6	1.42289	1.2879	1.11977	-0.758858	-0.748774	-0.768484	-0.768484	0.751012	-0.768484	-0.768484
ENSMUST00000229478	1.47052	1.34349	1.31596	0.174199	-0.515005	-0.909627	-0.462818	-0.770604	-0.736486	-0.909627
ENSMUST00000196989	1.37428	1.4332	1.45449	-0.699726	-0.699726	-0.699726	-0.0636137	-0.699726	-0.699726	-0.699726
ENSMUST00000225931	1.17229	1.35184	1.77653	-0.614379	-0.614379	-0.614379	-0.614379	-0.614379	-0.614379	-0.614379
ENSMUST00000221557	1.27447	1.45542	1.57105	-0.503741	-0.586542	-0.698129	-0.809634	-0.614606	-0.34583	-0.742462
MSTRG.4069.1	1.60898	0.680491	1.77815	-0.840465	-0.136266	-0.707023	-0.911808	-0.47053	-0.441012	-0.560518
ENSMUST00000233001	0.980966	1.34149	1.80093	-0.356924	-0.482456	-0.843417	-0.802584	-0.819271	-0.778646	-0.0400936
ENSMUST00000180906	0.775963	1.27515	2.07466	-0.648224	-0.648224	-0.612937	-0.607212	-0.532444	-0.637595	-0.439137
MSTRG.16304.1	1.15068	1.1014	1.26039	-0.556943	0.901564	-0.14331	-1.09046	-1.10404	-1.04999	-0.4693
ENSMUST00000193253	1.35509	1.12218	1.42372	-0.758678	0.651079	-0.758678	-0.758678	-0.758678	-0.758678	-0.758678
ENSMUST00000194907	1.65663	1.07003	0.872628	-0.329933	0.886558	-0.831181	-0.831181	-0.831181	-0.831181	-0.831181
ENSMUST00000219628	1.80181	1.02039	1.04355	-0.740502	0.577268	-0.740502	-0.740502	-0.740502	-0.740502	-0.740502
ENSMUST00000189386	1.62544	0.729962	1.40858	0.00700886	0.440332	-1.03365	-0.919681	-0.846915	-0.805522	-0.605555
ENSMUST00000204288	1.40837	0.558584	1.41275	0.146937	0.746921	-1.07113	-0.440663	-1.09966	-1.14497	-0.517142
ENSMUST00000207579	0.998443	0.441774	1.93858	-0.215184	0.649145	-0.0487127	-0.92668	-1.08014	-0.950773	-0.806455
ENSMUST00000228455	1.39599	0.377634	1.75673	-0.192795	0.653796	-0.842915	-0.911255	-0.911255	-0.43104	-0.894887
MSTRG.31979.1	2.19076	0.765051	0.342054	-0.712729	0.817021	-0.712729	-0.62921	-0.712729	-0.634758	-0.712729
ENSMUST00000127936	1.86399	0.450092	1.01511	-0.702322	0.983449	-0.883601	-0.601209	-0.358306	-0.883601	-0.883601
MSTRG.14425.7	1.31373	-0.648431	1.30894	-0.171587	1.60817	-1.04337	-0.586994	-0.681163	-0.44172	-0.657576
ENSMUST00000194969	1.76934	-0.666995	1.27132	-0.666995	1.2296	-0.666995	-0.666995	-0.666995	-0.666995	-0.268292
ENSMUST00000193775	1.64921	-0.29535	1.64292	-0.811993	0.878128	-0.313557	-0.643347	-0.482029	-0.811993	-0.811993
ENSMUST00000181931	1.67855	-0.870219	1.54828	-0.870219	0.937063	-0.368284	-0.693878	-0.364874	-0.228041	-0.768382
ENSMUST00000212373	2.76963	-0.429704	-0.429704	0.0549912	0.183305	-0.429704	-0.429704	-0.429704	-0.429704	-0.429704
MSTRG.14596.9	2.82547	-0.356383	-0.356383	-0.356383	0.0255947	-0.356383	-0.356383	-0.356383	-0.356383	-0.356383
MSTRG.20064.102	2.78538	-0.382096	-0.382096	-0.382096	0.271386	-0.382096	-0.382096	-0.382096	-0.382096	-0.382096
ENSMUST00000194136	2.80821	0.147689	-0.369487	-0.369487	-0.369487	-0.369487	-0.369487	-0.369487	-0.369487	-0.369487
MSTRG.18327.2	2.8219	-0.359501	-0.359501	0.0541055	-0.359501	-0.359501	-0.359501	-0.359501	-0.359501	-0.359501
MSTRG.32881.27	2.80996	-0.368342	-0.368342	0.136776	-0.368342	-0.368342	-0.368342	-0.368342	-0.368342	-0.368342
MSTRG.31068.3	2.83035	-0.351567	-0.017813	-0.351567	-0.351567	-0.351567	-0.351567	-0.351567	-0.351567	-0.351567
MSTRG.24950.2	2.84605	-0.316086	-0.316109	-0.316265	-0.316265	-0.316265	-0.316265	-0.316265	-0.316265	-0.316265
MSTRG.2452.2	2.84605	-0.316228	-0.316228	-0.316228	-0.316228	-0.316228	-0.316228	-0.316228	-0.316228	-0.316228
ENSMUST00000196307	2.84605	-0.316228	-0.316228	-0.316228	-0.316228	-0.316228	-0.316228	-0.316228	-0.316228	-0.316228
ENSMUST00000210342	2.84605	-0.316228	-0.316228	-0.316228	-0.316228	-0.316228	-0.316228	-0.316228	-0.316228	-0.316228
MSTRG.26246.2	2.84605	-0.316228	-0.316228	-0.316228	-0.316228	-0.316228	-0.316228	-0.316228	-0.316228	-0.316228
MSTRG.14596.15	2.84605	-0.316228	-0.316228	-0.316228	-0.316228	-0.316228	-0.316228	-0.316228	-0.316228	-0.316228
MSTRG.7784.6	2.84605	-0.316228	-0.316228	-0.316228	-0.316228	-0.316228	-0.316228	-0.316228	-0.316228	-0.316228
ENSMUST00000225771	2.84605	-0.316228	-0.316228	-0.316228	-0.316228	-0.316228	-0.316228	-0.316228	-0.316228	-0.316228
ENSMUST00000197014	2.84605	-0.316228	-0.316228	-0.316228	-0.316228	-0.316228	-0.316228	-0.316228	-0.316228	-0.316228
MSTRG.9147.12	2.84605	-0.316228	-0.316228	-0.316228	-0.316228	-0.316228	-0.316228	-0.316228	-0.316228	-0.316228
MSTRG.7743.3	2.84605	-0.316228	-0.316228	-0.316228	-0.316228	-0.316228	-0.316228	-0.316228	-0.316228	-0.316228
MSTRG.5263.13	2.84605	-0.316228	-0.316228	-0.316228	-0.316228	-0.316228	-0.316228	-0.316228	-0.316228	-0.316228
MSTRG.32888.10	2.84605	-0.316228	-0.316228	-0.316228	-0.316228	-0.316228	-0.316228	-0.316228	-0.316228	-0.316228
MSTRG.26475.12	2.84605	-0.316228	-0.316228	-0.316228	-0.316228	-0.316228	-0.316228	-0.316228	-0.316228	-0.316228
MSTRG.27788.2	2.84605	-0.316228	-0.316228	-0.316228	-0.316228	-0.316228	-0.316228	-0.316228	-0.316228	-0.316228
ENSMUST00000195226	2.57022	0.636428	-0.512923	-0.512923	0.383812	-0.512923	-0.512923	-0.512923	-0.512923	-0.512923
ENSMUST00000200118	2.40988	1.01655	-0.5934	0.203769	-0.5934	-0.5934	-0.5934	-0.5934	-0.5934	-0.069795
MSTRG.1809.26	2.48713	1.09862	-0.448219	-0.448219	-0.448219	-0.448219	-0.448219	-0.448219	-0.448219	-0.448219
ENSMUST00000197174	2.49199	1.08938	-0.44767	-0.44767	-0.44767	-0.44767	-0.44767	-0.44767	-0.44767	-0.44767
MSTRG.31802.2	2.07131	-0.528644	1.67501	-0.497386	-0.528493	-0.107991	-0.533416	-0.508359	-0.508615	-0.533416
MSTRG.14481.85	2.38897	-0.457603	1.27186	-0.457603	-0.457603	-0.457603	-0.457603	-0.457603	-0.457603	-0.457603
MSTRG.32592.1	2.19996	-0.468742	1.54998	-0.468742	-0.468742	-0.468742	-0.468742	-0.468742	-0.468742	-0.468742
ENSMUST00000237123	2.16516	-0.350003	1.58779	-0.511586	-0.460582	-0.511586	-0.511586	-0.384432	-0.511586	-0.511586
ENSMUST00000207828	2.45874	-0.517968	1.02824	0.138794	-0.517968	-0.517968	-0.517968	-0.517968	-0.517968	-0.517968
ENSMUST00000213816	2.46099	-0.505028	1.07618	-0.505028	-0.00197625	-0.505028	-0.505028	-0.505028	-0.505028	-0.505028
MSTRG.17114.3	2.21865	0.105001	0.93499	0.468082	0.0832755	-0.831331	-0.820495	-0.822899	-0.538494	-0.79678
MSTRG.2172.18	2.40704	0.261102	0.449928	0.705951	-0.637337	-0.637337	-0.637337	-0.637337	-0.637337	-0.637337
ENSMUST00000194763	2.09878	0.899644	1.05849	-0.559571	-0.764544	-0.641435	-0.160446	-0.401833	-0.764544	-0.764544
MSTRG.20064.70	2.13842	1.20654	0.754981	-0.586794	-0.579179	-0.586794	-0.586794	-0.586794	-0.586794	-0.586794
ENSMUST00000237035	2.42211	0.636762	0.770814	-0.577393	-0.365328	-0.577393	-0.577393	-0.577393	-0.577393	-0.577393
ENSMUST00000227227	2.40111	0.383818	0.718513	-0.383381	0.211996	-0.351166	-0.815643	-0.815643	-0.76018	-0.589426
ENSMUST00000226598	2.75221	0.109087	0.226547	-0.441121	-0.441121	-0.441121	-0.441121	-0.441121	-0.441121	-0.441121
ENSMUST00000185312	2.71391	0.0768659	0.261563	0.00741095	-0.509958	-0.509958	-0.509958	-0.509958	-0.509958	-0.509958
MSTRG.3580.10	-0.0196405	1.53676	0.0763598	1.97854	-0.760531	0.0974998	-0.76029	-0.76243	-0.624603	-0.761668
MSTRG.14056.2	-0.477747	2.05081	-0.464637	1.73314	-0.477747	-0.477747	-0.452835	-0.477747	-0.477747	-0.477747
MSTRG.15674.2	-0.143767	1.61231	-0.432351	2.12721	-0.527233	-0.527233	-0.527233	-0.527233	-0.527233	-0.527233
MSTRG.23146.49	-0.46287	1.37527	-0.46287	2.32348	-0.462819	-0.46287	-0.462832	-0.458744	-0.46287	-0.46287
MSTRG.26098.113	-0.479616	1.61275	-0.50648	2.14466	-0.493434	-0.499428	-0.468208	-0.299302	-0.515231	-0.495716
MSTRG.11737.11	1.14123	1.09526	-0.14909	1.66859	-0.886577	-0.802634	-0.886577	-0.886577	0.421601	-0.71523
MSTRG.343.1	1.33843	1.17573	0.686242	1.21903	-1.16413	-0.977389	-0.718292	-0.865775	-0.184745	-0.509103
MSTRG.14018.8	0.947019	1.15493	-0.613094	2.0672	-0.613094	-0.613094	-0.613094	-0.613094	-0.490585	-0.613094
ENSMUST00000185351	1.20873	1.69246	-0.719854	1.23817	-0.719854	-0.719854	-0.719854	-0.719854	-0.719854	0.179754
ENSMUST00000205632	-0.312042	0.445313	-0.325593	2.62885	0.356604	-0.558626	-0.558626	-0.558626	-0.558626	-0.558626
ENSMUST00000209498	-0.517876	0.859442	-0.517876	2.53544	0.158141	-0.445772	-0.517876	-0.517876	-0.517876	-0.517876
MSTRG.30805.22	-0.389475	-0.389475	-0.389475	2.76876	0.34704	-0.389475	-0.389475	-0.389475	-0.389475	-0.389475
MSTRG.80.7	-0.348853	-0.347538	-0.0480081	2.83336	-0.348853	-0.348853	-0.348853	-0.345297	-0.348247	-0.348853
MSTRG.29854.3	-0.316828	-0.316828	-0.316828	2.84605	-0.316828	-0.316828	-0.316828	-0.316828	-0.311425	-0.316828
MSTRG.26475.11	-0.316404	-0.31482	-0.316404	2.84605	-0.316404	-0.316404	-0.316404	-0.316404	-0.316404	-0.316404
ENSMUST00000195629	-0.316228	-0.316228	-0.316228	2.84605	-0.316228	-0.316228	-0.316228	-0.316228	-0.316228	-0.316228
ENSMUST00000192533	-0.316228	-0.316228	-0.316228	2.84605	-0.316228	-0.316228	-0.316228	-0.316228	-0.316228	-0.316228
MSTRG.8990.41	-0.316228	-0.316228	-0.316228	2.84605	-0.316228	-0.316228	-0.316228	-0.316228	-0.316228	-0.316228
MSTRG.4162.1	-0.316228	-0.316228	-0.316228	2.84605	-0.316228	-0.316228	-0.316228	-0.316228	-0.316228	-0.316228
MSTRG.32881.28	-0.316228	-0.316228	-0.316228	2.84605	-0.316228	-0.316228	-0.316228	-0.316228	-0.316228	-0.316228
MSTRG.31307.14	-0.316228	-0.316228	-0.316228	2.84605	-0.316228	-0.316228	-0.316228	-0.316228	-0.316228	-0.316228
MSTRG.30805.23	-0.316228	-0.316228	-0.316228	2.84605	-0.316228	-0.316228	-0.316228	-0.316228	-0.316228	-0.316228
MSTRG.29539.2	-0.316228	-0.316228	-0.316228	2.84605	-0.316228	-0.316228	-0.316228	-0.316228	-0.316228	-0.316228
MSTRG.29530.4	-0.316228	-0.316228	-0.316228	2.84605	-0.316228	-0.316228	-0.316228	-0.316228	-0.316228	-0.316228
MSTRG.26098.57	-0.316228	-0.316228	-0.316228	2.84605	-0.316228	-0.316228	-0.316228	-0.316228	-0.316228	-0.316228
MSTRG.20064.64	-0.316228	-0.316228	-0.316228	2.84605	-0.316228	-0.316228	-0.316228	-0.316228	-0.316228	-0.316228
MSTRG.14705.2	-0.316228	-0.316228	-0.316228	2.84605	-0.316228	-0.316228	-0.316228	-0.316228	-0.316228	-0.316228
MSTRG.15986.44	-0.316228	-0.316228	-0.316228	2.84605	-0.316228	-0.316228	-0.316228	-0.316228	-0.316228	-0.316228
ENSMUST00000193261	-0.316228	-0.316228	-0.316228	2.84605	-0.316228	-0.316228	-0.316228	-0.316228	-0.316228	-0.316228
MSTRG.27914.9	-0.316228	-0.316228	-0.316228	2.84605	-0.316228	-0.316228	-0.316228	-0.316228	-0.316228	-0.316228
MSTRG.31693.21	-0.316228	-0.316228	-0.316228	2.84605	-0.316228	-0.316228	-0.316228	-0.316228	-0.316228	-0.316228
MSTRG.25894.5	-0.316228	-0.316228	-0.316228	2.84605	-0.316228	-0.316228	-0.316228	-0.316228	-0.316228	-0.316228
ENSMUST00000200507	-0.316228	-0.316228	-0.316228	2.84605	-0.316228	-0.316228	-0.316228	-0.316228	-0.316228	-0.316228
MSTRG.15595.2	-0.316228	-0.316228	-0.316228	2.84605	-0.316228	-0.316228	-0.316228	-0.316228	-0.316228	-0.316228
MSTRG.19157.11	-0.316228	-0.316228	-0.316228	2.84605	-0.316228	-0.316228	-0.316228	-0.316228	-0.316228	-0.316228
ENSMUST00000236943	1.1482	-0.128698	0.451603	2.18614	-0.160263	-0.651217	-0.847278	-0.834192	-0.317022	-0.847278
ENSMUST00000198712	0.60874	-0.256914	0.251224	2.60485	-0.534649	-0.534649	-0.534649	-0.534649	-0.534649	-0.534649
MSTRG.10934.22	0.411635	-0.395573	-0.395573	2.75295	-0.395573	-0.395573	-0.395573	-0.395573	-0.395573	-0.395573
MSTRG.2172.15	0.957775	-0.439351	-0.439351	2.55704	-0.439351	-0.439351	-0.439351	-0.439351	-0.439351	-0.439351
MSTRG.26098.60	1.08496	-0.447407	-0.447407	2.49429	-0.447407	-0.447407	-0.447407	-0.447407	-0.447407	-0.447407
MSTRG.1809.31	-0.395755	-0.395755	0.413588	2.75245	-0.395755	-0.395755	-0.395755	-0.395755	-0.395755	-0.395755
ENSMUST00000219611	-0.445112	-0.445112	1.0473	2.5136	-0.445112	-0.445112	-0.445112	-0.445112	-0.445112	-0.445112
ENSMUST00000193534	-0.434888	-0.434888	0.892533	2.58657	-0.434888	-0.434888	-0.434888	-0.434888	-0.434888	-0.434888
ENSMUST00000192845	-0.435037	-0.435037	0.894662	2.58564	-0.435037	-0.435037	-0.435037	-0.435037	-0.435037	-0.435037
ENSMUST00000200641	0.384803	-0.595207	1.45013	2.11636	-0.595207	-0.595207	-0.595207	-0.595207	-0.38005	-0.595207
MSTRG.26792.2	-0.471367	-0.471367	1.64825	2.12268	-0.471367	-0.471367	-0.471367	-0.471367	-0.471367	-0.471367
MSTRG.30868.40	-0.47209	-0.47209	1.6819	2.09482	-0.47209	-0.47209	-0.47209	-0.47209	-0.47209	-0.47209
ENSMUST00000193447	-0.462867	-0.462867	1.3877	2.31523	-0.462867	-0.462867	-0.462867	-0.462867	-0.462867	-0.462867
ENSMUST00000206423	-0.459884	-0.459884	1.3198	2.35928	-0.459884	-0.459884	-0.459884	-0.459884	-0.459884	-0.459884
MSTRG.13850.22	0.558236	0.524369	0.904436	1.60901	-1.07289	-0.00521606	-1.07289	0.675299	-1.04749	-1.07287
MSTRG.20863.4	0.760235	0.512007	0.470066	2.28727	-0.677593	-0.641615	-0.677593	-0.677593	-0.677593	-0.677593
ENSMUST00000221712	0.354444	0.691699	1.23897	1.96295	-0.708011	-0.708011	-0.708011	-0.708011	-0.708011	-0.708011
ENSMUST00000145081	0.167256	0.737916	0.957273	2.17303	-0.746285	-0.594866	-0.746285	-0.455467	-0.746285	-0.746285
ENSMUST00000197392	-0.698086	0.860417	-0.698086	1.38988	1.88801	-0.698086	-0.698086	-0.565634	-0.0822473	-0.698086
MSTRG.9506.16	-0.586713	1.45751	-0.586713	0.63331	2.01617	-0.586713	-0.586713	-0.586713	-0.586713	-0.586713
ENSMUST00000194880	-0.555035	1.07751	-0.555035	0.470901	2.33683	-0.555035	-0.555035	-0.555035	-0.555035	-0.555035
MSTRG.28088.1	-1.07043	0.630693	0.278835	1.45881	1.6681	-0.813956	-0.745539	-1.01233	0.0741241	-0.468301
ENSMUST00000153239	-0.570057	0.861304	0.12994	0.975002	2.07009	-0.90004	-0.90004	-0.58962	-0.796277	-0.280298
ENSMUST00000225160	-0.251078	0.373341	0.0768034	1.21984	2.09472	-1.02483	-0.765864	-0.639528	-0.165484	-0.917922
MSTRG.1001.1	0.659592	0.136591	-0.291499	1.0757	2.10376	-0.857656	-0.856985	-0.808242	-0.781685	-0.379577
ENSMUST00000131947	0.565333	0.699332	-0.400902	1.42029	1.6225	-0.909497	-0.909497	-0.909497	-0.909497	-0.268571
MSTRG.12356.12	0.621726	0.0624932	-0.607904	1.46222	1.88504	-0.311377	-0.694722	-0.778998	-0.719671	-0.918803
MSTRG.21797.1	0.575517	-0.228883	-0.00533822	1.81024	1.4821	-0.308089	-1.13032	-0.432022	-1.00226	-0.760946
MSTRG.16080.2	0.0917349	-0.0527662	-0.760098	2.06063	1.30174	-0.760098	-0.760098	-0.760098	0.399145	-0.760098
ENSMUST00000196539	-0.462825	-0.462825	-0.462825	2.31591	1.38669	-0.462825	-0.462825	-0.462825	-0.462825	-0.462825
MSTRG.26098.120	-0.470041	-0.470041	-0.470041	2.16517	1.59516	-0.470041	-0.470041	-0.470041	-0.470041	-0.470041
MSTRG.30643.28	-0.471625	-0.471625	-0.471625	2.11322	1.65977	-0.471625	-0.471625	-0.471625	-0.471625	-0.471625
ENSMUST00000209672	-0.52279	-0.52279	-0.52279	1.97772	1.78697	-0.484769	-0.143183	-0.52279	-0.52279	-0.52279
MSTRG.14603.1	-0.474312	-0.474312	-0.474312	1.87342	1.92108	-0.474312	-0.474312	-0.474312	-0.474312	-0.474312
ENSMUST00000199851	-0.474066	-0.474066	-0.474066	1.82398	1.96855	-0.474066	-0.474066	-0.474066	-0.474066	-0.474066
ENSMUST00000228024	-0.570205	2.10286	-0.135741	0.820944	0.772883	0.350393	-0.945925	-0.945925	-0.741892	-0.707392
ENSMUST00000235256	0.141797	1.53754	-0.520329	1.81837	0.535168	-0.623424	-1.01304	-0.762879	-0.296066	-0.817132
MSTRG.8986.1	-0.2074	1.73487	-0.247367	1.50705	0.901829	-0.820875	-0.820875	-0.494821	-0.820875	-0.731542
MSTRG.9667.13	-0.58383	1.97942	-0.58383	1.54121	0.566177	-0.58383	-0.58383	-0.58383	-0.58383	-0.58383
ENSMUST00000180685	-0.493317	1.61053	-0.620054	1.78525	0.817851	-0.620054	-0.620054	-0.620054	-0.620054	-0.620054
ENSMUST00000216269	-0.812511	1.63284	-0.13005	1.19198	1.25827	-0.812511	-0.812511	0.109512	-0.812511	-0.812511
MSTRG.12356.9	0.279175	1.89483	-0.411532	0.6212	1.24616	-0.405075	-1.0019	-0.219062	-1.0019	-1.0019
MSTRG.20865.1	0.163008	1.62705	-0.700324	0.718696	1.69319	-0.700324	-0.700324	-0.700324	-0.700324	-0.700324
MSTRG.9063.12	-0.612916	1.81596	-0.612916	1.08531	1.38036	-0.612916	-0.612916	-0.612916	-0.612916	-0.604139
ENSMUST00000224394	0.0376757	2.01762	-0.731828	1.02902	1.017	-0.731828	-0.54705	-0.731828	-0.626954	-0.731828
ENSMUST00000218132	-0.354111	0.494901	0.759914	2.17731	0.601956	-0.432937	-0.679637	-0.798552	-0.663351	-1.10549
ENSMUST00000229239	0.0493886	0.450761	0.294014	2.38621	0.513192	-0.621262	-0.78821	-0.78821	-0.78821	-0.707669
MSTRG.11739.4	0.0457132	0.696113	0.339303	2.11932	0.404607	-1.08279	-1.08279	0.106331	-0.463011	-1.08279
ENSMUST00000218861	0.419722	1.17947	0.562274	1.55236	0.646799	-0.717626	-0.869173	-0.597484	-0.705612	-1.47073
ENSMUST00000233130	0.35049	1.11368	0.504194	1.60364	0.842971	-1.18748	-0.958343	-0.622162	-0.942835	-0.704158
ENSMUST00000237368	-0.552277	1.27783	1.24633	1.20686	0.628138	-0.456347	-0.208987	-0.769513	-1.19979	-1.17224
ENSMUST00000200467	-0.793268	1.65558	1.01658	0.875223	0.99783	-0.633865	-0.738278	-0.793268	-0.793268	-0.793268
MSTRG.27788.1	-0.884357	1.0816	0.696001	1.78126	0.881758	-0.740692	-0.838389	-0.736384	-0.462851	-0.777955
ENSMUST00000196302	-0.693816	0.905677	0.63821	2.16231	0.456703	-0.693816	-0.693816	-0.693816	-0.693816	-0.693816
MSTRG.11743.1	-1.34432	1.10331	1.02291	1.40924	0.861396	-0.629342	-0.842841	-0.736083	-0.108644	-0.73562
MSTRG.5327.3	-0.98255	0.665401	0.888113	1.62337	1.20805	-0.271057	-0.473376	-0.98255	-0.692842	-0.98255
ENSMUST00000143324	-0.78877	0.613546	0.643433	1.68006	1.45632	-0.78877	-0.692689	-0.78877	-0.545583	-0.78877
MSTRG.4279.38	-0.435986	0.78236	0.867499	1.08291	1.39046	0.212231	-1.28591	-0.433905	-1.28591	-0.893739
MSTRG.13527.1	0.193049	1.00985	0.802723	1.29073	1.18123	-0.586638	-1.11271	-1.07332	-0.694919	-1.00999
MSTRG.691.1	0.487052	1.16141	0.98663	1.08566	0.885186	-0.908809	-1.0858	-1.07956	-0.506294	-1.02547
ENSMUST00000195007	0.10489	1.13106	1.4983	0.785734	0.936052	-0.891206	-0.891206	-0.891206	-0.891206	-0.891206
ENSMUST00000236905	-0.264222	1.13035	1.12484	1.04361	1.24405	-0.779904	-0.724048	-0.8111	-0.854691	-1.10887
MSTRG.9241.26	1.83838	1.1181	0.550238	0.27707	0.525693	-0.861897	-0.861897	-0.861897	-0.861897	-0.861897
ENSMUST00000212186	1.96646	0.892016	0.626132	0.693615	-0.126634	-0.493873	-0.764403	-0.821944	-1.01008	-0.961285
MSTRG.21521.1	1.49841	0.492851	0.872505	1.18624	0.400577	-1.12093	-1.04086	-0.985197	-0.545013	-0.758583
MSTRG.3268.1	1.23242	0.738345	0.799705	1.28901	0.444586	-0.912128	-1.15491	-0.541916	-0.645863	-1.24925
MSTRG.14018.5	1.13663	1.23478	0.371361	1.08667	0.780975	-0.937718	-0.86975	-0.937718	-0.927516	-0.937718
ENSMUST00000124047	1.51193	1.06857	0.392177	0.908261	0.63929	-0.623592	-0.974158	-0.974158	-0.974158	-0.974158
ENSMUST00000235839	1.55974	1.33061	0.358915	0.761161	0.414771	-0.885039	-0.885039	-0.885039	-0.885039	-0.885039
MSTRG.31975.1	1.82125	0.756709	0.410463	1.01076	0.355831	-0.875754	-0.875754	-0.875754	-0.852005	-0.875754
ENSMUST00000201062	1.54691	0.501312	0.276382	1.25817	0.86069	-0.907008	-0.907008	-0.815433	-0.907008	-0.907008
ENSMUST00000222173	1.79793	0.418081	0.36823	1.04027	0.744132	-0.857071	-0.884538	-0.854315	-0.925509	-0.847208
MSTRG.20029.18	1.30433	1.32739	0.795832	0.617874	-0.0241942	-1.06251	-0.279515	-0.174688	-1.52353	-0.980993
MSTRG.17293.1	1.47085	0.497472	0.663636	1.69897	-0.530322	-0.808177	-0.613392	-0.716977	-0.663297	-0.998768
ENSMUST00000222277	1.21288	0.75206	0.962954	1.5303	-0.530774	-0.998387	-0.369158	-1.05049	-0.619019	-0.890366
MSTRG.20863.8	1.17953	0.972185	0.883142	1.4535	-0.37531	-1.05106	-1.00531	-0.468255	-0.663984	-0.924439
ENSMUST00000185809	1.33823	1.1251	0.577919	1.4116	-0.28908	-0.926194	-0.926194	-0.681533	-0.926194	-0.703652
MSTRG.342.1	1.23728	1.29241	0.823563	1.17503	-0.482448	-0.49529	-0.738594	-0.705498	-1.05322	-1.05322
ENSMUST00000214634	1.22907	1.07785	1.17914	1.15844	-0.774085	-0.774085	-0.774085	-0.774085	-0.774085	-0.774085
MSTRG.20030.2	1.56181	1.13092	0.293136	1.19032	-0.047071	-1.02784	-0.697095	-1.02784	-0.34852	-1.02784
ENSMUST00000094460	0.951938	1.48165	0.0829775	1.55697	-0.0228324	-1.00182	-0.562892	-0.598108	-1.00182	-0.886057
MSTRG.21862.1	0.385348	1.97429	0.458455	0.549396	0.612707	-0.78655	-0.0166815	-1.19143	-0.824499	-1.16104
MSTRG.11739.3	0.986864	1.68387	0.217126	0.856947	0.388199	-0.794051	-0.551611	-1.54192	-0.330614	-0.914812
ENSMUST00000223158	0.899912	1.74659	0.329227	0.840233	0.60385	-1.01075	-0.794885	-1.01075	-0.804313	-0.799118
ENSMUST00000196040	0.834937	1.2742	1.70676	0.339168	-0.0284048	-1.09665	-0.764571	-0.454147	-0.814561	-0.996729
ENSMUST00000210361	0.540476	1.24405	1.63366	0.577739	0.322301	-1.01378	-1.01378	-0.359819	-1.01378	-0.917066
MSTRG.16296.2	0.816447	1.46883	1.3731	0.449329	-0.203187	-1.04654	-1.02614	-0.989988	0.110439	-0.952293
MSTRG.20064.101	0.776109	1.31338	1.2212	1.06946	-0.186508	-1.05405	-0.66476	-1.34197	-0.505872	-0.626986
MSTRG.24032.2	1.0858	0.607693	0.708455	0.689264	1.19958	-1.20128	-1.57292	-0.12925	-0.957833	-0.429498
ENSMUST00000180993	0.19633	1.4148	1.09375	0.478096	1.06873	-1.01248	-1.19661	-0.181397	-0.638388	-1.22284
MSTRG.16046.1	0.589307	1.20424	1.21931	0.110239	1.27785	-0.980727	-1.1647	-0.592387	-0.735433	-0.927703
ENSMUST00000213810	0.777023	1.21575	1.29759	0.380813	0.897913	-1.11405	-1.05801	-0.868542	-0.773367	-0.755128
MSTRG.6227.1	0.800923	1.64944	0.796793	0.48193	0.705382	-1.21431	-1.16632	-0.68269	-0.558635	-0.81251
ENSMUST00000236086	0.651788	1.40443	0.674573	0.408665	1.2688	-1.25747	-1.26591	-0.633423	-0.588443	-0.663018
ENSMUST00000147231	0.92152	0.489158	1.28107	0.155045	1.50456	-0.576007	-0.723869	-1.03006	-1.11739	-0.904026
ENSMUST00000189489	0.743967	0.462027	1.30143	0.202568	1.64229	-0.895666	-0.895666	-0.769618	-0.895666	-0.895666
MSTRG.6156.1	1.55704	0.317961	0.517542	0.514067	1.43342	-1.03061	-0.893309	-0.639865	-0.745635	-1.03061
MSTRG.14018.3	1.24899	0.252711	0.72854	0.180065	1.78376	-0.575191	-0.965479	-0.768229	-0.919692	-0.965479
MSTRG.6157.1	1.11707	-0.0934957	0.845199	0.731036	1.67375	-0.842608	-0.920192	-0.696811	-0.960476	-0.853468
ENSMUST00000175846	1.41272	-0.0629446	0.655354	0.61367	1.61519	-0.846798	-0.846798	-0.846798	-0.846798	-0.846798
ENSMUST00000131299	1.20382	0.58728	0.539341	0.819361	1.32263	-0.866573	-0.32513	-1.20862	-1.15877	-0.913336
MSTRG.24008.1	1.20808	0.387634	0.827549	0.657068	1.34429	-1.46712	-0.503574	-0.787124	-0.994485	-0.672308
ENSMUST00000181195	1.16948	0.543045	0.882623	0.616061	1.24796	-1.10929	-0.184889	-1.10929	-0.946418	-1.10929
ENSMUST00000156387	1.23433	0.623777	0.981158	0.581881	1.19278	-1.10191	-0.682752	-0.952751	-0.852714	-1.0238
ENSMUST00000200110	1.1304	0.403262	1.16455	0.615507	1.20915	-1.02103	-0.438763	-1.02103	-1.02103	-1.02103
MSTRG.20033.1	0.920464	1.09247	0.568945	0.809764	1.09751	-1.30779	-0.36697	-0.498382	-1.15524	-1.16077
ENSMUST00000219541	0.698059	0.908184	1.0632	0.460056	1.23326	-1.19685	0.00735405	-1.19685	-0.929635	-1.04679
MSTRG.25783.1	0.52383	1.18622	0.885392	1.10192	0.910158	-0.679896	-0.67518	-1.04818	-0.950827	-1.25343
MSTRG.23483.1	0.620002	1.10247	0.948712	0.802782	1.18912	-1.02126	-0.669627	-1.02126	-1.02126	-0.929669
MSTRG.8303.1	0.754087	1.33081	0.618593	0.942032	1.01326	-0.948239	-0.835162	-0.873376	-1.00541	-0.996604
MSTRG.14018.4	0.450325	0.954542	1.07502	1.0827	1.09169	-0.951225	-1.01494	-1.01494	-0.864343	-0.808831
MSTRG.21237.23	0.540168	1.17793	0.704991	1.02384	1.18303	-0.992537	-0.992537	-0.992537	-0.992537	-0.659812
ENSMUST00000123623	0.705432	0.629359	1.04059	0.894062	1.37618	-0.968184	-0.835774	-0.968184	-0.905298	-0.968184
MSTRG.20863.13	0.807584	0.962704	0.577024	1.005	1.25662	-1.02675	-0.698266	-1.3057	-0.847938	-0.73028
ENSMUST00000212465	0.91357	0.834513	0.603223	1.14656	1.13425	-1.09667	-0.833153	-1.19935	-0.61131	-0.891624
MSTRG.14018.9	1.03045	0.958852	0.779915	0.881539	1.06916	-0.978014	-1.01689	-1.02629	-0.806807	-0.891913
MSTRG.20318.1	0.790875	0.890791	0.830665	1.06384	1.136	-1.01267	-0.832348	-0.914028	-0.914612	-1.03851
MSTRG.10563.2	1.19685	1.06	0.98677	0.912379	0.458581	-0.616732	-1.01613	-1.13707	-1.02311	-0.821535
MSTRG.20747.1	1.26578	0.703125	0.990267	0.643148	1.00259	-0.904225	-1.03367	-1.04101	-1.13873	-0.487274
MSTRG.20863.6	1.24926	0.789302	0.617887	1.04127	0.875992	-1.18284	-1.06969	-0.905838	-0.377932	-1.03741
ENSMUST00000198559	1.09071	0.692199	0.893083	0.944871	1.03741	-1.16521	-1.06799	-1.07078	-0.640499	-0.713795
ENSMUST00000181485	0.895795	1.21099	0.893336	0.74651	0.889249	-0.984055	-1.3467	-0.913753	-0.702878	-0.688486
MSTRG.6407.1	0.939821	0.834798	1.07221	0.817315	1.02438	-0.702275	-1.13464	-1.12697	-0.775669	-0.948973
MSTRG.14607.1	0.836604	1.04117	1.04273	0.914841	0.870547	-1.03886	-1.05465	-0.904805	-0.672253	-1.03532
MSTRG.31682.1	1.12111	0.904454	1.05101	0.770769	0.849596	-0.972624	-0.954716	-1.02712	-0.6789	-1.06358
ENSMUST00000135132	0.964656	0.25711	0.662961	1.47832	0.784845	-1.29275	-1.12839	-1.29275	-0.379137	-0.0548669
MSTRG.9281.11	0.547894	0.793877	0.592177	1.06772	1.3428	-1.30387	-0.392402	-1.07094	-1.30387	-0.273381
MSTRG.5327.2	0.550074	1.22782	0.377917	0.853007	1.23733	-1.11779	-1.01278	-1.11779	-1.11779	0.119993
ENSMUST00000127391	1.01203	0.795443	0.327848	0.932729	1.36791	-1.05435	-1.05435	-1.05435	-1.05435	-0.218542
MSTRG.17294.1	1.10896	0.509949	0.572663	1.43518	0.913716	-1.02514	-0.61295	-0.796751	-0.984485	-1.12114
ENSMUST00000232255	1.31509	0.605802	0.643954	1.13125	0.936011	-0.906958	-0.813828	-1.03974	-0.847307	-1.02427
MSTRG.27349.1	1.28372	0.676904	0.0916125	0.972766	1.34459	-0.886548	-0.508888	-0.862772	-0.818003	-1.29338
MSTRG.30224.1	1.27515	0.452842	0.297159	1.26121	1.05812	-0.620698	-0.590282	-0.593691	-1.09829	-1.44151
MSTRG.28090.1	1.5595	0.537808	0.0975861	0.679619	1.32838	-1.06726	-0.750047	-1.06726	-0.251079	-1.06726
ENSMUST00000210912	1.12971	0.992539	0.0256785	1.07255	1.09932	-1.2872	-0.402594	-1.2872	-0.700541	-0.64227
MSTRG.6226.2	1.17394	0.499991	0.085057	1.43708	1.08782	-1.11725	-1.15266	-1.00343	-0.401008	-0.609548
ENSMUST00000214387	1.35331	0.8343	-0.0868733	1.24326	0.950887	-1.09376	-1.1986	-0.841476	-0.585221	-0.575814
MSTRG.11749.1	0.73704	0.823533	0.214141	1.98186	0.374671	-0.716552	-0.591678	-1.13743	-0.634591	-1.051
ENSMUST00000237857	0.908573	0.605906	-0.497625	1.94533	0.873663	-0.756375	-0.845824	-0.845824	-0.542004	-0.845824
ENSMUST00000161274	0.202597	1.48692	0.548372	1.14912	1.05356	-0.948575	-0.948575	-0.948575	-0.948575	-0.646269
ENSMUST00000236043	0.127811	1.59993	0.206429	1.12224	1.14301	-1.04293	-0.911664	-1.04293	-0.392923	-0.808987
ENSMUST00000212695	0.319087	1.28367	-0.339829	1.24709	1.51891	-0.7278	-0.942641	-0.79458	-0.779196	-0.784717
MSTRG.2452.1	0.452307	1.23466	0.0831011	1.48543	1.09946	-0.949046	-0.820163	-0.913536	-0.689883	-0.98233
ENSMUST00000237346	0.816171	1.11682	-0.0550695	1.27371	1.24581	-0.948684	-0.722217	-0.829183	-0.948684	-0.948684
ENSMUST00000199138	0.448209	0.523453	0.640808	1.58095	0.667922	-1.34981	-0.582594	-1.27731	0.436982	-1.08861
MSTRG.11742.1	0.826845	0.801585	0.22375	1.28722	1.03757	-1.11785	-1.18514	-0.969799	0.213802	-1.11797
MSTRG.19925.1	0.131523	1.07518	0.512259	1.60892	0.852913	-1.15798	-1.01453	-0.997002	-0.0740005	-0.937288
ENSMUST00000199846	0.417713	0.962819	1.197	0.921188	0.813377	-1.16215	-1.16215	-1.16215	0.117701	-0.943354
ENSMUST00000207606	0.625378	0.553605	1.38027	1.14872	0.741198	-0.857145	-1.11262	-1.02107	-0.254954	-1.20339
MSTRG.16296.3	1.06259	0.748045	0.926681	1.12399	0.668465	-0.935278	-1.00418	-1.12574	-0.22263	-1.24194
MSTRG.11740.1	0.828923	0.718349	0.655207	1.33159	0.871924	-1.15376	-1.04601	-0.854861	-0.0572097	-1.29415
MSTRG.11741.1	0.925542	0.906259	0.756906	1.22059	0.548034	-1.1854	-1.17638	-0.952145	0.0778848	-1.12129
MSTRG.6225.1	0.827412	0.887367	0.705355	1.05529	0.769524	-1.4094	-1.21641	-1.09582	0.248647	-0.771967
MSTRG.20864.1	1.01713	0.740307	0.941994	0.784849	0.978022	-1.35095	-1.09803	-0.961151	-0.0520427	-1.00013
MSTRG.2953.1	0.822752	0.637688	1.03842	1.00023	0.945741	-1.30018	-1.06878	-1.17964	-0.0498058	-0.846415
MSTRG.24504.1	0.803096	0.529536	0.292099	1.83474	0.836639	-1.05035	-0.740658	-0.94781	-0.49549	-1.0618
ENSMUST00000088880	0.767845	0.363996	0.582983	1.69946	1.00152	-0.913626	-1.02565	-1.08899	-0.617347	-0.770185
MSTRG.2176.1	0.454593	0.658999	0.868848	1.65334	0.85351	-1.15322	-0.889234	-0.885757	-0.684467	-0.876615
MSTRG.11311.1	0.718433	0.926451	0.684358	1.40656	0.861664	-0.928803	-1.0223	-1.05237	-0.522518	-1.07147
MSTRG.16938.1	0.808078	0.634112	0.843231	1.28964	1.0228	-1.02519	-1.06368	-0.741333	-0.544503	-1.22315
ENSMUST00000201164	0.686114	0.722319	1.18855	1.62484	0.0990585	-0.966875	-0.966875	-0.966875	-0.453379	-0.966875
ENSMUST00000221011	0.827164	0.917451	0.809044	1.61034	0.295572	-1.16788	-0.811825	-1.02617	-0.670682	-0.783021
MSTRG.11737.6	1.06531	0.717673	1.0187	1.43793	0.240283	-1.20426	-0.818296	-0.648077	-0.976624	-0.832635
ENSMUST00000190633	0.953391	0.730825	0.967996	1.44563	0.344465	-1.10749	-0.326795	-0.808493	-1.0474	-1.15213
ENSMUST00000221010	0.33133	0.350872	1.54259	1.38023	0.776682	-0.698889	-0.920705	-0.920705	-0.920705	-0.920705
MSTRG.6219.1	0.662997	0.572757	1.40896	1.17853	0.729393	-1.14032	-0.970246	-0.668509	-1.06693	-0.706625
ENSMUST00000233236	0.445092	0.64526	1.50517	0.947082	1.00542	-0.970941	-0.970941	-0.970941	-0.970941	-0.664264
ENSMUST00000148585	1.1954	-0.105644	1.13785	1.16525	0.971778	-0.712279	-0.89703	-0.8185	-1.19798	-0.73884
ENSMUST00000148743	1.1162	0.0509225	1.49676	0.931676	0.825573	-1.00724	-0.810747	-0.767968	-0.827931	-1.00724
ENSMUST00000237417	1.40515	-0.0921279	1.21453	0.970816	0.87746	-0.875165	-0.875165	-0.875165	-0.875165	-0.875165
MSTRG.9277.1	1.20852	0.392695	1.35824	0.852297	0.705405	-1.1605	-0.731769	-1.15145	-0.629894	-0.843559
ENSMUST00000223675	1.32993	0.0933988	0.870118	1.21502	0.929065	-1.0208	-0.804664	-1.06436	-0.543697	-1.00402
MSTRG.11345.2	1.15644	0.982961	1.2334	0.449345	0.649791	-0.504641	-0.923998	-1.06406	-0.57029	-1.40895
ENSMUST00000134099	0.948152	1.40245	1.11859	0.623648	0.363867	-0.565614	-0.96166	-0.643217	-0.931297	-1.35492
MSTRG.30916.1	0.606048	1.10196	1.05914	1.07425	0.61315	-0.965245	-0.208602	-1.04242	-0.803035	-1.43524
MSTRG.25173.1	0.878477	0.967966	0.902685	1.18467	0.603625	-1.23049	-0.798789	-0.752759	-0.403777	-1.3516
MSTRG.9404.1	0.801808	0.942695	1.1656	1.1588	0.44953	-1.2127	-0.699689	-0.749766	-0.528327	-1.32794
MSTRG.17236.1	0.93669	1.03646	1.04958	0.925392	0.696008	-1.1072	-0.553514	-0.957744	-0.783953	-1.24171
MSTRG.8638.1	1.12866	0.941757	0.746764	1.16027	0.626759	-1.14642	-0.532829	-0.974481	-0.760175	-1.1903
MSTRG.2050.1	1.01975	0.918394	0.890152	1.10026	0.756478	-0.774357	-0.850065	-0.984249	-0.820428	-1.25594
ENSMUST00000191207	0.957305	0.660075	0.933073	1.13135	0.91354	-0.860638	-0.544396	-0.794899	-0.947886	-1.44752
MSTRG.13849.1	0.985985	1.30834	0.858116	0.868865	0.47055	-0.937561	-1.0174	-1.21809	-0.24959	-1.06922
ENSMUST00000225064	1.09825	1.12034	0.964329	0.575978	0.86172	-1.05597	-0.986229	-1.10054	-0.471101	-1.00677
MSTRG.28084.1	1.19044	1.1039	0.420811	0.765452	1.02145	-1.18773	-1.04325	-1.09349	-0.297464	-0.880121
ENSMUST00000181886	1.27332	1.15049	0.466847	0.599503	0.947266	-1.14279	-0.996466	-1.13811	-0.18427	-0.975798
MSTRG.18.1	1.42629	0.951453	0.631623	0.715267	0.630381	-1.37717	-0.958893	-1.19981	-0.125501	-0.693642
MSTRG.28084.2	1.36697	0.935599	0.710853	0.654941	0.745654	-1.23136	-1.01115	-1.21385	-0.094692	-0.86296
MSTRG.2172.13	0.992094	0.657132	0.77377	0.800936	1.27641	-0.780648	-0.726356	-1.46576	-0.401658	-1.12592
ENSMUST00000224095	0.978302	0.829838	0.934495	0.690896	1.05167	-0.762501	-1.08887	-0.984675	-0.191652	-1.4575
ENSMUST00000142815	1.07532	0.783659	1.07754	0.520797	1.05854	-1.1164	-1.23772	-0.872597	-0.253369	-1.03577
ENSMUST00000185798	0.761637	0.995302	0.891379	0.724031	1.10594	-1.21013	-1.04836	-1.01467	-0.0695633	-1.13557
MSTRG.24032.1	0.821761	0.977125	0.899941	0.920258	0.568661	-0.6409	-0.460165	-1.89703	-0.114762	-1.07489
ENSMUST00000175814	1.23477	0.798305	0.431119	1.31818	0.68952	-0.538044	-0.956829	-1.0849	-0.580642	-1.31148
ENSMUST00000159953	0.690917	1.36458	0.368072	1.1586	0.843211	-0.629827	-0.968934	-1.11885	-0.392314	-1.31547
MSTRG.11739.2	1.58122	-0.432316	0.384173	0.803785	1.23604	-0.963641	-0.995081	-0.976923	0.357825	-0.995081
MSTRG.26098.109	1.06233	-0.994317	0.879844	0.997467	1.00253	-0.738111	-0.994317	-0.994317	0.773209	-0.994317
MSTRG.21862.2	1.28853	-0.899032	0.992777	1.20377	0.958525	-0.0274475	-1.09203	-0.737529	-0.752123	-0.935447
ENSMUST00000136217	1.13909	-1.18109	1.14711	1.35338	0.902717	-0.78226	-0.55569	-0.826536	-0.486164	-0.710553
MSTRG.14018.6	1.45127	-0.778531	0.683972	0.912121	1.47294	-0.778531	-0.778531	-0.778531	-0.627645	-0.778531
MSTRG.25174.3	1.46153	-0.736875	0.897219	1.11302	1.10097	-0.869211	-0.853105	-0.759487	-0.467121	-0.886938
MSTRG.10365.6	0.538114	-0.404025	1.66793	0.601384	1.41894	-1.06137	-0.180017	-0.862123	-0.932922	-0.785913
ENSMUST00000233737	0.733818	-0.0740944	1.51463	0.809541	1.06803	-1.33762	-0.0904519	-0.527453	-1.26362	-0.832779
MSTRG.29466.2	0.40435	-0.60235	2.05285	0.560695	1.10266	-0.824636	-0.860535	-0.952624	-0.357615	-0.522798
ENSMUST00000125277	0.480067	-0.246303	2.09917	0.912801	0.653952	-0.779937	-0.779937	-0.779937	-0.779937	-0.779937
ENSMUST00000228715	0.839345	-0.214216	1.66334	1.19593	0.715351	-0.895028	-0.757889	-0.834865	-0.895028	-0.81694
MSTRG.33041.42	-0.720769	-0.720769	1.41734	1.72578	0.905247	-0.720769	-0.720769	-0.720769	0.27625	-0.720769
MSTRG.303.1	0.172766	-0.189667	1.34323	1.74181	0.847446	-0.92424	-0.961713	-0.962343	-0.306615	-0.760671
ENSMUST00000071008	-0.353357	-0.61835	1.98849	1.5244	0.550568	-0.61835	-0.61835	-0.61835	-0.61835	-0.61835
MSTRG.2172.12	0.2973	-0.866722	1.20914	1.2107	1.61303	-0.866722	-0.866722	-0.478843	-0.866722	-0.384446
ENSMUST00000236806	0.132886	-0.714622	1.52435	1.05559	1.5749	-0.714622	-0.714622	-0.714622	-0.714622	-0.714622
MSTRG.14425.9	-0.83461	-0.83461	1.34028	1.42717	1.45076	-0.355029	-0.340101	-0.83461	-0.83461	-0.18465
MSTRG.29854.2	-0.620917	-0.620917	1.48369	1.46515	1.39758	-0.620917	-0.620917	-0.620917	-0.620917	-0.620917
MSTRG.20064.56	-0.594071	0.302577	2.28085	-0.594071	1.23464	-0.594071	-0.594071	-0.594071	-0.253639	-0.594071
MSTRG.2060.13	-0.57023	0.499045	2.12879	-0.573792	1.38515	-0.573792	-0.573792	-0.573792	-0.573792	-0.573792
ENSMUST00000196183	0.263619	-0.553474	2.17113	-0.553474	1.43957	-0.553474	-0.553474	-0.553474	-0.553474	-0.553474
MSTRG.23146.74	-0.505879	-0.505879	2.33112	-0.505879	1.32695	-0.505879	-0.11692	-0.505879	-0.505879	-0.505879
ENSMUST00000225514	-0.370893	-0.459863	2.56384	-0.372632	0.938864	-0.459863	-0.459863	-0.459863	-0.459863	-0.459863
MSTRG.343.2	-0.358839	-0.358839	2.82269	-0.358839	0.0480256	-0.358839	-0.358839	-0.358839	-0.358839	-0.358839
MSTRG.2408.4	-0.32626	-0.32626	2.84487	-0.234808	-0.32626	-0.32626	-0.326247	-0.326257	-0.32626	-0.32626
ENSMUST00000198434	-0.3206	-0.3206	2.84583	-0.28103	-0.3206	-0.3206	-0.3206	-0.3206	-0.3206	-0.3206
MSTRG.10306.5	-0.298479	-0.314372	2.84599	-0.31902	-0.31902	-0.31902	-0.31902	-0.31902	-0.31902	-0.31902
MSTRG.14481.83	-0.31985	-0.31143	2.84603	-0.310947	-0.311631	-0.31985	-0.316592	-0.31603	-0.31985	-0.31985
MSTRG.32881.26	-0.317293	-0.317293	2.84604	-0.307696	-0.317293	-0.317293	-0.317293	-0.317293	-0.317293	-0.317293
MSTRG.32888.1	-0.316293	-0.316293	2.84605	-0.316293	-0.316293	-0.316293	-0.316293	-0.316293	-0.316293	-0.315704
MSTRG.24368.5	-0.316228	-0.316228	2.84605	-0.316228	-0.316228	-0.316228	-0.316228	-0.316228	-0.316228	-0.316228
ENSMUST00000202336	-0.316228	-0.316228	2.84605	-0.316228	-0.316228	-0.316228	-0.316228	-0.316228	-0.316228	-0.316228
ENSMUST00000221358	-0.316228	-0.316228	2.84605	-0.316228	-0.316228	-0.316228	-0.316228	-0.316228	-0.316228	-0.316228
MSTRG.4459.6	-0.316228	-0.316228	2.84605	-0.316228	-0.316228	-0.316228	-0.316228	-0.316228	-0.316228	-0.316228
MSTRG.4279.32	-0.316228	-0.316228	2.84605	-0.316228	-0.316228	-0.316228	-0.316228	-0.316228	-0.316228	-0.316228
MSTRG.32888.6	-0.316228	-0.316228	2.84605	-0.316228	-0.316228	-0.316228	-0.316228	-0.316228	-0.316228	-0.316228
MSTRG.26098.48	-0.316228	-0.316228	2.84605	-0.316228	-0.316228	-0.316228	-0.316228	-0.316228	-0.316228	-0.316228
MSTRG.29854.7	-0.316228	-0.316228	2.84605	-0.316228	-0.316228	-0.316228	-0.316228	-0.316228	-0.316228	-0.316228
MSTRG.31826.50	-0.458754	-0.458754	2.74889	0.028168	0.288098	-0.458754	-0.456523	-0.314862	-0.458754	-0.458754
ENSMUST00000190941	-0.129646	-0.175906	2.66589	0.413888	0.0627447	-0.523408	-0.607042	-0.544955	-0.413452	-0.748112
ENSMUST00000129834	0.29949	0.686875	2.34753	-0.695067	0.510712	-0.730645	-0.724492	-0.730542	-0.230207	-0.733653
ENSMUST00000225061	-0.435846	0.696476	2.66273	-0.308287	-0.435846	-0.435846	-0.435846	-0.435846	-0.435846	-0.435846
MSTRG.29681.2	-0.427368	0.789073	2.62987	-0.427368	-0.427368	-0.427368	-0.427368	-0.427368	-0.427368	-0.427368
ENSMUST00000202212	-0.420702	0.702913	2.6627	-0.420702	-0.420702	-0.420702	-0.420702	-0.420702	-0.420702	-0.420702
MSTRG.14314.10	1.12516	1.13641	1.20151	-0.169745	0.907808	-1.12603	-1.12619	-0.372279	-0.450449	-1.12619
MSTRG.16296.1	0.887611	1.19594	1.19403	-0.523327	1.12776	-1.01005	-0.815304	-0.855105	-0.0209114	-1.18063
MSTRG.20064.95	1.11551	0.170496	1.04748	-0.0192282	1.46347	-0.914677	-1.09012	-0.954731	0.370654	-1.18885
MSTRG.8019.1	1.33989	0.867072	1.12987	-0.213629	1.15463	-0.911329	-0.891535	-0.939945	-0.53251	-1.00252
ENSMUST00000031305	1.14106	0.654475	0.996173	0.123955	1.36695	-1.12706	-1.03617	-0.96972	-0.101427	-1.04824
ENSMUST00000143593	1.2158	0.537858	1.02286	0.172623	1.43206	-1.03043	-1.14819	-0.705758	-0.516838	-0.979986
MSTRG.14425.5	-0.0775737	0.913486	1.53574	-0.282781	1.3522	-1.15925	-0.648784	-1.40145	0.145907	-0.377494
MSTRG.14425.3	0.432028	1.08745	0.664998	-0.645752	1.59042	-1.03715	-1.03715	-0.721219	0.703524	-1.03715
MSTRG.20863.3	0.460692	1.25563	1.29916	-0.855375	0.943474	-1.03223	-1.08371	-0.87067	0.611097	-0.728065
MSTRG.20064.98	-0.939889	1.13179	0.778131	0.863291	1.18237	-0.939889	-0.939889	-0.939889	0.743864	-0.939889
MSTRG.6224.1	-0.810288	0.209365	2.40037	0.51801	0.521325	-0.721199	-0.766445	-0.51928	-0.0454562	-0.786402
ENSMUST00000181355	-0.755197	0.737063	1.65963	1.10186	1.03263	-0.755197	-0.755197	-0.755197	-0.755197	-0.755197
ENSMUST00000226696	-0.638443	0.943745	1.66869	0.45937	1.34367	-0.804178	-0.804178	-0.804178	-0.560314	-0.804178
MSTRG.15678.23	-0.664908	1.15313	2.08698	-0.0620412	0.811377	-0.664908	-0.664908	-0.664908	-0.664908	-0.664908
ENSMUST00000098595	-0.50313	1.19317	1.96694	0.57204	0.498793	-0.77745	-0.722003	-0.882015	-0.488273	-0.858066
MSTRG.17114.2	1.71969	-0.00916808	1.48439	0.547044	-0.192255	-0.849237	-0.955326	-0.805284	0.154143	-1.094
MSTRG.12356.8	0.999777	0.818946	1.97176	0.506498	-0.491372	-0.811499	-0.590714	-0.844019	-0.715358	-0.844019
ENSMUST00000176275	1.38698	0.387575	1.61418	0.98716	-0.758665	-0.866396	-0.866396	-0.866396	-0.520994	-0.497051
ENSMUST00000173847	1.57079	0.189024	1.7748	0.514787	-0.135589	-0.782762	-0.782762	-0.782762	-0.782762	-0.782762
ENSMUST00000206203	0.840266	-0.591238	2.42215	0.522735	-0.237722	-0.591238	-0.591238	-0.591238	-0.591238	-0.591238
MSTRG.13525.10	0.638716	-0.660651	2.36777	0.810716	-0.188615	-0.318413	-0.663666	-0.663666	-0.663666	-0.658526
ENSMUST00000228136	0.680844	-0.709265	2.34853	0.847461	-0.320908	-0.539866	-0.709265	-0.396418	-0.491846	-0.709265
MSTRG.31696.2	0.905735	-0.677599	1.67494	1.61334	-0.677599	-0.677599	-0.677599	-0.677599	-0.677599	-0.128425
ENSMUST00000207202	1.21797	-0.654668	1.79354	1.26703	-0.654668	-0.654668	-0.654668	-0.654668	-0.654668	-0.350531
MSTRG.14425.2	1.4802	-0.675038	1.42264	1.41613	-0.675038	-0.675038	-0.675038	-0.304678	-0.639107	-0.675038
ENSMUST00000192703	1.88517	-0.605044	1.42205	0.92809	-0.605044	-0.605044	-0.605044	-0.605044	-0.605044	-0.605044
ENSMUST00000199867	0.996994	-0.441927	2.53843	-0.441927	-0.441927	-0.441927	-0.441927	-0.441927	-0.441927	-0.441927
MSTRG.20059.2	1.2004	-0.454452	2.41655	-0.501323	-0.184677	-0.471212	-0.501323	-0.501323	-0.501323	-0.501323
ENSMUST00000211726	1.34506	-0.461028	2.34317	-0.461028	-0.461028	-0.461028	-0.461028	-0.461028	-0.461028	-0.461028
MSTRG.14018.7	1.64783	0.151343	2.00812	-0.298417	-0.413193	-0.67505	-0.507941	-0.569017	-0.792686	-0.550991
ENSMUST00000175717	1.95176	-0.546923	1.75559	0.121109	-0.546923	-0.546923	-0.546923	-0.546923	-0.546923	-0.546923
ENSMUST00000231644	1.89575	-0.554823	1.87862	-0.280061	-0.360078	-0.360115	-0.554823	-0.554823	-0.554823	-0.554823
ENSMUST00000194601	1.6698	-0.47184	2.10492	-0.47184	-0.47184	-0.47184	-0.47184	-0.47184	-0.47184	-0.47184
MSTRG.29445.3	1.83485	-0.474141	1.95828	-0.474141	-0.474141	-0.474141	-0.474141	-0.474141	-0.474141	-0.474141
ENSMUST00000214838	1.82431	-0.474069	1.96824	-0.474069	-0.474069	-0.474069	-0.474069	-0.474069	-0.474069	-0.474069
MSTRG.20865.2	1.52748	-0.88497	1.50738	0.843656	-0.555735	0.438504	-0.88497	-0.221408	-0.88497	-0.88497
ENSMUST00000140883	1.47917	0.380747	1.67507	0.224002	-0.236521	0.27882	-1.04468	-0.97703	-1.04468	-0.73489
MSTRG.10661.3	-0.444805	-0.444805	2.51609	1.04235	-0.444805	-0.444805	-0.444805	-0.444805	-0.444805	-0.444805
MSTRG.28720.2	-0.466781	-0.466781	2.24437	1.48988	-0.466781	-0.466781	-0.466781	-0.466781	-0.466781	-0.466781
ENSMUST00000197936	-0.472284	-0.472284	2.08652	1.69175	-0.472284	-0.472284	-0.472284	-0.472284	-0.472284	-0.472284
MSTRG.23146.38	-0.471458	-0.471458	2.1194	1.65226	-0.471458	-0.471458	-0.471458	-0.471458	-0.471458	-0.471458
ENSMUST00000177190	-0.471128	-0.471128	2.13102	1.63801	-0.471128	-0.471128	-0.471128	-0.471128	-0.471128	-0.471128
ENSMUST00000135670	-0.280616	1.59328	1.1819	1.3694	-0.504251	-0.844971	-0.844971	-0.844971	0.0201774	-0.844971
ENSMUST00000201775	-0.758854	1.64399	1.61571	0.673567	-0.758854	-0.696693	-0.758854	-0.758854	0.359864	-0.561026
ENSMUST00000208476	-0.684448	1.81558	1.39393	0.971734	-0.684448	-0.684448	-0.684448	-0.684448	-0.0745503	-0.684448
MSTRG.9556.1	-0.416153	0.921795	1.59356	1.26128	0.34758	-1.1249	-1.04585	-0.379692	-0.0531575	-1.10446
ENSMUST00000197455	-0.0704043	0.357817	1.84736	1.68076	-0.718171	-0.718171	-0.718171	-0.718171	-0.224678	-0.718171
MSTRG.3010.4	-0.61544	1.0763	1.74363	1.4727	-0.608893	-0.61544	-0.61544	-0.61544	-0.61544	-0.60654
ENSMUST00000194736	-0.608264	1.05986	1.30469	1.8933	-0.608264	-0.608264	-0.608264	-0.608264	-0.608264	-0.608264
MSTRG.20863.1	-0.662265	1.53831	1.96099	0.167728	-0.665816	-0.665816	0.32414	-0.665643	-0.665816	-0.665816
ENSMUST00000205157	-0.590269	1.29891	2.07263	0.760349	-0.590269	-0.590269	-0.590269	-0.590269	-0.590269	-0.590269
ENSMUST00000213343	-0.527849	2.11154	1.60945	-0.527849	-0.0260531	-0.527849	-0.527849	-0.527849	-0.527849	-0.527849
ENSMUST00000199097	-0.47272	2.06616	1.7156	-0.47272	-0.47272	-0.47272	-0.47272	-0.47272	-0.47272	-0.47272
MSTRG.14596.14	-0.473907	1.8048	1.98645	-0.473907	-0.473907	-0.473907	-0.473907	-0.473907	-0.473907	-0.473907
ENSMUST00000178920	-0.474135	1.8339	1.95917	-0.474135	-0.474135	-0.474135	-0.474135	-0.474135	-0.474135	-0.474135
ENSMUST00000186531	-0.47416	1.83789	1.95539	-0.47416	-0.47416	-0.47416	-0.47416	-0.47416	-0.47416	-0.47416
MSTRG.29418.2	-0.474294	1.92714	1.86722	-0.474294	-0.474294	-0.474294	-0.474294	-0.474294	-0.474294	-0.474294
MSTRG.3010.2	-0.474333	1.88438	1.91029	-0.474333	-0.474333	-0.474333	-0.474333	-0.474333	-0.474333	-0.474333
ENSMUST00000136201	-0.0855258	1.62918	2.01363	0.068742	-0.64016	-0.716461	-0.520563	-0.757113	-0.39595	-0.595773
MSTRG.14603.2	-0.416391	1.59606	2.11994	-0.54533	-0.54533	-0.54533	-0.54533	-0.54533	-0.54533	-0.027629
ENSMUST00000194571	-0.469392	1.5719	2.18323	-0.469392	-0.469392	-0.469392	-0.469392	-0.469392	-0.469392	-0.469392
MSTRG.16939.25	-0.123958	1.6509	1.02035	1.07916	-0.863036	0.639685	-0.869514	-0.869331	-0.794735	-0.869514
MSTRG.13850.26	0.859245	0.976658	1.37953	0.517819	-1.11161	0.387323	-1.0896	-1.11161	-1.11161	0.303843
MSTRG.32881.19	0.925172	1.43185	1.34807	0.623489	-0.628215	-0.133769	-1.13981	-1.10571	-0.861696	-0.459381
MSTRG.4434.1	-0.439057	2.55908	-0.439057	-0.439057	0.953374	-0.439057	-0.439057	-0.439057	-0.439057	-0.439057
MSTRG.25866.11	-0.500955	2.59748	0.250806	-0.500955	0.658397	-0.500955	-0.500955	-0.500955	-0.500955	-0.500955
ENSMUST00000210674	-0.486676	2.61782	0.0962379	-0.486676	0.692674	-0.486676	-0.486676	-0.486676	-0.486676	-0.486676
ENSMUST00000139514	0.00424085	2.66945	0.174606	-0.0247916	0.023837	-0.198058	-0.737841	-0.699954	-0.737841	-0.473652
MSTRG.26098.85	-0.251387	2.83376	-0.0699886	-0.358912	-0.358912	-0.358912	-0.358912	-0.358912	-0.358912	-0.358912
MSTRG.7762.1	-0.329086	2.8441	-0.211413	-0.329086	-0.329086	-0.329086	-0.329086	-0.329086	-0.329086	-0.329086
MSTRG.29441.11	-0.320931	2.84579	-0.321027	-0.321027	-0.277739	-0.321027	-0.320956	-0.321027	-0.321027	-0.321027
MSTRG.14561.40	-0.317416	2.84603	-0.317416	-0.317416	-0.317416	-0.306705	-0.317416	-0.317416	-0.317416	-0.317416
MSTRG.11345.4	-0.315985	2.84605	-0.315951	-0.316302	-0.316302	-0.316302	-0.316302	-0.316302	-0.316302	-0.316302
MSTRG.25361.3	-0.316266	2.84605	-0.316266	-0.316266	-0.316266	-0.316266	-0.316266	-0.315924	-0.316266	-0.316266
MSTRG.26383.5	-0.316228	2.84605	-0.316228	-0.316228	-0.316228	-0.316228	-0.316228	-0.316228	-0.316228	-0.316224
MSTRG.6105.2	-0.316228	2.84605	-0.316228	-0.316228	-0.316228	-0.316228	-0.316228	-0.316228	-0.316228	-0.316228
MSTRG.5763.13	-0.316228	2.84605	-0.316228	-0.316228	-0.316228	-0.316228	-0.316228	-0.316228	-0.316228	-0.316228
MSTRG.31307.15	-0.316228	2.84605	-0.316228	-0.316228	-0.316228	-0.316228	-0.316228	-0.316228	-0.316228	-0.316228
MSTRG.11722.11	-0.316228	2.84605	-0.316228	-0.316228	-0.316228	-0.316228	-0.316228	-0.316228	-0.316228	-0.316228
MSTRG.17135.2	-0.316228	2.84605	-0.316228	-0.316228	-0.316228	-0.316228	-0.316228	-0.316228	-0.316228	-0.316228
MSTRG.6797.14	-0.316228	2.84605	-0.316228	-0.316228	-0.316228	-0.316228	-0.316228	-0.316228	-0.316228	-0.316228
MSTRG.26098.54	-0.316228	2.84605	-0.316228	-0.316228	-0.316228	-0.316228	-0.316228	-0.316228	-0.316228	-0.316228
MSTRG.17336.3	-0.316228	2.84605	-0.316228	-0.316228	-0.316228	-0.316228	-0.316228	-0.316228	-0.316228	-0.316228
MSTRG.26098.121	-0.316228	2.84605	-0.316228	-0.316228	-0.316228	-0.316228	-0.316228	-0.316228	-0.316228	-0.316228
ENSMUST00000204735	-0.316228	2.84605	-0.316228	-0.316228	-0.316228	-0.316228	-0.316228	-0.316228	-0.316228	-0.316228
ENSMUST00000201811	-0.316228	2.84605	-0.316228	-0.316228	-0.316228	-0.316228	-0.316228	-0.316228	-0.316228	-0.316228
MSTRG.26098.53	-0.316228	2.84605	-0.316228	-0.316228	-0.316228	-0.316228	-0.316228	-0.316228	-0.316228	-0.316228
MSTRG.26098.83	-0.316228	2.84605	-0.316228	-0.316228	-0.316228	-0.316228	-0.316228	-0.316228	-0.316228	-0.316228
ENSMUST00000193302	-0.357926	2.82375	-0.357926	-0.357926	0.0396648	-0.357926	-0.357926	-0.357926	-0.357926	-0.357926
MSTRG.2060.20	-0.391385	2.76402	-0.391385	-0.391385	0.367064	-0.391385	-0.391385	-0.391385	-0.391385	-0.391385
ENSMUST00000201718	-0.386341	2.77614	-0.386341	-0.386341	0.314585	-0.386341	-0.386341	-0.386341	-0.386341	-0.386341
ENSMUST00000210323	0.292119	2.40276	-0.458221	1.05892	-0.549262	-0.549262	-0.549262	-0.549262	-0.549262	-0.549262
ENSMUST00000195842	-0.41606	2.68301	-0.41606	0.645471	-0.41606	-0.41606	-0.41606	-0.41606	-0.41606	-0.41606
ENSMUST00000237398	-0.434709	2.6706	-0.301557	0.673922	-0.434709	-0.434709	-0.434709	-0.434709	-0.434709	-0.434709
MSTRG.1809.16	-0.441895	2.53867	-0.441895	0.996493	-0.441895	-0.441895	-0.441895	-0.441895	-0.441895	-0.441895
MSTRG.5272.3	-0.305542	2.40925	-0.476311	1.23047	-0.476311	-0.476311	-0.476311	-0.476311	-0.476311	-0.476311
MSTRG.21570.8	0.109703	2.60215	-0.571178	0.399833	0.31539	-0.571178	-0.571178	-0.571178	-0.571178	-0.571178
ENSMUST00000197676	0.566937	2.37367	-0.640894	0.160394	0.744367	-0.640894	-0.640894	-0.640894	-0.640894	-0.640894
ENSMUST00000194891	0.491482	2.71805	-0.439698	-0.439698	-0.131641	-0.439698	-0.439698	-0.439698	-0.439698	-0.439698
ENSMUST00000221403	1.09446	2.42683	-0.520641	0.123199	-0.520641	-0.520641	-0.520641	-0.520641	-0.520641	-0.520641
ENSMUST00000180251	-0.397979	2.74615	0.437686	-0.397979	-0.397979	-0.397979	-0.397979	-0.397979	-0.397979	-0.397979
MSTRG.16935.1	-0.427199	2.63076	0.786831	-0.427199	-0.427199	-0.427199	-0.427199	-0.427199	-0.427199	-0.427199
ENSMUST00000204392	-0.115907	2.55656	0.916683	-0.47962	-0.47962	-0.47962	-0.47962	-0.47962	-0.47962	-0.47962
MSTRG.23146.64	0.879355	2.09136	1.17605	-0.610305	-0.610305	-0.485343	-0.610305	-0.610232	-0.610305	-0.60996
ENSMUST00000199788	0.330751	2.49363	0.771251	-0.124162	-0.620877	-0.620877	-0.620877	-0.620877	-0.367083	-0.620877
MSTRG.21237.22	0.342693	1.74258	0.935758	-0.498526	0.759399	-1.17593	-1.16019	-0.34392	-1.04821	0.446346
MSTRG.21574.2	-0.652945	2.02561	1.34105	-0.652945	0.716347	-0.652945	-0.652945	-0.652945	-0.165328	-0.652945
MSTRG.31693.23	-0.68362	1.79627	1.19398	-0.68362	1.26052	-0.68362	-0.68362	-0.610732	-0.68362	-0.221936
MSTRG.15986.48	0.832012	-0.543309	0.348807	-0.543309	2.49874	-0.543309	-0.543309	-0.518762	-0.444249	-0.543309
MSTRG.21094.11	1.10955	-0.448862	-0.448862	-0.448862	2.48135	-0.448862	-0.448862	-0.448862	-0.448862	-0.448862
MSTRG.26098.50	0.587372	-0.411206	-0.411206	-0.411206	2.70227	-0.411206	-0.411206	-0.411206	-0.411206	-0.411206
MSTRG.21237.12	-0.0894502	-0.0930792	-0.195233	0.852477	2.52444	-0.655741	-0.681594	-0.681594	-0.545551	-0.434674
MSTRG.9281.10	-0.404368	-0.404368	-0.404368	0.508538	2.7264	-0.404368	-0.404368	-0.404368	-0.404368	-0.404368
ENSMUST00000210567	-0.420154	-0.420154	-0.420154	0.696031	2.6652	-0.420154	-0.420154	-0.420154	-0.420154	-0.420154
ENSMUST00000227476	-0.425892	-0.425892	-0.425892	0.76959	2.63755	-0.425892	-0.425892	-0.425892	-0.425892	-0.425892
MSTRG.29787.18	-0.42366	0.740578	-0.42366	-0.42366	2.64871	-0.42366	-0.42366	-0.42366	-0.42366	-0.42366
ENSMUST00000192173	-0.418627	0.359238	-0.418627	-0.187309	2.75846	-0.418627	-0.418627	-0.418627	-0.418627	-0.418627
ENSMUST00000234482	-0.236311	-0.352774	-0.352774	-0.132486	2.83821	-0.352774	-0.352774	-0.352774	-0.352774	-0.352774
MSTRG.31307.13	-0.31756	-0.31756	-0.30555	-0.31756	2.84603	-0.31756	-0.31756	-0.31756	-0.31756	-0.31756
MSTRG.2409.2	-0.316261	-0.316261	-0.316261	-0.316261	2.84605	-0.316261	-0.316261	-0.315963	-0.316261	-0.316261
MSTRG.31693.27	-0.31598	-0.316259	-0.316259	-0.316259	2.84605	-0.316259	-0.316259	-0.316259	-0.316259	-0.316259
MSTRG.14314.16	-0.316238	-0.316238	-0.316154	-0.316238	2.84605	-0.316238	-0.316238	-0.316233	-0.316238	-0.316238
ENSMUST00000198374	-0.316228	-0.316228	-0.316228	-0.316228	2.84605	-0.316228	-0.316228	-0.316228	-0.316228	-0.316228
ENSMUST00000227896	-0.316228	-0.316228	-0.316228	-0.316228	2.84605	-0.316228	-0.316228	-0.316228	-0.316228	-0.316228
ENSMUST00000199446	-0.316228	-0.316228	-0.316228	-0.316228	2.84605	-0.316228	-0.316228	-0.316228	-0.316228	-0.316228
MSTRG.16060.5	-0.316228	-0.316228	-0.316228	-0.316228	2.84605	-0.316228	-0.316228	-0.316228	-0.316228	-0.316228
MSTRG.4279.31	-0.316228	-0.316228	-0.316228	-0.316228	2.84605	-0.316228	-0.316228	-0.316228	-0.316228	-0.316228
MSTRG.31517.5	-0.316228	-0.316228	-0.316228	-0.316228	2.84605	-0.316228	-0.316228	-0.316228	-0.316228	-0.316228
ENSMUST00000227224	-0.316228	-0.316228	-0.316228	-0.316228	2.84605	-0.316228	-0.316228	-0.316228	-0.316228	-0.316228
ENSMUST00000228949	-0.316228	-0.316228	-0.316228	-0.316228	2.84605	-0.316228	-0.316228	-0.316228	-0.316228	-0.316228
ENSMUST00000196227	-0.316228	-0.316228	-0.316228	-0.316228	2.84605	-0.316228	-0.316228	-0.316228	-0.316228	-0.316228
MSTRG.28638.14	-0.316228	-0.316228	-0.316228	-0.316228	2.84605	-0.316228	-0.316228	-0.316228	-0.316228	-0.316228
MSTRG.26098.94	-0.316228	-0.316228	-0.316228	-0.316228	2.84605	-0.316228	-0.316228	-0.316228	-0.316228	-0.316228
MSTRG.20064.57	-0.316228	-0.316228	-0.316228	-0.316228	2.84605	-0.316228	-0.316228	-0.316228	-0.316228	-0.316228
MSTRG.13518.12	-0.316228	-0.316228	-0.316228	-0.316228	2.84605	-0.316228	-0.316228	-0.316228	-0.316228	-0.316228
MSTRG.14561.9	-0.316228	-0.316228	-0.316228	-0.316228	2.84605	-0.316228	-0.316228	-0.316228	-0.316228	-0.316228
MSTRG.26098.119	-0.316228	-0.316228	-0.316228	-0.316228	2.84605	-0.316228	-0.316228	-0.316228	-0.316228	-0.316228
MSTRG.29631.24	-0.316228	-0.316228	-0.316228	-0.316228	2.84605	-0.316228	-0.316228	-0.316228	-0.316228	-0.316228
MSTRG.13253.31	-0.431422	0.0531239	0.195427	-0.431422	2.76756	-0.431422	-0.431422	-0.429162	-0.429842	-0.431422
ENSMUST00000134289	0.273885	-0.184165	0.0081066	-0.474038	2.7464	-0.474038	-0.474038	-0.474038	-0.474038	-0.474038
ENSMUST00000146701	0.327599	0.14009	0.94517	-0.267151	2.22353	0.071218	-0.860114	-0.860114	-0.860114	-0.860114
MSTRG.26098.49	0.151282	0.873121	1.53637	-0.708024	1.68723	-0.708024	-0.708024	-0.708024	-0.708024	-0.707886
ENSMUST00000168960	0.127563	0.487469	1.6924	-0.292504	1.7297	-0.748926	-0.748926	-0.748926	-0.748926	-0.748926
ENSMUST00000194123	-0.628235	0.70561	0.946039	-0.275843	2.29679	-0.628235	-0.628235	-0.628235	-0.628235	-0.531418
ENSMUST00000138442	-0.629533	0.385127	1.30519	-0.629533	2.20338	-0.629533	-0.502307	-0.629533	-0.629533	-0.243724
MSTRG.8986.3	-0.017586	-0.122685	0.916486	0.247191	2.32312	-0.71044	-0.450557	-0.982408	-0.220717	-0.982408
ENSMUST00000224792	0.199478	-0.102709	0.823097	0.546313	2.15137	-0.939333	0.00804758	-0.949135	-0.705439	-1.03169
ENSMUST00000194526	0.177922	-0.616051	0.903954	0.198955	2.41547	-0.616051	-0.616051	-0.616051	-0.616051	-0.616051
ENSMUST00000191453	0.259414	-0.0938045	1.3326	0.501942	1.94505	-0.78904	-0.78904	-0.78904	-0.78904	-0.78904
ENSMUST00000208520	0.18031	0.140606	1.05579	0.205332	2.21519	-0.759446	-0.759446	-0.759446	-0.759446	-0.759446
MSTRG.13850.32	0.444289	-0.707289	1.34428	-0.707289	2.08931	-0.707289	0.0173537	-0.707289	-0.707289	-0.358788
ENSMUST00000100291	-0.137634	-0.515247	1.63495	-0.515247	2.10942	-0.515247	-0.515247	-0.515247	-0.515247	-0.515247
ENSMUST00000187924	-0.473827	-0.473827	1.79653	-0.473827	1.99408	-0.473827	-0.473827	-0.473827	-0.473827	-0.473827
ENSMUST00000186214	-0.501945	-0.501945	1.52291	-0.443461	2.21311	-0.501945	-0.291165	-0.491662	-0.501945	-0.501945
MSTRG.1809.34	-0.000736332	2.06723	-0.645068	-0.0698233	1.5855	-0.356823	-0.645068	-0.645068	-0.645068	-0.645068
ENSMUST00000201457	0.0220082	1.97757	-0.103349	-0.60055	1.70707	-0.60055	-0.60055	-0.60055	-0.60055	-0.60055
ENSMUST00000199663	-0.517469	1.81333	-0.479776	-0.49823	1.96455	-0.499925	-0.517469	-0.230075	-0.517469	-0.517469
ENSMUST00000189080	-0.148703	1.49306	-0.547407	-0.268662	2.20874	-0.547407	-0.547407	-0.547407	-0.547407	-0.547407
ENSMUST00000196705	-0.454618	1.21313	-0.454618	-0.454618	2.42382	-0.454618	-0.454618	-0.454618	-0.454618	-0.454618
ENSMUST00000230712	-0.44954	1.12121	-0.44954	-0.44954	2.47512	-0.44954	-0.44954	-0.44954	-0.44954	-0.44954
MSTRG.17446.6	0.271596	1.59849	-0.680868	-0.680868	2.00389	-0.237649	-0.680868	-0.680868	-0.338042	-0.574813
ENSMUST00000201308	0.24766	0.89581	-0.520254	-0.520254	2.49831	-0.520254	-0.520254	-0.520254	-0.520254	-0.520254
ENSMUST00000210788	0.419377	1.10503	-0.32294	-0.588329	2.32851	-0.588329	-0.588329	-0.588329	-0.588329	-0.588329
ENSMUST00000222189	0.376336	1.71777	0.551804	-0.186062	1.5394	-0.799849	-0.799849	-0.799849	-0.799849	-0.799849
ENSMUST00000188135	1.01836	1.33883	0.525585	-0.694691	1.49614	-0.230086	-0.675496	-0.68087	-1.04889	-1.04889
ENSMUST00000211317	1.11486	1.53668	0.81889	-0.685977	1.10711	-0.778313	-0.778313	-0.778313	-0.778313	-0.778313
ENSMUST00000191452	1.18078	1.60116	-0.603804	-0.578602	1.53994	-0.627895	-0.627895	-0.627895	-0.627895	-0.627895
ENSMUST00000183627	1.23176	1.3135	0.0142516	-0.724458	1.6646	-0.724458	-0.724458	-0.724458	-0.724458	-0.60182
MSTRG.8986.2	1.39423	1.97963	-0.253556	0.0242217	0.565366	-0.741979	-0.741979	-0.741979	-0.741979	-0.741979
ENSMUST00000198647	1.57327	1.91712	-0.590213	-0.590213	0.641106	-0.590213	-0.590213	-0.590213	-0.590213	-0.590213
ENSMUST00000084593	1.19574	2.06337	-0.59566	-0.59566	0.910514	-0.59566	-0.59566	-0.59566	-0.59566	-0.59566
MSTRG.14207.2	1.21172	0.10754	-0.0868995	0.303964	1.79164	0.569442	-1.0316	-0.787201	-1.18389	-0.894712
MSTRG.14988.4	1.05574	0.855905	0.528019	0.775857	1.06116	0.211046	-0.92494	-1.2373	-1.2373	-1.0882
MSTRG.32888.7	0.58977	1.19374	-0.134428	1.11693	0.728953	0.791418	-1.20407	-1.20407	-0.674184	-1.20407
