# Supplementary material for: Expression Profiles and Potential Functions of Long Non-Coding RNAs in the Heart of Mice With Coxsackie B3 Virus-Induced Myocarditis
Source: Front Cell Infect Microbiol. 2021 Aug 24;11:704919. doi: 10.3389/fcimb.2021.704919 (PMC8423026; doi:10.3389/fcimb.2021.704919)
Supplement: Supplementary file 1 [file DataSheet_1.zip › Figure 1(raw data)/Figure 1B-1C/RNA-seq in BALBc mice/DESeq/con_vs_NFM/con_vs_NFM.lncRNA.Down.xlsx]

## Sheet: Sheet1
id	baseMean	baseMean_con	baseMean_NFM	foldChange(NFM/con)(NFM/con)	log2FoldChange	pval	padj	Chromosome	Start Site	End Site	Direction	Length	Name	GO	KEGG	EC	eggNOG Class	eggNOG	Description	Entrez_geneID	UniProtAC
ENSMUST00000156882	84.4454	168.891	0	0	-Inf	7.89939e-14	5.42589e-11	-	-	-	-	-	-	-	-	-	-	-	-	-	-
ENSMUST00000237346	73.7818	147.564	0	0	-Inf	1.65496e-13	1.06174e-10	-	-	-	-	-	-	-	-	-	-	-	-	-	-
MSTRG.27093.1	809.181	1594.23	24.129	0.0151352	-6.04595	3.74837e-12	1.80816e-09	-	-	-	-	-	-	-	-	-	-	-	-	-	-
ENSMUST00000048965	51.7902	103.58	0	0	-Inf	1.37322e-11	5.63488e-09	-	-	-	-	-	-	-	-	-	-	-	-	-	-
MSTRG.1549.2	1236.73	2422.33	51.1293	0.0211075	-5.5661	4.35571e-11	1.54214e-08	-	-	-	-	-	-	-	-	-	-	-	-	-	-
ENSMUST00000150005	1819.72	3530.25	109.191	0.03093	-5.01485	9.01784e-10	2.28401e-07	-	-	-	-	-	-	-	-	-	-	-	-	-	-
MSTRG.8794.2	1288.11	2496.72	79.4962	0.0318402	-4.97301	1.42946e-09	3.43464e-07	-	-	-	-	-	-	-	-	-	-	-	-	-	-
MSTRG.26985.18	922.499	1845	0	0	-Inf	1.68239e-09	3.95957e-07	-	-	-	-	-	-	-	-	-	-	-	-	-	-
ENSMUST00000221224	29.847	59.694	0	0	-Inf	9.94057e-09	1.88639e-06	-	-	-	-	-	-	-	-	-	-	-	-	-	-
MSTRG.1548.1	243.402	469.431	17.3722	0.0370069	-4.75606	2.52042e-08	4.1531e-06	-	-	-	-	-	-	-	-	-	-	-	-	-	-
MSTRG.11996.1	75.5552	147.778	3.33263	0.0225516	-5.47063	4.58243e-08	7.09362e-06	-	-	-	-	-	-	-	-	-	-	-	-	-	-
MSTRG.26805.1	249.933	479.659	20.2069	0.0421276	-4.56909	6.13625e-08	9.17787e-06	-	-	-	-	-	-	-	-	-	-	-	-	-	-
ENSMUST00000229686	24.3175	48.6349	0	0	-Inf	8.64241e-08	1.24234e-05	-	-	-	-	-	-	-	-	-	-	-	-	-	-
ENSMUST00000191452	70.2131	137.15	3.2766	0.0238907	-5.38741	8.74397e-08	1.2543e-05	-	-	-	-	-	-	-	-	-	-	-	-	-	-
MSTRG.6941.1	401.901	764.999	38.8024	0.0507222	-4.30124	1.41819e-07	1.9129e-05	-	-	-	-	-	-	-	-	-	-	-	-	-	-
ENSMUST00000185727	143.283	282.61	3.95529	0.0139956	-6.15889	2.08089e-07	2.67814e-05	-	-	-	-	-	-	-	-	-	-	-	-	-	-
ENSMUST00000191207	152.708	292.323	13.0938	0.0447921	-4.48061	2.46978e-07	3.11831e-05	-	-	-	-	-	-	-	-	-	-	-	-	-	-
ENSMUST00000181782	76.5701	148.578	4.56243	0.0307074	-5.02527	2.48418e-07	3.13335e-05	-	-	-	-	-	-	-	-	-	-	-	-	-	-
MSTRG.8796.1	21.8418	43.6835	0	0	-Inf	2.57192e-07	3.21834e-05	-	-	-	-	-	-	-	-	-	-	-	-	-	-
ENSMUST00000124047	21.8846	43.7692	0	0	-Inf	2.59796e-07	3.24129e-05	-	-	-	-	-	-	-	-	-	-	-	-	-	-
MSTRG.6940.1	289.757	550.034	29.4798	0.0535963	-4.22172	3.19459e-07	3.87474e-05	-	-	-	-	-	-	-	-	-	-	-	-	-	-
ENSMUST00000201062	223.344	423.596	23.0922	0.0545146	-4.19721	4.87119e-07	5.58661e-05	-	-	-	-	-	-	-	-	-	-	-	-	-	-
MSTRG.7749.2	541.377	1082.75	0	0	-Inf	5.40207e-07	6.15081e-05	-	-	-	-	-	-	-	-	-	-	-	-	-	-
MSTRG.1549.1	240.855	455.627	26.0831	0.0572466	-4.12667	6.53557e-07	7.29036e-05	-	-	-	-	-	-	-	-	-	-	-	-	-	-
MSTRG.6941.3	688.444	1291.64	85.2472	0.0659991	-3.92141	6.78571e-07	7.52951e-05	-	-	-	-	-	-	-	-	-	-	-	-	-	-
ENSMUST00000224394	158.65	306.195	11.1045	0.0362662	-4.78523	8.13854e-07	8.80642e-05	-	-	-	-	-	-	-	-	-	-	-	-	-	-
MSTRG.1321.1	27.6767	54.8035	0.54986	0.0100333	-6.63906	1.08781e-06	0.000113061	-	-	-	-	-	-	-	-	-	-	-	-	-	-
MSTRG.740.1	149.201	282.617	15.7846	0.0558515	-4.16226	1.19288e-06	0.000121681	-	-	-	-	-	-	-	-	-	-	-	-	-	-
ENSMUST00000235082	24.5909	48.8112	0.37058	0.00759211	-7.04128	1.33737e-06	0.000134573	-	-	-	-	-	-	-	-	-	-	-	-	-	-
MSTRG.6941.2	829.04	1543.88	114.198	0.073968	-3.75696	1.52091e-06	0.000149704	-	-	-	-	-	-	-	-	-	-	-	-	-	-
ENSMUST00000219492	119.823	226.945	12.7009	0.0559648	-4.15934	1.97753e-06	0.000187354	-	-	-	-	-	-	-	-	-	-	-	-	-	-
MSTRG.10970.2	334.955	669.91	0	0	-Inf	2.24492e-06	0.000209992	-	-	-	-	-	-	-	-	-	-	-	-	-	-
ENSMUST00000206216	30.7018	61.4036	0	0	-Inf	2.68678e-06	0.000244999	-	-	-	-	-	-	-	-	-	-	-	-	-	-
MSTRG.3381.14	333.237	666.474	0	0	-Inf	2.73211e-06	0.000248416	-	-	-	-	-	-	-	-	-	-	-	-	-	-
ENSMUST00000146326	39.0201	78.0402	0	0	-Inf	2.73922e-06	0.000248883	-	-	-	-	-	-	-	-	-	-	-	-	-	-
ENSMUST00000217740	142.256	267.378	17.133	0.0640777	-3.96403	3.2259e-06	0.000286712	-	-	-	-	-	-	-	-	-	-	-	-	-	-
ENSMUST00000190949	55.0432	105.861	4.22556	0.0399162	-4.64688	3.46227e-06	0.000304086	-	-	-	-	-	-	-	-	-	-	-	-	-	-
ENSMUST00000181764	104.942	199.713	10.1708	0.0509268	-4.29543	4.08712e-06	0.000350452	-	-	-	-	-	-	-	-	-	-	-	-	-	-
MSTRG.22036.1	19.2826	38.377	0.188347	0.00490782	-7.6707	4.45527e-06	0.000378171	-	-	-	-	-	-	-	-	-	-	-	-	-	-
MSTRG.26817.4	42.6344	85.2689	0	0	-Inf	6.31314e-06	0.000504034	-	-	-	-	-	-	-	-	-	-	-	-	-	-
ENSMUST00000135132	600.223	1096.82	103.625	0.0944778	-3.40388	9.9622e-06	0.000746942	-	-	-	-	-	-	-	-	-	-	-	-	-	-
MSTRG.16890.2	1586.35	2880.85	291.857	0.101309	-3.30316	1.27075e-05	0.000914077	-	-	-	-	-	-	-	-	-	-	-	-	-	-
MSTRG.8436.2	32.3327	64.6654	0	0	-Inf	1.35338e-05	0.000965477	-	-	-	-	-	-	-	-	-	-	-	-	-	-
ENSMUST00000218836	14.435	28.8701	0	0	-Inf	1.36808e-05	0.00097356	-	-	-	-	-	-	-	-	-	-	-	-	-	-
MSTRG.18475.1	1680.84	3041.68	319.993	0.105202	-3.24876	1.42026e-05	0.00100685	-	-	-	-	-	-	-	-	-	-	-	-	-	-
MSTRG.5166.1	874.049	1587.61	160.485	0.101086	-3.30635	1.50831e-05	0.00105553	-	-	-	-	-	-	-	-	-	-	-	-	-	-
ENSMUST00000196040	70.9742	133.55	8.39798	0.0628825	-3.9912	1.61788e-05	0.00111858	-	-	-	-	-	-	-	-	-	-	-	-	-	-
ENSMUST00000195290	563.236	1114.39	12.0823	0.0108421	-6.52721	1.66338e-05	0.00114378	-	-	-	-	-	-	-	-	-	-	-	-	-	-
MSTRG.16213.1	459.263	834.929	83.5974	0.100125	-3.32012	1.82787e-05	0.00123012	-	-	-	-	-	-	-	-	-	-	-	-	-	-
ENSMUST00000234063	94.7896	176.586	12.9933	0.0735809	-3.76452	1.91067e-05	0.00127498	-	-	-	-	-	-	-	-	-	-	-	-	-	-
ENSMUST00000207606	114.163	211.565	16.7615	0.0792259	-3.65788	2.12832e-05	0.00139228	-	-	-	-	-	-	-	-	-	-	-	-	-	-
ENSMUST00000211382	1073.71	1939.43	207.981	0.107238	-3.22111	2.28381e-05	0.00147566	-	-	-	-	-	-	-	-	-	-	-	-	-	-
MSTRG.5167.1	739.488	1335.49	143.485	0.10744	-3.2184	2.45972e-05	0.00156689	-	-	-	-	-	-	-	-	-	-	-	-	-	-
MSTRG.1283.1	13.1482	26.2964	0	0	-Inf	2.86469e-05	0.00177253	-	-	-	-	-	-	-	-	-	-	-	-	-	-
ENSMUST00000233130	138.16	253.035	23.2848	0.0920221	-3.44188	3.73423e-05	0.00220024	-	-	-	-	-	-	-	-	-	-	-	-	-	-
ENSMUST00000214387	920.669	1649.87	191.466	0.116049	-3.10719	3.92357e-05	0.00229044	-	-	-	-	-	-	-	-	-	-	-	-	-	-
ENSMUST00000144118	62.6495	117.234	8.06462	0.0687905	-3.86165	4.11237e-05	0.00238304	-	-	-	-	-	-	-	-	-	-	-	-	-	-
ENSMUST00000216586	40.9186	79.0879	2.7493	0.0347626	-4.84632	4.81412e-05	0.00270055	-	-	-	-	-	-	-	-	-	-	-	-	-	-
MSTRG.8566.4	19.6339	39.2678	0	0	-Inf	4.85384e-05	0.00271199	-	-	-	-	-	-	-	-	-	-	-	-	-	-
MSTRG.7504.2	372.173	668.927	75.4186	0.112746	-3.14886	4.88384e-05	0.00272154	-	-	-	-	-	-	-	-	-	-	-	-	-	-
ENSMUST00000181414	27.8344	53.6334	2.03553	0.0379527	-4.71965	6.26157e-05	0.00332788	-	-	-	-	-	-	-	-	-	-	-	-	-	-
MSTRG.19872.1	1980	3517.29	442.704	0.125865	-2.99005	6.3343e-05	0.00335947	-	-	-	-	-	-	-	-	-	-	-	-	-	-
ENSMUST00000198307	11.9425	23.885	0	0	-Inf	6.52608e-05	0.00344672	-	-	-	-	-	-	-	-	-	-	-	-	-	-
MSTRG.23406.1	298.323	596.645	0	0	-Inf	6.81193e-05	0.00356639	-	-	-	-	-	-	-	-	-	-	-	-	-	-
MSTRG.10343.2	816.738	1528.97	104.509	0.0683526	-3.87086	7.00345e-05	0.00365003	-	-	-	-	-	-	-	-	-	-	-	-	-	-
MSTRG.19871.1	1231.87	2187.22	276.515	0.126423	-2.98367	7.01687e-05	0.00365551	-	-	-	-	-	-	-	-	-	-	-	-	-	-
ENSMUST00000238274	48.0224	94.9508	1.09407	0.0115225	-6.43941	7.57152e-05	0.0038797	-	-	-	-	-	-	-	-	-	-	-	-	-	-
ENSMUST00000228514	17.9844	35.9687	0	0	-Inf	8.12505e-05	0.00412283	-	-	-	-	-	-	-	-	-	-	-	-	-	-
ENSMUST00000192703	319.923	571.542	68.3047	0.119509	-3.0648	8.14262e-05	0.00412716	-	-	-	-	-	-	-	-	-	-	-	-	-	-
ENSMUST00000213677	24.6963	47.7431	1.64958	0.0345512	-4.85512	8.38728e-05	0.00421649	-	-	-	-	-	-	-	-	-	-	-	-	-	-
MSTRG.6265.1	11.4199	22.8398	0	0	-Inf	8.4408e-05	0.00423498	-	-	-	-	-	-	-	-	-	-	-	-	-	-
ENSMUST00000232255	318.903	568.744	69.0617	0.121428	-3.04182	8.73171e-05	0.00436534	-	-	-	-	-	-	-	-	-	-	-	-	-	-
MSTRG.11653.1	443.517	787.874	99.1595	0.125857	-2.99014	8.86739e-05	0.00441744	-	-	-	-	-	-	-	-	-	-	-	-	-	-
ENSMUST00000195890	11.8366	23.6731	0	0	-Inf	8.90273e-05	0.00442981	-	-	-	-	-	-	-	-	-	-	-	-	-	-
MSTRG.26805.2	31.693	60.4534	2.93259	0.0485099	-4.36558	9.16425e-05	0.00453316	-	-	-	-	-	-	-	-	-	-	-	-	-	-
MSTRG.5727.1	207.118	414.235	0	0	-Inf	0.000112286	0.00531308	-	-	-	-	-	-	-	-	-	-	-	-	-	-
ENSMUST00000156387	255.204	453.498	56.9091	0.125489	-2.99437	0.000128206	0.0058964	-	-	-	-	-	-	-	-	-	-	-	-	-	-
MSTRG.20835.2	940.621	1653.18	228.064	0.137955	-2.85773	0.000134808	0.00614856	-	-	-	-	-	-	-	-	-	-	-	-	-	-
ENSMUST00000237683	507.038	891.928	122.147	0.136947	-2.86831	0.000141291	0.00638438	-	-	-	-	-	-	-	-	-	-	-	-	-	-
ENSMUST00000192078	10.6524	21.3049	0	0	-Inf	0.000151235	0.00673733	-	-	-	-	-	-	-	-	-	-	-	-	-	-
MSTRG.9386.1	334.25	589.879	78.6212	0.133284	-2.90743	0.000156517	0.00692626	-	-	-	-	-	-	-	-	-	-	-	-	-	-
ENSMUST00000234684	25.7449	49.2296	2.26017	0.0459108	-4.44502	0.000156605	0.00692772	-	-	-	-	-	-	-	-	-	-	-	-	-	-
ENSMUST00000189843	19.5415	37.9834	1.09972	0.0289527	-5.11016	0.000160741	0.00708534	-	-	-	-	-	-	-	-	-	-	-	-	-	-
ENSMUST00000161091	30.7354	59.0621	2.40877	0.0407837	-4.61586	0.000160791	0.00708534	-	-	-	-	-	-	-	-	-	-	-	-	-	-
ENSMUST00000130683	30.3992	57.6825	3.11587	0.0540177	-4.21042	0.000160897	0.00708534	-	-	-	-	-	-	-	-	-	-	-	-	-	-
ENSMUST00000222326	17.0087	33.2822	0.735246	0.0220912	-5.50038	0.000161356	0.0071031	-	-	-	-	-	-	-	-	-	-	-	-	-	-
ENSMUST00000212413	105.882	190.887	20.8767	0.109367	-3.19275	0.000163826	0.0071793	-	-	-	-	-	-	-	-	-	-	-	-	-	-
ENSMUST00000131498	10.3847	20.7694	0	0	-Inf	0.000173538	0.0075318	-	-	-	-	-	-	-	-	-	-	-	-	-	-
ENSMUST00000215297	83.6695	151.677	15.6622	0.10326	-3.27565	0.00017517	0.00758729	-	-	-	-	-	-	-	-	-	-	-	-	-	-
ENSMUST00000150255	519.554	910.66	128.447	0.141049	-2.82573	0.000179407	0.00772813	-	-	-	-	-	-	-	-	-	-	-	-	-	-
ENSMUST00000194198	22.3548	43.0145	1.69513	0.0394083	-4.66536	0.000188128	0.00804351	-	-	-	-	-	-	-	-	-	-	-	-	-	-
ENSMUST00000237123	39.8684	74.3427	5.39403	0.0725563	-3.78476	0.000193737	0.00823932	-	-	-	-	-	-	-	-	-	-	-	-	-	-
ENSMUST00000238357	60.5417	113.47	7.61338	0.067096	-3.89763	0.000207246	0.00871294	-	-	-	-	-	-	-	-	-	-	-	-	-	-
MSTRG.11357.1	71.1585	129.28	13.0366	0.10084	-3.30986	0.000211508	0.00885146	-	-	-	-	-	-	-	-	-	-	-	-	-	-
MSTRG.7504.1	1488.52	2588.28	388.759	0.1502	-2.73504	0.000216989	0.00902111	-	-	-	-	-	-	-	-	-	-	-	-	-	-
MSTRG.14382.3	718.847	1252.77	184.928	0.147616	-2.76008	0.000225377	0.00928733	-	-	-	-	-	-	-	-	-	-	-	-	-	-
ENSMUST00000233987	10.7889	21.5778	0	0	-Inf	0.000232423	0.00952491	-	-	-	-	-	-	-	-	-	-	-	-	-	-
ENSMUST00000140501	15.9524	31.1716	0.733147	0.0235197	-5.40998	0.000273592	0.0108293	-	-	-	-	-	-	-	-	-	-	-	-	-	-
ENSMUST00000213810	128.65	228.05	29.2498	0.12826	-2.96285	0.000281993	0.011098	-	-	-	-	-	-	-	-	-	-	-	-	-	-
ENSMUST00000231663	142.802	285.604	0	0	-Inf	0.000295156	0.0115134	-	-	-	-	-	-	-	-	-	-	-	-	-	-
ENSMUST00000205674	160.964	283.28	38.6473	0.136428	-2.87379	0.000303191	0.0117759	-	-	-	-	-	-	-	-	-	-	-	-	-	-
ENSMUST00000236905	32780.6	56464.7	9096.57	0.161102	-2.63395	0.000303418	0.0117811	-	-	-	-	-	-	-	-	-	-	-	-	-	-
ENSMUST00000146134	9.47172	18.9434	0	0	-Inf	0.000319905	0.0122891	-	-	-	-	-	-	-	-	-	-	-	-	-	-
ENSMUST00000238340	41.367	82.3572	0.376695	0.00457391	-7.77236	0.000326942	0.0124798	-	-	-	-	-	-	-	-	-	-	-	-	-	-
ENSMUST00000185798	70.9646	128.06	13.8688	0.108299	-3.20691	0.000336907	0.0127753	-	-	-	-	-	-	-	-	-	-	-	-	-	-
MSTRG.19741.1	303.678	528.227	79.1282	0.1498	-2.73889	0.00037169	0.0138013	-	-	-	-	-	-	-	-	-	-	-	-	-	-
ENSMUST00000209771	9.25775	18.5155	0	0	-Inf	0.000371718	0.0138013	-	-	-	-	-	-	-	-	-	-	-	-	-	-
MSTRG.1821.1	569.115	982.287	155.943	0.158755	-2.65512	0.000372194	0.0138061	-	-	-	-	-	-	-	-	-	-	-	-	-	-
MSTRG.16886.1	1010.75	1738.19	283.314	0.162994	-2.61711	0.000390068	0.0143561	-	-	-	-	-	-	-	-	-	-	-	-	-	-
ENSMUST00000234345	9.15839	18.3168	0	0	-Inf	0.000399544	0.0146366	-	-	-	-	-	-	-	-	-	-	-	-	-	-
ENSMUST00000181598	13.8653	27.1792	0.551434	0.0202888	-5.62317	0.000403286	0.0147395	-	-	-	-	-	-	-	-	-	-	-	-	-	-
MSTRG.13499.2	9.08216	18.1643	0	0	-Inf	0.000437747	0.0157486	-	-	-	-	-	-	-	-	-	-	-	-	-	-
ENSMUST00000153344	9.07537	18.1507	0	0	-Inf	0.000439051	0.015791	-	-	-	-	-	-	-	-	-	-	-	-	-	-
MSTRG.16002.1	507.813	874.456	141.17	0.161437	-2.63096	0.000439439	0.0157959	-	-	-	-	-	-	-	-	-	-	-	-	-	-
ENSMUST00000144421	30.4857	57.4536	3.51787	0.0612298	-4.02962	0.000457226	0.0163071	-	-	-	-	-	-	-	-	-	-	-	-	-	-
ENSMUST00000226598	8.94683	17.8937	0	0	-Inf	0.000464634	0.0164998	-	-	-	-	-	-	-	-	-	-	-	-	-	-
ENSMUST00000230071	630.251	1083	177.505	0.163902	-2.6091	0.000468729	0.0166125	-	-	-	-	-	-	-	-	-	-	-	-	-	-
MSTRG.26817.6	7320.37	14057.9	582.793	0.0414565	-4.59226	0.000471753	0.0166823	-	-	-	-	-	-	-	-	-	-	-	-	-	-
ENSMUST00000146337	8.96524	17.9305	0	0	-Inf	0.000474463	0.0167547	-	-	-	-	-	-	-	-	-	-	-	-	-	-
MSTRG.18475.3	306.868	529.673	84.0628	0.158707	-2.65556	0.000488323	0.0171435	-	-	-	-	-	-	-	-	-	-	-	-	-	-
ENSMUST00000161614	43.7256	79.9511	7.50009	0.0938084	-3.41414	0.000503413	0.0175364	-	-	-	-	-	-	-	-	-	-	-	-	-	-
MSTRG.11947.21	38.6173	77.2346	0	0	-Inf	0.000533242	0.0182936	-	-	-	-	-	-	-	-	-	-	-	-	-	-
ENSMUST00000143291	92.6311	163.689	21.5729	0.131792	-2.92366	0.000538974	0.0184402	-	-	-	-	-	-	-	-	-	-	-	-	-	-
ENSMUST00000212132	52.0974	94.1737	10.021	0.10641	-3.23229	0.000554474	0.0188735	-	-	-	-	-	-	-	-	-	-	-	-	-	-
ENSMUST00000234667	8.67086	17.3417	0	0	-Inf	0.000556908	0.0189359	-	-	-	-	-	-	-	-	-	-	-	-	-	-
ENSMUST00000173847	23.4313	44.2892	2.57336	0.0581035	-4.10523	0.00056665	0.0192413	-	-	-	-	-	-	-	-	-	-	-	-	-	-
ENSMUST00000173314	251.615	469.566	33.6645	0.0716928	-3.80203	0.000587412	0.0198344	-	-	-	-	-	-	-	-	-	-	-	-	-	-
MSTRG.26815.13	1572.83	3145.66	0	0	-Inf	0.000596616	0.0200856	-	-	-	-	-	-	-	-	-	-	-	-	-	-
MSTRG.23449.1	143.921	250.96	36.8813	0.146961	-2.7665	0.000599396	0.0201582	-	-	-	-	-	-	-	-	-	-	-	-	-	-
ENSMUST00000195806	8.66189	17.3238	0	0	-Inf	0.000610637	0.0204006	-	-	-	-	-	-	-	-	-	-	-	-	-	-
MSTRG.577.1	849.827	1449.95	249.709	0.172219	-2.53768	0.000613162	0.0204496	-	-	-	-	-	-	-	-	-	-	-	-	-	-
ENSMUST00000181355	21.2914	40.3594	2.22348	0.0550921	-4.18201	0.000655583	0.0215322	-	-	-	-	-	-	-	-	-	-	-	-	-	-
MSTRG.3570.13	202.641	349.801	55.4811	0.158608	-2.65647	0.000677372	0.0221099	-	-	-	-	-	-	-	-	-	-	-	-	-	-
MSTRG.13849.1	1109.26	1884.16	334.367	0.177462	-2.49442	0.000689021	0.0224338	-	-	-	-	-	-	-	-	-	-	-	-	-	-
ENSMUST00000200980	44.9017	81.3263	8.47723	0.104237	-3.26206	0.000692755	0.0225004	-	-	-	-	-	-	-	-	-	-	-	-	-	-
MSTRG.7744.1	851.066	1446.58	255.554	0.176661	-2.50095	0.000692875	0.0225004	-	-	-	-	-	-	-	-	-	-	-	-	-	-
ENSMUST00000126672	115.345	201.539	29.1512	0.144642	-2.78944	0.000694072	0.0225328	-	-	-	-	-	-	-	-	-	-	-	-	-	-
MSTRG.8797.1	30.406	56.3675	4.44461	0.0788507	-3.66473	0.000725083	0.0232426	-	-	-	-	-	-	-	-	-	-	-	-	-	-
ENSMUST00000147868	10.0807	19.9803	0.181144	0.00906612	-6.7853	0.000744401	0.0237696	-	-	-	-	-	-	-	-	-	-	-	-	-	-
ENSMUST00000151998	34.7175	63.766	5.66899	0.088903	-3.49162	0.000753967	0.0240207	-	-	-	-	-	-	-	-	-	-	-	-	-	-
ENSMUST00000180447	24.7173	46.2755	3.1591	0.0682674	-3.87266	0.000759235	0.024129	-	-	-	-	-	-	-	-	-	-	-	-	-	-
ENSMUST00000210335	21.804	41.5578	2.05021	0.0493339	-4.34128	0.000771341	0.0243837	-	-	-	-	-	-	-	-	-	-	-	-	-	-
MSTRG.26467.6	254.656	509.312	0	0	-Inf	0.000793043	0.0249263	-	-	-	-	-	-	-	-	-	-	-	-	-	-
MSTRG.8880.1	56.936	113.872	0	0	-Inf	0.000819188	0.0255196	-	-	-	-	-	-	-	-	-	-	-	-	-	-
MSTRG.16515.1	221.873	379.82	63.9255	0.168305	-2.57085	0.00086997	0.0267457	-	-	-	-	-	-	-	-	-	-	-	-	-	-
MSTRG.16887.1	2336.1	3933.94	738.255	0.187663	-2.41378	0.000880251	0.0270025	-	-	-	-	-	-	-	-	-	-	-	-	-	-
ENSMUST00000143593	387.443	689.818	85.0685	0.12332	-3.01952	0.000899038	0.0273993	-	-	-	-	-	-	-	-	-	-	-	-	-	-
ENSMUST00000187351	885.563	1495.24	275.886	0.18451	-2.43823	0.000944476	0.0284955	-	-	-	-	-	-	-	-	-	-	-	-	-	-
ENSMUST00000202307	117.517	203.688	31.346	0.153892	-2.70001	0.00094868	0.0286018	-	-	-	-	-	-	-	-	-	-	-	-	-	-
MSTRG.13724.2	427.608	724.892	130.324	0.179784	-2.47566	0.000956558	0.0287844	-	-	-	-	-	-	-	-	-	-	-	-	-	-
ENSMUST00000196625	28.0841	51.9329	4.23529	0.0815532	-3.61611	0.00100105	0.0298603	-	-	-	-	-	-	-	-	-	-	-	-	-	-
ENSMUST00000206120	333.301	564.785	101.818	0.180277	-2.47171	0.00106042	0.0312151	-	-	-	-	-	-	-	-	-	-	-	-	-	-
MSTRG.13724.1	226.639	386.269	67.0081	0.173475	-2.5272	0.00106486	0.0312982	-	-	-	-	-	-	-	-	-	-	-	-	-	-
ENSMUST00000185335	143.052	246.401	39.7037	0.161134	-2.63366	0.00108423	0.0317567	-	-	-	-	-	-	-	-	-	-	-	-	-	-
MSTRG.6940.2	95.4652	184.635	6.29543	0.0340966	-4.87423	0.00109607	0.0320135	-	-	-	-	-	-	-	-	-	-	-	-	-	-
MSTRG.12303.1	871.932	1467.73	276.131	0.188135	-2.41016	0.00109622	0.0320135	-	-	-	-	-	-	-	-	-	-	-	-	-	-
MSTRG.14493.1	902.195	1515.98	288.409	0.190246	-2.39406	0.00110707	0.0322761	-	-	-	-	-	-	-	-	-	-	-	-	-	-
ENSMUST00000051330	196.449	335.693	57.2045	0.170407	-2.55294	0.00111586	0.0324773	-	-	-	-	-	-	-	-	-	-	-	-	-	-
ENSMUST00000149300	525.112	884.722	165.503	0.187067	-2.41837	0.00112824	0.0327424	-	-	-	-	-	-	-	-	-	-	-	-	-	-
ENSMUST00000143346	47.621	85.1296	10.1125	0.118789	-3.07353	0.00115728	0.0333899	-	-	-	-	-	-	-	-	-	-	-	-	-	-
MSTRG.10339.8	12307.5	20573.8	4041.24	0.196427	-2.34794	0.00115898	0.0334118	-	-	-	-	-	-	-	-	-	-	-	-	-	-
ENSMUST00000148132	146.463	251.267	41.6591	0.165796	-2.59252	0.00116804	0.0336346	-	-	-	-	-	-	-	-	-	-	-	-	-	-
ENSMUST00000202511	28.7797	52.9446	4.61486	0.0871638	-3.52013	0.00117827	0.033823	-	-	-	-	-	-	-	-	-	-	-	-	-	-
ENSMUST00000218151	78.5005	137.149	19.8521	0.144749	-2.78838	0.00118122	0.0338831	-	-	-	-	-	-	-	-	-	-	-	-	-	-
ENSMUST00000230340	174.172	297.437	50.9061	0.171149	-2.54667	0.00119409	0.0341436	-	-	-	-	-	-	-	-	-	-	-	-	-	-
ENSMUST00000124643	54.8901	97.3603	12.4199	0.127567	-2.97068	0.00121281	0.0345383	-	-	-	-	-	-	-	-	-	-	-	-	-	-
MSTRG.16884.1	1216.24	2033.39	399.099	0.196273	-2.34907	0.0012602	0.0356231	-	-	-	-	-	-	-	-	-	-	-	-	-	-
MSTRG.17109.1	84.7571	147.166	22.3485	0.151859	-2.71919	0.00127521	0.0359668	-	-	-	-	-	-	-	-	-	-	-	-	-	-
ENSMUST00000210105	40.3096	72.409	8.21017	0.113386	-3.14069	0.00131912	0.0368679	-	-	-	-	-	-	-	-	-	-	-	-	-	-
MSTRG.17629.2	41.3534	74.1923	8.51449	0.114762	-3.12328	0.0013279	0.0370622	-	-	-	-	-	-	-	-	-	-	-	-	-	-
ENSMUST00000128806	7.58798	15.176	0	0	-Inf	0.00134923	0.0375022	-	-	-	-	-	-	-	-	-	-	-	-	-	-
MSTRG.14382.2	1356.15	2261.02	451.284	0.199593	-2.32486	0.00136763	0.0378307	-	-	-	-	-	-	-	-	-	-	-	-	-	-
ENSMUST00000155178	7.5058	15.0116	0	0	-Inf	0.00140248	0.0386056	-	-	-	-	-	-	-	-	-	-	-	-	-	-
ENSMUST00000140041	51.2369	90.6466	11.8272	0.130476	-2.93814	0.00140267	0.0386056	-	-	-	-	-	-	-	-	-	-	-	-	-	-
ENSMUST00000161529	35.3898	64.0041	6.77557	0.105861	-3.23975	0.00141585	0.0388752	-	-	-	-	-	-	-	-	-	-	-	-	-	-
ENSMUST00000228929	30.3171	57.1737	3.46041	0.0605245	-4.04634	0.00143559	0.0393316	-	-	-	-	-	-	-	-	-	-	-	-	-	-
ENSMUST00000150782	1949.17	3248.51	649.822	0.200037	-2.32166	0.00145463	0.0397328	-	-	-	-	-	-	-	-	-	-	-	-	-	-
ENSMUST00000189489	40.0962	71.8969	8.29555	0.115381	-3.11552	0.00148384	0.0404085	-	-	-	-	-	-	-	-	-	-	-	-	-	-
MSTRG.15583.11	1039.26	1733.25	345.273	0.199205	-2.32767	0.00150232	0.0407449	-	-	-	-	-	-	-	-	-	-	-	-	-	-
MSTRG.3949.2	477.954	800.842	155.066	0.193628	-2.36864	0.00154102	0.0415535	-	-	-	-	-	-	-	-	-	-	-	-	-	-
ENSMUST00000217413	366.91	614.296	119.523	0.19457	-2.36164	0.00158311	0.0423811	-	-	-	-	-	-	-	-	-	-	-	-	-	-
MSTRG.13415.1	176.186	298.717	53.6545	0.179616	-2.47701	0.00158584	0.0424361	-	-	-	-	-	-	-	-	-	-	-	-	-	-
ENSMUST00000237035	7.27995	14.5599	0	0	-Inf	0.00161023	0.0428891	-	-	-	-	-	-	-	-	-	-	-	-	-	-
MSTRG.13724.3	196.079	331.69	60.4673	0.182301	-2.45561	0.00164624	0.0436093	-	-	-	-	-	-	-	-	-	-	-	-	-	-
ENSMUST00000238352	200.629	338.148	63.1109	0.186637	-2.42169	0.00172936	0.0452703	-	-	-	-	-	-	-	-	-	-	-	-	-	-
ENSMUST00000148066	17.1112	32.3783	1.84403	0.0569525	-4.1341	0.00175141	0.0457551	-	-	-	-	-	-	-	-	-	-	-	-	-	-
ENSMUST00000236612	61.3147	106.853	15.7761	0.147642	-2.75982	0.00182959	0.0473352	-	-	-	-	-	-	-	-	-	-	-	-	-	-
ENSMUST00000234397	53.5726	94.2648	12.8805	0.136642	-2.87153	0.00183752	0.0475211	-	-	-	-	-	-	-	-	-	-	-	-	-	-
MSTRG.20398.1	49.0635	86.6215	11.5055	0.132825	-2.9124	0.00184855	0.0477183	-	-	-	-	-	-	-	-	-	-	-	-	-	-
ENSMUST00000140003	369.772	617.352	122.192	0.197929	-2.33695	0.0018663	0.0480784	-	-	-	-	-	-	-	-	-	-	-	-	-	-
ENSMUST00000156790	311.997	520.468	103.527	0.198911	-2.32981	0.00189454	0.0486399	-	-	-	-	-	-	-	-	-	-	-	-	-	-
ENSMUST00000236086	776.555	1287.59	265.516	0.206211	-2.27781	0.00190453	0.0488244	-	-	-	-	-	-	-	-	-	-	-	-	-	-
ENSMUST00000147231	81.7158	140.786	22.6453	0.160848	-2.63623	0.00191039	0.048915	-	-	-	-	-	-	-	-	-	-	-	-	-	-
MSTRG.16890.1	2180.43	3598.39	762.471	0.211893	-2.23859	0.00192471	0.0491522	-	-	-	-	-	-	-	-	-	-	-	-	-	-
ENSMUST00000212450	127.083	215.598	38.5679	0.178888	-2.48287	0.00196557	0.0499732	-	-	-	-	-	-	-	-	-	-	-	-	-	-
MSTRG.18630.1	171.561	289.273	53.8484	0.186151	-2.42546	0.00198042	0.0502903	-	-	-	-	-	-	-	-	-	-	-	-	-	-
ENSMUST00000199486	7.03617	14.0723	0	0	-Inf	0.00198494	0.0503749	-	-	-	-	-	-	-	-	-	-	-	-	-	-
ENSMUST00000185973	40.6813	72.3519	9.01064	0.124539	-3.00533	0.00207211	0.0520954	-	-	-	-	-	-	-	-	-	-	-	-	-	-
MSTRG.20311.7	320.111	588.463	51.7591	0.0879564	-3.50707	0.00209263	0.0525068	-	-	-	-	-	-	-	-	-	-	-	-	-	-
ENSMUST00000137257	7.02016	14.0403	0	0	-Inf	0.00212846	0.053258	-	-	-	-	-	-	-	-	-	-	-	-	-	-
ENSMUST00000151820	6.88695	13.7739	0	0	-Inf	0.00220139	0.0547144	-	-	-	-	-	-	-	-	-	-	-	-	-	-
ENSMUST00000224095	883.491	1456.37	310.611	0.213277	-2.2292	0.00226845	0.0558756	-	-	-	-	-	-	-	-	-	-	-	-	-	-
ENSMUST00000235256	16.863	32.6392	1.08686	0.0332994	-4.90836	0.00228748	0.0562021	-	-	-	-	-	-	-	-	-	-	-	-	-	-
MSTRG.26819.2	132.011	264.021	0	0	-Inf	0.00235823	0.0575264	-	-	-	-	-	-	-	-	-	-	-	-	-	-
ENSMUST00000185313	44.4829	78.2719	10.6939	0.136625	-2.87171	0.00238907	0.0580212	-	-	-	-	-	-	-	-	-	-	-	-	-	-
MSTRG.14200.23	2243.68	3672.47	814.894	0.221893	-2.17206	0.00239957	0.0582314	-	-	-	-	-	-	-	-	-	-	-	-	-	-
ENSMUST00000204442	40.6641	71.8776	9.45062	0.131482	-2.92706	0.00251769	0.0603449	-	-	-	-	-	-	-	-	-	-	-	-	-	-
ENSMUST00000135670	12.3588	23.7911	0.926451	0.038941	-4.68257	0.0025301	0.0605671	-	-	-	-	-	-	-	-	-	-	-	-	-	-
ENSMUST00000139185	80.1176	137.02	23.2147	0.169425	-2.56128	0.0025347	0.0606259	-	-	-	-	-	-	-	-	-	-	-	-	-	-
MSTRG.3946.1	331.886	550.075	113.696	0.206692	-2.27444	0.00255394	0.0610212	-	-	-	-	-	-	-	-	-	-	-	-	-	-
ENSMUST00000214720	21.5146	39.71	3.3192	0.0835859	-3.5806	0.00261186	0.062084	-	-	-	-	-	-	-	-	-	-	-	-	-	-
MSTRG.17812.2	668.756	1101.57	235.936	0.214181	-2.2231	0.00265467	0.0628178	-	-	-	-	-	-	-	-	-	-	-	-	-	-
MSTRG.4817.1	213.763	355.341	72.1853	0.203144	-2.29943	0.00271495	0.0638681	-	-	-	-	-	-	-	-	-	-	-	-	-	-
ENSMUST00000189071	11.2731	21.8028	0.743268	0.0340904	-4.87449	0.0027677	0.064705	-	-	-	-	-	-	-	-	-	-	-	-	-	-
ENSMUST00000235357	889.296	1454.76	323.834	0.222603	-2.16746	0.00284549	0.0660292	-	-	-	-	-	-	-	-	-	-	-	-	-	-
MSTRG.6679.1	681.591	1117.25	245.935	0.220126	-2.1836	0.00284576	0.0660292	-	-	-	-	-	-	-	-	-	-	-	-	-	-
ENSMUST00000181438	27.369	49.3658	5.37223	0.108825	-3.19992	0.00290516	0.0669284	-	-	-	-	-	-	-	-	-	-	-	-	-	-
ENSMUST00000181485	303.78	501.214	106.346	0.212177	-2.23666	0.00292801	0.067332	-	-	-	-	-	-	-	-	-	-	-	-	-	-
MSTRG.13499.1	90.4859	153.316	27.6562	0.180388	-2.47083	0.00300752	0.0686358	-	-	-	-	-	-	-	-	-	-	-	-	-	-
ENSMUST00000193775	24.4566	44.4696	4.44356	0.0999235	-3.32303	0.00302742	0.0689511	-	-	-	-	-	-	-	-	-	-	-	-	-	-
ENSMUST00000196283	29.0654	56.2474	1.88347	0.0334855	-4.90032	0.00305344	0.0693333	-	-	-	-	-	-	-	-	-	-	-	-	-	-
MSTRG.28433.7	1318.57	2148.2	488.935	0.227602	-2.13542	0.003143	0.0709275	-	-	-	-	-	-	-	-	-	-	-	-	-	-
ENSMUST00000237417	11.8866	22.8557	0.917483	0.0401424	-4.63873	0.00314845	0.0710185	-	-	-	-	-	-	-	-	-	-	-	-	-	-
ENSMUST00000225064	155.933	259.122	52.7443	0.20355	-2.29654	0.00316152	0.0711737	-	-	-	-	-	-	-	-	-	-	-	-	-	-
ENSMUST00000222173	60.8791	104.653	17.105	0.163445	-2.61312	0.00320078	0.0717507	-	-	-	-	-	-	-	-	-	-	-	-	-	-
MSTRG.8436.1	2232.64	3637.6	827.676	0.227534	-2.13585	0.00320541	0.0718291	-	-	-	-	-	-	-	-	-	-	-	-	-	-
ENSMUST00000142815	304.753	501.071	108.434	0.216404	-2.2082	0.00320856	0.0718825	-	-	-	-	-	-	-	-	-	-	-	-	-	-
ENSMUST00000181943	51.0501	88.4288	13.6715	0.154604	-2.69335	0.00325387	0.0726446	-	-	-	-	-	-	-	-	-	-	-	-	-	-
ENSMUST00000214091	6.39839	12.7968	0	0	-Inf	0.00327428	0.0729455	-	-	-	-	-	-	-	-	-	-	-	-	-	-
MSTRG.1801.9	264.744	436.423	93.0651	0.213245	-2.22942	0.0033567	0.0744144	-	-	-	-	-	-	-	-	-	-	-	-	-	-
MSTRG.11352.20	10940.1	21880.3	0	0	-Inf	0.00337552	0.0746875	-	-	-	-	-	-	-	-	-	-	-	-	-	-
ENSMUST00000135358	8.95712	17.552	0.362288	0.0206409	-5.59835	0.00338815	0.0749275	-	-	-	-	-	-	-	-	-	-	-	-	-	-
MSTRG.12142.2	51.8021	94.7813	8.82295	0.0930874	-3.42527	0.0034317	0.0756219	-	-	-	-	-	-	-	-	-	-	-	-	-	-
ENSMUST00000225872	15.3954	28.9526	1.83811	0.063487	-3.9774	0.00344203	0.0757349	-	-	-	-	-	-	-	-	-	-	-	-	-	-
MSTRG.1825.2	325.037	533.107	116.968	0.219408	-2.18831	0.00345179	0.0758571	-	-	-	-	-	-	-	-	-	-	-	-	-	-
ENSMUST00000181255	17.4763	34.9527	0	0	-Inf	0.00346686	0.0760957	-	-	-	-	-	-	-	-	-	-	-	-	-	-
ENSMUST00000154820	6.34264	12.6853	0	0	-Inf	0.00347429	0.0761897	-	-	-	-	-	-	-	-	-	-	-	-	-	-
ENSMUST00000181398	19.9169	36.6817	3.15214	0.0859323	-3.54066	0.00348841	0.0764226	-	-	-	-	-	-	-	-	-	-	-	-	-	-
ENSMUST00000199138	858.29	1394.64	321.937	0.230839	-2.11504	0.00349443	0.0765149	-	-	-	-	-	-	-	-	-	-	-	-	-	-
MSTRG.6191.1	33.6604	59.8092	7.51158	0.125592	-2.99318	0.00350037	0.0765785	-	-	-	-	-	-	-	-	-	-	-	-	-	-
ENSMUST00000211302	308.973	506.193	111.754	0.220773	-2.17936	0.00350233	0.0766081	-	-	-	-	-	-	-	-	-	-	-	-	-	-
ENSMUST00000168960	39.9115	69.8928	9.93032	0.142079	-2.81523	0.00355024	0.0774017	-	-	-	-	-	-	-	-	-	-	-	-	-	-
MSTRG.10725.22	757.665	1515.15	0.181144	0.000119555	-13.03	0.00356118	0.0776	-	-	-	-	-	-	-	-	-	-	-	-	-	-
ENSMUST00000144096	11.5822	22.2586	0.90572	0.0406908	-4.61915	0.00357445	0.0777819	-	-	-	-	-	-	-	-	-	-	-	-	-	-
ENSMUST00000189899	87.3241	147.197	27.4516	0.186496	-2.42278	0.00358561	0.077971	-	-	-	-	-	-	-	-	-	-	-	-	-	-
MSTRG.12142.1	918.54	1492.76	344.323	0.230662	-2.11615	0.00366822	0.0794121	-	-	-	-	-	-	-	-	-	-	-	-	-	-
ENSMUST00000224276	31.5019	55.9327	7.07101	0.12642	-2.9837	0.00371159	0.0800767	-	-	-	-	-	-	-	-	-	-	-	-	-	-
ENSMUST00000228024	279.527	458.168	100.887	0.220196	-2.18314	0.00380285	0.0816552	-	-	-	-	-	-	-	-	-	-	-	-	-	-
ENSMUST00000152799	25.1688	45.3893	4.94829	0.109019	-3.19735	0.00380599	0.0816811	-	-	-	-	-	-	-	-	-	-	-	-	-	-
MSTRG.6368.7	12.9721	25.9442	0	0	-Inf	0.00380816	0.0817	-	-	-	-	-	-	-	-	-	-	-	-	-	-
MSTRG.4817.2	144.741	239.853	49.6287	0.206913	-2.2729	0.00381498	0.0817908	-	-	-	-	-	-	-	-	-	-	-	-	-	-
ENSMUST00000126642	41.0736	71.697	10.4501	0.145754	-2.7784	0.00387054	0.0824922	-	-	-	-	-	-	-	-	-	-	-	-	-	-
ENSMUST00000211317	54.6506	94.0085	15.2927	0.162673	-2.61995	0.00390741	0.0830538	-	-	-	-	-	-	-	-	-	-	-	-	-	-
MSTRG.4941.1	53.2219	91.5433	14.9006	0.16277	-2.61909	0.00398631	0.0841507	-	-	-	-	-	-	-	-	-	-	-	-	-	-
MSTRG.22189.1	335.691	547.01	124.373	0.227368	-2.1369	0.00400364	0.0844355	-	-	-	-	-	-	-	-	-	-	-	-	-	-
ENSMUST00000227576	6.17181	12.3436	0	0	-Inf	0.00403336	0.0847902	-	-	-	-	-	-	-	-	-	-	-	-	-	-
MSTRG.20835.1	513.089	1026.18	0	0	-Inf	0.00415574	0.0865847	-	-	-	-	-	-	-	-	-	-	-	-	-	-
ENSMUST00000210181	6.07048	12.141	0	0	-Inf	0.00424656	0.0880272	-	-	-	-	-	-	-	-	-	-	-	-	-	-
MSTRG.6680.1	506.415	820.219	192.611	0.234829	-2.09032	0.00429967	0.0888801	-	-	-	-	-	-	-	-	-	-	-	-	-	-
ENSMUST00000180471	22.6858	41.1482	4.22337	0.102638	-3.28436	0.00432316	0.0892489	-	-	-	-	-	-	-	-	-	-	-	-	-	-
MSTRG.12921.1	73.2889	123.682	22.8962	0.185122	-2.43345	0.00443535	0.0909288	-	-	-	-	-	-	-	-	-	-	-	-	-	-
ENSMUST00000050921	15.2671	28.485	2.04914	0.0719375	-3.79711	0.00446514	0.0913297	-	-	-	-	-	-	-	-	-	-	-	-	-	-
MSTRG.8794.1	30.5152	53.9953	7.03507	0.13029	-2.9402	0.00452371	0.0922177	-	-	-	-	-	-	-	-	-	-	-	-	-	-
ENSMUST00000219581	33.4984	58.893	8.10386	0.137603	-2.86142	0.00454233	0.092499	-	-	-	-	-	-	-	-	-	-	-	-	-	-
MSTRG.14412.2	21.8298	43.6596	0	0	-Inf	0.00459144	0.0931893	-	-	-	-	-	-	-	-	-	-	-	-	-	-
MSTRG.20920.1	1048.26	1690.06	406.465	0.240504	-2.05587	0.0046112	0.0934853	-	-	-	-	-	-	-	-	-	-	-	-	-	-
MSTRG.10959.1	623.4	1006.52	240.284	0.238728	-2.06656	0.00475638	0.095722	-	-	-	-	-	-	-	-	-	-	-	-	-	-
MSTRG.3848.1	5.94295	11.8859	0	0	-Inf	0.00482887	0.0968111	-	-	-	-	-	-	-	-	-	-	-	-	-	-
ENSMUST00000222823	65.5452	110.921	20.1693	0.181835	-2.4593	0.00486426	0.0974433	-	-	-	-	-	-	-	-	-	-	-	-	-	-
MSTRG.11698.1	301.744	489.504	113.985	0.232858	-2.10248	0.0048707	0.0975569	-	-	-	-	-	-	-	-	-	-	-	-	-	-
ENSMUST00000152663	11.3221	22.6442	0	0	-Inf	0.00488385	0.0976808	-	-	-	-	-	-	-	-	-	-	-	-	-	-
MSTRG.12137.1	3589.08	5751.34	1426.83	0.248086	-2.01109	0.00495869	0.0988483	-	-	-	-	-	-	-	-	-	-	-	-	-	-
ENSMUST00000198395	75.4544	126.66	24.2485	0.191445	-2.385	0.0049782	0.099107	-	-	-	-	-	-	-	-	-	-	-	-	-	-
ENSMUST00000141639	5.93504	11.8701	0	0	-Inf	0.00500651	0.0995199	-	-	-	-	-	-	-	-	-	-	-	-	-	-
ENSMUST00000191526	7.31903	14.6381	0	0	-Inf	0.00503258	0.0997871	-	-	-	-	-	-	-	-	-	-	-	-	-	-
ENSMUST00000180777	5.90867	11.8173	0	0	-Inf	0.00507426	0.10044	-	-	-	-	-	-	-	-	-	-	-	-	-	-
MSTRG.3488.1	20.909	41.818	0	0	-Inf	0.00508634	0.100601	-	-	-	-	-	-	-	-	-	-	-	-	-	-
ENSMUST00000129834	1460.24	2341.62	578.872	0.24721	-2.01619	0.00515864	0.101601	-	-	-	-	-	-	-	-	-	-	-	-	-	-
MSTRG.8840.1	34.4709	62.8842	6.05763	0.0963299	-3.37587	0.00523618	0.102818	-	-	-	-	-	-	-	-	-	-	-	-	-	-
MSTRG.20078.1	77.8217	130.257	25.3868	0.194898	-2.35921	0.00543794	0.105605	-	-	-	-	-	-	-	-	-	-	-	-	-	-
ENSMUST00000162579	52.8322	89.8379	15.8264	0.176167	-2.50499	0.00544685	0.105713	-	-	-	-	-	-	-	-	-	-	-	-	-	-
ENSMUST00000211650	13.4772	26.4029	0.551434	0.0208854	-5.58136	0.0054558	0.105821	-	-	-	-	-	-	-	-	-	-	-	-	-	-
ENSMUST00000233518	109.067	180.272	37.8615	0.210024	-2.25137	0.00551576	0.106657	-	-	-	-	-	-	-	-	-	-	-	-	-	-
ENSMUST00000181760	24.4823	45.0093	3.95529	0.0878772	-3.50837	0.0056165	0.108017	-	-	-	-	-	-	-	-	-	-	-	-	-	-
ENSMUST00000148457	21.5936	38.9777	4.20953	0.107998	-3.21092	0.00568092	0.108856	-	-	-	-	-	-	-	-	-	-	-	-	-	-
ENSMUST00000189639	8.71069	17.2402	0.181144	0.0105071	-6.5725	0.005709	0.109191	-	-	-	-	-	-	-	-	-	-	-	-	-	-
MSTRG.23636.1	474.713	760.899	188.528	0.24777	-2.01293	0.00584681	0.111204	-	-	-	-	-	-	-	-	-	-	-	-	-	-
ENSMUST00000136201	161.556	276.624	46.4886	0.168057	-2.57297	0.0058627	0.111439	-	-	-	-	-	-	-	-	-	-	-	-	-	-
ENSMUST00000236043	59.148	99.8557	18.4402	0.184669	-2.43699	0.00587717	0.11163	-	-	-	-	-	-	-	-	-	-	-	-	-	-
MSTRG.25839.1	77.0348	128.484	25.5858	0.199136	-2.32817	0.00589736	0.111879	-	-	-	-	-	-	-	-	-	-	-	-	-	-
ENSMUST00000224856	12.497	24.994	0	0	-Inf	0.00594468	0.112473	-	-	-	-	-	-	-	-	-	-	-	-	-	-
ENSMUST00000210289	5.66439	11.3288	0	0	-Inf	0.0061369	0.114957	-	-	-	-	-	-	-	-	-	-	-	-	-	-
MSTRG.12004.6	505.946	966.441	45.4519	0.0470302	-4.41027	0.00616897	0.115301	-	-	-	-	-	-	-	-	-	-	-	-	-	-
MSTRG.26704.1	187.476	304.269	70.6826	0.232303	-2.10592	0.00617467	0.115316	-	-	-	-	-	-	-	-	-	-	-	-	-	-
MSTRG.25222.12	18.2682	36.5364	0	0	-Inf	0.00619634	0.115659	-	-	-	-	-	-	-	-	-	-	-	-	-	-
MSTRG.13439.13	2925.97	5851.93	0	0	-Inf	0.00620701	0.115772	-	-	-	-	-	-	-	-	-	-	-	-	-	-
ENSMUST00000123009	12.6615	25.323	0	0	-Inf	0.00623389	0.116166	-	-	-	-	-	-	-	-	-	-	-	-	-	-
MSTRG.20701.1	201.397	326.043	76.7513	0.235402	-2.0868	0.00630952	0.117148	-	-	-	-	-	-	-	-	-	-	-	-	-	-
ENSMUST00000231405	8654.58	13732.5	3576.63	0.260449	-1.94093	0.00632069	0.117304	-	-	-	-	-	-	-	-	-	-	-	-	-	-
ENSMUST00000228430	5.57706	11.1541	0	0	-Inf	0.00642256	0.118759	-	-	-	-	-	-	-	-	-	-	-	-	-	-
ENSMUST00000181032	81.902	135.715	28.0887	0.206968	-2.27252	0.00645642	0.11921	-	-	-	-	-	-	-	-	-	-	-	-	-	-
ENSMUST00000199664	28.4215	50.0256	6.81734	0.136277	-2.87539	0.00652713	0.12015	-	-	-	-	-	-	-	-	-	-	-	-	-	-
ENSMUST00000189386	133.954	218.649	49.2591	0.225288	-2.15015	0.00655372	0.120496	-	-	-	-	-	-	-	-	-	-	-	-	-	-
ENSMUST00000186875	65.3192	109.284	21.3542	0.195401	-2.35549	0.00655906	0.120577	-	-	-	-	-	-	-	-	-	-	-	-	-	-
ENSMUST00000208263	28.2618	49.6799	6.84371	0.137756	-2.85981	0.00658455	0.120782	-	-	-	-	-	-	-	-	-	-	-	-	-	-
MSTRG.12139.1	1667.89	2648.24	687.551	0.259626	-1.94549	0.00671126	0.122449	-	-	-	-	-	-	-	-	-	-	-	-	-	-
ENSMUST00000111270	362.37	578.712	146.028	0.252332	-1.9866	0.00671437	0.122452	-	-	-	-	-	-	-	-	-	-	-	-	-	-
MSTRG.22067.62	425.012	850.024	0	0	-Inf	0.00675069	0.122937	-	-	-	-	-	-	-	-	-	-	-	-	-	-
ENSMUST00000180741	5.53395	11.0679	0	0	-Inf	0.00678346	0.123327	-	-	-	-	-	-	-	-	-	-	-	-	-	-
ENSMUST00000067599	82.7238	136.5	28.9479	0.212073	-2.23737	0.00706902	0.126978	-	-	-	-	-	-	-	-	-	-	-	-	-	-
ENSMUST00000181876	9.70342	19.4068	0	0	-Inf	0.00707304	0.127032	-	-	-	-	-	-	-	-	-	-	-	-	-	-
ENSMUST00000189560	5.51526	11.0305	0	0	-Inf	0.00707627	0.127072	-	-	-	-	-	-	-	-	-	-	-	-	-	-
MSTRG.20029.3	25.4301	44.9778	5.88234	0.130783	-2.93475	0.00710231	0.127449	-	-	-	-	-	-	-	-	-	-	-	-	-	-
ENSMUST00000193864	14123.8	22325	5922.71	0.265295	-1.91433	0.0071166	0.127633	-	-	-	-	-	-	-	-	-	-	-	-	-	-
MSTRG.20717.1	58.9294	98.7334	19.1254	0.193708	-2.36805	0.00714022	0.127857	-	-	-	-	-	-	-	-	-	-	-	-	-	-
ENSMUST00000180751	56.2517	103.518	8.98552	0.0868017	-3.52613	0.00714618	0.127946	-	-	-	-	-	-	-	-	-	-	-	-	-	-
MSTRG.23367.8	183.914	363.381	4.44696	0.0122377	-6.35252	0.00714956	0.127988	-	-	-	-	-	-	-	-	-	-	-	-	-	-
ENSMUST00000218103	20.7969	37.3623	4.23156	0.113258	-3.14232	0.00715223	0.12799	-	-	-	-	-	-	-	-	-	-	-	-	-	-
MSTRG.6829.1	86.3996	142.39	30.4089	0.21356	-2.22728	0.00717017	0.128194	-	-	-	-	-	-	-	-	-	-	-	-	-	-
MSTRG.9079.3	243.819	420.179	67.4588	0.160548	-2.63893	0.00720426	0.128658	-	-	-	-	-	-	-	-	-	-	-	-	-	-
ENSMUST00000183514	41.7974	71.3155	12.2792	0.172182	-2.538	0.00726694	0.129357	-	-	-	-	-	-	-	-	-	-	-	-	-	-
MSTRG.21831.16	14.3195	28.639	0	0	-Inf	0.00729647	0.129652	-	-	-	-	-	-	-	-	-	-	-	-	-	-
MSTRG.12530.1	458.886	747.615	170.157	0.227599	-2.13543	0.00741662	0.130933	-	-	-	-	-	-	-	-	-	-	-	-	-	-
ENSMUST00000195991	26.2073	46.1617	6.253	0.135459	-2.88407	0.00744525	0.131255	-	-	-	-	-	-	-	-	-	-	-	-	-	-
ENSMUST00000211167	115.786	188.555	43.0167	0.228139	-2.13202	0.00758308	0.13287	-	-	-	-	-	-	-	-	-	-	-	-	-	-
MSTRG.22225.1	384.209	612.099	156.319	0.255382	-1.96927	0.00758542	0.132874	-	-	-	-	-	-	-	-	-	-	-	-	-	-
MSTRG.26526.39	2151.62	4303.24	0	0	-Inf	0.00760921	0.133161	-	-	-	-	-	-	-	-	-	-	-	-	-	-
ENSMUST00000153443	668.734	1060	277.464	0.261757	-1.9337	0.00761262	0.133184	-	-	-	-	-	-	-	-	-	-	-	-	-	-
MSTRG.3223.3	149.812	242.956	56.6681	0.233245	-2.10008	0.00768357	0.134128	-	-	-	-	-	-	-	-	-	-	-	-	-	-
MSTRG.8797.2	8.52987	17.0597	0	0	-Inf	0.00768602	0.134128	-	-	-	-	-	-	-	-	-	-	-	-	-	-
ENSMUST00000221447	55.9844	93.8039	18.165	0.193649	-2.36849	0.00770831	0.13439	-	-	-	-	-	-	-	-	-	-	-	-	-	-
MSTRG.18758.1	67.3929	111.536	23.2501	0.208454	-2.2622	0.00771405	0.134413	-	-	-	-	-	-	-	-	-	-	-	-	-	-
ENSMUST00000237857	24.7706	43.8535	5.68766	0.129697	-2.94678	0.00772219	0.134487	-	-	-	-	-	-	-	-	-	-	-	-	-	-
MSTRG.8255.12	1933.94	3867.87	0	0	-Inf	0.00774647	0.134835	-	-	-	-	-	-	-	-	-	-	-	-	-	-
ENSMUST00000232991	107.897	175.935	39.8579	0.226549	-2.1421	0.00775183	0.134873	-	-	-	-	-	-	-	-	-	-	-	-	-	-
ENSMUST00000136217	613.227	972.086	254.369	0.261673	-1.93416	0.0078389	0.135937	-	-	-	-	-	-	-	-	-	-	-	-	-	-
MSTRG.12136.1	4140.74	6519.1	1762.38	0.270341	-1.88715	0.00806781	0.138558	-	-	-	-	-	-	-	-	-	-	-	-	-	-
ENSMUST00000220827	35.0072	60.1524	9.86191	0.163949	-2.60868	0.00810137	0.139021	-	-	-	-	-	-	-	-	-	-	-	-	-	-
ENSMUST00000237374	31.0731	53.9399	8.20631	0.152138	-2.71655	0.00810973	0.139118	-	-	-	-	-	-	-	-	-	-	-	-	-	-
MSTRG.13096.1	1055.86	1663.89	447.819	0.269139	-1.89358	0.00814161	0.139419	-	-	-	-	-	-	-	-	-	-	-	-	-	-
ENSMUST00000181043	66.8384	111.067	22.6095	0.203565	-2.29644	0.00822486	0.140359	-	-	-	-	-	-	-	-	-	-	-	-	-	-
ENSMUST00000219623	496.821	786.582	207.06	0.26324	-1.92555	0.00831125	0.141413	-	-	-	-	-	-	-	-	-	-	-	-	-	-
ENSMUST00000219541	33.998	58.6254	9.37066	0.15984	-2.6453	0.00833487	0.141701	-	-	-	-	-	-	-	-	-	-	-	-	-	-
ENSMUST00000236943	234.661	375.253	94.0699	0.250684	-1.99606	0.00840153	0.142336	-	-	-	-	-	-	-	-	-	-	-	-	-	-
ENSMUST00000127107	5.24633	10.4927	0	0	-Inf	0.008422	0.142568	-	-	-	-	-	-	-	-	-	-	-	-	-	-
ENSMUST00000197967	218.631	349.606	87.6569	0.250731	-1.99579	0.00861133	0.144957	-	-	-	-	-	-	-	-	-	-	-	-	-	-
ENSMUST00000207816	7.62726	15.2545	0	0	-Inf	0.00863019	0.145121	-	-	-	-	-	-	-	-	-	-	-	-	-	-
ENSMUST00000183966	8.65347	17.3069	0	0	-Inf	0.00870337	0.145924	-	-	-	-	-	-	-	-	-	-	-	-	-	-
ENSMUST00000225651	299.166	475.783	122.549	0.257572	-1.95695	0.00880552	0.147266	-	-	-	-	-	-	-	-	-	-	-	-	-	-
MSTRG.19069.1	1303.66	2051.76	555.569	0.270777	-1.88482	0.0088588	0.147913	-	-	-	-	-	-	-	-	-	-	-	-	-	-
ENSMUST00000219113	24.9609	43.8317	6.09017	0.138944	-2.84742	0.00902102	0.149704	-	-	-	-	-	-	-	-	-	-	-	-	-	-
ENSMUST00000229708	51.562	86.347	16.777	0.194298	-2.36366	0.00903821	0.149848	-	-	-	-	-	-	-	-	-	-	-	-	-	-
MSTRG.19018.1	238.28	379.951	96.6097	0.254269	-1.97557	0.00908065	0.150335	-	-	-	-	-	-	-	-	-	-	-	-	-	-
ENSMUST00000222188	157.325	252.066	62.5832	0.248281	-2.00995	0.00918663	0.151351	-	-	-	-	-	-	-	-	-	-	-	-	-	-
ENSMUST00000199007	94.4096	153.734	35.0853	0.228221	-2.1315	0.00922052	0.151677	-	-	-	-	-	-	-	-	-	-	-	-	-	-
MSTRG.11352.16	54750.6	109496	5.65042	5.16041e-05	-14.2422	0.00923978	0.151895	-	-	-	-	-	-	-	-	-	-	-	-	-	-
ENSMUST00000206001	6.00202	12.004	0	0	-Inf	0.00945034	0.154054	-	-	-	-	-	-	-	-	-	-	-	-	-	-
ENSMUST00000202545	44.6895	78.2766	11.1024	0.141835	-2.81771	0.00958911	0.155595	-	-	-	-	-	-	-	-	-	-	-	-	-	-
MSTRG.11789.1	45.6859	76.6982	14.6736	0.191317	-2.38597	0.009832	0.158255	-	-	-	-	-	-	-	-	-	-	-	-	-	-
MSTRG.611.1	49.3915	82.6524	16.1307	0.195163	-2.35725	0.00990942	0.159096	-	-	-	-	-	-	-	-	-	-	-	-	-	-
ENSMUST00000199676	40.5774	68.6217	12.533	0.182639	-2.45293	0.00993521	0.159348	-	-	-	-	-	-	-	-	-	-	-	-	-	-
ENSMUST00000180558	20.0679	35.6874	4.4483	0.124646	-3.00409	0.00996593	0.15978	-	-	-	-	-	-	-	-	-	-	-	-	-	-
ENSMUST00000218132	401.736	633.008	170.465	0.269293	-1.89275	0.0101062	0.161252	-	-	-	-	-	-	-	-	-	-	-	-	-	-
ENSMUST00000145576	80.2739	131.131	29.4164	0.224328	-2.15632	0.0101303	0.161494	-	-	-	-	-	-	-	-	-	-	-	-	-	-
ENSMUST00000212669	12.1576	22.6477	1.66761	0.0736328	-3.76351	0.0101786	0.162038	-	-	-	-	-	-	-	-	-	-	-	-	-	-
ENSMUST00000217201	52.8119	87.6996	17.9242	0.204382	-2.29066	0.0102183	0.16235	-	-	-	-	-	-	-	-	-	-	-	-	-	-
ENSMUST00000180853	37.4028	63.5593	11.2463	0.176942	-2.49865	0.0102203	0.16235	-	-	-	-	-	-	-	-	-	-	-	-	-	-
ENSMUST00000196720	5.01191	10.0238	0	0	-Inf	0.0105252	0.16533	-	-	-	-	-	-	-	-	-	-	-	-	-	-
MSTRG.26499.2	685.259	1120.75	249.771	0.222862	-2.16578	0.0105273	0.16533	-	-	-	-	-	-	-	-	-	-	-	-	-	-
ENSMUST00000198482	5.68883	11.3777	0	0	-Inf	0.0106229	0.166325	-	-	-	-	-	-	-	-	-	-	-	-	-	-
ENSMUST00000221068	16.0446	29.1423	2.9469	0.101121	-3.30585	0.0106689	0.166798	-	-	-	-	-	-	-	-	-	-	-	-	-	-
ENSMUST00000189828	32.3203	55.2582	9.3824	0.169792	-2.55816	0.0108126	0.168253	-	-	-	-	-	-	-	-	-	-	-	-	-	-
ENSMUST00000188976	357.736	561.775	153.696	0.273589	-1.86992	0.0108836	0.169004	-	-	-	-	-	-	-	-	-	-	-	-	-	-
ENSMUST00000195767	214.414	338.961	89.8674	0.265126	-1.91525	0.0110842	0.17128	-	-	-	-	-	-	-	-	-	-	-	-	-	-
ENSMUST00000223443	32.4761	55.3345	9.61778	0.173812	-2.5244	0.0111749	0.172223	-	-	-	-	-	-	-	-	-	-	-	-	-	-
MSTRG.15601.1	214.938	340.269	89.6072	0.263342	-1.92499	0.0113922	0.174479	-	-	-	-	-	-	-	-	-	-	-	-	-	-
ENSMUST00000190504	4.92087	9.84174	0	0	-Inf	0.011423	0.174845	-	-	-	-	-	-	-	-	-	-	-	-	-	-
ENSMUST00000221309	24.4326	42.6345	6.2307	0.146142	-2.77456	0.0114391	0.174976	-	-	-	-	-	-	-	-	-	-	-	-	-	-
ENSMUST00000136038	25.3015	50.603	0	0	-Inf	0.0114431	0.174984	-	-	-	-	-	-	-	-	-	-	-	-	-	-
ENSMUST00000182748	409.829	793.448	26.2101	0.0330331	-4.91994	0.0114495	0.175039	-	-	-	-	-	-	-	-	-	-	-	-	-	-
ENSMUST00000205693	108.937	174.424	43.4489	0.249099	-2.00521	0.0114517	0.175051	-	-	-	-	-	-	-	-	-	-	-	-	-	-
ENSMUST00000199326	1630.31	2535.53	725.092	0.285973	-1.80605	0.0115039	0.175557	-	-	-	-	-	-	-	-	-	-	-	-	-	-
ENSMUST00000237116	79.4891	128.921	30.0574	0.233146	-2.10069	0.0115898	0.17633	-	-	-	-	-	-	-	-	-	-	-	-	-	-
ENSMUST00000180519	24.201	42.0896	6.31238	0.149975	-2.73721	0.0116021	0.176391	-	-	-	-	-	-	-	-	-	-	-	-	-	-
ENSMUST00000196562	269.632	429.225	110.038	0.256365	-1.96373	0.0116125	0.176505	-	-	-	-	-	-	-	-	-	-	-	-	-	-
MSTRG.7876.1	436.162	682.254	190.069	0.27859	-1.84379	0.0116763	0.176917	-	-	-	-	-	-	-	-	-	-	-	-	-	-
ENSMUST00000143813	161.079	256.098	66.0612	0.257953	-1.95482	0.0116792	0.176917	-	-	-	-	-	-	-	-	-	-	-	-	-	-
ENSMUST00000146744	4.91566	9.83132	0	0	-Inf	0.0118423	0.178523	-	-	-	-	-	-	-	-	-	-	-	-	-	-
ENSMUST00000223632	58.1014	95.6561	20.5467	0.214798	-2.21895	0.0118709	0.178885	-	-	-	-	-	-	-	-	-	-	-	-	-	-
ENSMUST00000212465	162.984	258.5	67.4669	0.260994	-1.93791	0.0120236	0.180197	-	-	-	-	-	-	-	-	-	-	-	-	-	-
MSTRG.22146.4	6.32663	12.6533	0	0	-Inf	0.0120556	0.180523	-	-	-	-	-	-	-	-	-	-	-	-	-	-
ENSMUST00000195673	11.1437	20.7806	1.50678	0.072509	-3.7857	0.0122425	0.182462	-	-	-	-	-	-	-	-	-	-	-	-	-	-
ENSMUST00000236582	9.96921	18.8267	1.11174	0.0590514	-4.08189	0.0123118	0.183192	-	-	-	-	-	-	-	-	-	-	-	-	-	-
MSTRG.9037.18	761.9	1523.8	0	0	-Inf	0.0123371	0.183416	-	-	-	-	-	-	-	-	-	-	-	-	-	-
ENSMUST00000206723	16.4475	29.556	3.33895	0.11297	-3.14598	0.0123508	0.183533	-	-	-	-	-	-	-	-	-	-	-	-	-	-
ENSMUST00000192753	49.5896	82.3146	16.8645	0.204879	-2.28716	0.0123746	0.18378	-	-	-	-	-	-	-	-	-	-	-	-	-	-
ENSMUST00000136322	100.256	160.763	39.748	0.247246	-2.01598	0.0125019	0.184953	-	-	-	-	-	-	-	-	-	-	-	-	-	-
ENSMUST00000141846	613.513	954.54	272.486	0.285463	-1.80862	0.0125636	0.185496	-	-	-	-	-	-	-	-	-	-	-	-	-	-
ENSMUST00000194907	13.9461	25.4842	2.40803	0.0944909	-3.40368	0.0125701	0.185516	-	-	-	-	-	-	-	-	-	-	-	-	-	-
ENSMUST00000202755	4.79025	9.5805	0	0	-Inf	0.0126709	0.186535	-	-	-	-	-	-	-	-	-	-	-	-	-	-
ENSMUST00000199606	74.5059	120.7	28.3117	0.234562	-2.09196	0.0126837	0.186572	-	-	-	-	-	-	-	-	-	-	-	-	-	-
ENSMUST00000224451	132.069	209.848	54.2902	0.258712	-1.95058	0.0127635	0.18719	-	-	-	-	-	-	-	-	-	-	-	-	-	-
ENSMUST00000155345	1228.24	1903.23	553.254	0.290693	-1.78243	0.0127717	0.1872	-	-	-	-	-	-	-	-	-	-	-	-	-	-
ENSMUST00000175814	272.442	427.704	117.18	0.273975	-1.86789	0.0128359	0.187827	-	-	-	-	-	-	-	-	-	-	-	-	-	-
MSTRG.1825.1	10130.4	15630.4	4630.43	0.296246	-1.75513	0.0128703	0.188137	-	-	-	-	-	-	-	-	-	-	-	-	-	-
ENSMUST00000181343	108.889	192.535	25.2433	0.131111	-2.93114	0.012918	0.188506	-	-	-	-	-	-	-	-	-	-	-	-	-	-
MSTRG.13071.1	223.025	349.893	96.1562	0.274816	-1.86346	0.0131	0.190042	-	-	-	-	-	-	-	-	-	-	-	-	-	-
ENSMUST00000182690	49.8239	82.3215	17.3264	0.210472	-2.2483	0.0131336	0.190322	-	-	-	-	-	-	-	-	-	-	-	-	-	-
ENSMUST00000226696	14.7511	26.7529	2.7493	0.102766	-3.28256	0.0131343	0.190322	-	-	-	-	-	-	-	-	-	-	-	-	-	-
ENSMUST00000188135	77.7516	125.374	30.1295	0.240318	-2.05698	0.0133516	0.192235	-	-	-	-	-	-	-	-	-	-	-	-	-	-
MSTRG.11055.1	195.016	307.039	82.9925	0.2703	-1.88737	0.0135394	0.193901	-	-	-	-	-	-	-	-	-	-	-	-	-	-
ENSMUST00000194809	66.1612	107.575	24.7475	0.23005	-2.11998	0.0135654	0.194075	-	-	-	-	-	-	-	-	-	-	-	-	-	-
ENSMUST00000198712	7.41178	14.8236	0	0	-Inf	0.0135762	0.194187	-	-	-	-	-	-	-	-	-	-	-	-	-	-
ENSMUST00000212695	121.362	193.075	49.649	0.257149	-1.95933	0.0136737	0.19503	-	-	-	-	-	-	-	-	-	-	-	-	-	-
MSTRG.14990.1	4.69749	9.39498	0	0	-Inf	0.0137752	0.195814	-	-	-	-	-	-	-	-	-	-	-	-	-	-
ENSMUST00000126467	4.64991	9.29982	0	0	-Inf	0.014139	0.199149	-	-	-	-	-	-	-	-	-	-	-	-	-	-
ENSMUST00000161274	11.987	22.1359	1.83811	0.0830376	-3.59009	0.0141674	0.199371	-	-	-	-	-	-	-	-	-	-	-	-	-	-
MSTRG.9037.19	574.455	1148.91	0	0	-Inf	0.0142055	0.199685	-	-	-	-	-	-	-	-	-	-	-	-	-	-
ENSMUST00000194637	899.799	1389.63	409.971	0.295022	-1.76111	0.0142714	0.200215	-	-	-	-	-	-	-	-	-	-	-	-	-	-
ENSMUST00000127708	29.5033	50.1907	8.81587	0.175648	-2.50924	0.0144642	0.202018	-	-	-	-	-	-	-	-	-	-	-	-	-	-
ENSMUST00000214661	27.4102	46.9289	7.8915	0.168159	-2.5721	0.0144987	0.202332	-	-	-	-	-	-	-	-	-	-	-	-	-	-
MSTRG.13202.1	1093.23	1683.52	502.948	0.298749	-1.743	0.0145308	0.202531	-	-	-	-	-	-	-	-	-	-	-	-	-	-
MSTRG.8840.2	62.2354	111.161	13.3099	0.119735	-3.06208	0.0146716	0.203669	-	-	-	-	-	-	-	-	-	-	-	-	-	-
MSTRG.21006.1	13269.7	20402.2	6137.13	0.300807	-1.73309	0.0146727	0.203669	-	-	-	-	-	-	-	-	-	-	-	-	-	-
ENSMUST00000236806	8.87491	16.8308	0.919057	0.0546058	-4.1948	0.0147462	0.204286	-	-	-	-	-	-	-	-	-	-	-	-	-	-
ENSMUST00000238134	68.7849	111.081	26.4885	0.23846	-2.06818	0.0148934	0.205627	-	-	-	-	-	-	-	-	-	-	-	-	-	-
MSTRG.25594.7	536.775	1073.55	0	0	-Inf	0.0149206	0.205866	-	-	-	-	-	-	-	-	-	-	-	-	-	-
ENSMUST00000212077	17.0276	30.3756	3.67952	0.121134	-3.04532	0.0149865	0.206438	-	-	-	-	-	-	-	-	-	-	-	-	-	-
ENSMUST00000195462	10.7884	20.0853	1.49149	0.074258	-3.75131	0.015002	0.206561	-	-	-	-	-	-	-	-	-	-	-	-	-	-
ENSMUST00000212751	27.4143	46.646	8.1827	0.175421	-2.5111	0.0151218	0.207488	-	-	-	-	-	-	-	-	-	-	-	-	-	-
ENSMUST00000150442	44.2483	73.0244	15.4721	0.211875	-2.23871	0.0152271	0.208368	-	-	-	-	-	-	-	-	-	-	-	-	-	-
ENSMUST00000224218	63.0603	102.407	23.7139	0.231566	-2.11051	0.0153281	0.209183	-	-	-	-	-	-	-	-	-	-	-	-	-	-
ENSMUST00000190194	65.9043	106.585	25.2238	0.236655	-2.07914	0.0154118	0.209849	-	-	-	-	-	-	-	-	-	-	-	-	-	-
MSTRG.1559.4	520.456	1040.91	0	0	-Inf	0.0154614	0.210388	-	-	-	-	-	-	-	-	-	-	-	-	-	-
ENSMUST00000237424	4.87308	9.74616	0	0	-Inf	0.015492	0.210552	-	-	-	-	-	-	-	-	-	-	-	-	-	-
MSTRG.1826.1	428.35	661.494	195.206	0.295098	-1.76073	0.015499	0.210559	-	-	-	-	-	-	-	-	-	-	-	-	-	-
ENSMUST00000212123	108.261	171.708	44.8131	0.260984	-1.93797	0.015656	0.211919	-	-	-	-	-	-	-	-	-	-	-	-	-	-
ENSMUST00000173576	44.2089	72.9623	15.4556	0.211829	-2.23903	0.015808	0.213313	-	-	-	-	-	-	-	-	-	-	-	-	-	-
ENSMUST00000194133	351.003	543.239	158.767	0.29226	-1.77468	0.0160334	0.214841	-	-	-	-	-	-	-	-	-	-	-	-	-	-
ENSMUST00000186515	22.4962	38.9341	6.05832	0.155604	-2.68405	0.0160748	0.215144	-	-	-	-	-	-	-	-	-	-	-	-	-	-
MSTRG.26467.5	437.608	875.215	0	0	-Inf	0.0162724	0.216712	-	-	-	-	-	-	-	-	-	-	-	-	-	-
ENSMUST00000171591	4.49487	8.98973	0	0	-Inf	0.0162863	0.216851	-	-	-	-	-	-	-	-	-	-	-	-	-	-
MSTRG.2733.1	2368.38	3632.15	1104.61	0.304119	-1.71729	0.0163037	0.216976	-	-	-	-	-	-	-	-	-	-	-	-	-	-
ENSMUST00000180842	67.5005	108.726	26.2755	0.241668	-2.0489	0.0163653	0.217398	-	-	-	-	-	-	-	-	-	-	-	-	-	-
ENSMUST00000152384	35.0226	58.4521	11.593	0.198333	-2.334	0.0165825	0.219158	-	-	-	-	-	-	-	-	-	-	-	-	-	-
ENSMUST00000236141	59.4416	96.1073	22.7759	0.236984	-2.07714	0.0167775	0.220625	-	-	-	-	-	-	-	-	-	-	-	-	-	-
ENSMUST00000197747	140.498	227.166	53.8306	0.236966	-2.07725	0.0169869	0.222461	-	-	-	-	-	-	-	-	-	-	-	-	-	-
MSTRG.9401.2	58.5308	103.737	13.3246	0.128446	-2.96077	0.0170922	0.223273	-	-	-	-	-	-	-	-	-	-	-	-	-	-
ENSMUST00000140253	4.4138	8.8276	0	0	-Inf	0.0172098	0.224233	-	-	-	-	-	-	-	-	-	-	-	-	-	-
MSTRG.25845.15	374.045	748.089	0	0	-Inf	0.0173427	0.22514	-	-	-	-	-	-	-	-	-	-	-	-	-	-
ENSMUST00000190633	150.501	234.957	66.0455	0.281096	-1.83086	0.0175324	0.226427	-	-	-	-	-	-	-	-	-	-	-	-	-	-
ENSMUST00000221673	38.5678	63.8585	13.2772	0.207915	-2.26593	0.0175659	0.226632	-	-	-	-	-	-	-	-	-	-	-	-	-	-
ENSMUST00000148743	16.7043	29.5702	3.83837	0.129805	-2.94558	0.0175934	0.226869	-	-	-	-	-	-	-	-	-	-	-	-	-	-
ENSMUST00000189169	163.471	255.05	71.8931	0.281879	-1.82685	0.0177144	0.22786	-	-	-	-	-	-	-	-	-	-	-	-	-	-
ENSMUST00000194379	17.1834	30.3261	4.0407	0.133242	-2.90788	0.0177935	0.22861	-	-	-	-	-	-	-	-	-	-	-	-	-	-
MSTRG.27098.1	373.865	576.123	171.607	0.297865	-1.74727	0.0178788	0.229123	-	-	-	-	-	-	-	-	-	-	-	-	-	-
MSTRG.13201.1	276.05	425.097	127.002	0.298761	-1.74294	0.0179657	0.229702	-	-	-	-	-	-	-	-	-	-	-	-	-	-
MSTRG.5727.6	358.972	717.943	0	0	-Inf	0.0180599	0.230556	-	-	-	-	-	-	-	-	-	-	-	-	-	-
ENSMUST00000215551	27.2837	46.2309	8.33641	0.180321	-2.47136	0.0180932	0.230779	-	-	-	-	-	-	-	-	-	-	-	-	-	-
ENSMUST00000200110	4.38283	8.76566	0	0	-Inf	0.0180991	0.230823	-	-	-	-	-	-	-	-	-	-	-	-	-	-
ENSMUST00000222199	4.38064	8.76129	0	0	-Inf	0.0181211	0.230973	-	-	-	-	-	-	-	-	-	-	-	-	-	-
ENSMUST00000193684	41.2837	67.9765	14.591	0.214647	-2.21996	0.0181577	0.231267	-	-	-	-	-	-	-	-	-	-	-	-	-	-
MSTRG.17912.2	341.967	683.934	0	0	-Inf	0.0183528	0.232649	-	-	-	-	-	-	-	-	-	-	-	-	-	-
ENSMUST00000235359	40.055	66.0004	14.1097	0.213782	-2.22579	0.0183807	0.232851	-	-	-	-	-	-	-	-	-	-	-	-	-	-
MSTRG.2248.1	135.546	211.851	59.2414	0.279637	-1.83837	0.0184154	0.233069	-	-	-	-	-	-	-	-	-	-	-	-	-	-
ENSMUST00000193527	4.72008	9.44017	0	0	-Inf	0.0184637	0.233377	-	-	-	-	-	-	-	-	-	-	-	-	-	-
MSTRG.458.1	1270.54	1935.79	605.298	0.312688	-1.6772	0.0188066	0.236085	-	-	-	-	-	-	-	-	-	-	-	-	-	-
ENSMUST00000235628	905.662	1381.88	429.443	0.310767	-1.6861	0.0188459	0.2364	-	-	-	-	-	-	-	-	-	-	-	-	-	-
ENSMUST00000146949	81.146	128.973	33.3192	0.258343	-1.95264	0.0188702	0.236569	-	-	-	-	-	-	-	-	-	-	-	-	-	-
ENSMUST00000146963	4.36118	8.72236	0	0	-Inf	0.0189446	0.237165	-	-	-	-	-	-	-	-	-	-	-	-	-	-
ENSMUST00000232399	258.116	398.126	118.106	0.296655	-1.75314	0.0189468	0.237165	-	-	-	-	-	-	-	-	-	-	-	-	-	-
MSTRG.21856.10	313.261	626.522	0	0	-Inf	0.0189473	0.237165	-	-	-	-	-	-	-	-	-	-	-	-	-	-
MSTRG.24797.12	322.171	644.343	0	0	-Inf	0.0189594	0.237246	-	-	-	-	-	-	-	-	-	-	-	-	-	-
MSTRG.5989.1	155.891	242.646	69.1362	0.284925	-1.81134	0.0189644	0.237284	-	-	-	-	-	-	-	-	-	-	-	-	-	-
ENSMUST00000236832	4.35844	8.71689	0	0	-Inf	0.0189733	0.237372	-	-	-	-	-	-	-	-	-	-	-	-	-	-
ENSMUST00000220080	48.1902	78.3515	18.0289	0.230103	-2.11965	0.0189924	0.237494	-	-	-	-	-	-	-	-	-	-	-	-	-	-
ENSMUST00000124469	122.665	191.929	53.4006	0.278231	-1.84565	0.0191522	0.238549	-	-	-	-	-	-	-	-	-	-	-	-	-	-
ENSMUST00000221152	12.3632	22.4763	2.25005	0.100108	-3.32038	0.0191896	0.238756	-	-	-	-	-	-	-	-	-	-	-	-	-	-
ENSMUST00000204559	52.8104	85.6245	19.9963	0.233534	-2.09829	0.019216	0.238849	-	-	-	-	-	-	-	-	-	-	-	-	-	-
ENSMUST00000236724	15.8417	28.5655	3.11797	0.109152	-3.19559	0.0192371	0.238984	-	-	-	-	-	-	-	-	-	-	-	-	-	-
ENSMUST00000224375	121.27	209.217	33.3238	0.159279	-2.65037	0.0193299	0.239755	-	-	-	-	-	-	-	-	-	-	-	-	-	-
ENSMUST00000181912	27.475	46.257	8.69303	0.187929	-2.41174	0.0193322	0.239755	-	-	-	-	-	-	-	-	-	-	-	-	-	-
ENSMUST00000199580	36.8151	60.7939	12.8364	0.211146	-2.24369	0.0194644	0.24064	-	-	-	-	-	-	-	-	-	-	-	-	-	-
MSTRG.9890.1	109.367	191.729	27.0036	0.140842	-2.82785	0.0194859	0.24074	-	-	-	-	-	-	-	-	-	-	-	-	-	-
ENSMUST00000214795	34.6801	57.5123	11.8479	0.206006	-2.27924	0.0195611	0.241307	-	-	-	-	-	-	-	-	-	-	-	-	-	-
MSTRG.17619.2	136.871	213.101	60.6404	0.284561	-1.81319	0.0196082	0.241667	-	-	-	-	-	-	-	-	-	-	-	-	-	-
MSTRG.17335.13	1824.82	2766.38	883.263	0.319284	-1.64709	0.0196552	0.241913	-	-	-	-	-	-	-	-	-	-	-	-	-	-
MSTRG.11352.13	294.802	589.604	0	0	-Inf	0.019818	0.242963	-	-	-	-	-	-	-	-	-	-	-	-	-	-
MSTRG.26819.3	281.394	562.788	0	0	-Inf	0.0199889	0.244181	-	-	-	-	-	-	-	-	-	-	-	-	-	-
ENSMUST00000189221	19.0629	33.13	4.99584	0.150795	-2.72934	0.0201106	0.244871	-	-	-	-	-	-	-	-	-	-	-	-	-	-
ENSMUST00000192154	370.977	567.663	174.292	0.307034	-1.70353	0.0201666	0.245388	-	-	-	-	-	-	-	-	-	-	-	-	-	-
MSTRG.3946.2	143.265	222.711	63.819	0.286555	-1.80312	0.0201929	0.245535	-	-	-	-	-	-	-	-	-	-	-	-	-	-
ENSMUST00000200757	52.8117	85.1717	20.4518	0.240125	-2.05814	0.0201958	0.245535	-	-	-	-	-	-	-	-	-	-	-	-	-	-
MSTRG.363.1	831.1	1264.13	398.071	0.314897	-1.66705	0.0202353	0.245877	-	-	-	-	-	-	-	-	-	-	-	-	-	-
MSTRG.12386.19	279.552	559.104	0	0	-Inf	0.0203502	0.246729	-	-	-	-	-	-	-	-	-	-	-	-	-	-
MSTRG.9350.9	292.864	585.729	0	0	-Inf	0.0206004	0.248481	-	-	-	-	-	-	-	-	-	-	-	-	-	-
ENSMUST00000194579	559.059	851.568	266.55	0.313011	-1.67572	0.0206079	0.248548	-	-	-	-	-	-	-	-	-	-	-	-	-	-
ENSMUST00000223245	4.20612	8.41223	0	0	-Inf	0.0206564	0.248872	-	-	-	-	-	-	-	-	-	-	-	-	-	-
ENSMUST00000149078	28.1913	47.2714	9.11132	0.192745	-2.37523	0.0208013	0.250164	-	-	-	-	-	-	-	-	-	-	-	-	-	-
ENSMUST00000199846	115.721	180.927	50.5158	0.279205	-1.8406	0.020889	0.250813	-	-	-	-	-	-	-	-	-	-	-	-	-	-
MSTRG.9454.2	3443.81	5207.07	1680.56	0.322746	-1.63153	0.0209607	0.251411	-	-	-	-	-	-	-	-	-	-	-	-	-	-
ENSMUST00000192254	70.5145	112.11	28.9193	0.257956	-1.9548	0.020966	0.251451	-	-	-	-	-	-	-	-	-	-	-	-	-	-
ENSMUST00000100944	16.5532	29.0403	4.06603	0.140013	-2.83636	0.0210295	0.251769	-	-	-	-	-	-	-	-	-	-	-	-	-	-
MSTRG.5484.1	1109.1	1682.52	535.673	0.318375	-1.6512	0.0210394	0.251788	-	-	-	-	-	-	-	-	-	-	-	-	-	-
MSTRG.14995.11	278.862	557.724	0	0	-Inf	0.0211101	0.252102	-	-	-	-	-	-	-	-	-	-	-	-	-	-
MSTRG.22069.3	250.019	500.038	0	0	-Inf	0.021203	0.252752	-	-	-	-	-	-	-	-	-	-	-	-	-	-
MSTRG.24759.36	256.685	513.37	0	0	-Inf	0.0213492	0.253855	-	-	-	-	-	-	-	-	-	-	-	-	-	-
ENSMUST00000225995	706.536	1069.81	343.261	0.320861	-1.63998	0.0214635	0.254591	-	-	-	-	-	-	-	-	-	-	-	-	-	-
MSTRG.1825.4	277.556	494.465	60.6478	0.122654	-3.02734	0.0215026	0.254816	-	-	-	-	-	-	-	-	-	-	-	-	-	-
MSTRG.477.15	2240.94	3424.27	1057.61	0.308858	-1.69498	0.0216743	0.256153	-	-	-	-	-	-	-	-	-	-	-	-	-	-
ENSMUST00000189594	63.9465	102.128	25.765	0.252282	-1.98689	0.0216829	0.256204	-	-	-	-	-	-	-	-	-	-	-	-	-	-
ENSMUST00000194382	4.17433	8.34867	0	0	-Inf	0.0217423	0.25655	-	-	-	-	-	-	-	-	-	-	-	-	-	-
ENSMUST00000136525	16.0716	28.3285	3.81474	0.134661	-2.8926	0.0218149	0.256974	-	-	-	-	-	-	-	-	-	-	-	-	-	-
MSTRG.11984.1	14143	21284.8	7001.15	0.328927	-1.60416	0.0219552	0.257882	-	-	-	-	-	-	-	-	-	-	-	-	-	-
ENSMUST00000181388	150.529	275.965	25.0936	0.0909303	-3.4591	0.0221024	0.258934	-	-	-	-	-	-	-	-	-	-	-	-	-	-
MSTRG.2010.17	422.073	700.947	143.199	0.204293	-2.29129	0.0221125	0.259007	-	-	-	-	-	-	-	-	-	-	-	-	-	-
MSTRG.16901.25	236.427	472.855	0	0	-Inf	0.0221237	0.259114	-	-	-	-	-	-	-	-	-	-	-	-	-	-
MSTRG.3383.1	313.462	478.407	148.517	0.31044	-1.68761	0.0224169	0.261025	-	-	-	-	-	-	-	-	-	-	-	-	-	-
ENSMUST00000131299	87.9791	138.048	37.9105	0.274619	-1.8645	0.0225136	0.261692	-	-	-	-	-	-	-	-	-	-	-	-	-	-
ENSMUST00000143645	4.16704	8.33408	0	0	-Inf	0.0225849	0.262214	-	-	-	-	-	-	-	-	-	-	-	-	-	-
ENSMUST00000193357	27.3086	45.8022	8.81503	0.192459	-2.37738	0.022616	0.262351	-	-	-	-	-	-	-	-	-	-	-	-	-	-
ENSMUST00000199060	56.4725	90.524	22.4211	0.247681	-2.01344	0.0226486	0.26261	-	-	-	-	-	-	-	-	-	-	-	-	-	-
MSTRG.7549.1	4980.5	7503.61	2457.4	0.327495	-1.61045	0.0226786	0.26274	-	-	-	-	-	-	-	-	-	-	-	-	-	-
ENSMUST00000228136	23.1654	39.3802	6.9506	0.1765	-2.50226	0.0227825	0.263533	-	-	-	-	-	-	-	-	-	-	-	-	-	-
MSTRG.15166.1	1139.09	1715.43	562.752	0.328053	-1.608	0.0228262	0.263846	-	-	-	-	-	-	-	-	-	-	-	-	-	-
ENSMUST00000197910	4.47111	8.94222	0	0	-Inf	0.0229437	0.264647	-	-	-	-	-	-	-	-	-	-	-	-	-	-
MSTRG.17619.3	2963.48	4465.09	1461.87	0.327399	-1.61088	0.0229736	0.264847	-	-	-	-	-	-	-	-	-	-	-	-	-	-
ENSMUST00000205632	4.13496	8.26993	0	0	-Inf	0.0229923	0.264918	-	-	-	-	-	-	-	-	-	-	-	-	-	-
ENSMUST00000139835	166.936	256.97	76.9019	0.299264	-1.74051	0.0230595	0.265289	-	-	-	-	-	-	-	-	-	-	-	-	-	-
ENSMUST00000123459	258.251	393.668	122.834	0.312023	-1.68027	0.0231195	0.265802	-	-	-	-	-	-	-	-	-	-	-	-	-	-
MSTRG.14359.4	1161.7	1746.67	576.728	0.330188	-1.59864	0.0231849	0.266191	-	-	-	-	-	-	-	-	-	-	-	-	-	-
MSTRG.16178.2	214.916	429.831	0	0	-Inf	0.0232014	0.266331	-	-	-	-	-	-	-	-	-	-	-	-	-	-
ENSMUST00000211287	6.33322	12.6664	0	0	-Inf	0.0232163	0.26643	-	-	-	-	-	-	-	-	-	-	-	-	-	-
ENSMUST00000225984	46.7154	75.285	18.1459	0.241029	-2.05272	0.0232902	0.266821	-	-	-	-	-	-	-	-	-	-	-	-	-	-
ENSMUST00000207503	4.10269	8.20537	0	0	-Inf	0.0234118	0.267508	-	-	-	-	-	-	-	-	-	-	-	-	-	-
MSTRG.3624.17	211.406	422.812	0	0	-Inf	0.0235184	0.268219	-	-	-	-	-	-	-	-	-	-	-	-	-	-
MSTRG.26266.11	208.452	416.904	0	0	-Inf	0.0235573	0.268441	-	-	-	-	-	-	-	-	-	-	-	-	-	-
ENSMUST00000227393	1091.13	1644.54	537.708	0.326965	-1.61279	0.02358	0.268652	-	-	-	-	-	-	-	-	-	-	-	-	-	-
ENSMUST00000225937	35.6435	58.4318	12.8553	0.220004	-2.1844	0.0236217	0.268934	-	-	-	-	-	-	-	-	-	-	-	-	-	-
ENSMUST00000214481	5.49018	10.9804	0	0	-Inf	0.0237105	0.269483	-	-	-	-	-	-	-	-	-	-	-	-	-	-
ENSMUST00000232204	23.5373	39.8555	7.21903	0.18113	-2.4649	0.0237172	0.269491	-	-	-	-	-	-	-	-	-	-	-	-	-	-
ENSMUST00000192081	4.07543	8.15085	0	0	-Inf	0.0237737	0.269886	-	-	-	-	-	-	-	-	-	-	-	-	-	-
MSTRG.3381.13	214.451	428.902	0	0	-Inf	0.0240641	0.272034	-	-	-	-	-	-	-	-	-	-	-	-	-	-
MSTRG.15941.9	198.151	396.301	0	0	-Inf	0.02416	0.272606	-	-	-	-	-	-	-	-	-	-	-	-	-	-
MSTRG.16933.1	639.339	965.018	313.66	0.32503	-1.62135	0.0241807	0.272766	-	-	-	-	-	-	-	-	-	-	-	-	-	-
MSTRG.18140.2	248.121	378.201	118.041	0.312112	-1.67986	0.0242336	0.273116	-	-	-	-	-	-	-	-	-	-	-	-	-	-
MSTRG.12265.1	2147.81	3223.17	1072.45	0.332731	-1.58757	0.0243462	0.273811	-	-	-	-	-	-	-	-	-	-	-	-	-	-
ENSMUST00000180951	241.185	368.215	114.156	0.310024	-1.68955	0.0243781	0.273991	-	-	-	-	-	-	-	-	-	-	-	-	-	-
MSTRG.11605.7	200.382	400.764	0	0	-Inf	0.0243944	0.274101	-	-	-	-	-	-	-	-	-	-	-	-	-	-
ENSMUST00000181338	26.1163	43.6704	8.56213	0.196062	-2.35061	0.0245556	0.275397	-	-	-	-	-	-	-	-	-	-	-	-	-	-
MSTRG.7549.2	205.296	410.592	0	0	-Inf	0.0245933	0.275632	-	-	-	-	-	-	-	-	-	-	-	-	-	-
MSTRG.13141.9	184.809	369.619	0	0	-Inf	0.0246506	0.275949	-	-	-	-	-	-	-	-	-	-	-	-	-	-
ENSMUST00000177363	68.7423	108.337	29.148	0.26905	-1.89405	0.0246894	0.276223	-	-	-	-	-	-	-	-	-	-	-	-	-	-
ENSMUST00000153188	137.488	214.744	60.2316	0.280481	-1.83403	0.0247433	0.276608	-	-	-	-	-	-	-	-	-	-	-	-	-	-
MSTRG.16935.1	5570.66	8348.94	2792.38	0.33446	-1.5801	0.0249653	0.278436	-	-	-	-	-	-	-	-	-	-	-	-	-	-
MSTRG.13478.68	185.223	370.447	0	0	-Inf	0.0249861	0.278568	-	-	-	-	-	-	-	-	-	-	-	-	-	-
MSTRG.16808.1	10.6023	19.3931	1.81144	0.0934064	-3.42034	0.025226	0.280182	-	-	-	-	-	-	-	-	-	-	-	-	-	-
ENSMUST00000195611	4.02753	8.05505	0	0	-Inf	0.0252675	0.280344	-	-	-	-	-	-	-	-	-	-	-	-	-	-
ENSMUST00000195799	202.684	308.645	96.7232	0.31338	-1.67402	0.0253991	0.281314	-	-	-	-	-	-	-	-	-	-	-	-	-	-
ENSMUST00000198582	118.787	183.285	54.289	0.2962	-1.75536	0.025415	0.281427	-	-	-	-	-	-	-	-	-	-	-	-	-	-
MSTRG.21831.15	17.117	34.2339	0	0	-Inf	0.0254513	0.28164	-	-	-	-	-	-	-	-	-	-	-	-	-	-
ENSMUST00000154066	6.36546	12.7309	0	0	-Inf	0.0255034	0.281949	-	-	-	-	-	-	-	-	-	-	-	-	-	-
ENSMUST00000064646	14.1981	25.0773	3.31896	0.132349	-2.91758	0.0255766	0.282413	-	-	-	-	-	-	-	-	-	-	-	-	-	-
ENSMUST00000193960	7.84184	14.7646	0.919057	0.0622472	-4.00585	0.0256289	0.282768	-	-	-	-	-	-	-	-	-	-	-	-	-	-
ENSMUST00000181299	116.108	179.499	52.717	0.29369	-1.76763	0.025655	0.282908	-	-	-	-	-	-	-	-	-	-	-	-	-	-
MSTRG.19075.1	1166.7	1750.89	582.507	0.332692	-1.58774	0.0258098	0.283911	-	-	-	-	-	-	-	-	-	-	-	-	-	-
ENSMUST00000141312	3.98885	7.97771	0	0	-Inf	0.0258243	0.283957	-	-	-	-	-	-	-	-	-	-	-	-	-	-
ENSMUST00000212079	7.17174	14.3435	0	0	-Inf	0.0258324	0.284022	-	-	-	-	-	-	-	-	-	-	-	-	-	-
ENSMUST00000145105	1483.88	2224.54	743.227	0.334104	-1.58163	0.0258387	0.284049	-	-	-	-	-	-	-	-	-	-	-	-	-	-
ENSMUST00000125374	3.98565	7.97129	0	0	-Inf	0.0258712	0.28421	-	-	-	-	-	-	-	-	-	-	-	-	-	-
MSTRG.11641.3	5698.6	9583.51	1813.69	0.189251	-2.40163	0.0262767	0.286934	-	-	-	-	-	-	-	-	-	-	-	-	-	-
ENSMUST00000238186	10.9957	19.9752	2.01615	0.100933	-3.30853	0.0263122	0.287125	-	-	-	-	-	-	-	-	-	-	-	-	-	-
ENSMUST00000227968	167.548	255.359	79.7371	0.312255	-1.6792	0.0263467	0.287244	-	-	-	-	-	-	-	-	-	-	-	-	-	-
MSTRG.203.1	12.8669	22.9766	2.75717	0.119999	-3.05891	0.0263547	0.287248	-	-	-	-	-	-	-	-	-	-	-	-	-	-
ENSMUST00000207694	13.6032	24.464	2.74246	0.112102	-3.15712	0.0263599	0.287248	-	-	-	-	-	-	-	-	-	-	-	-	-	-
ENSMUST00000068548	64.7424	101.789	27.6958	0.27209	-1.87784	0.0266695	0.28908	-	-	-	-	-	-	-	-	-	-	-	-	-	-
ENSMUST00000191182	147.867	226.271	69.4623	0.306987	-1.70375	0.0268742	0.290622	-	-	-	-	-	-	-	-	-	-	-	-	-	-
ENSMUST00000214838	12.2989	21.9943	2.60343	0.118369	-3.07864	0.0269789	0.29128	-	-	-	-	-	-	-	-	-	-	-	-	-	-
ENSMUST00000231935	3.91163	7.82326	0	0	-Inf	0.0269841	0.291289	-	-	-	-	-	-	-	-	-	-	-	-	-	-
MSTRG.21856.9	154.123	308.245	0	0	-Inf	0.0269845	0.291289	-	-	-	-	-	-	-	-	-	-	-	-	-	-
ENSMUST00000152073	21.0285	35.7639	6.29307	0.175961	-2.50667	0.027014	0.291521	-	-	-	-	-	-	-	-	-	-	-	-	-	-
MSTRG.12061.1	5095.34	7599.28	2591.4	0.341006	-1.55213	0.0271091	0.29216	-	-	-	-	-	-	-	-	-	-	-	-	-	-
MSTRG.1827.2	151.287	302.573	0	0	-Inf	0.0274883	0.294914	-	-	-	-	-	-	-	-	-	-	-	-	-	-
ENSMUST00000186025	322.67	486.768	158.573	0.325767	-1.61809	0.0275947	0.295431	-	-	-	-	-	-	-	-	-	-	-	-	-	-
MSTRG.26028.8	152.257	304.514	0	0	-Inf	0.0276972	0.296064	-	-	-	-	-	-	-	-	-	-	-	-	-	-
ENSMUST00000207051	3.92509	7.85018	0	0	-Inf	0.0277017	0.296064	-	-	-	-	-	-	-	-	-	-	-	-	-	-
MSTRG.24972.2	216.739	418.405	15.0725	0.0360238	-4.79491	0.0278864	0.297114	-	-	-	-	-	-	-	-	-	-	-	-	-	-
ENSMUST00000213576	150.637	230.36	70.9134	0.307837	-1.69976	0.0279907	0.297711	-	-	-	-	-	-	-	-	-	-	-	-	-	-
ENSMUST00000228636	173.904	264.9	82.9088	0.312982	-1.67585	0.0282332	0.299237	-	-	-	-	-	-	-	-	-	-	-	-	-	-
MSTRG.6963.1	298.45	448.354	148.546	0.331314	-1.59373	0.0283085	0.299821	-	-	-	-	-	-	-	-	-	-	-	-	-	-
ENSMUST00000192137	472.8	816.598	129.002	0.157976	-2.66223	0.0283291	0.299939	-	-	-	-	-	-	-	-	-	-	-	-	-	-
ENSMUST00000227235	25.8429	43.0708	8.61513	0.200023	-2.32176	0.0284042	0.300432	-	-	-	-	-	-	-	-	-	-	-	-	-	-
MSTRG.1726.1	235.231	356.194	114.268	0.320804	-1.64024	0.0284748	0.300801	-	-	-	-	-	-	-	-	-	-	-	-	-	-
MSTRG.14979.4	137.992	275.985	0	0	-Inf	0.0285118	0.301028	-	-	-	-	-	-	-	-	-	-	-	-	-	-
MSTRG.7731.1	741.697	1109.54	373.855	0.336946	-1.56941	0.0288002	0.302948	-	-	-	-	-	-	-	-	-	-	-	-	-	-
ENSMUST00000185946	207.166	325.318	89.0136	0.27362	-1.86975	0.028828	0.303097	-	-	-	-	-	-	-	-	-	-	-	-	-	-
MSTRG.12136.2	33.7148	54.9011	12.5285	0.228202	-2.13162	0.0288966	0.303507	-	-	-	-	-	-	-	-	-	-	-	-	-	-
ENSMUST00000072769	3.92137	7.84274	0	0	-Inf	0.02928	0.306219	-	-	-	-	-	-	-	-	-	-	-	-	-	-
MSTRG.12756.10	130.4	200.025	60.7752	0.303838	-1.71862	0.0292938	0.306322	-	-	-	-	-	-	-	-	-	-	-	-	-	-
ENSMUST00000191115	16.9149	29.1651	4.66458	0.159937	-2.64442	0.0295116	0.307366	-	-	-	-	-	-	-	-	-	-	-	-	-	-
ENSMUST00000165145	46.1705	73.6316	18.7095	0.254095	-1.97656	0.0297744	0.308796	-	-	-	-	-	-	-	-	-	-	-	-	-	-
MSTRG.7884.1	198.633	388.258	9.00676	0.0231978	-5.42987	0.0299142	0.309387	-	-	-	-	-	-	-	-	-	-	-	-	-	-
ENSMUST00000215085	9.73578	17.8173	1.6543	0.0928483	-3.42898	0.0299628	0.309687	-	-	-	-	-	-	-	-	-	-	-	-	-	-
ENSMUST00000222070	5.24564	10.4913	0	0	-Inf	0.0300625	0.31021	-	-	-	-	-	-	-	-	-	-	-	-	-	-
ENSMUST00000182158	30.4844	49.7183	11.2504	0.226283	-2.1438	0.0302062	0.310906	-	-	-	-	-	-	-	-	-	-	-	-	-	-
MSTRG.25980.1	93.8345	164.575	23.0941	0.140326	-2.83315	0.0302485	0.311164	-	-	-	-	-	-	-	-	-	-	-	-	-	-
ENSMUST00000238384	170.408	258.695	82.1208	0.317442	-1.65543	0.0304273	0.312266	-	-	-	-	-	-	-	-	-	-	-	-	-	-
ENSMUST00000229365	4.3524	8.7048	0	0	-Inf	0.0304417	0.312372	-	-	-	-	-	-	-	-	-	-	-	-	-	-
MSTRG.3381.16	2108.36	3135.05	1081.67	0.345024	-1.53523	0.0304496	0.312372	-	-	-	-	-	-	-	-	-	-	-	-	-	-
ENSMUST00000207096	142.225	265.018	19.4314	0.073321	-3.76963	0.0307232	0.313954	-	-	-	-	-	-	-	-	-	-	-	-	-	-
ENSMUST00000238024	31.8793	51.9639	11.7946	0.226977	-2.13938	0.030828	0.314447	-	-	-	-	-	-	-	-	-	-	-	-	-	-
MSTRG.26932.36	1600.83	2377.26	824.397	0.346785	-1.52789	0.0311061	0.316157	-	-	-	-	-	-	-	-	-	-	-	-	-	-
MSTRG.25594.5	5.78653	11.5731	0	0	-Inf	0.031299	0.317374	-	-	-	-	-	-	-	-	-	-	-	-	-	-
ENSMUST00000192176	34.1328	67.3447	0.920965	0.0136754	-6.19227	0.0314212	0.318178	-	-	-	-	-	-	-	-	-	-	-	-	-	-
ENSMUST00000232008	168.649	255.238	82.0591	0.321501	-1.63711	0.0314213	0.318178	-	-	-	-	-	-	-	-	-	-	-	-	-	-
MSTRG.12386.18	112.617	225.233	0	0	-Inf	0.0315464	0.318959	-	-	-	-	-	-	-	-	-	-	-	-	-	-
MSTRG.9795.1	64.6601	100.82	28.4997	0.282677	-1.82277	0.0317208	0.320102	-	-	-	-	-	-	-	-	-	-	-	-	-	-
ENSMUST00000223773	11.4458	20.4778	2.4138	0.117874	-3.08468	0.0318123	0.32085	-	-	-	-	-	-	-	-	-	-	-	-	-	-
ENSMUST00000222088	60.7266	95.0176	26.4356	0.278218	-1.84571	0.0318146	0.32085	-	-	-	-	-	-	-	-	-	-	-	-	-	-
ENSMUST00000181551	33.5341	60.6564	6.41174	0.105706	-3.24187	0.0320178	0.322256	-	-	-	-	-	-	-	-	-	-	-	-	-	-
MSTRG.25313.1	91.5957	141.16	42.0314	0.297758	-1.74779	0.032057	0.322505	-	-	-	-	-	-	-	-	-	-	-	-	-	-
MSTRG.1270.1	18.8199	37.6399	0	0	-Inf	0.0321525	0.323046	-	-	-	-	-	-	-	-	-	-	-	-	-	-
ENSMUST00000194526	5.07465	10.1493	0	0	-Inf	0.0321652	0.323109	-	-	-	-	-	-	-	-	-	-	-	-	-	-
ENSMUST00000199503	192.785	290.948	94.6222	0.325221	-1.62051	0.0322331	0.323521	-	-	-	-	-	-	-	-	-	-	-	-	-	-
ENSMUST00000149343	3.71737	7.43474	0	0	-Inf	0.0322708	0.323788	-	-	-	-	-	-	-	-	-	-	-	-	-	-
ENSMUST00000126289	21.6673	36.3301	7.00445	0.1928	-2.37482	0.0324994	0.325213	-	-	-	-	-	-	-	-	-	-	-	-	-	-
MSTRG.26910.1	761.176	1130.69	391.663	0.346394	-1.52952	0.0325266	0.325356	-	-	-	-	-	-	-	-	-	-	-	-	-	-
MSTRG.17258.5	1902.03	2810.03	994.035	0.353745	-1.49922	0.0327058	0.326425	-	-	-	-	-	-	-	-	-	-	-	-	-	-
ENSMUST00000144703	3.74485	7.4897	0	0	-Inf	0.0328741	0.32733	-	-	-	-	-	-	-	-	-	-	-	-	-	-
MSTRG.12034.5	1637.66	2468.37	806.945	0.326914	-1.61302	0.0330468	0.328428	-	-	-	-	-	-	-	-	-	-	-	-	-	-
MSTRG.19079.1	453.161	675.22	231.103	0.342263	-1.54682	0.0331563	0.329179	-	-	-	-	-	-	-	-	-	-	-	-	-	-
ENSMUST00000207696	65.0353	101.149	28.9211	0.285925	-1.80629	0.0332707	0.329927	-	-	-	-	-	-	-	-	-	-	-	-	-	-
MSTRG.21913.13	105.244	210.488	0	0	-Inf	0.0332863	0.330012	-	-	-	-	-	-	-	-	-	-	-	-	-	-
ENSMUST00000146154	133.89	202.499	65.2802	0.322373	-1.6332	0.0335252	0.331385	-	-	-	-	-	-	-	-	-	-	-	-	-	-
ENSMUST00000210201	15.7795	30.0614	1.49761	0.0498182	-4.32718	0.0335613	0.331715	-	-	-	-	-	-	-	-	-	-	-	-	-	-
ENSMUST00000223992	35.2201	56.8577	13.5825	0.238885	-2.06561	0.033566	0.331735	-	-	-	-	-	-	-	-	-	-	-	-	-	-
ENSMUST00000221933	7.3519	13.7621	0.941736	0.0684299	-3.86923	0.0336753	0.332349	-	-	-	-	-	-	-	-	-	-	-	-	-	-
ENSMUST00000137236	57.04	95.0697	19.0103	0.199962	-2.3222	0.0338435	0.33341	-	-	-	-	-	-	-	-	-	-	-	-	-	-
ENSMUST00000197200	3.69343	7.38687	0	0	-Inf	0.0338526	0.333447	-	-	-	-	-	-	-	-	-	-	-	-	-	-
ENSMUST00000204286	1011.27	1495.4	527.151	0.352515	-1.50424	0.033865	0.333455	-	-	-	-	-	-	-	-	-	-	-	-	-	-
ENSMUST00000148585	209.368	314.092	104.643	0.333161	-1.58571	0.0340756	0.334653	-	-	-	-	-	-	-	-	-	-	-	-	-	-
MSTRG.24596.1	31.5858	52.3822	10.7894	0.205975	-2.27946	0.0341201	0.334882	-	-	-	-	-	-	-	-	-	-	-	-	-	-
MSTRG.3381.17	657.775	975.084	340.465	0.349165	-1.51802	0.0342196	0.335467	-	-	-	-	-	-	-	-	-	-	-	-	-	-
ENSMUST00000145637	5.35422	10.7084	0	0	-Inf	0.0342878	0.335719	-	-	-	-	-	-	-	-	-	-	-	-	-	-
ENSMUST00000227016	356.775	531.52	182.029	0.342469	-1.54595	0.034306	0.335811	-	-	-	-	-	-	-	-	-	-	-	-	-	-
ENSMUST00000191603	7.8798	14.6599	1.09972	0.0750156	-3.73667	0.0343124	0.335811	-	-	-	-	-	-	-	-	-	-	-	-	-	-
ENSMUST00000212250	3.65705	7.3141	0	0	-Inf	0.0345679	0.337338	-	-	-	-	-	-	-	-	-	-	-	-	-	-
MSTRG.10339.9	97.4934	194.987	0	0	-Inf	0.0345771	0.337402	-	-	-	-	-	-	-	-	-	-	-	-	-	-
ENSMUST00000228584	3.6463	7.29261	0	0	-Inf	0.0347829	0.338443	-	-	-	-	-	-	-	-	-	-	-	-	-	-
ENSMUST00000205934	3.64609	7.29219	0	0	-Inf	0.0347871	0.338458	-	-	-	-	-	-	-	-	-	-	-	-	-	-
ENSMUST00000221684	50.2577	79.0657	21.4497	0.27129	-1.88209	0.0348263	0.338656	-	-	-	-	-	-	-	-	-	-	-	-	-	-
ENSMUST00000233228	108.045	164.673	51.4168	0.312237	-1.67929	0.0348336	0.338702	-	-	-	-	-	-	-	-	-	-	-	-	-	-
ENSMUST00000167834	3.63924	7.27848	0	0	-Inf	0.0349251	0.33933	-	-	-	-	-	-	-	-	-	-	-	-	-	-
ENSMUST00000203186	750.585	1109.79	391.384	0.352666	-1.50363	0.0350377	0.339869	-	-	-	-	-	-	-	-	-	-	-	-	-	-
ENSMUST00000181774	514.666	762.232	267.1	0.350419	-1.51285	0.0350829	0.340236	-	-	-	-	-	-	-	-	-	-	-	-	-	-
ENSMUST00000225061	4.64911	9.11494	0.183287	0.0201084	-5.63606	0.0353005	0.341531	-	-	-	-	-	-	-	-	-	-	-	-	-	-
ENSMUST00000161735	60.7653	94.6838	26.8468	0.283541	-1.81837	0.0354029	0.342112	-	-	-	-	-	-	-	-	-	-	-	-	-	-
ENSMUST00000143857	63.6997	98.8657	28.5336	0.28861	-1.79281	0.0354689	0.342455	-	-	-	-	-	-	-	-	-	-	-	-	-	-
ENSMUST00000204452	24.5608	40.414	8.70748	0.215457	-2.21453	0.0354904	0.342505	-	-	-	-	-	-	-	-	-	-	-	-	-	-
MSTRG.10044.2	48.6084	76.3921	20.8248	0.272604	-1.87512	0.0355245	0.342694	-	-	-	-	-	-	-	-	-	-	-	-	-	-
MSTRG.24017.8	96.9393	193.879	0	0	-Inf	0.0357342	0.343887	-	-	-	-	-	-	-	-	-	-	-	-	-	-
ENSMUST00000148405	72.9485	112.707	33.1896	0.294476	-1.76378	0.0359244	0.345192	-	-	-	-	-	-	-	-	-	-	-	-	-	-
ENSMUST00000197392	56.7591	88.2988	25.2195	0.285616	-1.80785	0.0362611	0.347401	-	-	-	-	-	-	-	-	-	-	-	-	-	-
MSTRG.25224.2	440.816	651.235	230.398	0.353787	-1.49905	0.0362994	0.347606	-	-	-	-	-	-	-	-	-	-	-	-	-	-
MSTRG.3532.3	86.9894	173.979	0	0	-Inf	0.0365932	0.349281	-	-	-	-	-	-	-	-	-	-	-	-	-	-
ENSMUST00000215803	19.1192	32.2023	6.03608	0.187442	-2.41548	0.0366891	0.349879	-	-	-	-	-	-	-	-	-	-	-	-	-	-
ENSMUST00000143315	3.61082	7.22165	0	0	-Inf	0.0367424	0.350203	-	-	-	-	-	-	-	-	-	-	-	-	-	-
ENSMUST00000199482	3.61037	7.22073	0	0	-Inf	0.036752	0.350242	-	-	-	-	-	-	-	-	-	-	-	-	-	-
ENSMUST00000128542	412.908	611.007	214.81	0.351567	-1.50813	0.0368916	0.350951	-	-	-	-	-	-	-	-	-	-	-	-	-	-
ENSMUST00000144232	32.5104	52.4792	12.5416	0.238982	-2.06502	0.0369454	0.35121	-	-	-	-	-	-	-	-	-	-	-	-	-	-
MSTRG.7747.1	3469.96	5098.85	1841.06	0.361075	-1.46963	0.0372283	0.352865	-	-	-	-	-	-	-	-	-	-	-	-	-	-
ENSMUST00000235406	90.6809	138.108	43.2537	0.313187	-1.6749	0.0372874	0.353096	-	-	-	-	-	-	-	-	-	-	-	-	-	-
MSTRG.13225.15	70.339	140.678	0	0	-Inf	0.0373684	0.353371	-	-	-	-	-	-	-	-	-	-	-	-	-	-
ENSMUST00000211255	13.25	23.2101	3.28989	0.141744	-2.81864	0.0376558	0.354798	-	-	-	-	-	-	-	-	-	-	-	-	-	-
ENSMUST00000129780	51.4178	80.2366	22.599	0.281654	-1.828	0.0376597	0.354798	-	-	-	-	-	-	-	-	-	-	-	-	-	-
ENSMUST00000220564	7.72613	14.3471	1.10517	0.0770307	-3.69842	0.0377035	0.355028	-	-	-	-	-	-	-	-	-	-	-	-	-	-
ENSMUST00000194451	225.744	372.998	78.4911	0.210433	-2.24857	0.0377122	0.355028	-	-	-	-	-	-	-	-	-	-	-	-	-	-
MSTRG.13478.71	1934.97	3681.68	188.255	0.0511328	-4.28961	0.0377284	0.355101	-	-	-	-	-	-	-	-	-	-	-	-	-	-
ENSMUST00000132326	3.60779	7.21559	0	0	-Inf	0.0378869	0.355772	-	-	-	-	-	-	-	-	-	-	-	-	-	-
MSTRG.14234.2	84.6509	169.302	0	0	-Inf	0.0378923	0.355775	-	-	-	-	-	-	-	-	-	-	-	-	-	-
MSTRG.10680.1	4.33553	8.67106	0	0	-Inf	0.0379565	0.355931	-	-	-	-	-	-	-	-	-	-	-	-	-	-
MSTRG.28265.1	15.2876	28.9233	1.65191	0.0571133	-4.13003	0.0379953	0.356059	-	-	-	-	-	-	-	-	-	-	-	-	-	-
ENSMUST00000193995	47.6149	74.8682	20.3616	0.271966	-1.8785	0.0380456	0.356336	-	-	-	-	-	-	-	-	-	-	-	-	-	-
ENSMUST00000228608	193.678	289.43	97.9259	0.338341	-1.56345	0.0381248	0.356702	-	-	-	-	-	-	-	-	-	-	-	-	-	-
MSTRG.13073.1	2044.55	3000.5	1088.59	0.362804	-1.46274	0.0382625	0.357545	-	-	-	-	-	-	-	-	-	-	-	-	-	-
ENSMUST00000123663	53.1412	82.9687	23.3136	0.280993	-1.83139	0.0383449	0.358077	-	-	-	-	-	-	-	-	-	-	-	-	-	-
ENSMUST00000225619	10.8626	19.8897	1.83545	0.0922812	-3.43782	0.0383513	0.358111	-	-	-	-	-	-	-	-	-	-	-	-	-	-
MSTRG.11283.2	565.318	864.558	266.078	0.307762	-1.70011	0.0384674	0.358845	-	-	-	-	-	-	-	-	-	-	-	-	-	-
ENSMUST00000146208	32.6925	52.5175	12.8676	0.245015	-2.02906	0.0386789	0.360371	-	-	-	-	-	-	-	-	-	-	-	-	-	-
ENSMUST00000146644	115.628	174.504	56.7529	0.325224	-1.62049	0.038776	0.360926	-	-	-	-	-	-	-	-	-	-	-	-	-	-
ENSMUST00000125653	3.51494	7.02988	0	0	-Inf	0.0388382	0.361216	-	-	-	-	-	-	-	-	-	-	-	-	-	-
ENSMUST00000126002	3.56812	7.13625	0	0	-Inf	0.0389913	0.362133	-	-	-	-	-	-	-	-	-	-	-	-	-	-
MSTRG.19491.25	10843.2	19736.4	1949.94	0.0987994	-3.33935	0.0390059	0.362225	-	-	-	-	-	-	-	-	-	-	-	-	-	-
ENSMUST00000202425	192.937	287.017	98.8566	0.344428	-1.53773	0.0390425	0.362443	-	-	-	-	-	-	-	-	-	-	-	-	-	-
ENSMUST00000193284	54.3551	84.54	24.1702	0.285902	-1.80641	0.039148	0.363002	-	-	-	-	-	-	-	-	-	-	-	-	-	-
MSTRG.10306.13	80.4596	160.919	0	0	-Inf	0.0392018	0.363364	-	-	-	-	-	-	-	-	-	-	-	-	-	-
MSTRG.20800.1	3.49842	6.99685	0	0	-Inf	0.0392146	0.363407	-	-	-	-	-	-	-	-	-	-	-	-	-	-
ENSMUST00000152916	221.963	330.029	113.897	0.345111	-1.53487	0.0392825	0.363855	-	-	-	-	-	-	-	-	-	-	-	-	-	-
ENSMUST00000196484	71.148	109.223	33.0726	0.302798	-1.72357	0.0393095	0.363916	-	-	-	-	-	-	-	-	-	-	-	-	-	-
ENSMUST00000198613	59.1833	91.5391	26.8275	0.293071	-1.77068	0.0393289	0.364012	-	-	-	-	-	-	-	-	-	-	-	-	-	-
MSTRG.1571.1	125.626	189.015	62.2367	0.329269	-1.60266	0.0396752	0.366224	-	-	-	-	-	-	-	-	-	-	-	-	-	-
ENSMUST00000234358	31.0495	49.8244	12.2746	0.246357	-2.02118	0.0397345	0.366474	-	-	-	-	-	-	-	-	-	-	-	-	-	-
MSTRG.26935.3	126.097	251.452	0.741161	0.00294752	-8.40628	0.0400998	0.368583	-	-	-	-	-	-	-	-	-	-	-	-	-	-
MSTRG.13098.1	42.2427	68.7916	15.6938	0.228135	-2.13204	0.040714	0.372091	-	-	-	-	-	-	-	-	-	-	-	-	-	-
MSTRG.7386.1	8578.3	12501.3	4655.28	0.372384	-1.42514	0.0410995	0.373964	-	-	-	-	-	-	-	-	-	-	-	-	-	-
ENSMUST00000190415	66.3099	102.9	29.7202	0.288827	-1.79172	0.0412446	0.374799	-	-	-	-	-	-	-	-	-	-	-	-	-	-
ENSMUST00000221557	29.4376	47.4861	11.3891	0.239841	-2.05985	0.0414677	0.375961	-	-	-	-	-	-	-	-	-	-	-	-	-	-
ENSMUST00000179421	7.93576	14.5911	1.28045	0.0877555	-3.51037	0.0416281	0.376632	-	-	-	-	-	-	-	-	-	-	-	-	-	-
ENSMUST00000218861	69.4768	106.817	32.1367	0.300858	-1.73285	0.0417107	0.377136	-	-	-	-	-	-	-	-	-	-	-	-	-	-
MSTRG.11840.1	33.1759	66.3517	0	0	-Inf	0.0418683	0.377947	-	-	-	-	-	-	-	-	-	-	-	-	-	-
ENSMUST00000198724	1275.13	2418.81	131.456	0.0543472	-4.20165	0.0419036	0.378031	-	-	-	-	-	-	-	-	-	-	-	-	-	-
MSTRG.24797.6	488.115	975.311	0.918962	0.000942224	-10.0516	0.0419262	0.37811	-	-	-	-	-	-	-	-	-	-	-	-	-	-
MSTRG.13074.1	1856.29	2708.78	1003.79	0.370569	-1.43219	0.0420314	0.378625	-	-	-	-	-	-	-	-	-	-	-	-	-	-
ENSMUST00000150145	259.767	383.231	136.302	0.355666	-1.49141	0.042042	0.378668	-	-	-	-	-	-	-	-	-	-	-	-	-	-
ENSMUST00000155350	11.9756	20.9377	3.01356	0.14393	-2.79656	0.0421448	0.379082	-	-	-	-	-	-	-	-	-	-	-	-	-	-
ENSMUST00000147548	29.1624	50.5855	7.7393	0.152995	-2.70845	0.0421588	0.37918	-	-	-	-	-	-	-	-	-	-	-	-	-	-
ENSMUST00000214931	3.76509	7.53018	0	0	-Inf	0.0422078	0.379373	-	-	-	-	-	-	-	-	-	-	-	-	-	-
MSTRG.26937.2	59.4158	118.832	0	0	-Inf	0.0423621	0.380201	-	-	-	-	-	-	-	-	-	-	-	-	-	-
MSTRG.7884.2	975.334	1454.03	496.638	0.34156	-1.54979	0.042419	0.380431	-	-	-	-	-	-	-	-	-	-	-	-	-	-
ENSMUST00000234932	5.73962	10.9234	0.55587	0.0508882	-4.29653	0.0424328	0.380478	-	-	-	-	-	-	-	-	-	-	-	-	-	-
ENSMUST00000053792	149.929	223.34	76.5182	0.342608	-1.54537	0.0428952	0.383213	-	-	-	-	-	-	-	-	-	-	-	-	-	-
ENSMUST00000186510	38.0168	60.2646	15.7689	0.261661	-1.93423	0.0429861	0.383636	-	-	-	-	-	-	-	-	-	-	-	-	-	-
ENSMUST00000124198	119.905	179.56	60.2503	0.335545	-1.57542	0.0433037	0.385201	-	-	-	-	-	-	-	-	-	-	-	-	-	-
ENSMUST00000192147	234.249	346.41	122.089	0.352441	-1.50455	0.043383	0.385771	-	-	-	-	-	-	-	-	-	-	-	-	-	-
MSTRG.6940.3	38.1415	76.283	0	0	-Inf	0.043496	0.386286	-	-	-	-	-	-	-	-	-	-	-	-	-	-
ENSMUST00000215389	18.2596	30.648	5.87119	0.191569	-2.38407	0.0435903	0.386743	-	-	-	-	-	-	-	-	-	-	-	-	-	-
MSTRG.24807.2	64.6262	129.252	0	0	-Inf	0.0437081	0.387353	-	-	-	-	-	-	-	-	-	-	-	-	-	-
ENSMUST00000213497	3.42473	6.84946	0	0	-Inf	0.043853	0.388093	-	-	-	-	-	-	-	-	-	-	-	-	-	-
ENSMUST00000214469	3.42347	6.84694	0	0	-Inf	0.0438849	0.388275	-	-	-	-	-	-	-	-	-	-	-	-	-	-
ENSMUST00000199072	3108.17	4523.97	1692.37	0.374089	-1.41855	0.0438974	0.388326	-	-	-	-	-	-	-	-	-	-	-	-	-	-
ENSMUST00000230588	166.503	247.614	85.3916	0.344858	-1.53592	0.0443423	0.390754	-	-	-	-	-	-	-	-	-	-	-	-	-	-
ENSMUST00000211661	886.823	1293.45	480.194	0.37125	-1.42954	0.0445364	0.391619	-	-	-	-	-	-	-	-	-	-	-	-	-	-
ENSMUST00000220401	4108.08	5970.26	2245.9	0.376181	-1.4105	0.0447493	0.392858	-	-	-	-	-	-	-	-	-	-	-	-	-	-
ENSMUST00000204991	31.0948	49.6572	12.5324	0.252378	-1.98634	0.0448978	0.393727	-	-	-	-	-	-	-	-	-	-	-	-	-	-
ENSMUST00000215835	94.0779	141.775	46.3806	0.327141	-1.61201	0.0450846	0.394627	-	-	-	-	-	-	-	-	-	-	-	-	-	-
ENSMUST00000233194	11.8072	20.6406	2.97392	0.144081	-2.79505	0.0451835	0.395277	-	-	-	-	-	-	-	-	-	-	-	-	-	-
MSTRG.14236.30	60.4255	120.851	0	0	-Inf	0.0451901	0.395277	-	-	-	-	-	-	-	-	-	-	-	-	-	-
ENSMUST00000152313	37.3256	58.815	15.8362	0.269255	-1.89296	0.0452068	0.395368	-	-	-	-	-	-	-	-	-	-	-	-	-	-
ENSMUST00000221728	277.159	407.255	147.063	0.361107	-1.4695	0.0452638	0.395621	-	-	-	-	-	-	-	-	-	-	-	-	-	-
ENSMUST00000143564	9.57844	17.1643	1.99258	0.116089	-3.1067	0.0453558	0.396033	-	-	-	-	-	-	-	-	-	-	-	-	-	-
ENSMUST00000182891	28.0874	45.1519	11.0229	0.244129	-2.03428	0.0454851	0.396704	-	-	-	-	-	-	-	-	-	-	-	-	-	-
MSTRG.10339.6	370.342	651.535	89.1485	0.136829	-2.86956	0.0456004	0.397216	-	-	-	-	-	-	-	-	-	-	-	-	-	-
ENSMUST00000212638	8.37035	15.2584	1.48232	0.097148	-3.36367	0.0456352	0.39741	-	-	-	-	-	-	-	-	-	-	-	-	-	-
ENSMUST00000234213	98.1249	147.855	48.3946	0.327311	-1.61127	0.0457553	0.398017	-	-	-	-	-	-	-	-	-	-	-	-	-	-
MSTRG.15758.2	54.8398	109.68	0	0	-Inf	0.0457646	0.398062	-	-	-	-	-	-	-	-	-	-	-	-	-	-
MSTRG.24800.2	55.3755	110.751	0	0	-Inf	0.0457898	0.39807	-	-	-	-	-	-	-	-	-	-	-	-	-	-
ENSMUST00000181877	21.2203	34.9578	7.4828	0.214052	-2.22397	0.0458634	0.39834	-	-	-	-	-	-	-	-	-	-	-	-	-	-
ENSMUST00000182119	141.171	211.485	70.8574	0.335047	-1.57756	0.0465439	0.401944	-	-	-	-	-	-	-	-	-	-	-	-	-	-
ENSMUST00000230714	33.6607	53.3294	13.9921	0.262371	-1.93032	0.0465812	0.402156	-	-	-	-	-	-	-	-	-	-	-	-	-	-
MSTRG.8681.7	52.214	104.428	0	0	-Inf	0.0468911	0.403454	-	-	-	-	-	-	-	-	-	-	-	-	-	-
MSTRG.5158.5	595.559	1189.62	1.49761	0.00125889	-9.63363	0.0469013	0.403473	-	-	-	-	-	-	-	-	-	-	-	-	-	-
ENSMUST00000181465	3.36902	6.73805	0	0	-Inf	0.0469138	0.403512	-	-	-	-	-	-	-	-	-	-	-	-	-	-
MSTRG.23893.1	1574.02	2285.53	862.509	0.377379	-1.40592	0.0469689	0.403766	-	-	-	-	-	-	-	-	-	-	-	-	-	-
ENSMUST00000139423	12.5084	21.695	3.32182	0.153115	-2.70732	0.0471387	0.404592	-	-	-	-	-	-	-	-	-	-	-	-	-	-
MSTRG.25973.1	47.7087	73.7942	21.6232	0.293021	-1.77093	0.04724	0.404939	-	-	-	-	-	-	-	-	-	-	-	-	-	-
ENSMUST00000138345	3.29586	6.59172	0	0	-Inf	0.0472813	0.405197	-	-	-	-	-	-	-	-	-	-	-	-	-	-
ENSMUST00000181440	6.13399	11.5348	0.733147	0.0635594	-3.97575	0.0474557	0.406127	-	-	-	-	-	-	-	-	-	-	-	-	-	-
MSTRG.19495.6	54.7168	109.434	0	0	-Inf	0.0474696	0.406191	-	-	-	-	-	-	-	-	-	-	-	-	-	-
ENSMUST00000238484	98.5808	147.769	49.3928	0.334258	-1.58097	0.0476663	0.407213	-	-	-	-	-	-	-	-	-	-	-	-	-	-
ENSMUST00000184420	213.612	314.284	112.939	0.359354	-1.47652	0.0477036	0.407366	-	-	-	-	-	-	-	-	-	-	-	-	-	-
ENSMUST00000070500	294.557	431.928	157.187	0.363921	-1.4583	0.0477127	0.407396	-	-	-	-	-	-	-	-	-	-	-	-	-	-
MSTRG.7190.2	219.34	377.092	61.589	0.163326	-2.61417	0.04788	0.408128	-	-	-	-	-	-	-	-	-	-	-	-	-	-
MSTRG.11910.1	46.7983	72.3716	21.225	0.293278	-1.76966	0.0479369	0.408476	-	-	-	-	-	-	-	-	-	-	-	-	-	-
ENSMUST00000181403	225.903	332.519	119.288	0.35874	-1.47899	0.0481402	0.409539	-	-	-	-	-	-	-	-	-	-	-	-	-	-
MSTRG.10161.29	49.8685	99.737	0	0	-Inf	0.0482294	0.410027	-	-	-	-	-	-	-	-	-	-	-	-	-	-
MSTRG.25976.1	1368.02	1981.64	754.399	0.380694	-1.3933	0.048328	0.410452	-	-	-	-	-	-	-	-	-	-	-	-	-	-
ENSMUST00000146366	42.3865	66.0627	18.7102	0.28322	-1.82001	0.0486925	0.412218	-	-	-	-	-	-	-	-	-	-	-	-	-	-
ENSMUST00000196996	3.80068	7.60136	0	0	-Inf	0.0489377	0.413247	-	-	-	-	-	-	-	-	-	-	-	-	-	-
ENSMUST00000207574	6.58064	12.2556	0.90572	0.0739028	-3.75823	0.0491165	0.414033	-	-	-	-	-	-	-	-	-	-	-	-	-	-
ENSMUST00000150906	84.9817	127.926	42.0372	0.328605	-1.60557	0.0494951	0.415877	-	-	-	-	-	-	-	-	-	-	-	-	-	-
ENSMUST00000210917	98.9266	147.9	49.953	0.337748	-1.56598	0.0496119	0.416431	-	-	-	-	-	-	-	-	-	-	-	-	-	-
MSTRG.3513.15	760.379	1302.27	218.488	0.167775	-2.5754	0.0496314	0.416482	-	-	-	-	-	-	-	-	-	-	-	-	-	-
ENSMUST00000206903	60.9644	92.9599	28.9688	0.311627	-1.68211	0.0496445	0.416482	-	-	-	-	-	-	-	-	-	-	-	-	-	-
MSTRG.13076.1	2387.59	3450.16	1325.03	0.384048	-1.38064	0.0498973	0.417606	-	-	-	-	-	-	-	-	-	-	-	-	-	-
