# Supplementary material for: Expression Profiles and Potential Functions of Long Non-Coding RNAs in the Heart of Mice With Coxsackie B3 Virus-Induced Myocarditis
Source: Front Cell Infect Microbiol. 2021 Aug 24;11:704919. doi: 10.3389/fcimb.2021.704919 (PMC8423026; doi:10.3389/fcimb.2021.704919)
Supplement: Supplementary file 1 [file DataSheet_1.zip › Figure 1(raw data)/Figure 1B-1C/RNA-seq in BALBc mice/DESeq/con_vs_NFM/con_vs_NFM.lncRNA.Up.xlsx]

## Sheet: Sheet1
id	baseMean	baseMean_con	baseMean_NFM	foldChange(NFM/con)(NFM/con)	log2FoldChange	pval	padj	Chromosome	Start Site	End Site	Direction	Length	Name	GO	KEGG	EC	eggNOG Class	eggNOG	Description	Entrez_geneID	UniProtAC
MSTRG.5158.4	2647.43	0	5294.86	Inf	Inf	3.54089e-30	4.94853e-26	-	-	-	-	-	-	-	-	-	-	-	-	-	-
MSTRG.1026.5	1264.94	0	2529.88	Inf	Inf	4.69938e-27	3.38715e-23	-	-	-	-	-	-	-	-	-	-	-	-	-	-
ENSMUST00000192087	141.225	0	282.451	Inf	Inf	1.14895e-16	1.36991e-13	-	-	-	-	-	-	-	-	-	-	-	-	-	-
ENSMUST00000193881	92.9979	0	185.996	Inf	Inf	1.90152e-14	1.48348e-11	-	-	-	-	-	-	-	-	-	-	-	-	-	-
ENSMUST00000181619	83.2467	0	166.493	Inf	Inf	7.25089e-14	5.03518e-11	-	-	-	-	-	-	-	-	-	-	-	-	-	-
MSTRG.15670.1	64.0566	0	128.113	Inf	Inf	1.89985e-12	9.76067e-10	-	-	-	-	-	-	-	-	-	-	-	-	-	-
ENSMUST00000138207	52.0865	0	104.173	Inf	Inf	2.36778e-11	9.15142e-09	-	-	-	-	-	-	-	-	-	-	-	-	-	-
ENSMUST00000188232	46.2465	0	92.4931	Inf	Inf	9.98853e-11	3.2875e-08	-	-	-	-	-	-	-	-	-	-	-	-	-	-
MSTRG.10404.22	832.585	0	1665.17	Inf	Inf	4.34957e-10	1.19504e-07	-	-	-	-	-	-	-	-	-	-	-	-	-	-
MSTRG.701.4	93.5112	0	187.022	Inf	Inf	1.08164e-09	2.69631e-07	-	-	-	-	-	-	-	-	-	-	-	-	-	-
MSTRG.4386.6	2421.55	0	4843.1	Inf	Inf	1.74671e-09	4.08055e-07	-	-	-	-	-	-	-	-	-	-	-	-	-	-
ENSMUST00000222963	34.3035	0	68.607	Inf	Inf	3.25625e-09	7.05903e-07	-	-	-	-	-	-	-	-	-	-	-	-	-	-
ENSMUST00000181444	80.7655	0	161.531	Inf	Inf	4.74214e-09	9.8413e-07	-	-	-	-	-	-	-	-	-	-	-	-	-	-
ENSMUST00000203093	33.1455	0	66.2909	Inf	Inf	4.95223e-09	1.02102e-06	-	-	-	-	-	-	-	-	-	-	-	-	-	-
ENSMUST00000114854	32.698	0	65.3959	Inf	Inf	5.70933e-09	1.15822e-06	-	-	-	-	-	-	-	-	-	-	-	-	-	-
ENSMUST00000221487	30.0047	0	60.0094	Inf	Inf	1.48152e-08	2.64093e-06	-	-	-	-	-	-	-	-	-	-	-	-	-	-
ENSMUST00000181070	26.914	0	53.828	Inf	Inf	4.77926e-08	7.36619e-06	-	-	-	-	-	-	-	-	-	-	-	-	-	-
ENSMUST00000127563	25.3898	0	50.7795	Inf	Inf	8.78619e-08	1.25635e-05	-	-	-	-	-	-	-	-	-	-	-	-	-	-
ENSMUST00000144896	24.7244	0	49.4488	Inf	Inf	1.15541e-07	1.59767e-05	-	-	-	-	-	-	-	-	-	-	-	-	-	-
ENSMUST00000198737	23.1556	0	46.3112	Inf	Inf	2.26532e-07	2.87741e-05	-	-	-	-	-	-	-	-	-	-	-	-	-	-
MSTRG.16549.1	22.1724	0	44.3447	Inf	Inf	3.52667e-07	4.22882e-05	-	-	-	-	-	-	-	-	-	-	-	-	-	-
ENSMUST00000215662	22.6603	0	45.3207	Inf	Inf	7.06511e-07	7.78486e-05	-	-	-	-	-	-	-	-	-	-	-	-	-	-
ENSMUST00000216282	20.5089	0	41.0178	Inf	Inf	7.72844e-07	8.41084e-05	-	-	-	-	-	-	-	-	-	-	-	-	-	-
MSTRG.2531.26	109.342	0	218.684	Inf	Inf	9.74543e-07	0.000103415	-	-	-	-	-	-	-	-	-	-	-	-	-	-
ENSMUST00000236682	79.5861	0	159.172	Inf	Inf	1.16113e-06	0.000119795	-	-	-	-	-	-	-	-	-	-	-	-	-	-
ENSMUST00000181602	18.1423	0	36.2846	Inf	Inf	2.4461e-06	0.000225822	-	-	-	-	-	-	-	-	-	-	-	-	-	-
ENSMUST00000228464	17.7011	0	35.4022	Inf	Inf	3.07886e-06	0.000275582	-	-	-	-	-	-	-	-	-	-	-	-	-	-
ENSMUST00000134552	17.3562	0	34.7124	Inf	Inf	3.63672e-06	0.000317436	-	-	-	-	-	-	-	-	-	-	-	-	-	-
ENSMUST00000132149	30.2807	0	60.5614	Inf	Inf	4.07522e-06	0.000350133	-	-	-	-	-	-	-	-	-	-	-	-	-	-
ENSMUST00000234531	17.0978	0	34.1957	Inf	Inf	4.17862e-06	0.000357656	-	-	-	-	-	-	-	-	-	-	-	-	-	-
ENSMUST00000143129	16.3695	0	32.739	Inf	Inf	6.17137e-06	0.000496755	-	-	-	-	-	-	-	-	-	-	-	-	-	-
MSTRG.11321.4	16.3679	0	32.7358	Inf	Inf	6.17481e-06	0.000496755	-	-	-	-	-	-	-	-	-	-	-	-	-	-
ENSMUST00000181539	37.0458	0	74.0915	Inf	Inf	1.1116e-05	0.000818227	-	-	-	-	-	-	-	-	-	-	-	-	-	-
ENSMUST00000187015	15.2414	0	30.4827	Inf	Inf	1.14234e-05	0.000837442	-	-	-	-	-	-	-	-	-	-	-	-	-	-
ENSMUST00000150749	15.1037	0	30.2073	Inf	Inf	1.24547e-05	0.000899429	-	-	-	-	-	-	-	-	-	-	-	-	-	-
ENSMUST00000193733	14.8908	0	29.7816	Inf	Inf	1.39671e-05	0.00099115	-	-	-	-	-	-	-	-	-	-	-	-	-	-
MSTRG.7288.2	1088.86	0	2177.72	Inf	Inf	2.11726e-05	0.00138719	-	-	-	-	-	-	-	-	-	-	-	-	-	-
MSTRG.12386.7	91.6829	0	183.366	Inf	Inf	2.18682e-05	0.00142391	-	-	-	-	-	-	-	-	-	-	-	-	-	-
MSTRG.14170.8	952.515	0	1905.03	Inf	Inf	3.42904e-05	0.00204907	-	-	-	-	-	-	-	-	-	-	-	-	-	-
MSTRG.22307.3	1186.5	0	2373	Inf	Inf	4.49725e-05	0.00256376	-	-	-	-	-	-	-	-	-	-	-	-	-	-
MSTRG.20589.19	439.484	0	878.968	Inf	Inf	4.94265e-05	0.00274681	-	-	-	-	-	-	-	-	-	-	-	-	-	-
MSTRG.24288.10	404.976	0	809.952	Inf	Inf	5.99997e-05	0.00320501	-	-	-	-	-	-	-	-	-	-	-	-	-	-
ENSMUST00000181524	12.3079	0	24.6158	Inf	Inf	6.58477e-05	0.00347335	-	-	-	-	-	-	-	-	-	-	-	-	-	-
MSTRG.13439.17	1871.72	0	3743.45	Inf	Inf	7.39694e-05	0.00381265	-	-	-	-	-	-	-	-	-	-	-	-	-	-
MSTRG.4369.1	12.1055	0	24.211	Inf	Inf	7.4416e-05	0.00382942	-	-	-	-	-	-	-	-	-	-	-	-	-	-
ENSMUST00000195716	11.5901	0	23.1802	Inf	Inf	0.000101845	0.00492792	-	-	-	-	-	-	-	-	-	-	-	-	-	-
ENSMUST00000171722	11.5211	0	23.0423	Inf	Inf	0.000106961	0.00511861	-	-	-	-	-	-	-	-	-	-	-	-	-	-
ENSMUST00000228400	11.3757	0	22.7513	Inf	Inf	0.000118405	0.00555272	-	-	-	-	-	-	-	-	-	-	-	-	-	-
ENSMUST00000181482	22.0521	0	44.1042	Inf	Inf	0.000120635	0.00562877	-	-	-	-	-	-	-	-	-	-	-	-	-	-
ENSMUST00000190493	10.7608	0	21.5217	Inf	Inf	0.000174213	0.00755849	-	-	-	-	-	-	-	-	-	-	-	-	-	-
ENSMUST00000190356	10.6	0	21.2	Inf	Inf	0.000194711	0.00827177	-	-	-	-	-	-	-	-	-	-	-	-	-	-
ENSMUST00000180442	10.9639	0	21.9278	Inf	Inf	0.000211192	0.00884484	-	-	-	-	-	-	-	-	-	-	-	-	-	-
MSTRG.14462.5	176.81	0	353.621	Inf	Inf	0.000214481	0.00894834	-	-	-	-	-	-	-	-	-	-	-	-	-	-
MSTRG.28415.3	138.357	0	276.714	Inf	Inf	0.000230115	0.00944563	-	-	-	-	-	-	-	-	-	-	-	-	-	-
ENSMUST00000189381	10.3598	0	20.7195	Inf	Inf	0.000230275	0.00944914	-	-	-	-	-	-	-	-	-	-	-	-	-	-
MSTRG.24846.1	10.3143	0	20.6286	Inf	Inf	0.000234985	0.00959428	-	-	-	-	-	-	-	-	-	-	-	-	-	-
MSTRG.19964.1	10.2141	0	20.4283	Inf	Inf	0.000250851	0.0100935	-	-	-	-	-	-	-	-	-	-	-	-	-	-
ENSMUST00000192965	13.8176	0	27.6352	Inf	Inf	0.000254207	0.0101993	-	-	-	-	-	-	-	-	-	-	-	-	-	-
MSTRG.22532.1	9.99262	0	19.9852	Inf	Inf	0.000288842	0.0113125	-	-	-	-	-	-	-	-	-	-	-	-	-	-
ENSMUST00000171098	9.78787	0	19.5757	Inf	Inf	0.000337376	0.0127832	-	-	-	-	-	-	-	-	-	-	-	-	-	-
MSTRG.12530.4	193.754	0	387.508	Inf	Inf	0.000359708	0.0134667	-	-	-	-	-	-	-	-	-	-	-	-	-	-
ENSMUST00000219022	9.68984	0	19.3797	Inf	Inf	0.000360294	0.0134841	-	-	-	-	-	-	-	-	-	-	-	-	-	-
MSTRG.6928.1	99.3926	0	198.785	Inf	Inf	0.000367378	0.0136757	-	-	-	-	-	-	-	-	-	-	-	-	-	-
ENSMUST00000153767	9.64157	0	19.2831	Inf	Inf	0.000376165	0.0139296	-	-	-	-	-	-	-	-	-	-	-	-	-	-
MSTRG.1676.1	187.76	0	375.52	Inf	Inf	0.000426541	0.0154024	-	-	-	-	-	-	-	-	-	-	-	-	-	-
ENSMUST00000205726	9.33659	0	18.6732	Inf	Inf	0.000461372	0.0164116	-	-	-	-	-	-	-	-	-	-	-	-	-	-
ENSMUST00000186007	11.6457	0	23.2913	Inf	Inf	0.000479245	0.0168858	-	-	-	-	-	-	-	-	-	-	-	-	-	-
ENSMUST00000230877	9.14358	0	18.2872	Inf	Inf	0.000526808	0.0181419	-	-	-	-	-	-	-	-	-	-	-	-	-	-
ENSMUST00000228865	9.47243	0	18.9449	Inf	Inf	0.000574018	0.0194601	-	-	-	-	-	-	-	-	-	-	-	-	-	-
MSTRG.28318.3	66.5733	0	133.147	Inf	Inf	0.000605173	0.0202878	-	-	-	-	-	-	-	-	-	-	-	-	-	-
ENSMUST00000229763	8.93584	0	17.8717	Inf	Inf	0.000606354	0.0203093	-	-	-	-	-	-	-	-	-	-	-	-	-	-
ENSMUST00000230887	12.0548	0	24.1096	Inf	Inf	0.000608154	0.0203499	-	-	-	-	-	-	-	-	-	-	-	-	-	-
ENSMUST00000209810	8.91263	0	17.8253	Inf	Inf	0.000626339	0.0207823	-	-	-	-	-	-	-	-	-	-	-	-	-	-
ENSMUST00000191700	8.79757	0	17.5951	Inf	Inf	0.000675907	0.0220678	-	-	-	-	-	-	-	-	-	-	-	-	-	-
MSTRG.22069.4	661.733	0	1323.47	Inf	Inf	0.000683441	0.0222735	-	-	-	-	-	-	-	-	-	-	-	-	-	-
ENSMUST00000067743	8.70634	0	17.4127	Inf	Inf	0.000706056	0.0228281	-	-	-	-	-	-	-	-	-	-	-	-	-	-
MSTRG.12519.1	101.218	0	202.436	Inf	Inf	0.000868416	0.0267222	-	-	-	-	-	-	-	-	-	-	-	-	-	-
ENSMUST00000233486	31.5789	0	63.1578	Inf	Inf	0.00098491	0.0294825	-	-	-	-	-	-	-	-	-	-	-	-	-	-
MSTRG.16783.2	445.627	0	891.255	Inf	Inf	0.000999369	0.0298171	-	-	-	-	-	-	-	-	-	-	-	-	-	-
ENSMUST00000224082	8.23322	0	16.4664	Inf	Inf	0.00101093	0.0300893	-	-	-	-	-	-	-	-	-	-	-	-	-	-
ENSMUST00000198222	8.15954	0	16.3191	Inf	Inf	0.00104815	0.0309655	-	-	-	-	-	-	-	-	-	-	-	-	-	-
MSTRG.18369.29	69.528	0	139.056	Inf	Inf	0.00106652	0.0313251	-	-	-	-	-	-	-	-	-	-	-	-	-	-
MSTRG.11352.4	91380.5	0	182761	Inf	Inf	0.00121624	0.0346164	-	-	-	-	-	-	-	-	-	-	-	-	-	-
ENSMUST00000192129	7.95305	0	15.9061	Inf	Inf	0.0012394	0.0351609	-	-	-	-	-	-	-	-	-	-	-	-	-	-
ENSMUST00000238801	37.0667	0	74.1335	Inf	Inf	0.00129026	0.0362779	-	-	-	-	-	-	-	-	-	-	-	-	-	-
MSTRG.11352.14	78188.7	0	156377	Inf	Inf	0.00129209	0.0362967	-	-	-	-	-	-	-	-	-	-	-	-	-	-
MSTRG.11352.2	76825.3	0	153651	Inf	Inf	0.00132635	0.0370291	-	-	-	-	-	-	-	-	-	-	-	-	-	-
ENSMUST00000212899	21.3589	0	42.7177	Inf	Inf	0.00133888	0.0373048	-	-	-	-	-	-	-	-	-	-	-	-	-	-
MSTRG.13478.73	865.079	0	1730.16	Inf	Inf	0.00134341	0.0373896	-	-	-	-	-	-	-	-	-	-	-	-	-	-
ENSMUST00000180719	7.82428	0	15.6486	Inf	Inf	0.0013508	0.037521	-	-	-	-	-	-	-	-	-	-	-	-	-	-
ENSMUST00000150389	7.81819	0	15.6364	Inf	Inf	0.00138525	0.0382427	-	-	-	-	-	-	-	-	-	-	-	-	-	-
ENSMUST00000153785	7.74584	0	15.4917	Inf	Inf	0.00143617	0.0393391	-	-	-	-	-	-	-	-	-	-	-	-	-	-
ENSMUST00000221270	7.74136	0	15.4827	Inf	Inf	0.0014394	0.039398	-	-	-	-	-	-	-	-	-	-	-	-	-	-
ENSMUST00000181949	7.70717	0	15.4143	Inf	Inf	0.00146431	0.0399539	-	-	-	-	-	-	-	-	-	-	-	-	-	-
MSTRG.21856.1	741.921	0	1483.84	Inf	Inf	0.00149291	0.0405766	-	-	-	-	-	-	-	-	-	-	-	-	-	-
ENSMUST00000221299	7.61904	0	15.2381	Inf	Inf	0.0015649	0.0420539	-	-	-	-	-	-	-	-	-	-	-	-	-	-
MSTRG.22307.5	194.636	0	389.271	Inf	Inf	0.00162769	0.0432356	-	-	-	-	-	-	-	-	-	-	-	-	-	-
MSTRG.5158.7	40.2409	0	80.4818	Inf	Inf	0.00188913	0.0485477	-	-	-	-	-	-	-	-	-	-	-	-	-	-
ENSMUST00000193300	7.33734	0	14.6747	Inf	Inf	0.00192985	0.0492336	-	-	-	-	-	-	-	-	-	-	-	-	-	-
ENSMUST00000124182	7.28966	0	14.5793	Inf	Inf	0.00202216	0.0512064	-	-	-	-	-	-	-	-	-	-	-	-	-	-
ENSMUST00000123574	7.24095	0	14.4819	Inf	Inf	0.00207329	0.0521148	-	-	-	-	-	-	-	-	-	-	-	-	-	-
MSTRG.11352.6	27088.7	0	54177.5	Inf	Inf	0.00220842	0.054822	-	-	-	-	-	-	-	-	-	-	-	-	-	-
MSTRG.5158.6	24.3913	0	48.7826	Inf	Inf	0.00228222	0.0561373	-	-	-	-	-	-	-	-	-	-	-	-	-	-
ENSMUST00000186326	38.6031	0	77.2063	Inf	Inf	0.00238663	0.0579959	-	-	-	-	-	-	-	-	-	-	-	-	-	-
MSTRG.11352.9	20083.2	0	40166.5	Inf	Inf	0.00257365	0.0613371	-	-	-	-	-	-	-	-	-	-	-	-	-	-
ENSMUST00000180515	6.89931	0	13.7986	Inf	Inf	0.00270706	0.0637355	-	-	-	-	-	-	-	-	-	-	-	-	-	-
ENSMUST00000226490	6.82045	0	13.6409	Inf	Inf	0.00288558	0.0666474	-	-	-	-	-	-	-	-	-	-	-	-	-	-
ENSMUST00000226049	6.80165	0	13.6033	Inf	Inf	0.00291411	0.0670857	-	-	-	-	-	-	-	-	-	-	-	-	-	-
ENSMUST00000194629	6.77299	0	13.546	Inf	Inf	0.00295828	0.0678675	-	-	-	-	-	-	-	-	-	-	-	-	-	-
ENSMUST00000177201	6.76484	0	13.5297	Inf	Inf	0.00303932	0.0691244	-	-	-	-	-	-	-	-	-	-	-	-	-	-
ENSMUST00000215184	6.75782	0	13.5156	Inf	Inf	0.00305051	0.0692799	-	-	-	-	-	-	-	-	-	-	-	-	-	-
ENSMUST00000219395	6.72625	0	13.4525	Inf	Inf	0.00310144	0.0702453	-	-	-	-	-	-	-	-	-	-	-	-	-	-
ENSMUST00000160605	6.693	0	13.386	Inf	Inf	0.00315619	0.071117	-	-	-	-	-	-	-	-	-	-	-	-	-	-
ENSMUST00000183031	7.46452	0	14.929	Inf	Inf	0.00329298	0.0731687	-	-	-	-	-	-	-	-	-	-	-	-	-	-
ENSMUST00000231503	6.62363	0	13.2473	Inf	Inf	0.00334925	0.0742884	-	-	-	-	-	-	-	-	-	-	-	-	-	-
MSTRG.11352.7	11202.4	0	22404.7	Inf	Inf	0.00344499	0.0757868	-	-	-	-	-	-	-	-	-	-	-	-	-	-
ENSMUST00000125396	18.834	0	37.6681	Inf	Inf	0.00367151	0.0794647	-	-	-	-	-	-	-	-	-	-	-	-	-	-
ENSMUST00000201006	6.50434	0	13.0087	Inf	Inf	0.00373515	0.0805301	-	-	-	-	-	-	-	-	-	-	-	-	-	-
ENSMUST00000237668	6.34361	0	12.6872	Inf	Inf	0.00416379	0.0866953	-	-	-	-	-	-	-	-	-	-	-	-	-	-
MSTRG.11352.10	7484.52	0	14969	Inf	Inf	0.00419876	0.087208	-	-	-	-	-	-	-	-	-	-	-	-	-	-
ENSMUST00000231896	6.28412	0	12.5682	Inf	Inf	0.00439907	0.0904027	-	-	-	-	-	-	-	-	-	-	-	-	-	-
ENSMUST00000140307	6.26203	0	12.5241	Inf	Inf	0.00445152	0.0911595	-	-	-	-	-	-	-	-	-	-	-	-	-	-
ENSMUST00000139327	6.20411	0	12.4082	Inf	Inf	0.00470006	0.094906	-	-	-	-	-	-	-	-	-	-	-	-	-	-
ENSMUST00000192432	6.17657	0	12.3531	Inf	Inf	0.00477024	0.0959094	-	-	-	-	-	-	-	-	-	-	-	-	-	-
ENSMUST00000209402	6.15257	0	12.3051	Inf	Inf	0.00483244	0.0968673	-	-	-	-	-	-	-	-	-	-	-	-	-	-
ENSMUST00000143673	55.7873	0	111.575	Inf	Inf	0.00507872	0.100481	-	-	-	-	-	-	-	-	-	-	-	-	-	-
MSTRG.5945.2	23.6068	0	47.2135	Inf	Inf	0.00511031	0.100917	-	-	-	-	-	-	-	-	-	-	-	-	-	-
ENSMUST00000234353	6.06006	0	12.1201	Inf	Inf	0.00519989	0.102238	-	-	-	-	-	-	-	-	-	-	-	-	-	-
ENSMUST00000233107	6.01647	0	12.0329	Inf	Inf	0.00532475	0.104046	-	-	-	-	-	-	-	-	-	-	-	-	-	-
ENSMUST00000199551	6.04157	0	12.0831	Inf	Inf	0.00537636	0.104763	-	-	-	-	-	-	-	-	-	-	-	-	-	-
MSTRG.22067.41	3652.24	0	7304.48	Inf	Inf	0.00600835	0.11327	-	-	-	-	-	-	-	-	-	-	-	-	-	-
ENSMUST00000231725	13.1951	0	26.3902	Inf	Inf	0.00604933	0.113791	-	-	-	-	-	-	-	-	-	-	-	-	-	-
MSTRG.22067.45	3542.34	0	7084.68	Inf	Inf	0.00616744	0.115301	-	-	-	-	-	-	-	-	-	-	-	-	-	-
ENSMUST00000206158	5.78004	0	11.5601	Inf	Inf	0.00649873	0.119761	-	-	-	-	-	-	-	-	-	-	-	-	-	-
MSTRG.13439.18	1110.4	0	2220.8	Inf	Inf	0.006725	0.122593	-	-	-	-	-	-	-	-	-	-	-	-	-	-
ENSMUST00000202894	5.75599	0	11.512	Inf	Inf	0.00674207	0.122833	-	-	-	-	-	-	-	-	-	-	-	-	-	-
ENSMUST00000138379	5.69632	0	11.3926	Inf	Inf	0.00696719	0.125667	-	-	-	-	-	-	-	-	-	-	-	-	-	-
MSTRG.6589.3	138.442	0	276.884	Inf	Inf	0.00702385	0.126445	-	-	-	-	-	-	-	-	-	-	-	-	-	-
ENSMUST00000194503	5.63652	0	11.273	Inf	Inf	0.00737306	0.130474	-	-	-	-	-	-	-	-	-	-	-	-	-	-
ENSMUST00000190367	6.20945	0	12.4189	Inf	Inf	0.0075428	0.132402	-	-	-	-	-	-	-	-	-	-	-	-	-	-
ENSMUST00000155610	12.8392	0	25.6784	Inf	Inf	0.0075573	0.132528	-	-	-	-	-	-	-	-	-	-	-	-	-	-
ENSMUST00000206605	5.46451	0	10.929	Inf	Inf	0.00850616	0.143642	-	-	-	-	-	-	-	-	-	-	-	-	-	-
ENSMUST00000227321	5.4176	0	10.8352	Inf	Inf	0.00873192	0.146267	-	-	-	-	-	-	-	-	-	-	-	-	-	-
MSTRG.22288.1	5.40361	0	10.8072	Inf	Inf	0.00901302	0.149647	-	-	-	-	-	-	-	-	-	-	-	-	-	-
ENSMUST00000234776	5.31023	0	10.6205	Inf	Inf	0.00949714	0.154697	-	-	-	-	-	-	-	-	-	-	-	-	-	-
ENSMUST00000189628	6.28124	0	12.5625	Inf	Inf	0.00995341	0.159599	-	-	-	-	-	-	-	-	-	-	-	-	-	-
MSTRG.26370.3	31.5158	0	63.0316	Inf	Inf	0.0100342	0.160526	-	-	-	-	-	-	-	-	-	-	-	-	-	-
ENSMUST00000128601	5.59343	0	11.1869	Inf	Inf	0.0100435	0.160636	-	-	-	-	-	-	-	-	-	-	-	-	-	-
MSTRG.28086.10	491.266	0	982.533	Inf	Inf	0.0104944	0.165199	-	-	-	-	-	-	-	-	-	-	-	-	-	-
ENSMUST00000185380	5.18814	0	10.3763	Inf	Inf	0.010672	0.166824	-	-	-	-	-	-	-	-	-	-	-	-	-	-
MSTRG.1026.4	41.4937	0	82.9875	Inf	Inf	0.0111339	0.171751	-	-	-	-	-	-	-	-	-	-	-	-	-	-
ENSMUST00000181692	12.8724	0	25.7448	Inf	Inf	0.0112767	0.173382	-	-	-	-	-	-	-	-	-	-	-	-	-	-
MSTRG.15549.3	979.265	0	1958.53	Inf	Inf	0.0115178	0.175637	-	-	-	-	-	-	-	-	-	-	-	-	-	-
MSTRG.26075.10	57.6228	0	115.246	Inf	Inf	0.0116116	0.176505	-	-	-	-	-	-	-	-	-	-	-	-	-	-
ENSMUST00000099292	5.07484	0	10.1497	Inf	Inf	0.0116564	0.176774	-	-	-	-	-	-	-	-	-	-	-	-	-	-
ENSMUST00000123899	8.09734	0	16.1947	Inf	Inf	0.0116801	0.176917	-	-	-	-	-	-	-	-	-	-	-	-	-	-
ENSMUST00000125607	7.45418	0	14.9084	Inf	Inf	0.0117139	0.177237	-	-	-	-	-	-	-	-	-	-	-	-	-	-
ENSMUST00000197982	5.04015	0	10.0803	Inf	Inf	0.0118889	0.179028	-	-	-	-	-	-	-	-	-	-	-	-	-	-
MSTRG.17731.9	906.532	0	1813.06	Inf	Inf	0.0120914	0.180849	-	-	-	-	-	-	-	-	-	-	-	-	-	-
ENSMUST00000194273	5.02596	0	10.0519	Inf	Inf	0.0122781	0.182906	-	-	-	-	-	-	-	-	-	-	-	-	-	-
ENSMUST00000193021	5.00641	0	10.0128	Inf	Inf	0.0124153	0.184168	-	-	-	-	-	-	-	-	-	-	-	-	-	-
ENSMUST00000145448	4.99737	0	9.99474	Inf	Inf	0.0124793	0.184833	-	-	-	-	-	-	-	-	-	-	-	-	-	-
MSTRG.17938.14	816.779	0	1633.56	Inf	Inf	0.0126096	0.185936	-	-	-	-	-	-	-	-	-	-	-	-	-	-
MSTRG.8644.1	4.97394	0	9.94787	Inf	Inf	0.0126473	0.186337	-	-	-	-	-	-	-	-	-	-	-	-	-	-
MSTRG.26526.21	840.123	0	1680.25	Inf	Inf	0.0126515	0.186337	-	-	-	-	-	-	-	-	-	-	-	-	-	-
ENSMUST00000161291	5.83196	0	11.6639	Inf	Inf	0.0128066	0.187524	-	-	-	-	-	-	-	-	-	-	-	-	-	-
ENSMUST00000152070	5.00418	0	10.0084	Inf	Inf	0.0128742	0.188148	-	-	-	-	-	-	-	-	-	-	-	-	-	-
ENSMUST00000123610	8.29433	0	16.5887	Inf	Inf	0.0131134	0.190116	-	-	-	-	-	-	-	-	-	-	-	-	-	-
ENSMUST00000193540	4.90545	0	9.81089	Inf	Inf	0.0134746	0.193324	-	-	-	-	-	-	-	-	-	-	-	-	-	-
ENSMUST00000193667	4.86955	0	9.7391	Inf	Inf	0.0137549	0.195679	-	-	-	-	-	-	-	-	-	-	-	-	-	-
ENSMUST00000219032	4.86845	0	9.7369	Inf	Inf	0.0137636	0.195732	-	-	-	-	-	-	-	-	-	-	-	-	-	-
ENSMUST00000207720	5.58087	0	11.1617	Inf	Inf	0.0142924	0.200342	-	-	-	-	-	-	-	-	-	-	-	-	-	-
ENSMUST00000180991	6.11462	0	12.2292	Inf	Inf	0.0144134	0.201576	-	-	-	-	-	-	-	-	-	-	-	-	-	-
ENSMUST00000146314	8.51627	0	17.0325	Inf	Inf	0.0151536	0.207722	-	-	-	-	-	-	-	-	-	-	-	-	-	-
MSTRG.10799.4	575.307	0	1150.61	Inf	Inf	0.0152828	0.20879	-	-	-	-	-	-	-	-	-	-	-	-	-	-
ENSMUST00000162608	4.68576	0	9.37152	Inf	Inf	0.0160537	0.215005	-	-	-	-	-	-	-	-	-	-	-	-	-	-
MSTRG.28094.2	509.363	0	1018.73	Inf	Inf	0.0161217	0.215498	-	-	-	-	-	-	-	-	-	-	-	-	-	-
ENSMUST00000131886	5.18368	0	10.3674	Inf	Inf	0.0162539	0.216634	-	-	-	-	-	-	-	-	-	-	-	-	-	-
ENSMUST00000194883	4.66292	0	9.32584	Inf	Inf	0.0162681	0.216712	-	-	-	-	-	-	-	-	-	-	-	-	-	-
MSTRG.19152.2	97.6131	0	195.226	Inf	Inf	0.0178059	0.228678	-	-	-	-	-	-	-	-	-	-	-	-	-	-
MSTRG.21468.2	186.977	0	373.953	Inf	Inf	0.0178294	0.228814	-	-	-	-	-	-	-	-	-	-	-	-	-	-
MSTRG.25164.16	395.438	0	790.875	Inf	Inf	0.0181082	0.230892	-	-	-	-	-	-	-	-	-	-	-	-	-	-
ENSMUST00000192543	4.53769	0	9.07538	Inf	Inf	0.018373	0.232813	-	-	-	-	-	-	-	-	-	-	-	-	-	-
MSTRG.15437.8	33.1088	0	66.2177	Inf	Inf	0.0184665	0.233389	-	-	-	-	-	-	-	-	-	-	-	-	-	-
MSTRG.26817.9	383.475	0	766.95	Inf	Inf	0.0187102	0.235385	-	-	-	-	-	-	-	-	-	-	-	-	-	-
MSTRG.7386.2	370.21	0	740.419	Inf	Inf	0.018903	0.236834	-	-	-	-	-	-	-	-	-	-	-	-	-	-
MSTRG.13259.76	366.979	0	733.959	Inf	Inf	0.018918	0.236986	-	-	-	-	-	-	-	-	-	-	-	-	-	-
ENSMUST00000200934	4.48082	0	8.96163	Inf	Inf	0.018994	0.237494	-	-	-	-	-	-	-	-	-	-	-	-	-	-
ENSMUST00000222336	4.46604	0	8.93207	Inf	Inf	0.0191888	0.238756	-	-	-	-	-	-	-	-	-	-	-	-	-	-
MSTRG.26467.2	342.105	0	684.209	Inf	Inf	0.0195669	0.241312	-	-	-	-	-	-	-	-	-	-	-	-	-	-
ENSMUST00000180524	8.13201	0	16.264	Inf	Inf	0.0196317	0.241805	-	-	-	-	-	-	-	-	-	-	-	-	-	-
ENSMUST00000211931	4.46413	0	8.92825	Inf	Inf	0.0196574	0.241913	-	-	-	-	-	-	-	-	-	-	-	-	-	-
ENSMUST00000141926	4.44452	0	8.88904	Inf	Inf	0.0198838	0.243358	-	-	-	-	-	-	-	-	-	-	-	-	-	-
MSTRG.16409.12	4.38729	0	8.77457	Inf	Inf	0.0205634	0.2482	-	-	-	-	-	-	-	-	-	-	-	-	-	-
ENSMUST00000203466	7.2555	0	14.511	Inf	Inf	0.0206226	0.24866	-	-	-	-	-	-	-	-	-	-	-	-	-	-
MSTRG.10306.20	313.222	0	626.443	Inf	Inf	0.0206966	0.24926	-	-	-	-	-	-	-	-	-	-	-	-	-	-
ENSMUST00000155883	4.37469	0	8.74937	Inf	Inf	0.0207168	0.249433	-	-	-	-	-	-	-	-	-	-	-	-	-	-
MSTRG.26075.11	288.744	0	577.487	Inf	Inf	0.0211819	0.252648	-	-	-	-	-	-	-	-	-	-	-	-	-	-
MSTRG.28605.38	258.506	0	517.011	Inf	Inf	0.0212103	0.252774	-	-	-	-	-	-	-	-	-	-	-	-	-	-
ENSMUST00000143428	4.41589	0	8.83178	Inf	Inf	0.0214112	0.254329	-	-	-	-	-	-	-	-	-	-	-	-	-	-
MSTRG.21913.12	292.409	0	584.818	Inf	Inf	0.0214183	0.254341	-	-	-	-	-	-	-	-	-	-	-	-	-	-
MSTRG.10799.1	278.306	0	556.612	Inf	Inf	0.0217928	0.256833	-	-	-	-	-	-	-	-	-	-	-	-	-	-
ENSMUST00000215190	4.32573	0	8.65147	Inf	Inf	0.0218527	0.257203	-	-	-	-	-	-	-	-	-	-	-	-	-	-
ENSMUST00000138626	4.32386	0	8.64772	Inf	Inf	0.0218768	0.25734	-	-	-	-	-	-	-	-	-	-	-	-	-	-
MSTRG.10442.11	265.033	0	530.065	Inf	Inf	0.0222221	0.259912	-	-	-	-	-	-	-	-	-	-	-	-	-	-
MSTRG.11457.7	246.343	0	492.686	Inf	Inf	0.0231588	0.266036	-	-	-	-	-	-	-	-	-	-	-	-	-	-
MSTRG.21868.16	236.282	0	472.563	Inf	Inf	0.0238185	0.270249	-	-	-	-	-	-	-	-	-	-	-	-	-	-
ENSMUST00000205549	7.7247	0	15.4494	Inf	Inf	0.0239557	0.271268	-	-	-	-	-	-	-	-	-	-	-	-	-	-
ENSMUST00000233521	4.20713	0	8.41426	Inf	Inf	0.0240264	0.271802	-	-	-	-	-	-	-	-	-	-	-	-	-	-
MSTRG.10442.12	223.331	0	446.662	Inf	Inf	0.0242318	0.273116	-	-	-	-	-	-	-	-	-	-	-	-	-	-
MSTRG.392.10	222.256	0	444.511	Inf	Inf	0.0243771	0.273991	-	-	-	-	-	-	-	-	-	-	-	-	-	-
MSTRG.28086.14	5.66046	0	11.3209	Inf	Inf	0.024708	0.276347	-	-	-	-	-	-	-	-	-	-	-	-	-	-
MSTRG.22307.4	208.359	0	416.718	Inf	Inf	0.0251739	0.279824	-	-	-	-	-	-	-	-	-	-	-	-	-	-
MSTRG.8404.4	210.29	0	420.58	Inf	Inf	0.0252423	0.280327	-	-	-	-	-	-	-	-	-	-	-	-	-	-
MSTRG.7840.2	198.608	0	397.216	Inf	Inf	0.0256901	0.283147	-	-	-	-	-	-	-	-	-	-	-	-	-	-
ENSMUST00000226854	4.1359	0	8.27181	Inf	Inf	0.0256925	0.283147	-	-	-	-	-	-	-	-	-	-	-	-	-	-
MSTRG.26075.16	4.12342	0	8.24684	Inf	Inf	0.0258843	0.28432	-	-	-	-	-	-	-	-	-	-	-	-	-	-
ENSMUST00000219638	6.18586	0	12.3717	Inf	Inf	0.0260588	0.285517	-	-	-	-	-	-	-	-	-	-	-	-	-	-
MSTRG.3945.25	16.0727	0	32.1454	Inf	Inf	0.0264454	0.287708	-	-	-	-	-	-	-	-	-	-	-	-	-	-
ENSMUST00000219150	4.91034	0	9.82069	Inf	Inf	0.0268198	0.290183	-	-	-	-	-	-	-	-	-	-	-	-	-	-
ENSMUST00000173856	8.24084	0	16.4817	Inf	Inf	0.0269476	0.291027	-	-	-	-	-	-	-	-	-	-	-	-	-	-
MSTRG.17940.3	180.38	0	360.76	Inf	Inf	0.0270482	0.291804	-	-	-	-	-	-	-	-	-	-	-	-	-	-
ENSMUST00000181392	5.72496	0	11.4499	Inf	Inf	0.0271722	0.292603	-	-	-	-	-	-	-	-	-	-	-	-	-	-
ENSMUST00000226304	4.0608	0	8.12161	Inf	Inf	0.0275445	0.295193	-	-	-	-	-	-	-	-	-	-	-	-	-	-
ENSMUST00000227693	4.05076	0	8.10152	Inf	Inf	0.0277101	0.296064	-	-	-	-	-	-	-	-	-	-	-	-	-	-
ENSMUST00000217495	4.04212	0	8.08424	Inf	Inf	0.0278536	0.296944	-	-	-	-	-	-	-	-	-	-	-	-	-	-
ENSMUST00000228755	4.03799	0	8.07598	Inf	Inf	0.0279224	0.297302	-	-	-	-	-	-	-	-	-	-	-	-	-	-
MSTRG.6840.19	140.415	0	280.829	Inf	Inf	0.0280226	0.297813	-	-	-	-	-	-	-	-	-	-	-	-	-	-
MSTRG.9094.23	167.535	0	335.07	Inf	Inf	0.0282674	0.299471	-	-	-	-	-	-	-	-	-	-	-	-	-	-
ENSMUST00000218113	4.77687	0	9.55374	Inf	Inf	0.028458	0.300649	-	-	-	-	-	-	-	-	-	-	-	-	-	-
ENSMUST00000217761	3.99869	0	7.99738	Inf	Inf	0.0293096	0.306418	-	-	-	-	-	-	-	-	-	-	-	-	-	-
ENSMUST00000192680	3.98141	0	7.96282	Inf	Inf	0.0296136	0.307829	-	-	-	-	-	-	-	-	-	-	-	-	-	-
MSTRG.11508.3	3.97023	0	7.94046	Inf	Inf	0.0298123	0.308889	-	-	-	-	-	-	-	-	-	-	-	-	-	-
ENSMUST00000207610	3.95339	0	7.90677	Inf	Inf	0.030115	0.310556	-	-	-	-	-	-	-	-	-	-	-	-	-	-
MSTRG.19491.30	141.655	0	283.309	Inf	Inf	0.0301997	0.310906	-	-	-	-	-	-	-	-	-	-	-	-	-	-
MSTRG.26467.3	140.581	0	281.162	Inf	Inf	0.0304734	0.312443	-	-	-	-	-	-	-	-	-	-	-	-	-	-
ENSMUST00000180962	3.93154	0	7.86308	Inf	Inf	0.0305132	0.312629	-	-	-	-	-	-	-	-	-	-	-	-	-	-
MSTRG.11934.1	137.126	0	274.252	Inf	Inf	0.0306918	0.313765	-	-	-	-	-	-	-	-	-	-	-	-	-	-
ENSMUST00000145461	128.612	0	257.225	Inf	Inf	0.0316862	0.319887	-	-	-	-	-	-	-	-	-	-	-	-	-	-
MSTRG.7801.21	128.076	0	256.152	Inf	Inf	0.0323092	0.324002	-	-	-	-	-	-	-	-	-	-	-	-	-	-
MSTRG.25175.1	3.87335	0	7.7467	Inf	Inf	0.0323998	0.324447	-	-	-	-	-	-	-	-	-	-	-	-	-	-
ENSMUST00000133214	4.36353	0	8.72706	Inf	Inf	0.03272	0.326518	-	-	-	-	-	-	-	-	-	-	-	-	-	-
MSTRG.13710.3	122.477	0	244.954	Inf	Inf	0.032795	0.327007	-	-	-	-	-	-	-	-	-	-	-	-	-	-
ENSMUST00000219499	3.82521	0	7.65041	Inf	Inf	0.033356	0.330462	-	-	-	-	-	-	-	-	-	-	-	-	-	-
MSTRG.26719.2	117.088	0	234.176	Inf	Inf	0.0334175	0.330734	-	-	-	-	-	-	-	-	-	-	-	-	-	-
MSTRG.10306.17	115.801	0	231.602	Inf	Inf	0.0336016	0.331906	-	-	-	-	-	-	-	-	-	-	-	-	-	-
MSTRG.21146.14	117.623	0	235.246	Inf	Inf	0.0337066	0.332502	-	-	-	-	-	-	-	-	-	-	-	-	-	-
MSTRG.7539.3	115.714	0	231.427	Inf	Inf	0.0337346	0.332724	-	-	-	-	-	-	-	-	-	-	-	-	-	-
MSTRG.4386.7	113.768	0	227.536	Inf	Inf	0.0340202	0.334264	-	-	-	-	-	-	-	-	-	-	-	-	-	-
MSTRG.3317.7	13.8444	0	27.6888	Inf	Inf	0.0340403	0.334358	-	-	-	-	-	-	-	-	-	-	-	-	-	-
ENSMUST00000193264	3.78515	0	7.5703	Inf	Inf	0.0350397	0.339869	-	-	-	-	-	-	-	-	-	-	-	-	-	-
ENSMUST00000195193	3.785	0	7.57	Inf	Inf	0.0350429	0.339874	-	-	-	-	-	-	-	-	-	-	-	-	-	-
MSTRG.13134.11	102.002	0	204.004	Inf	Inf	0.0359172	0.345175	-	-	-	-	-	-	-	-	-	-	-	-	-	-
MSTRG.10725.20	99.8104	0	199.621	Inf	Inf	0.0359427	0.345289	-	-	-	-	-	-	-	-	-	-	-	-	-	-
MSTRG.7506.21	97.9667	0	195.933	Inf	Inf	0.0364677	0.34861	-	-	-	-	-	-	-	-	-	-	-	-	-	-
MSTRG.26815.15	98.7882	0	197.576	Inf	Inf	0.036761	0.350274	-	-	-	-	-	-	-	-	-	-	-	-	-	-
ENSMUST00000159087	6.64471	0	13.2894	Inf	Inf	0.0367906	0.350372	-	-	-	-	-	-	-	-	-	-	-	-	-	-
ENSMUST00000221291	6.68644	0	13.3729	Inf	Inf	0.0376232	0.354772	-	-	-	-	-	-	-	-	-	-	-	-	-	-
MSTRG.6827.7	91.1704	0	182.341	Inf	Inf	0.0378419	0.355561	-	-	-	-	-	-	-	-	-	-	-	-	-	-
ENSMUST00000162186	5.57892	0	11.1578	Inf	Inf	0.0378521	0.35563	-	-	-	-	-	-	-	-	-	-	-	-	-	-
ENSMUST00000201871	3.69567	0	7.39134	Inf	Inf	0.0379359	0.355931	-	-	-	-	-	-	-	-	-	-	-	-	-	-
ENSMUST00000211381	3.68232	0	7.36464	Inf	Inf	0.0382446	0.357431	-	-	-	-	-	-	-	-	-	-	-	-	-	-
ENSMUST00000224456	3.67358	0	7.34716	Inf	Inf	0.0384484	0.358779	-	-	-	-	-	-	-	-	-	-	-	-	-	-
MSTRG.4417.18	86.603	0	173.206	Inf	Inf	0.0387709	0.360913	-	-	-	-	-	-	-	-	-	-	-	-	-	-
MSTRG.19926.2	83.7791	0	167.558	Inf	Inf	0.0392084	0.363376	-	-	-	-	-	-	-	-	-	-	-	-	-	-
MSTRG.26932.39	84.1217	0	168.243	Inf	Inf	0.0395258	0.365317	-	-	-	-	-	-	-	-	-	-	-	-	-	-
MSTRG.11508.2	64.6005	0	129.201	Inf	Inf	0.0405582	0.371419	-	-	-	-	-	-	-	-	-	-	-	-	-	-
ENSMUST00000220527	3.6261	0	7.2522	Inf	Inf	0.04059	0.371548	-	-	-	-	-	-	-	-	-	-	-	-	-	-
ENSMUST00000208277	3.61729	0	7.23458	Inf	Inf	0.0408077	0.372747	-	-	-	-	-	-	-	-	-	-	-	-	-	-
MSTRG.22320.13	77.2553	0	154.511	Inf	Inf	0.0410328	0.373735	-	-	-	-	-	-	-	-	-	-	-	-	-	-
MSTRG.18574.1	78.5408	0	157.082	Inf	Inf	0.041196	0.374438	-	-	-	-	-	-	-	-	-	-	-	-	-	-
ENSMUST00000198171	3.58535	0	7.1707	Inf	Inf	0.0416096	0.376572	-	-	-	-	-	-	-	-	-	-	-	-	-	-
ENSMUST00000212247	3.58465	0	7.16931	Inf	Inf	0.0416273	0.376632	-	-	-	-	-	-	-	-	-	-	-	-	-	-
ENSMUST00000236855	3.58294	0	7.16587	Inf	Inf	0.041671	0.376912	-	-	-	-	-	-	-	-	-	-	-	-	-	-
MSTRG.13141.10	74.0478	0	148.096	Inf	Inf	0.0419054	0.378031	-	-	-	-	-	-	-	-	-	-	-	-	-	-
MSTRG.3624.18	74.2087	0	148.417	Inf	Inf	0.0420638	0.378784	-	-	-	-	-	-	-	-	-	-	-	-	-	-
MSTRG.12648.3	74.1161	0	148.232	Inf	Inf	0.0420898	0.378892	-	-	-	-	-	-	-	-	-	-	-	-	-	-
MSTRG.19345.4	72.819	0	145.638	Inf	Inf	0.0424601	0.380617	-	-	-	-	-	-	-	-	-	-	-	-	-	-
MSTRG.19586.15	71.135	0	142.27	Inf	Inf	0.0428026	0.382791	-	-	-	-	-	-	-	-	-	-	-	-	-	-
ENSMUST00000225228	3.51834	0	7.03668	Inf	Inf	0.0444634	0.391268	-	-	-	-	-	-	-	-	-	-	-	-	-	-
ENSMUST00000047876	3.50838	0	7.01676	Inf	Inf	0.044735	0.392774	-	-	-	-	-	-	-	-	-	-	-	-	-	-
MSTRG.13141.14	66.2982	0	132.596	Inf	Inf	0.0448091	0.393173	-	-	-	-	-	-	-	-	-	-	-	-	-	-
MSTRG.2558.1	63.5987	0	127.197	Inf	Inf	0.0452468	0.395576	-	-	-	-	-	-	-	-	-	-	-	-	-	-
MSTRG.13478.60	62.1324	0	124.265	Inf	Inf	0.0454758	0.396677	-	-	-	-	-	-	-	-	-	-	-	-	-	-
MSTRG.28605.14	59.3855	0	118.771	Inf	Inf	0.0469781	0.403817	-	-	-	-	-	-	-	-	-	-	-	-	-	-
MSTRG.7957.6	57.9925	0	115.985	Inf	Inf	0.0473641	0.405646	-	-	-	-	-	-	-	-	-	-	-	-	-	-
ENSMUST00000123700	55.6948	0	111.39	Inf	Inf	0.0483222	0.410452	-	-	-	-	-	-	-	-	-	-	-	-	-	-
MSTRG.17911.4	56.8809	0	113.762	Inf	Inf	0.0483441	0.410515	-	-	-	-	-	-	-	-	-	-	-	-	-	-
MSTRG.2924.8	54.4362	0	108.872	Inf	Inf	0.0488101	0.412593	-	-	-	-	-	-	-	-	-	-	-	-	-	-
ENSMUST00000232154	3.3947	0	6.7894	Inf	Inf	0.0492062	0.414565	-	-	-	-	-	-	-	-	-	-	-	-	-	-
MSTRG.11608.4	52.9846	0	105.969	Inf	Inf	0.0492092	0.414565	-	-	-	-	-	-	-	-	-	-	-	-	-	-
MSTRG.20812.2	52.0789	0	104.158	Inf	Inf	0.049631	0.416482	-	-	-	-	-	-	-	-	-	-	-	-	-	-
ENSMUST00000233039	12.8937	0	25.7873	Inf	Inf	0.0497613	0.41691	-	-	-	-	-	-	-	-	-	-	-	-	-	-
MSTRG.11352.3	131982	0.201988	263963	1.30682e+06	20.3176	0.00150673	0.0408469	-	-	-	-	-	-	-	-	-	-	-	-	-	-
MSTRG.17938.12	2717.34	0.203961	5434.47	26644.7	14.7016	2.27063e-14	1.70818e-11	-	-	-	-	-	-	-	-	-	-	-	-	-	-
MSTRG.19491.29	1022	0.203961	2043.8	10020.5	13.2907	0.0170052	0.222623	-	-	-	-	-	-	-	-	-	-	-	-	-	-
MSTRG.22067.81	1920.92	0.411611	3841.44	9332.68	13.1881	0.0155633	0.211002	-	-	-	-	-	-	-	-	-	-	-	-	-	-
MSTRG.5582.2	503.959	0.20765	1007.71	4852.93	12.2446	4.25683e-09	9.03382e-07	-	-	-	-	-	-	-	-	-	-	-	-	-	-
MSTRG.28605.29	1278.23	3.44673	2553.02	740.708	9.53276	0.000712159	0.0229608	-	-	-	-	-	-	-	-	-	-	-	-	-	-
MSTRG.15671.1	336.78	0.983552	672.577	683.825	9.41748	7.37925e-18	1.15139e-14	-	-	-	-	-	-	-	-	-	-	-	-	-	-
MSTRG.28605.36	848.172	2.59465	1693.75	652.784	9.35046	3.04017e-05	0.00185595	-	-	-	-	-	-	-	-	-	-	-	-	-	-
MSTRG.3624.1	65.9325	0.393421	131.471	334.175	8.38446	0.00604331	0.113743	-	-	-	-	-	-	-	-	-	-	-	-	-	-
ENSMUST00000199139	482.849	3.34334	962.355	287.843	8.16914	1.28289e-16	1.50128e-13	-	-	-	-	-	-	-	-	-	-	-	-	-	-
ENSMUST00000197001	494.874	3.69038	986.057	267.197	8.06176	2.17299e-16	2.43038e-13	-	-	-	-	-	-	-	-	-	-	-	-	-	-
ENSMUST00000186821	70.9175	0.619781	141.215	227.847	7.83192	0.00411152	0.0859931	-	-	-	-	-	-	-	-	-	-	-	-	-	-
MSTRG.7883.3	133.53	1.2459	265.814	213.351	7.73708	0.00027577	0.010895	-	-	-	-	-	-	-	-	-	-	-	-	-	-
ENSMUST00000185501	85.9202	0.824262	171.016	207.478	7.69681	1.636e-11	6.61585e-09	-	-	-	-	-	-	-	-	-	-	-	-	-	-
ENSMUST00000221460	16.6622	0.201988	33.1225	163.982	7.3574	9.56197e-05	0.00468952	-	-	-	-	-	-	-	-	-	-	-	-	-	-
MSTRG.23605.1	67.5523	0.861682	134.243	155.792	7.28347	2.66781e-10	7.76891e-08	-	-	-	-	-	-	-	-	-	-	-	-	-	-
MSTRG.23740.1	90.3051	1.37697	179.233	130.165	7.0242	9.70549e-11	3.21107e-08	-	-	-	-	-	-	-	-	-	-	-	-	-	-
MSTRG.154.3	730.595	11.4173	1449.77	126.98	6.98846	0.00398318	0.084116	-	-	-	-	-	-	-	-	-	-	-	-	-	-
ENSMUST00000173695	11.0771	0.19671	21.9575	111.624	6.8025	0.000532316	0.0182817	-	-	-	-	-	-	-	-	-	-	-	-	-	-
ENSMUST00000139214	20.8193	0.393421	41.2453	104.838	6.71201	1.00479e-05	0.000751866	-	-	-	-	-	-	-	-	-	-	-	-	-	-
MSTRG.25164.24	1172.56	24.5712	2320.55	94.4419	6.56136	0.00776555	0.134981	-	-	-	-	-	-	-	-	-	-	-	-	-	-
ENSMUST00000227886	81.5653	1.83565	161.295	87.868	6.45727	2.60348e-07	3.24498e-05	-	-	-	-	-	-	-	-	-	-	-	-	-	-
ENSMUST00000193524	100.86	2.36052	199.359	84.4555	6.40012	4.19792e-10	1.15841e-07	-	-	-	-	-	-	-	-	-	-	-	-	-	-
ENSMUST00000199941	8.34449	0.201988	16.487	81.6234	6.35091	0.00295296	0.0677824	-	-	-	-	-	-	-	-	-	-	-	-	-	-
ENSMUST00000224027	8.34844	0.215421	16.4815	76.5083	6.25754	0.00301241	0.0687227	-	-	-	-	-	-	-	-	-	-	-	-	-	-
MSTRG.26852.1	397.016	10.6682	783.363	73.4295	6.19829	4.42541e-12	2.11858e-09	-	-	-	-	-	-	-	-	-	-	-	-	-	-
MSTRG.1032.1	200.478	5.81399	395.142	67.964	6.0867	6.81331e-11	2.32819e-08	-	-	-	-	-	-	-	-	-	-	-	-	-	-
MSTRG.8663.1	440.162	13.0533	867.271	66.4407	6.054	9.46901e-12	4.14097e-09	-	-	-	-	-	-	-	-	-	-	-	-	-	-
ENSMUST00000193969	682.11	20.7787	1343.44	64.6546	6.01468	5.62339e-12	2.62042e-09	-	-	-	-	-	-	-	-	-	-	-	-	-	-
MSTRG.23068.1	13.5162	0.417409	26.615	63.7624	5.99463	0.000714269	0.0230053	-	-	-	-	-	-	-	-	-	-	-	-	-	-
ENSMUST00000168000	24.771	0.786841	48.7552	61.9631	5.95334	1.03203e-05	0.000769061	-	-	-	-	-	-	-	-	-	-	-	-	-	-
MSTRG.14565.2	5371.62	172.512	10570.7	61.2754	5.93724	3.18368e-12	1.57792e-09	-	-	-	-	-	-	-	-	-	-	-	-	-	-
MSTRG.1023.7	1682.56	61.0326	3304.1	54.1366	5.75853	1.31011e-11	5.44666e-09	-	-	-	-	-	-	-	-	-	-	-	-	-	-
MSTRG.13375.1	36.9498	1.37697	72.5226	52.6682	5.71886	1.40035e-06	0.000139907	-	-	-	-	-	-	-	-	-	-	-	-	-	-
ENSMUST00000136927	5.25366	0.19671	10.3106	52.4152	5.71191	0.0255624	0.28228	-	-	-	-	-	-	-	-	-	-	-	-	-	-
ENSMUST00000237144	78.6525	3.09699	154.208	49.7929	5.63787	2.04828e-08	3.48414e-06	-	-	-	-	-	-	-	-	-	-	-	-	-	-
ENSMUST00000208797	5.44264	0.215421	10.6699	49.5304	5.63024	0.0223087	0.26037	-	-	-	-	-	-	-	-	-	-	-	-	-	-
ENSMUST00000128589	14.678	0.605965	28.75	47.445	5.56819	0.000375966	0.0139263	-	-	-	-	-	-	-	-	-	-	-	-	-	-
MSTRG.1029.1	1104.28	45.5898	2162.97	47.4443	5.56816	5.27473e-11	1.85696e-08	-	-	-	-	-	-	-	-	-	-	-	-	-	-
ENSMUST00000211467	4.93822	0.20765	9.66878	46.5629	5.54111	0.0326551	0.3261	-	-	-	-	-	-	-	-	-	-	-	-	-	-
ENSMUST00000200738	24.3879	1.05379	47.722	45.286	5.50099	2.24749e-05	0.0014574	-	-	-	-	-	-	-	-	-	-	-	-	-	-
ENSMUST00000238757	13.5068	0.590131	26.4234	44.7755	5.48464	0.000663469	0.0217404	-	-	-	-	-	-	-	-	-	-	-	-	-	-
ENSMUST00000224046	28.0202	1.2459	54.7945	43.9798	5.45877	1.14679e-05	0.000839727	-	-	-	-	-	-	-	-	-	-	-	-	-	-
ENSMUST00000221792	17.6619	0.786841	34.537	43.8933	5.45593	0.000175059	0.00758729	-	-	-	-	-	-	-	-	-	-	-	-	-	-
ENSMUST00000227875	4.63463	0.20765	9.06162	43.6389	5.44754	0.0405713	0.371449	-	-	-	-	-	-	-	-	-	-	-	-	-	-
ENSMUST00000238751	8.99436	0.403977	17.5847	43.5291	5.44391	0.00427856	0.0885597	-	-	-	-	-	-	-	-	-	-	-	-	-	-
ENSMUST00000238180	4.5918	0.20765	8.97595	43.2263	5.43384	0.0414094	0.375594	-	-	-	-	-	-	-	-	-	-	-	-	-	-
MSTRG.14887.2	339.863	15.5011	664.225	42.8503	5.42123	0.00775012	0.134873	-	-	-	-	-	-	-	-	-	-	-	-	-	-
MSTRG.25864.1	23.5446	1.0771	46.0122	42.7185	5.41679	3.04416e-05	0.00185595	-	-	-	-	-	-	-	-	-	-	-	-	-	-
MSTRG.1024.1	547.713	25.6013	1069.82	41.7879	5.38501	2.76398e-10	7.97548e-08	-	-	-	-	-	-	-	-	-	-	-	-	-	-
MSTRG.1031.1	776.189	36.515	1515.86	41.5135	5.37551	1.87549e-10	5.71167e-08	-	-	-	-	-	-	-	-	-	-	-	-	-	-
ENSMUST00000195349	12.3442	0.590131	24.0983	40.8355	5.35175	0.00123526	0.0350907	-	-	-	-	-	-	-	-	-	-	-	-	-	-
MSTRG.1030.1	604.271	30.5273	1178.01	38.5889	5.27011	4.64724e-10	1.27406e-07	-	-	-	-	-	-	-	-	-	-	-	-	-	-
ENSMUST00000209119	52.5428	2.7977	102.288	36.5614	5.19225	9.58745e-05	0.00470019	-	-	-	-	-	-	-	-	-	-	-	-	-	-
ENSMUST00000179324	18.3218	0.983552	35.6601	36.2564	5.18017	0.000233717	0.00955933	-	-	-	-	-	-	-	-	-	-	-	-	-	-
ENSMUST00000189763	18.9601	1.01981	36.9004	36.1838	5.17727	0.000182561	0.00783465	-	-	-	-	-	-	-	-	-	-	-	-	-	-
ENSMUST00000218069	26.5213	1.42773	51.6148	36.1517	5.17599	8.48138e-05	0.00425196	-	-	-	-	-	-	-	-	-	-	-	-	-	-
MSTRG.22283.1	93.979	5.06938	182.889	36.0771	5.17301	6.32433e-08	9.43684e-06	-	-	-	-	-	-	-	-	-	-	-	-	-	-
MSTRG.1028.1	1039.02	56.9266	2021.11	35.5038	5.1499	6.2808e-10	1.68178e-07	-	-	-	-	-	-	-	-	-	-	-	-	-	-
MSTRG.1033.1	561.975	31.4922	1092.46	34.6897	5.11644	1.19598e-09	2.92367e-07	-	-	-	-	-	-	-	-	-	-	-	-	-	-
ENSMUST00000141700	214.146	12.0337	416.259	34.5911	5.11233	1.82786e-05	0.00123012	-	-	-	-	-	-	-	-	-	-	-	-	-	-
MSTRG.5342.1	67.7326	3.87757	131.588	33.9356	5.08473	2.51714e-07	3.16547e-05	-	-	-	-	-	-	-	-	-	-	-	-	-	-
MSTRG.13210.1	50.5058	2.93449	98.0772	33.4222	5.06273	1.25929e-06	0.000127426	-	-	-	-	-	-	-	-	-	-	-	-	-	-
ENSMUST00000227226	31.6009	1.84697	61.3548	33.2192	5.05394	1.60693e-05	0.00111222	-	-	-	-	-	-	-	-	-	-	-	-	-	-
MSTRG.1026.3	3764.92	221.029	7308.81	33.0672	5.04733	7.0513e-10	1.8605e-07	-	-	-	-	-	-	-	-	-	-	-	-	-	-
ENSMUST00000195213	7.05925	0.4153	13.7032	32.9959	5.04422	0.0141912	0.199572	-	-	-	-	-	-	-	-	-	-	-	-	-	-
ENSMUST00000190698	47.2071	2.87759	91.5366	31.8102	4.99142	2.4919e-06	0.000229547	-	-	-	-	-	-	-	-	-	-	-	-	-	-
ENSMUST00000154173	28.0796	1.72336	54.4358	31.587	4.98126	5.31182e-05	0.00290495	-	-	-	-	-	-	-	-	-	-	-	-	-	-
MSTRG.25224.1	329.399	20.3961	638.402	31.3002	4.9681	5.01218e-09	1.02835e-06	-	-	-	-	-	-	-	-	-	-	-	-	-	-
MSTRG.8667.1	99.3741	6.51322	192.235	29.5146	4.88336	1.62512e-07	2.16429e-05	-	-	-	-	-	-	-	-	-	-	-	-	-	-
MSTRG.17368.1	59.0808	3.93256	114.229	29.047	4.86032	1.27287e-06	0.000128697	-	-	-	-	-	-	-	-	-	-	-	-	-	-
ENSMUST00000161150	224.671	15.0567	434.286	28.8434	4.85017	2.14941e-08	3.61241e-06	-	-	-	-	-	-	-	-	-	-	-	-	-	-
ENSMUST00000206521	14.9538	1.03127	28.8763	28.0009	4.8074	0.000988777	0.0295676	-	-	-	-	-	-	-	-	-	-	-	-	-	-
MSTRG.22254.1	328.411	22.6886	634.133	27.9494	4.80475	1.20219e-08	2.20812e-06	-	-	-	-	-	-	-	-	-	-	-	-	-	-
ENSMUST00000177059	13.3089	1.00994	25.6079	25.3558	4.66425	0.00214382	0.0535679	-	-	-	-	-	-	-	-	-	-	-	-	-	-
ENSMUST00000212914	14.1665	1.0771	27.2559	25.3048	4.66134	0.00139837	0.0385124	-	-	-	-	-	-	-	-	-	-	-	-	-	-
ENSMUST00000215913	36.2839	2.77716	69.7906	25.1302	4.65135	2.00524e-05	0.0013241	-	-	-	-	-	-	-	-	-	-	-	-	-	-
ENSMUST00000181286	66.6608	5.14749	128.174	24.9003	4.63809	1.78294e-06	0.000170993	-	-	-	-	-	-	-	-	-	-	-	-	-	-
ENSMUST00000136941	10.2173	0.815845	19.6187	24.0471	4.58779	0.00628842	0.116928	-	-	-	-	-	-	-	-	-	-	-	-	-	-
ENSMUST00000237782	10.7185	0.861682	20.5754	23.8781	4.57762	0.00479099	0.0962041	-	-	-	-	-	-	-	-	-	-	-	-	-	-
ENSMUST00000192330	24.2804	1.97238	46.5885	23.6204	4.56196	0.00128733	0.0362279	-	-	-	-	-	-	-	-	-	-	-	-	-	-
MSTRG.17103.1	330.738	27.1399	634.336	23.3728	4.54676	4.95917e-08	7.60636e-06	-	-	-	-	-	-	-	-	-	-	-	-	-	-
MSTRG.27670.15	133.813	10.982	256.644	23.3695	4.54656	0.00155511	0.0418444	-	-	-	-	-	-	-	-	-	-	-	-	-	-
MSTRG.14697.10	517.908	43.1912	992.625	22.9821	4.52244	8.79092e-07	9.43959e-05	-	-	-	-	-	-	-	-	-	-	-	-	-	-
ENSMUST00000210111	34.6505	2.92975	66.3712	22.6542	4.5017	4.00411e-05	0.00232993	-	-	-	-	-	-	-	-	-	-	-	-	-	-
MSTRG.25401.13	124.669	10.6411	238.697	22.4317	4.48747	0.020836	0.250327	-	-	-	-	-	-	-	-	-	-	-	-	-	-
MSTRG.18396.1	47.6004	4.09299	91.1078	22.2595	4.47635	1.00827e-05	0.000753787	-	-	-	-	-	-	-	-	-	-	-	-	-	-
MSTRG.28297.1	27.0129	2.36963	51.6562	21.7993	4.44621	0.000126701	0.00584421	-	-	-	-	-	-	-	-	-	-	-	-	-	-
MSTRG.701.3	379.189	33.908	724.47	21.3658	4.41723	6.41523e-08	9.52748e-06	-	-	-	-	-	-	-	-	-	-	-	-	-	-
ENSMUST00000188819	121.286	10.8646	231.708	21.3268	4.4146	0.00173991	0.0455033	-	-	-	-	-	-	-	-	-	-	-	-	-	-
MSTRG.2524.2	196.682	17.7446	375.618	21.168	4.40381	0.00121108	0.0345201	-	-	-	-	-	-	-	-	-	-	-	-	-	-
MSTRG.10306.19	542.572	49.102	1036.04	21.0998	4.39916	4.32322e-07	5.02659e-05	-	-	-	-	-	-	-	-	-	-	-	-	-	-
MSTRG.16549.2	13.4613	1.22377	25.6988	20.9997	4.3923	0.00298648	0.0683408	-	-	-	-	-	-	-	-	-	-	-	-	-	-
ENSMUST00000147685	9.36598	0.861682	17.8703	20.7388	4.37426	0.00981021	0.158045	-	-	-	-	-	-	-	-	-	-	-	-	-	-
ENSMUST00000219775	29.3911	2.70692	56.0752	20.7155	4.37264	0.000120728	0.00563031	-	-	-	-	-	-	-	-	-	-	-	-	-	-
ENSMUST00000204911	8.76139	0.807953	16.7148	20.6879	4.37071	0.0134093	0.192773	-	-	-	-	-	-	-	-	-	-	-	-	-	-
MSTRG.3660.1	967.859	89.2759	1846.44	20.6824	4.37033	4.45624e-08	6.93598e-06	-	-	-	-	-	-	-	-	-	-	-	-	-	-
ENSMUST00000235715	6.54867	0.605965	12.4914	20.614	4.36555	0.0312236	0.316912	-	-	-	-	-	-	-	-	-	-	-	-	-	-
MSTRG.13277.1	843.587	78.2826	1608.89	20.5524	4.36123	5.49749e-08	8.33093e-06	-	-	-	-	-	-	-	-	-	-	-	-	-	-
ENSMUST00000203442	14.8343	1.37697	28.2916	20.5462	4.3608	0.0023309	0.057058	-	-	-	-	-	-	-	-	-	-	-	-	-	-
MSTRG.27652.1	89.4561	8.39147	170.521	20.3207	4.34488	1.7832e-06	0.000170993	-	-	-	-	-	-	-	-	-	-	-	-	-	-
ENSMUST00000124394	8.33483	0.786841	15.8828	20.1855	4.33525	0.0170305	0.22276	-	-	-	-	-	-	-	-	-	-	-	-	-	-
ENSMUST00000134252	15.3084	1.45211	29.1647	20.0844	4.328	0.00195032	0.0496603	-	-	-	-	-	-	-	-	-	-	-	-	-	-
ENSMUST00000228650	46.5733	4.42118	88.7254	20.0683	4.32684	2.42662e-05	0.00154815	-	-	-	-	-	-	-	-	-	-	-	-	-	-
ENSMUST00000221188	8.52647	0.815845	16.2371	19.9022	4.31486	0.0153723	0.20956	-	-	-	-	-	-	-	-	-	-	-	-	-	-
MSTRG.12966.1	808.613	78.0567	1539.17	19.7186	4.30149	3.15378e-07	3.83421e-05	-	-	-	-	-	-	-	-	-	-	-	-	-	-
ENSMUST00000208715	16.2021	1.57368	30.8305	19.5913	4.29214	0.00190967	0.0489065	-	-	-	-	-	-	-	-	-	-	-	-	-	-
ENSMUST00000221201	6.15325	0.605965	11.7005	19.3089	4.2712	0.0393215	0.36397	-	-	-	-	-	-	-	-	-	-	-	-	-	-
MSTRG.27633.1	148.17	14.6044	281.736	19.2911	4.26986	7.20834e-07	7.92196e-05	-	-	-	-	-	-	-	-	-	-	-	-	-	-
MSTRG.10306.18	161.971	16.3169	307.625	18.8531	4.23673	0.043144	0.384377	-	-	-	-	-	-	-	-	-	-	-	-	-	-
ENSMUST00000180489	61.3704	6.21414	116.527	18.7519	4.22896	1.26923e-05	0.000913508	-	-	-	-	-	-	-	-	-	-	-	-	-	-
ENSMUST00000193253	754.531	77.6105	1431.45	18.4441	4.20508	1.36505e-07	1.85109e-05	-	-	-	-	-	-	-	-	-	-	-	-	-	-
ENSMUST00000151637	25.6818	2.65079	48.7129	18.3768	4.19981	0.000342845	0.0129577	-	-	-	-	-	-	-	-	-	-	-	-	-	-
MSTRG.23426.1	23.5735	2.43536	44.7117	18.3593	4.19844	0.000498759	0.0174184	-	-	-	-	-	-	-	-	-	-	-	-	-	-
MSTRG.10311.1	4533.06	478.023	8588.1	17.9659	4.16719	1.03735e-07	1.45835e-05	-	-	-	-	-	-	-	-	-	-	-	-	-	-
ENSMUST00000193724	7.73264	0.815845	14.6494	17.9562	4.16641	0.0234081	0.267497	-	-	-	-	-	-	-	-	-	-	-	-	-	-
ENSMUST00000220251	36.7774	3.90187	69.6529	17.8512	4.15795	9.30886e-05	0.00458317	-	-	-	-	-	-	-	-	-	-	-	-	-	-
ENSMUST00000149618	15.3512	1.63169	29.0707	17.8163	4.15513	0.00267444	0.0631322	-	-	-	-	-	-	-	-	-	-	-	-	-	-
MSTRG.22751.6	20.7586	2.24357	39.2736	17.505	4.12969	0.0344234	0.336551	-	-	-	-	-	-	-	-	-	-	-	-	-	-
ENSMUST00000124589	7.96856	0.861682	15.0754	17.4953	4.1289	0.0208144	0.25025	-	-	-	-	-	-	-	-	-	-	-	-	-	-
ENSMUST00000134998	7.23897	0.786841	13.6911	17.4001	4.12102	0.0311875	0.316699	-	-	-	-	-	-	-	-	-	-	-	-	-	-
ENSMUST00000194780	14.8595	1.61591	28.1031	17.3915	4.12031	0.00324608	0.0725218	-	-	-	-	-	-	-	-	-	-	-	-	-	-
MSTRG.22255.1	749.614	82.0827	1417.14	17.2649	4.10977	2.14096e-07	2.73595e-05	-	-	-	-	-	-	-	-	-	-	-	-	-	-
MSTRG.22257.1	193.94	21.348	366.531	17.1693	4.10176	9.43291e-07	0.000100267	-	-	-	-	-	-	-	-	-	-	-	-	-	-
MSTRG.28611.1	71.7989	7.95251	135.645	17.0569	4.09228	1.14926e-05	0.000840076	-	-	-	-	-	-	-	-	-	-	-	-	-	-
ENSMUST00000183083	13.599	1.50794	25.69	17.0365	4.09055	0.00658189	0.120768	-	-	-	-	-	-	-	-	-	-	-	-	-	-
ENSMUST00000124853	18.6443	2.0765	35.2122	16.9575	4.08385	0.00146341	0.0399381	-	-	-	-	-	-	-	-	-	-	-	-	-	-
ENSMUST00000127564	7.4404	0.8306	14.0502	16.9157	4.08029	0.0280072	0.297739	-	-	-	-	-	-	-	-	-	-	-	-	-	-
ENSMUST00000131188	14.5117	1.62577	27.3976	16.852	4.07485	0.00375788	0.0808822	-	-	-	-	-	-	-	-	-	-	-	-	-	-
MSTRG.7669.4	607.733	69.6084	1145.86	16.4615	4.04102	3.58323e-07	4.28445e-05	-	-	-	-	-	-	-	-	-	-	-	-	-	-
ENSMUST00000216739	72.0093	8.25223	135.766	16.4521	4.0402	1.44701e-05	0.0010194	-	-	-	-	-	-	-	-	-	-	-	-	-	-
ENSMUST00000138444	13.8753	1.61591	26.1347	16.1734	4.01555	0.0312992	0.317374	-	-	-	-	-	-	-	-	-	-	-	-	-	-
ENSMUST00000232402	35.3014	4.11846	66.4843	16.143	4.01284	0.000162878	0.00715266	-	-	-	-	-	-	-	-	-	-	-	-	-	-
ENSMUST00000235451	6.98549	0.815845	13.1551	16.1246	4.01119	0.0353165	0.341618	-	-	-	-	-	-	-	-	-	-	-	-	-	-
ENSMUST00000181944	8.60602	1.00994	16.2021	16.0426	4.00384	0.0211913	0.25269	-	-	-	-	-	-	-	-	-	-	-	-	-	-
MSTRG.28605.4	33	3.87757	62.1225	16.021	4.00189	0.00659854	0.120916	-	-	-	-	-	-	-	-	-	-	-	-	-	-
ENSMUST00000067618	7.29923	0.861682	13.7368	15.9418	3.99474	0.0299324	0.309524	-	-	-	-	-	-	-	-	-	-	-	-	-	-
MSTRG.8858.1	359.572	42.9711	676.173	15.7355	3.97595	7.58745e-07	8.26672e-05	-	-	-	-	-	-	-	-	-	-	-	-	-	-
ENSMUST00000188936	47.2219	5.66097	88.7828	15.6833	3.97116	7.02989e-05	0.00365928	-	-	-	-	-	-	-	-	-	-	-	-	-	-
ENSMUST00000206991	12.0487	1.46765	22.6298	15.4191	3.94664	0.00789971	0.136686	-	-	-	-	-	-	-	-	-	-	-	-	-	-
ENSMUST00000195842	684.687	83.4912	1285.88	15.4014	3.94499	5.89658e-07	6.62435e-05	-	-	-	-	-	-	-	-	-	-	-	-	-	-
ENSMUST00000234189	35.4708	4.32763	66.6141	15.3927	3.94418	0.0486463	0.411998	-	-	-	-	-	-	-	-	-	-	-	-	-	-
MSTRG.11818.1	163.398	19.9777	306.818	15.358	3.94092	2.75086e-06	0.000249582	-	-	-	-	-	-	-	-	-	-	-	-	-	-
ENSMUST00000181962	8.22745	1.01981	15.4351	15.1353	3.91985	0.0257057	0.283169	-	-	-	-	-	-	-	-	-	-	-	-	-	-
ENSMUST00000181274	12.6596	1.57368	23.7455	15.0891	3.91544	0.00813935	0.139408	-	-	-	-	-	-	-	-	-	-	-	-	-	-
MSTRG.25449.1	295.746	37.1897	554.302	14.9047	3.8977	1.22727e-06	0.000124685	-	-	-	-	-	-	-	-	-	-	-	-	-	-
MSTRG.10309.1	1285.34	162.424	2408.25	14.8269	3.89014	5.79734e-07	6.52446e-05	-	-	-	-	-	-	-	-	-	-	-	-	-	-
ENSMUST00000212728	37.4104	4.78477	70.036	14.6373	3.87158	0.0230157	0.265018	-	-	-	-	-	-	-	-	-	-	-	-	-	-
ENSMUST00000200349	14.2738	1.86885	26.6787	14.2755	3.83547	0.00561689	0.108017	-	-	-	-	-	-	-	-	-	-	-	-	-	-
ENSMUST00000200378	23.2368	3.05992	43.4137	14.1879	3.82658	0.00120762	0.0344436	-	-	-	-	-	-	-	-	-	-	-	-	-	-
MSTRG.27624.1	55.0069	7.37915	102.635	13.9087	3.79792	7.4343e-05	0.00382789	-	-	-	-	-	-	-	-	-	-	-	-	-	-
MSTRG.15634.1	102.077	13.9367	190.217	13.6486	3.77068	1.55154e-05	0.00108218	-	-	-	-	-	-	-	-	-	-	-	-	-	-
ENSMUST00000138486	11.8104	1.61591	22.0049	13.6177	3.76741	0.0118915	0.179045	-	-	-	-	-	-	-	-	-	-	-	-	-	-
MSTRG.22683.1	36.0155	4.95467	67.0763	13.538	3.75894	0.000258961	0.0103343	-	-	-	-	-	-	-	-	-	-	-	-	-	-
ENSMUST00000222401	58.3552	8.04391	108.667	13.5092	3.75587	6.85894e-05	0.00358654	-	-	-	-	-	-	-	-	-	-	-	-	-	-
ENSMUST00000113396	20.5006	2.86181	38.1394	13.327	3.73628	0.00220373	0.0547502	-	-	-	-	-	-	-	-	-	-	-	-	-	-
ENSMUST00000192720	617.86	87.5485	1148.17	13.1147	3.71311	2.24627e-06	0.000209992	-	-	-	-	-	-	-	-	-	-	-	-	-	-
MSTRG.10056.1	203.538	28.8639	378.213	13.1033	3.71186	5.88731e-06	0.0004785	-	-	-	-	-	-	-	-	-	-	-	-	-	-
ENSMUST00000141652	199.242	28.4923	369.991	12.9857	3.69885	6.34156e-06	0.000505984	-	-	-	-	-	-	-	-	-	-	-	-	-	-
MSTRG.3592.1	138.997	20.0134	257.981	12.8904	3.68823	1.14048e-05	0.000836564	-	-	-	-	-	-	-	-	-	-	-	-	-	-
ENSMUST00000223262	30.6255	4.44966	56.8014	12.7653	3.67416	0.000731413	0.0234024	-	-	-	-	-	-	-	-	-	-	-	-	-	-
ENSMUST00000221222	19.7611	2.9071	36.615	12.595	3.65478	0.00279373	0.0651449	-	-	-	-	-	-	-	-	-	-	-	-	-	-
ENSMUST00000194679	836.695	123.882	1549.51	12.5079	3.64477	2.5576e-06	0.000234403	-	-	-	-	-	-	-	-	-	-	-	-	-	-
ENSMUST00000197499	14.6079	2.16381	27.0521	12.502	3.64409	0.0083816	0.142177	-	-	-	-	-	-	-	-	-	-	-	-	-	-
ENSMUST00000187757	76.8602	11.4017	142.319	12.4823	3.64181	4.83447e-05	0.00270595	-	-	-	-	-	-	-	-	-	-	-	-	-	-
ENSMUST00000098653	6.97055	1.03825	12.9028	12.4275	3.63546	0.0499669	0.418094	-	-	-	-	-	-	-	-	-	-	-	-	-	-
ENSMUST00000132223	46.6457	6.97192	86.3196	12.381	3.63006	0.000241283	0.00979589	-	-	-	-	-	-	-	-	-	-	-	-	-	-
MSTRG.21832.1	9.18488	1.37697	16.9928	12.3407	3.62535	0.0291669	0.305407	-	-	-	-	-	-	-	-	-	-	-	-	-	-
ENSMUST00000219221	7.84912	1.18026	14.518	12.3006	3.62066	0.0419019	0.378031	-	-	-	-	-	-	-	-	-	-	-	-	-	-
MSTRG.21204.3	184.868	27.8935	341.843	12.2553	3.61533	0.00134473	0.03741	-	-	-	-	-	-	-	-	-	-	-	-	-	-
ENSMUST00000185516	123.14	18.6327	227.648	12.2177	3.6109	1.9862e-05	0.00131427	-	-	-	-	-	-	-	-	-	-	-	-	-	-
ENSMUST00000123160	13.6026	2.08137	25.1239	12.0708	3.59346	0.00969147	0.156591	-	-	-	-	-	-	-	-	-	-	-	-	-	-
ENSMUST00000220221	300.67	46.5115	554.828	11.9288	3.57638	7.29536e-06	0.000572025	-	-	-	-	-	-	-	-	-	-	-	-	-	-
ENSMUST00000198003	8.01686	1.2551	14.7786	11.7748	3.55763	0.0392447	0.363653	-	-	-	-	-	-	-	-	-	-	-	-	-	-
MSTRG.21040.1	11.0048	1.72336	20.2863	11.7713	3.55721	0.0169709	0.222335	-	-	-	-	-	-	-	-	-	-	-	-	-	-
ENSMUST00000234020	338.659	53.573	623.745	11.6429	3.54138	8.04838e-06	0.000622899	-	-	-	-	-	-	-	-	-	-	-	-	-	-
ENSMUST00000193717	507.984	80.3837	935.584	11.639	3.54089	5.77363e-06	0.000471007	-	-	-	-	-	-	-	-	-	-	-	-	-	-
ENSMUST00000186054	8.59378	1.37697	15.8106	11.4821	3.52132	0.0381455	0.356796	-	-	-	-	-	-	-	-	-	-	-	-	-	-
MSTRG.26026.8	832.896	133.719	1532.07	11.4574	3.5182	4.7954e-06	0.000402572	-	-	-	-	-	-	-	-	-	-	-	-	-	-
MSTRG.2520.1	376.134	60.5227	691.745	11.4295	3.51469	7.89569e-06	0.000612206	-	-	-	-	-	-	-	-	-	-	-	-	-	-
MSTRG.10310.1	678.539	109.674	1247.4	11.3738	3.50764	5.6707e-06	0.000464729	-	-	-	-	-	-	-	-	-	-	-	-	-	-
ENSMUST00000174287	255.336	41.3681	469.303	11.3446	3.50393	0.000713164	0.0229873	-	-	-	-	-	-	-	-	-	-	-	-	-	-
MSTRG.19836.3	1585.9	258.026	2913.77	11.2926	3.4973	4.87433e-06	0.000407975	-	-	-	-	-	-	-	-	-	-	-	-	-	-
MSTRG.19836.9	2204.64	360.289	4048.99	11.2382	3.49033	4.92409e-06	0.000411867	-	-	-	-	-	-	-	-	-	-	-	-	-	-
ENSMUST00000187891	18.9989	3.11475	34.883	11.1993	3.48534	0.0044984	0.0918169	-	-	-	-	-	-	-	-	-	-	-	-	-	-
ENSMUST00000203704	31.1336	5.11637	57.1508	11.1702	3.48158	0.00237701	0.0578506	-	-	-	-	-	-	-	-	-	-	-	-	-	-
ENSMUST00000192828	15.0606	2.47783	27.6435	11.1563	3.47979	0.00892219	0.148627	-	-	-	-	-	-	-	-	-	-	-	-	-	-
ENSMUST00000182141	14.6878	2.41878	26.9567	11.1447	3.47829	0.0102212	0.16235	-	-	-	-	-	-	-	-	-	-	-	-	-	-
ENSMUST00000181742	51.0218	8.43649	93.6072	11.0955	3.4719	0.000304857	0.0118188	-	-	-	-	-	-	-	-	-	-	-	-	-	-
ENSMUST00000187483	20.8089	3.44673	38.171	11.0746	3.46918	0.00780436	0.135418	-	-	-	-	-	-	-	-	-	-	-	-	-	-
ENSMUST00000230939	33.407	5.55565	61.2583	11.0263	3.46288	0.000898785	0.0273993	-	-	-	-	-	-	-	-	-	-	-	-	-	-
MSTRG.25845.14	1602.37	269.025	2935.71	10.9124	3.4479	0.036048	0.345898	-	-	-	-	-	-	-	-	-	-	-	-	-	-
MSTRG.13238.1	67.6306	11.3607	123.901	10.906	3.44705	0.000155685	0.00690388	-	-	-	-	-	-	-	-	-	-	-	-	-	-
MSTRG.25230.1	30.8036	5.19238	56.4148	10.8649	3.44161	0.00118842	0.0340355	-	-	-	-	-	-	-	-	-	-	-	-	-	-
MSTRG.837.1	17.1419	2.9516	31.3322	10.6153	3.40808	0.00670591	0.122386	-	-	-	-	-	-	-	-	-	-	-	-	-	-
ENSMUST00000199476	59.775	10.3023	109.248	10.6042	3.40656	0.000243023	0.00984753	-	-	-	-	-	-	-	-	-	-	-	-	-	-
MSTRG.11457.1	349.472	60.2633	638.68	10.5982	3.40574	0.00981198	0.158053	-	-	-	-	-	-	-	-	-	-	-	-	-	-
ENSMUST00000181416	11.4067	1.9671	20.8462	10.5974	3.40564	0.0230373	0.26517	-	-	-	-	-	-	-	-	-	-	-	-	-	-
MSTRG.25448.5	2004.7	346.556	3662.85	10.5693	3.40181	6.57898e-06	0.000522946	-	-	-	-	-	-	-	-	-	-	-	-	-	-
ENSMUST00000175871	9.49234	1.6612	17.3235	10.4283	3.38243	0.0328924	0.327383	-	-	-	-	-	-	-	-	-	-	-	-	-	-
MSTRG.12387.1	96.0945	16.9148	175.274	10.3622	3.37326	8.19954e-05	0.00414446	-	-	-	-	-	-	-	-	-	-	-	-	-	-
MSTRG.28085.1	39.6142	7.07933	72.1491	10.1915	3.3493	0.000750551	0.0239481	-	-	-	-	-	-	-	-	-	-	-	-	-	-
MSTRG.20229.1	23.7111	4.24176	43.1805	10.1799	3.34765	0.0376823	0.354985	-	-	-	-	-	-	-	-	-	-	-	-	-	-
MSTRG.2521.1	345.252	61.8074	628.697	10.1719	3.34651	1.93905e-05	0.00128983	-	-	-	-	-	-	-	-	-	-	-	-	-	-
ENSMUST00000222226	18.4641	3.34408	33.5841	10.0429	3.3281	0.00791455	0.136814	-	-	-	-	-	-	-	-	-	-	-	-	-	-
MSTRG.27670.8	57.8738	10.5246	105.223	9.99784	3.32162	0.0175359	0.226427	-	-	-	-	-	-	-	-	-	-	-	-	-	-
ENSMUST00000097669	10.2476	1.87345	18.6217	9.93977	3.31321	0.0306483	0.313534	-	-	-	-	-	-	-	-	-	-	-	-	-	-
ENSMUST00000150801	450.949	82.4569	819.442	9.93782	3.31293	1.68061e-05	0.00115311	-	-	-	-	-	-	-	-	-	-	-	-	-	-
ENSMUST00000207942	50.8632	9.342	92.3844	9.88914	3.30584	0.000501474	0.0174886	-	-	-	-	-	-	-	-	-	-	-	-	-	-
ENSMUST00000227412	54.2849	10.0014	98.5684	9.85544	3.30092	0.000426459	0.0154024	-	-	-	-	-	-	-	-	-	-	-	-	-	-
ENSMUST00000181726	161.514	30.3856	292.642	9.63094	3.26768	5.52652e-05	0.00299259	-	-	-	-	-	-	-	-	-	-	-	-	-	-
ENSMUST00000217582	13.5501	2.58624	24.514	9.47863	3.24468	0.0189885	0.237494	-	-	-	-	-	-	-	-	-	-	-	-	-	-
ENSMUST00000187542	8.62236	1.64852	15.5962	9.4607	3.24195	0.0481908	0.409782	-	-	-	-	-	-	-	-	-	-	-	-	-	-
MSTRG.19836.10	224.842	43.2228	406.461	9.40385	3.23325	0.000413731	0.0150343	-	-	-	-	-	-	-	-	-	-	-	-	-	-
MSTRG.23584.1	42.7447	8.27144	77.2179	9.33549	3.22273	0.00102981	0.0305715	-	-	-	-	-	-	-	-	-	-	-	-	-	-
ENSMUST00000124462	50.2679	9.8139	90.7219	9.24423	3.20855	0.000621699	0.02065	-	-	-	-	-	-	-	-	-	-	-	-	-	-
ENSMUST00000070085	525.562	103.007	948.116	9.20435	3.20232	2.84907e-05	0.00176625	-	-	-	-	-	-	-	-	-	-	-	-	-	-
MSTRG.21204.5	3407.22	668.784	6145.66	9.1893	3.19996	2.7415e-05	0.00171358	-	-	-	-	-	-	-	-	-	-	-	-	-	-
MSTRG.13279.1	136.552	26.8677	246.237	9.16478	3.1961	0.000109088	0.0051968	-	-	-	-	-	-	-	-	-	-	-	-	-	-
ENSMUST00000125626	32.6148	6.50822	58.7214	9.02265	3.17355	0.00222003	0.0549507	-	-	-	-	-	-	-	-	-	-	-	-	-	-
MSTRG.14697.9	1068.78	215.541	1922.01	8.91718	3.15659	2.659e-05	0.00166778	-	-	-	-	-	-	-	-	-	-	-	-	-	-
ENSMUST00000126225	36.8128	7.43544	66.1901	8.90197	3.15413	0.0016362	0.0434161	-	-	-	-	-	-	-	-	-	-	-	-	-	-
MSTRG.11239.3	130.599	26.4339	234.763	8.88116	3.15075	0.0185899	0.234433	-	-	-	-	-	-	-	-	-	-	-	-	-	-
ENSMUST00000227348	13.9875	2.8765	25.0986	8.72538	3.12522	0.0199113	0.243586	-	-	-	-	-	-	-	-	-	-	-	-	-	-
MSTRG.8574.1	645.216	133.866	1156.57	8.6397	3.11098	4.195e-05	0.00242426	-	-	-	-	-	-	-	-	-	-	-	-	-	-
ENSMUST00000224554	764.937	159.212	1370.66	8.60903	3.10585	4.23168e-05	0.00243988	-	-	-	-	-	-	-	-	-	-	-	-	-	-
MSTRG.12389.1	68.9175	14.4923	123.343	8.51088	3.08931	0.000527155	0.0181489	-	-	-	-	-	-	-	-	-	-	-	-	-	-
ENSMUST00000189156	9.55511	2.01988	17.0903	8.46105	3.08084	0.049319	0.415047	-	-	-	-	-	-	-	-	-	-	-	-	-	-
ENSMUST00000184062	10.7592	2.28415	19.2342	8.42074	3.07395	0.0376096	0.354723	-	-	-	-	-	-	-	-	-	-	-	-	-	-
ENSMUST00000211921	12.7617	2.73053	22.793	8.34745	3.06133	0.0255547	0.282245	-	-	-	-	-	-	-	-	-	-	-	-	-	-
MSTRG.6563.1	340.898	73.0879	608.708	8.32844	3.05805	7.13116e-05	0.00370436	-	-	-	-	-	-	-	-	-	-	-	-	-	-
ENSMUST00000141199	27.3987	5.90131	48.896	8.28562	3.05061	0.00567238	0.108809	-	-	-	-	-	-	-	-	-	-	-	-	-	-
ENSMUST00000145769	28.3487	6.10732	50.59	8.2835	3.05024	0.00389388	0.0828498	-	-	-	-	-	-	-	-	-	-	-	-	-	-
ENSMUST00000151472	44.4222	9.58679	79.2576	8.26738	3.04743	0.00154459	0.0416054	-	-	-	-	-	-	-	-	-	-	-	-	-	-
ENSMUST00000160137	11.3023	2.44171	20.163	8.25772	3.04574	0.0367807	0.350356	-	-	-	-	-	-	-	-	-	-	-	-	-	-
MSTRG.9091.12	226.041	49.0687	403.014	8.21326	3.03796	0.000114235	0.0053932	-	-	-	-	-	-	-	-	-	-	-	-	-	-
ENSMUST00000226736	35.5895	7.75456	63.4244	8.17898	3.03192	0.00238665	0.0579959	-	-	-	-	-	-	-	-	-	-	-	-	-	-
ENSMUST00000218830	15.6936	3.4338	27.9533	8.14064	3.02514	0.0187875	0.23594	-	-	-	-	-	-	-	-	-	-	-	-	-	-
ENSMUST00000207705	85.2118	18.7778	151.646	8.07581	3.01361	0.000468632	0.0166125	-	-	-	-	-	-	-	-	-	-	-	-	-	-
MSTRG.2522.1	699.616	156.041	1243.19	7.96706	2.99405	7.30547e-05	0.00377553	-	-	-	-	-	-	-	-	-	-	-	-	-	-
ENSMUST00000183297	125.343	28.0175	222.668	7.94748	2.9905	0.000272382	0.0107949	-	-	-	-	-	-	-	-	-	-	-	-	-	-
ENSMUST00000211572	52.7644	11.8216	93.7072	7.92681	2.98674	0.0011746	0.0337699	-	-	-	-	-	-	-	-	-	-	-	-	-	-
MSTRG.8545.1	781.525	175.777	1387.27	7.89222	2.98043	7.43558e-05	0.00382789	-	-	-	-	-	-	-	-	-	-	-	-	-	-
MSTRG.25231.1	621.422	140.203	1102.64	7.86462	2.97538	7.85154e-05	0.00400314	-	-	-	-	-	-	-	-	-	-	-	-	-	-
MSTRG.3591.1	3304.03	746.284	5861.77	7.85461	2.97354	6.09888e-05	0.00324824	-	-	-	-	-	-	-	-	-	-	-	-	-	-
ENSMUST00000180445	508.497	115.481	901.513	7.80657	2.96469	8.98837e-05	0.0044689	-	-	-	-	-	-	-	-	-	-	-	-	-	-
ENSMUST00000194110	178.832	40.7163	316.948	7.78431	2.96057	0.000214809	0.00895109	-	-	-	-	-	-	-	-	-	-	-	-	-	-
MSTRG.25232.1	424.704	96.8581	752.55	7.76961	2.95784	0.00011397	0.00538472	-	-	-	-	-	-	-	-	-	-	-	-	-	-
ENSMUST00000198971	242.167	55.3277	429.006	7.75392	2.95493	0.000149612	0.00667444	-	-	-	-	-	-	-	-	-	-	-	-	-	-
MSTRG.26370.1	48.1186	11.0158	85.2215	7.73631	2.95165	0.0158163	0.213379	-	-	-	-	-	-	-	-	-	-	-	-	-	-
ENSMUST00000221438	34.2583	7.90662	60.6101	7.66573	2.93842	0.00387124	0.0824932	-	-	-	-	-	-	-	-	-	-	-	-	-	-
ENSMUST00000192661	198.124	45.9888	350.259	7.61618	2.92907	0.000255311	0.0102339	-	-	-	-	-	-	-	-	-	-	-	-	-	-
ENSMUST00000194539	74.2279	17.2912	131.165	7.58563	2.92327	0.000853894	0.0263861	-	-	-	-	-	-	-	-	-	-	-	-	-	-
MSTRG.25510.1	17.6907	4.14088	31.2405	7.54441	2.91541	0.0167215	0.220232	-	-	-	-	-	-	-	-	-	-	-	-	-	-
MSTRG.26075.14	14.168	3.3224	25.0135	7.52875	2.91241	0.0265575	0.288455	-	-	-	-	-	-	-	-	-	-	-	-	-	-
ENSMUST00000219828	30.7935	7.24777	54.3393	7.49738	2.90639	0.00540346	0.105106	-	-	-	-	-	-	-	-	-	-	-	-	-	-
ENSMUST00000238260	269.309	63.6076	475.01	7.46781	2.90069	0.000207869	0.0087339	-	-	-	-	-	-	-	-	-	-	-	-	-	-
ENSMUST00000154810	185.487	43.9771	326.996	7.43559	2.89445	0.000279731	0.0110343	-	-	-	-	-	-	-	-	-	-	-	-	-	-
MSTRG.13756.7	37.2988	8.8441	65.7535	7.43473	2.89428	0.00375498	0.0808333	-	-	-	-	-	-	-	-	-	-	-	-	-	-
ENSMUST00000217947	37.5535	9.01287	66.0941	7.3333	2.87446	0.00325982	0.0727387	-	-	-	-	-	-	-	-	-	-	-	-	-	-
ENSMUST00000143649	426.511	102.75	750.272	7.30189	2.86827	0.00015887	0.00701228	-	-	-	-	-	-	-	-	-	-	-	-	-	-
ENSMUST00000204686	22.8687	5.53377	40.2036	7.26512	2.86099	0.00966886	0.156426	-	-	-	-	-	-	-	-	-	-	-	-	-	-
ENSMUST00000195237	122.337	29.615	215.059	7.26184	2.86034	0.000469842	0.0166287	-	-	-	-	-	-	-	-	-	-	-	-	-	-
ENSMUST00000184161	36.7904	8.91705	64.6638	7.2517	2.85832	0.00413557	0.0863495	-	-	-	-	-	-	-	-	-	-	-	-	-	-
ENSMUST00000180604	15.6329	3.79907	27.4667	7.22985	2.85397	0.0263824	0.287369	-	-	-	-	-	-	-	-	-	-	-	-	-	-
ENSMUST00000208508	40.8625	9.93889	71.7862	7.22276	2.85255	0.00304764	0.0692388	-	-	-	-	-	-	-	-	-	-	-	-	-	-
ENSMUST00000125354	57.8241	14.0959	101.552	7.2044	2.84888	0.00168683	0.0444331	-	-	-	-	-	-	-	-	-	-	-	-	-	-
ENSMUST00000239366	71.4747	17.5127	125.437	7.16262	2.84049	0.00554361	0.10709	-	-	-	-	-	-	-	-	-	-	-	-	-	-
ENSMUST00000234364	166.061	40.6947	291.427	7.1613	2.84022	0.000406709	0.0148175	-	-	-	-	-	-	-	-	-	-	-	-	-	-
ENSMUST00000173811	20.2389	4.97579	35.5021	7.13496	2.83491	0.0186797	0.235143	-	-	-	-	-	-	-	-	-	-	-	-	-	-
ENSMUST00000205194	315.218	78.5653	551.87	7.02435	2.81236	0.00024992	0.0100657	-	-	-	-	-	-	-	-	-	-	-	-	-	-
ENSMUST00000217769	14.2293	3.54846	24.9101	7.01999	2.81147	0.0303803	0.311935	-	-	-	-	-	-	-	-	-	-	-	-	-	-
MSTRG.4370.1	19.9684	4.98263	34.9541	7.0152	2.81048	0.0174337	0.225754	-	-	-	-	-	-	-	-	-	-	-	-	-	-
ENSMUST00000232234	39.4679	9.93377	69.002	6.94621	2.79623	0.0038492	0.08219	-	-	-	-	-	-	-	-	-	-	-	-	-	-
ENSMUST00000162380	82.449	20.7586	144.139	6.94359	2.79568	0.00105901	0.0311917	-	-	-	-	-	-	-	-	-	-	-	-	-	-
MSTRG.13239.1	46.9947	11.9342	82.0553	6.87565	2.7815	0.00311436	0.0704508	-	-	-	-	-	-	-	-	-	-	-	-	-	-
ENSMUST00000217388	15.6136	3.97258	27.2547	6.86071	2.77836	0.0273523	0.293831	-	-	-	-	-	-	-	-	-	-	-	-	-	-
ENSMUST00000164330	55.2861	14.1711	96.4012	6.80267	2.7661	0.00247788	0.0597192	-	-	-	-	-	-	-	-	-	-	-	-	-	-
ENSMUST00000193802	15.9008	4.07642	27.7252	6.80136	2.76582	0.0280575	0.298037	-	-	-	-	-	-	-	-	-	-	-	-	-	-
ENSMUST00000148740	270.403	69.627	471.18	6.7672	2.75856	0.000338914	0.0128283	-	-	-	-	-	-	-	-	-	-	-	-	-	-
ENSMUST00000135378	26.0026	6.75917	45.2461	6.69403	2.74287	0.0109168	0.169395	-	-	-	-	-	-	-	-	-	-	-	-	-	-
ENSMUST00000203956	18.1155	4.7519	31.4791	6.62452	2.72782	0.0222159	0.259912	-	-	-	-	-	-	-	-	-	-	-	-	-	-
ENSMUST00000212007	44.7045	11.7293	77.6797	6.62271	2.72742	0.00406754	0.0853475	-	-	-	-	-	-	-	-	-	-	-	-	-	-
ENSMUST00000192669	23.1192	6.06777	40.1707	6.62033	2.7269	0.0133327	0.192065	-	-	-	-	-	-	-	-	-	-	-	-	-	-
ENSMUST00000146981	39.5377	10.384	68.6915	6.61516	2.72578	0.00512246	0.101141	-	-	-	-	-	-	-	-	-	-	-	-	-	-
MSTRG.24821.3	83.5473	22.1001	144.994	6.5608	2.71387	0.0281963	0.298985	-	-	-	-	-	-	-	-	-	-	-	-	-	-
ENSMUST00000239302	26.1352	6.9354	45.335	6.53676	2.70858	0.0117786	0.177864	-	-	-	-	-	-	-	-	-	-	-	-	-	-
MSTRG.5347.1	108.638	28.9171	188.358	6.51373	2.70348	0.00104292	0.0308541	-	-	-	-	-	-	-	-	-	-	-	-	-	-
MSTRG.21354.1	614.865	163.979	1065.75	6.4993	2.70028	0.000307947	0.0119166	-	-	-	-	-	-	-	-	-	-	-	-	-	-
ENSMUST00000237496	21.0257	5.64566	36.4057	6.44845	2.68895	0.036044	0.345894	-	-	-	-	-	-	-	-	-	-	-	-	-	-
MSTRG.26367.1	1039.21	280.696	1797.73	6.40456	2.6791	0.000296664	0.0115615	-	-	-	-	-	-	-	-	-	-	-	-	-	-
ENSMUST00000133244	129.552	35.0042	224.101	6.40211	2.67855	0.000895457	0.0273343	-	-	-	-	-	-	-	-	-	-	-	-	-	-
MSTRG.19603.1	121.359	32.8072	209.911	6.39832	2.67769	0.000994495	0.0297138	-	-	-	-	-	-	-	-	-	-	-	-	-	-
MSTRG.26370.2	1460.52	396.698	2524.35	6.36341	2.6698	0.000306825	0.0118878	-	-	-	-	-	-	-	-	-	-	-	-	-	-
ENSMUST00000168835	15.8935	4.32763	27.4593	6.34513	2.66565	0.0374693	0.353928	-	-	-	-	-	-	-	-	-	-	-	-	-	-
MSTRG.14246.1	692.747	188.66	1196.84	6.34389	2.66537	0.000367332	0.0136757	-	-	-	-	-	-	-	-	-	-	-	-	-	-
ENSMUST00000180612	24.4679	6.68532	42.2504	6.31988	2.6599	0.0153539	0.2094	-	-	-	-	-	-	-	-	-	-	-	-	-	-
MSTRG.28606.1	20.3532	5.58573	35.1207	6.28759	2.65251	0.0232924	0.266821	-	-	-	-	-	-	-	-	-	-	-	-	-	-
ENSMUST00000215937	24.5003	6.75129	42.2493	6.25796	2.64569	0.0153126	0.209016	-	-	-	-	-	-	-	-	-	-	-	-	-	-
MSTRG.2523.1	956.357	264.256	1648.46	6.2381	2.64111	0.000358692	0.0134401	-	-	-	-	-	-	-	-	-	-	-	-	-	-
ENSMUST00000222616	14.9998	4.153	25.8466	6.22361	2.63775	0.0377469	0.355143	-	-	-	-	-	-	-	-	-	-	-	-	-	-
MSTRG.7477.5	225.58	62.5558	388.603	6.2121	2.63508	0.000675664	0.0220678	-	-	-	-	-	-	-	-	-	-	-	-	-	-
ENSMUST00000212406	114.875	31.9119	197.839	6.19953	2.63216	0.00123013	0.0349685	-	-	-	-	-	-	-	-	-	-	-	-	-	-
ENSMUST00000137154	23.8014	6.61843	40.9844	6.19246	2.63051	0.0161973	0.216085	-	-	-	-	-	-	-	-	-	-	-	-	-	-
MSTRG.23930.7	221.677	62.0411	381.313	6.14613	2.61968	0.032149	0.323037	-	-	-	-	-	-	-	-	-	-	-	-	-	-
ENSMUST00000220620	14.8361	4.153	25.5192	6.14476	2.61936	0.0391807	0.363252	-	-	-	-	-	-	-	-	-	-	-	-	-	-
ENSMUST00000181307	58.68	16.482	100.878	6.1205	2.61365	0.00315001	0.0710285	-	-	-	-	-	-	-	-	-	-	-	-	-	-
ENSMUST00000208266	65.4234	18.4782	112.369	6.08116	2.60435	0.00328645	0.0730554	-	-	-	-	-	-	-	-	-	-	-	-	-	-
MSTRG.14886.1	186.835	53.0031	320.667	6.04997	2.59693	0.000907322	0.0276124	-	-	-	-	-	-	-	-	-	-	-	-	-	-
ENSMUST00000239341	31.943	9.07892	54.807	6.03673	2.59377	0.0489728	0.413417	-	-	-	-	-	-	-	-	-	-	-	-	-	-
MSTRG.21252.1	23.1836	6.59555	39.7716	6.03007	2.59218	0.0444694	0.391274	-	-	-	-	-	-	-	-	-	-	-	-	-	-
MSTRG.8573.1	157.084	45.2408	268.928	5.94436	2.57152	0.00116783	0.0336346	-	-	-	-	-	-	-	-	-	-	-	-	-	-
MSTRG.27824.5	595.31	173.223	1017.4	5.87332	2.55418	0.000556848	0.0189359	-	-	-	-	-	-	-	-	-	-	-	-	-	-
ENSMUST00000181530	15.6904	4.56762	26.8132	5.87028	2.55343	0.0403064	0.369917	-	-	-	-	-	-	-	-	-	-	-	-	-	-
ENSMUST00000230242	36.2234	10.5488	61.898	5.86779	2.55282	0.00957264	0.155475	-	-	-	-	-	-	-	-	-	-	-	-	-	-
ENSMUST00000202455	298.737	87.4384	510.036	5.83309	2.54426	0.000832778	0.0258284	-	-	-	-	-	-	-	-	-	-	-	-	-	-
MSTRG.11459.2	339.797	99.7713	579.823	5.81153	2.53892	0.0373114	0.353097	-	-	-	-	-	-	-	-	-	-	-	-	-	-
MSTRG.19602.1	159.15	46.7397	271.561	5.81008	2.53856	0.00131079	0.0367002	-	-	-	-	-	-	-	-	-	-	-	-	-	-
MSTRG.26369.1	884.958	260.834	1509.08	5.78559	2.53246	0.000613236	0.0204496	-	-	-	-	-	-	-	-	-	-	-	-	-	-
ENSMUST00000186500	156.379	46.1323	266.625	5.77958	2.53096	0.0013121	0.0367206	-	-	-	-	-	-	-	-	-	-	-	-	-	-
ENSMUST00000137463	20.2144	5.97655	34.4522	5.76456	2.52721	0.0276895	0.296064	-	-	-	-	-	-	-	-	-	-	-	-	-	-
MSTRG.22297.1	45.8183	13.5486	78.0879	5.76353	2.52695	0.00616379	0.115272	-	-	-	-	-	-	-	-	-	-	-	-	-	-
ENSMUST00000194285	314.11	93.5821	534.638	5.71303	2.51426	0.000938796	0.0283987	-	-	-	-	-	-	-	-	-	-	-	-	-	-
ENSMUST00000216842	738.068	220.844	1255.29	5.68408	2.50693	0.000725205	0.0232426	-	-	-	-	-	-	-	-	-	-	-	-	-	-
MSTRG.14887.1	2459.16	737.089	4181.22	5.67262	2.50401	0.000602726	0.0202251	-	-	-	-	-	-	-	-	-	-	-	-	-	-
ENSMUST00000239284	34.6706	10.3934	58.9478	5.67165	2.50377	0.0115249	0.175682	-	-	-	-	-	-	-	-	-	-	-	-	-	-
ENSMUST00000204946	90.677	27.2261	154.128	5.66104	2.50107	0.00272602	0.0640507	-	-	-	-	-	-	-	-	-	-	-	-	-	-
ENSMUST00000192541	40.6333	12.3529	68.9137	5.57875	2.47994	0.0224373	0.261074	-	-	-	-	-	-	-	-	-	-	-	-	-	-
MSTRG.19863.2	357.905	109.063	606.747	5.56326	2.47593	0.0321776	0.323195	-	-	-	-	-	-	-	-	-	-	-	-	-	-
ENSMUST00000191669	20.4948	6.29532	34.6942	5.51111	2.46234	0.0288712	0.30334	-	-	-	-	-	-	-	-	-	-	-	-	-	-
ENSMUST00000239270	32.1591	9.90784	54.4104	5.49166	2.45724	0.0142762	0.200233	-	-	-	-	-	-	-	-	-	-	-	-	-	-
ENSMUST00000196944	22.3066	6.88936	37.7239	5.47567	2.45304	0.0279596	0.297547	-	-	-	-	-	-	-	-	-	-	-	-	-	-
MSTRG.10513.1	269.274	84.0481	454.501	5.40762	2.435	0.00136407	0.0377652	-	-	-	-	-	-	-	-	-	-	-	-	-	-
ENSMUST00000192170	118.801	37.176	200.425	5.39126	2.43062	0.0026481	0.0626978	-	-	-	-	-	-	-	-	-	-	-	-	-	-
ENSMUST00000216055	20.1651	6.33796	33.9922	5.36327	2.42311	0.0345917	0.337518	-	-	-	-	-	-	-	-	-	-	-	-	-	-
MSTRG.1205.1	111.901	35.2222	188.58	5.35402	2.42062	0.00279846	0.0652431	-	-	-	-	-	-	-	-	-	-	-	-	-	-
ENSMUST00000190169	16.7252	5.29699	28.1533	5.31497	2.41006	0.0487432	0.412371	-	-	-	-	-	-	-	-	-	-	-	-	-	-
ENSMUST00000185722	26.6056	8.44587	44.7654	5.30027	2.40607	0.0205076	0.247858	-	-	-	-	-	-	-	-	-	-	-	-	-	-
MSTRG.7743.1	51.0266	16.2071	85.846	5.29682	2.40513	0.00802989	0.138123	-	-	-	-	-	-	-	-	-	-	-	-	-	-
ENSMUST00000107628	27.5177	8.74501	46.2905	5.29336	2.40418	0.0215479	0.255199	-	-	-	-	-	-	-	-	-	-	-	-	-	-
ENSMUST00000128240	50.6266	16.2075	85.0458	5.24732	2.39158	0.00842606	0.142599	-	-	-	-	-	-	-	-	-	-	-	-	-	-
MSTRG.1385.11	287.257	92.1666	482.348	5.23343	2.38776	0.00154272	0.0415818	-	-	-	-	-	-	-	-	-	-	-	-	-	-
ENSMUST00000192858	163.22	52.5404	273.9	5.21312	2.38215	0.00256681	0.061278	-	-	-	-	-	-	-	-	-	-	-	-	-	-
ENSMUST00000214134	19.9585	6.44623	33.4708	5.1923	2.37637	0.0362696	0.347425	-	-	-	-	-	-	-	-	-	-	-	-	-	-
ENSMUST00000193913	29.5028	9.54005	49.4655	5.18504	2.37436	0.0195921	0.241505	-	-	-	-	-	-	-	-	-	-	-	-	-	-
ENSMUST00000181510	138.214	45.0467	231.382	5.13649	2.36078	0.00695223	0.125451	-	-	-	-	-	-	-	-	-	-	-	-	-	-
ENSMUST00000220244	21.386	7.01	35.762	5.10157	2.35094	0.0356567	0.343536	-	-	-	-	-	-	-	-	-	-	-	-	-	-
ENSMUST00000186189	72.2555	23.7953	120.716	5.07309	2.34287	0.00606149	0.113915	-	-	-	-	-	-	-	-	-	-	-	-	-	-
MSTRG.13578.1	565.631	186.65	944.611	5.06087	2.33938	0.00153986	0.0415313	-	-	-	-	-	-	-	-	-	-	-	-	-	-
ENSMUST00000231830	172.632	56.987	288.276	5.05863	2.33875	0.00256929	0.0612911	-	-	-	-	-	-	-	-	-	-	-	-	-	-
ENSMUST00000040608	23.2509	7.68284	38.819	5.05268	2.33705	0.0338334	0.333336	-	-	-	-	-	-	-	-	-	-	-	-	-	-
ENSMUST00000128654	34.1737	11.2945	57.0528	5.05138	2.33668	0.0174383	0.22579	-	-	-	-	-	-	-	-	-	-	-	-	-	-
MSTRG.9093.1	3940.76	1304.93	6576.59	5.03982	2.33337	0.00128337	0.03615	-	-	-	-	-	-	-	-	-	-	-	-	-	-
ENSMUST00000206856	208.582	69.0967	348.068	5.03741	2.33268	0.0131019	0.190048	-	-	-	-	-	-	-	-	-	-	-	-	-	-
MSTRG.2511.2	32.7977	10.8748	54.7206	5.03186	2.33109	0.0191766	0.238726	-	-	-	-	-	-	-	-	-	-	-	-	-	-
ENSMUST00000204296	566.48	188.627	944.334	5.00637	2.32376	0.00173702	0.0454427	-	-	-	-	-	-	-	-	-	-	-	-	-	-
ENSMUST00000231051	18.305	6.15405	30.456	4.94893	2.30712	0.048753	0.412398	-	-	-	-	-	-	-	-	-	-	-	-	-	-
ENSMUST00000183028	1396.97	469.734	2324.2	4.94791	2.30682	0.00149541	0.0406184	-	-	-	-	-	-	-	-	-	-	-	-	-	-
ENSMUST00000181655	79.9652	27.0026	132.928	4.92278	2.29947	0.00633314	0.117483	-	-	-	-	-	-	-	-	-	-	-	-	-	-
ENSMUST00000170150	39.6951	13.5984	65.7919	4.83822	2.27448	0.0173533	0.225144	-	-	-	-	-	-	-	-	-	-	-	-	-	-
MSTRG.8433.1	110.615	37.9302	183.3	4.83255	2.27278	0.00497148	0.0990261	-	-	-	-	-	-	-	-	-	-	-	-	-	-
MSTRG.19601.1	381.671	131.263	632.079	4.81534	2.26764	0.00249839	0.0600303	-	-	-	-	-	-	-	-	-	-	-	-	-	-
MSTRG.7957.2	101872	35113.8	168630	4.80239	2.26375	0.00162567	0.0432183	-	-	-	-	-	-	-	-	-	-	-	-	-	-
MSTRG.19600.1	116.334	40.3524	192.316	4.7659	2.25275	0.00548762	0.106302	-	-	-	-	-	-	-	-	-	-	-	-	-	-
ENSMUST00000204543	68.1356	23.657	112.614	4.76029	2.25105	0.00955372	0.155337	-	-	-	-	-	-	-	-	-	-	-	-	-	-
ENSMUST00000225363	36.5539	12.7523	60.3556	4.73293	2.24273	0.0196222	0.241758	-	-	-	-	-	-	-	-	-	-	-	-	-	-
ENSMUST00000239221	141.716	49.4738	233.958	4.72893	2.24151	0.00604653	0.11377	-	-	-	-	-	-	-	-	-	-	-	-	-	-
MSTRG.15261.1	316.979	111.437	522.521	4.68891	2.22925	0.002946	0.0676594	-	-	-	-	-	-	-	-	-	-	-	-	-	-
MSTRG.13578.2	504.606	177.723	831.488	4.67856	2.22606	0.00221319	0.0548998	-	-	-	-	-	-	-	-	-	-	-	-	-	-
ENSMUST00000181085	41.0115	14.466	67.5571	4.67006	2.22344	0.0206586	0.248874	-	-	-	-	-	-	-	-	-	-	-	-	-	-
ENSMUST00000202328	332.766	117.416	548.117	4.66817	2.22286	0.00294356	0.0676281	-	-	-	-	-	-	-	-	-	-	-	-	-	-
ENSMUST00000227028	27.2731	9.65291	44.8933	4.65075	2.21746	0.0301103	0.310556	-	-	-	-	-	-	-	-	-	-	-	-	-	-
MSTRG.2776.4	2824.1	999.828	4648.36	4.64916	2.21697	0.00215613	0.0537904	-	-	-	-	-	-	-	-	-	-	-	-	-	-
ENSMUST00000146701	621.022	220.211	1021.83	4.64025	2.2142	0.00267241	0.0630959	-	-	-	-	-	-	-	-	-	-	-	-	-	-
ENSMUST00000180667	39.805	14.1602	65.4497	4.62209	2.20854	0.0193076	0.239634	-	-	-	-	-	-	-	-	-	-	-	-	-	-
MSTRG.1764.1	96.2532	34.273	158.233	4.61685	2.20691	0.00680367	0.1236	-	-	-	-	-	-	-	-	-	-	-	-	-	-
ENSMUST00000199867	135.351	48.2589	222.442	4.60935	2.20456	0.00557675	0.107477	-	-	-	-	-	-	-	-	-	-	-	-	-	-
ENSMUST00000179643	59.2075	21.1286	97.2864	4.60448	2.20304	0.0111322	0.171749	-	-	-	-	-	-	-	-	-	-	-	-	-	-
ENSMUST00000160679	563.525	201.356	925.695	4.59731	2.20079	0.0027042	0.0636801	-	-	-	-	-	-	-	-	-	-	-	-	-	-
MSTRG.23856.46	411.771	148.215	675.326	4.55639	2.18789	0.0030889	0.0700253	-	-	-	-	-	-	-	-	-	-	-	-	-	-
MSTRG.19549.1	236.886	85.5161	388.255	4.54014	2.18274	0.00412275	0.086153	-	-	-	-	-	-	-	-	-	-	-	-	-	-
ENSMUST00000216452	28.916	10.5152	47.3169	4.49986	2.16988	0.0322428	0.323567	-	-	-	-	-	-	-	-	-	-	-	-	-	-
MSTRG.11359.1	2137.52	781.178	3493.87	4.47256	2.1611	0.00282391	0.0656844	-	-	-	-	-	-	-	-	-	-	-	-	-	-
MSTRG.14565.1	2286.54	837.288	3735.8	4.46178	2.15762	0.00592111	0.112195	-	-	-	-	-	-	-	-	-	-	-	-	-	-
MSTRG.27825.1	31.3187	11.4751	51.1623	4.45855	2.15657	0.0307003	0.313819	-	-	-	-	-	-	-	-	-	-	-	-	-	-
ENSMUST00000198462	187.503	68.7872	306.218	4.45167	2.15435	0.00514776	0.101482	-	-	-	-	-	-	-	-	-	-	-	-	-	-
MSTRG.22360.15	237.258	87.4591	387.056	4.42557	2.14586	0.0049615	0.0988739	-	-	-	-	-	-	-	-	-	-	-	-	-	-
ENSMUST00000192244	37.786	13.9743	61.5977	4.40792	2.1401	0.0261109	0.285865	-	-	-	-	-	-	-	-	-	-	-	-	-	-
MSTRG.21249.2	109.271	40.4768	178.065	4.39919	2.13724	0.00809502	0.138931	-	-	-	-	-	-	-	-	-	-	-	-	-	-
MSTRG.2847.1	925.465	343.677	1507.25	4.38567	2.1328	0.003325	0.0737894	-	-	-	-	-	-	-	-	-	-	-	-	-	-
ENSMUST00000044500	449.773	167.36	732.186	4.3749	2.12925	0.00385146	0.0822102	-	-	-	-	-	-	-	-	-	-	-	-	-	-
ENSMUST00000187121	34.1779	12.7332	55.6226	4.36831	2.12707	0.0294216	0.306959	-	-	-	-	-	-	-	-	-	-	-	-	-	-
MSTRG.2170.1	208.732	78.0739	339.389	4.34703	2.12003	0.00578497	0.11026	-	-	-	-	-	-	-	-	-	-	-	-	-	-
ENSMUST00000227101	21.5137	8.05166	34.9757	4.34391	2.11899	0.0498097	0.417149	-	-	-	-	-	-	-	-	-	-	-	-	-	-
ENSMUST00000143525	24.4939	9.19785	39.79	4.32601	2.11304	0.0444992	0.391428	-	-	-	-	-	-	-	-	-	-	-	-	-	-
ENSMUST00000219795	126.63	47.5592	205.7	4.32514	2.11275	0.0073285	0.130013	-	-	-	-	-	-	-	-	-	-	-	-	-	-
ENSMUST00000193037	111.43	41.9469	180.913	4.31289	2.10865	0.00850355	0.143622	-	-	-	-	-	-	-	-	-	-	-	-	-	-
ENSMUST00000205001	257.891	97.565	418.217	4.28654	2.09981	0.0054832	0.106255	-	-	-	-	-	-	-	-	-	-	-	-	-	-
MSTRG.27.1	66.405	25.1904	107.62	4.27225	2.095	0.0156806	0.212115	-	-	-	-	-	-	-	-	-	-	-	-	-	-
MSTRG.17229.1	263.861	100.098	427.625	4.27205	2.09493	0.00541075	0.105173	-	-	-	-	-	-	-	-	-	-	-	-	-	-
ENSMUST00000219298	25.096	9.52529	40.6668	4.26935	2.09402	0.0459178	0.398552	-	-	-	-	-	-	-	-	-	-	-	-	-	-
MSTRG.9875.1	52.0317	19.8688	84.1947	4.23754	2.08323	0.0186268	0.234781	-	-	-	-	-	-	-	-	-	-	-	-	-	-
MSTRG.15645.1	412.695	158.185	667.206	4.2179	2.07652	0.00501149	0.0995468	-	-	-	-	-	-	-	-	-	-	-	-	-	-
MSTRG.14462.3	3601.09	1380.89	5821.29	4.21561	2.07574	0.00381694	0.0818188	-	-	-	-	-	-	-	-	-	-	-	-	-	-
MSTRG.1387.1	430.358	166.12	694.596	4.18129	2.06395	0.00522893	0.102698	-	-	-	-	-	-	-	-	-	-	-	-	-	-
ENSMUST00000193352	114.209	44.1652	184.252	4.17189	2.0607	0.00985726	0.158601	-	-	-	-	-	-	-	-	-	-	-	-	-	-
MSTRG.26371.1	150.313	58.2755	242.351	4.15871	2.05614	0.00902731	0.149727	-	-	-	-	-	-	-	-	-	-	-	-	-	-
ENSMUST00000219320	81.6485	31.6834	131.614	4.15403	2.05451	0.0126124	0.185956	-	-	-	-	-	-	-	-	-	-	-	-	-	-
MSTRG.14920.2	1122.25	436.383	1808.12	4.14344	2.05083	0.00458112	0.0930694	-	-	-	-	-	-	-	-	-	-	-	-	-	-
ENSMUST00000180432	278.058	108.85	447.265	4.109	2.03879	0.0067634	0.12308	-	-	-	-	-	-	-	-	-	-	-	-	-	-
ENSMUST00000201019	271.836	107.859	435.813	4.04058	2.01456	0.00778468	0.135224	-	-	-	-	-	-	-	-	-	-	-	-	-	-
MSTRG.3201.1	226.225	90.0975	362.353	4.02179	2.00784	0.00765439	0.133767	-	-	-	-	-	-	-	-	-	-	-	-	-	-
MSTRG.3596.1	909.221	363.745	1454.7	3.99922	1.99972	0.00595197	0.112561	-	-	-	-	-	-	-	-	-	-	-	-	-	-
MSTRG.5570.1	115.909	46.5671	185.251	3.97815	1.9921	0.0117856	0.177896	-	-	-	-	-	-	-	-	-	-	-	-	-	-
ENSMUST00000162276	30.302	12.1956	48.4083	3.96933	1.9889	0.0459537	0.398727	-	-	-	-	-	-	-	-	-	-	-	-	-	-
ENSMUST00000133125	980.615	395.67	1565.56	3.95674	1.98431	0.00606001	0.113905	-	-	-	-	-	-	-	-	-	-	-	-	-	-
ENSMUST00000206135	46.0042	18.6029	73.4054	3.94592	1.98036	0.0304574	0.312372	-	-	-	-	-	-	-	-	-	-	-	-	-	-
MSTRG.3600.1	155.25	63.0056	247.494	3.92812	1.97384	0.0106996	0.167071	-	-	-	-	-	-	-	-	-	-	-	-	-	-
ENSMUST00000191884	323.131	131.734	514.528	3.90582	1.96563	0.00736555	0.130452	-	-	-	-	-	-	-	-	-	-	-	-	-	-
MSTRG.23791.1	38.2263	15.6264	60.8261	3.89252	1.9607	0.0377281	0.355101	-	-	-	-	-	-	-	-	-	-	-	-	-	-
MSTRG.14225.1	350.631	143.503	557.758	3.88674	1.95856	0.00794288	0.137194	-	-	-	-	-	-	-	-	-	-	-	-	-	-
MSTRG.18136.1	189.263	77.9302	300.597	3.85725	1.94757	0.0112617	0.173195	-	-	-	-	-	-	-	-	-	-	-	-	-	-
ENSMUST00000197097	445.954	183.665	708.242	3.85616	1.94716	0.00795593	0.137365	-	-	-	-	-	-	-	-	-	-	-	-	-	-
MSTRG.26743.10	1345.63	556.036	2135.23	3.84009	1.94114	0.00677679	0.123253	-	-	-	-	-	-	-	-	-	-	-	-	-	-
ENSMUST00000212158	75.044	31.1208	118.967	3.82276	1.93461	0.0201947	0.245535	-	-	-	-	-	-	-	-	-	-	-	-	-	-
ENSMUST00000206563	83.5818	34.7527	132.411	3.81009	1.92982	0.0182185	0.231621	-	-	-	-	-	-	-	-	-	-	-	-	-	-
ENSMUST00000199764	147.232	61.2588	233.206	3.80689	1.92861	0.0131636	0.190538	-	-	-	-	-	-	-	-	-	-	-	-	-	-
ENSMUST00000239379	37.5452	15.6303	59.4601	3.80417	1.92758	0.0414492	0.375874	-	-	-	-	-	-	-	-	-	-	-	-	-	-
ENSMUST00000128453	90.3388	37.681	142.997	3.79492	1.92407	0.018712	0.235385	-	-	-	-	-	-	-	-	-	-	-	-	-	-
MSTRG.16963.1	367.685	153.51	581.86	3.79038	1.92234	0.00946446	0.15424	-	-	-	-	-	-	-	-	-	-	-	-	-	-
MSTRG.15644.1	318.556	133.087	504.026	3.7872	1.92113	0.00987319	0.158756	-	-	-	-	-	-	-	-	-	-	-	-	-	-
ENSMUST00000181777	35.1948	14.706	55.6837	3.78647	1.92085	0.0448587	0.393494	-	-	-	-	-	-	-	-	-	-	-	-	-	-
MSTRG.3594.3	2598.62	1089.2	4108.05	3.77163	1.91519	0.0072774	0.12947	-	-	-	-	-	-	-	-	-	-	-	-	-	-
ENSMUST00000216269	35.1899	14.7953	55.5845	3.75689	1.90954	0.0482441	0.41007	-	-	-	-	-	-	-	-	-	-	-	-	-	-
ENSMUST00000205846	257.452	108.265	406.639	3.75595	1.90918	0.0104996	0.165203	-	-	-	-	-	-	-	-	-	-	-	-	-	-
ENSMUST00000226731	35.1331	14.8147	55.4514	3.743	1.90419	0.0498631	0.41743	-	-	-	-	-	-	-	-	-	-	-	-	-	-
ENSMUST00000098867	54.8231	23.1302	86.516	3.7404	1.90319	0.0302622	0.311208	-	-	-	-	-	-	-	-	-	-	-	-	-	-
MSTRG.7288.3	1009.28	425.863	1592.7	3.73994	1.90302	0.0430871	0.384248	-	-	-	-	-	-	-	-	-	-	-	-	-	-
ENSMUST00000239293	86.7942	36.8252	136.763	3.71385	1.89292	0.0215731	0.255423	-	-	-	-	-	-	-	-	-	-	-	-	-	-
ENSMUST00000217818	100.631	42.9337	158.328	3.68774	1.88274	0.0202577	0.24599	-	-	-	-	-	-	-	-	-	-	-	-	-	-
ENSMUST00000219101	98.0212	41.9562	154.086	3.67254	1.87678	0.0201725	0.245394	-	-	-	-	-	-	-	-	-	-	-	-	-	-
ENSMUST00000191850	1185.3	507.581	1863.03	3.67041	1.87594	0.00865449	0.145431	-	-	-	-	-	-	-	-	-	-	-	-	-	-
MSTRG.5816.16	590.819	254.792	926.847	3.63766	1.86301	0.0134301	0.192948	-	-	-	-	-	-	-	-	-	-	-	-	-	-
MSTRG.27824.4	406.211	175.312	637.109	3.63415	1.86162	0.0120718	0.180662	-	-	-	-	-	-	-	-	-	-	-	-	-	-
ENSMUST00000205172	40.7619	17.7073	63.8165	3.60397	1.84959	0.0435743	0.386656	-	-	-	-	-	-	-	-	-	-	-	-	-	-
ENSMUST00000191042	83.0316	36.0889	129.974	3.6015	1.8486	0.0237656	0.269842	-	-	-	-	-	-	-	-	-	-	-	-	-	-
MSTRG.7813.1	2778.43	1207.71	4349.14	3.60115	1.84846	0.0092023	0.151476	-	-	-	-	-	-	-	-	-	-	-	-	-	-
MSTRG.3597.1	1612.84	703.849	2521.84	3.58292	1.84114	0.0101917	0.162186	-	-	-	-	-	-	-	-	-	-	-	-	-	-
MSTRG.13549.1	343.552	150.124	536.979	3.57689	1.83871	0.0123164	0.183216	-	-	-	-	-	-	-	-	-	-	-	-	-	-
ENSMUST00000219321	201.914	88.3296	315.499	3.57183	1.83667	0.0158021	0.213257	-	-	-	-	-	-	-	-	-	-	-	-	-	-
MSTRG.23856.64	1289.25	564.279	2014.22	3.56954	1.83574	0.0103082	0.163239	-	-	-	-	-	-	-	-	-	-	-	-	-	-
MSTRG.18643.3	129.509	56.8697	202.148	3.55459	1.82968	0.0207942	0.25015	-	-	-	-	-	-	-	-	-	-	-	-	-	-
ENSMUST00000196665	117.608	51.6559	183.559	3.5535	1.82924	0.0198529	0.243167	-	-	-	-	-	-	-	-	-	-	-	-	-	-
MSTRG.27824.3	836.144	367.302	1304.99	3.5529	1.829	0.0122631	0.182725	-	-	-	-	-	-	-	-	-	-	-	-	-	-
ENSMUST00000181710	92.041	40.5626	143.519	3.53822	1.82302	0.0233652	0.267307	-	-	-	-	-	-	-	-	-	-	-	-	-	-
MSTRG.5383.1	74.7263	33.0285	116.424	3.52495	1.8176	0.0287494	0.302598	-	-	-	-	-	-	-	-	-	-	-	-	-	-
MSTRG.3947.8	558.933	248.893	868.973	3.49136	1.80379	0.0125563	0.185411	-	-	-	-	-	-	-	-	-	-	-	-	-	-
ENSMUST00000124503	61.3608	27.3878	95.3338	3.48089	1.79946	0.0363287	0.347807	-	-	-	-	-	-	-	-	-	-	-	-	-	-
ENSMUST00000197563	91.516	40.947	142.085	3.46997	1.79492	0.0276668	0.295921	-	-	-	-	-	-	-	-	-	-	-	-	-	-
ENSMUST00000196372	363.294	162.605	563.983	3.46841	1.79428	0.0145491	0.202666	-	-	-	-	-	-	-	-	-	-	-	-	-	-
MSTRG.22067.61	9362.31	4191.47	14533.2	3.46732	1.79382	0.0239048	0.270863	-	-	-	-	-	-	-	-	-	-	-	-	-	-
MSTRG.21249.1	98.7029	44.222	153.184	3.46397	1.79243	0.025303	0.280593	-	-	-	-	-	-	-	-	-	-	-	-	-	-
MSTRG.25252.1	114.847	51.6006	178.093	3.45138	1.78717	0.0238937	0.27078	-	-	-	-	-	-	-	-	-	-	-	-	-	-
ENSMUST00000198676	96.5037	43.3693	149.638	3.45032	1.78673	0.026568	0.288469	-	-	-	-	-	-	-	-	-	-	-	-	-	-
MSTRG.10574.1	159.257	72.2606	246.254	3.40786	1.76887	0.0215491	0.255199	-	-	-	-	-	-	-	-	-	-	-	-	-	-
MSTRG.3365.1	135.907	61.7738	210.041	3.40017	1.7656	0.0247128	0.276377	-	-	-	-	-	-	-	-	-	-	-	-	-	-
ENSMUST00000206841	55.0907	25.1318	85.0496	3.38414	1.75879	0.0447015	0.392633	-	-	-	-	-	-	-	-	-	-	-	-	-	-
MSTRG.11359.2	966.058	440.924	1491.19	3.38197	1.75787	0.0156436	0.211786	-	-	-	-	-	-	-	-	-	-	-	-	-	-
ENSMUST00000181238	187.635	86.0525	289.218	3.36095	1.74887	0.0210708	0.251871	-	-	-	-	-	-	-	-	-	-	-	-	-	-
MSTRG.2780.1	593.209	272.686	913.732	3.35086	1.74453	0.0159325	0.214238	-	-	-	-	-	-	-	-	-	-	-	-	-	-
MSTRG.3594.2	5415.1	2500.05	8330.15	3.33199	1.73638	0.0142021	0.199659	-	-	-	-	-	-	-	-	-	-	-	-	-	-
ENSMUST00000188474	55.3917	25.6799	85.1036	3.31402	1.72858	0.0486469	0.411998	-	-	-	-	-	-	-	-	-	-	-	-	-	-
ENSMUST00000199289	87.7604	40.7184	134.802	3.3106	1.72709	0.0346836	0.338024	-	-	-	-	-	-	-	-	-	-	-	-	-	-
ENSMUST00000208362	246.298	114.452	378.145	3.30396	1.72419	0.022577	0.262211	-	-	-	-	-	-	-	-	-	-	-	-	-	-
MSTRG.27824.1	126.821	59.1554	194.486	3.28772	1.71709	0.0287526	0.302598	-	-	-	-	-	-	-	-	-	-	-	-	-	-
ENSMUST00000206898	62.8253	29.5015	96.1492	3.25913	1.70449	0.0423228	0.379952	-	-	-	-	-	-	-	-	-	-	-	-	-	-
MSTRG.14462.1	4439.17	2087.46	6790.87	3.25317	1.70184	0.0164372	0.218016	-	-	-	-	-	-	-	-	-	-	-	-	-	-
MSTRG.7768.7	1874.42	883.154	2865.68	3.24482	1.69814	0.0167733	0.220625	-	-	-	-	-	-	-	-	-	-	-	-	-	-
MSTRG.22305.1	2890.56	1363.18	4417.94	3.2409	1.6964	0.0167929	0.220781	-	-	-	-	-	-	-	-	-	-	-	-	-	-
ENSMUST00000123363	117.287	55.4259	179.148	3.2322	1.69252	0.0301479	0.310583	-	-	-	-	-	-	-	-	-	-	-	-	-	-
MSTRG.21185.4	83.1303	39.3007	126.96	3.23048	1.69175	0.0419733	0.378346	-	-	-	-	-	-	-	-	-	-	-	-	-	-
MSTRG.9089.1	103.218	48.887	157.549	3.22271	1.68828	0.0345473	0.337189	-	-	-	-	-	-	-	-	-	-	-	-	-	-
MSTRG.23930.2	2807.16	1329.65	4284.66	3.2224	1.68813	0.0166147	0.219398	-	-	-	-	-	-	-	-	-	-	-	-	-	-
MSTRG.27484.1	127.883	60.643	195.124	3.21758	1.68598	0.0313512	0.317662	-	-	-	-	-	-	-	-	-	-	-	-	-	-
MSTRG.19972.1	66.5052	31.5491	101.461	3.21598	1.68526	0.0459748	0.398828	-	-	-	-	-	-	-	-	-	-	-	-	-	-
MSTRG.12956.1	153.852	73.2835	234.42	3.19881	1.67754	0.0308217	0.314447	-	-	-	-	-	-	-	-	-	-	-	-	-	-
MSTRG.12369.1	3312.52	1578.83	5046.22	3.19619	1.67635	0.0181567	0.231267	-	-	-	-	-	-	-	-	-	-	-	-	-	-
ENSMUST00000208302	865.012	413.98	1316.04	3.17901	1.66858	0.0202994	0.246278	-	-	-	-	-	-	-	-	-	-	-	-	-	-
MSTRG.23302.1	2426.59	1164.39	3688.79	3.16799	1.66357	0.0186129	0.234676	-	-	-	-	-	-	-	-	-	-	-	-	-	-
MSTRG.9085.12	843.055	405.905	1280.21	3.15395	1.65716	0.0203248	0.246521	-	-	-	-	-	-	-	-	-	-	-	-	-	-
ENSMUST00000180693	210.244	101.75	318.739	3.13257	1.64735	0.0292456	0.306028	-	-	-	-	-	-	-	-	-	-	-	-	-	-
ENSMUST00000222087	1447.62	702.025	2193.22	3.12414	1.64346	0.0209145	0.250999	-	-	-	-	-	-	-	-	-	-	-	-	-	-
MSTRG.17642.11	242.576	117.857	367.294	3.11644	1.6399	0.0253903	0.28129	-	-	-	-	-	-	-	-	-	-	-	-	-	-
MSTRG.6772.1	307.973	149.678	466.269	3.11515	1.6393	0.0261439	0.286152	-	-	-	-	-	-	-	-	-	-	-	-	-	-
MSTRG.2778.1	810.109	393.923	1226.3	3.11303	1.63832	0.0228433	0.263885	-	-	-	-	-	-	-	-	-	-	-	-	-	-
MSTRG.19757.1	127.669	62.0858	193.253	3.11267	1.63815	0.0360706	0.346044	-	-	-	-	-	-	-	-	-	-	-	-	-	-
ENSMUST00000198012	224.479	109.562	339.397	3.09776	1.63122	0.0310825	0.316064	-	-	-	-	-	-	-	-	-	-	-	-	-	-
ENSMUST00000113886	364.076	180.068	548.085	3.04377	1.60586	0.0274932	0.294914	-	-	-	-	-	-	-	-	-	-	-	-	-	-
ENSMUST00000181517	275.647	137.617	413.676	3.006	1.58784	0.0316582	0.31968	-	-	-	-	-	-	-	-	-	-	-	-	-	-
ENSMUST00000186993	252.093	127.095	377.091	2.967	1.56901	0.0347417	0.338302	-	-	-	-	-	-	-	-	-	-	-	-	-	-
ENSMUST00000199677	123.66	62.3971	184.923	2.96364	1.56737	0.0451131	0.394849	-	-	-	-	-	-	-	-	-	-	-	-	-	-
MSTRG.7645.1	242.101	122.342	361.86	2.95778	1.56451	0.0368525	0.350749	-	-	-	-	-	-	-	-	-	-	-	-	-	-
MSTRG.18964.1	2910.44	1471.02	4349.86	2.95704	1.56415	0.0266499	0.289012	-	-	-	-	-	-	-	-	-	-	-	-	-	-
ENSMUST00000209418	480.426	243.023	717.83	2.95375	1.56255	0.0297816	0.308799	-	-	-	-	-	-	-	-	-	-	-	-	-	-
ENSMUST00000198817	340.272	172.202	508.341	2.95199	1.56169	0.033715	0.332558	-	-	-	-	-	-	-	-	-	-	-	-	-	-
MSTRG.22751.4	2197.88	1113.87	3281.89	2.94638	1.55894	0.0278709	0.29707	-	-	-	-	-	-	-	-	-	-	-	-	-	-
MSTRG.28309.1	148.235	75.1397	221.329	2.94557	1.55855	0.0435214	0.386336	-	-	-	-	-	-	-	-	-	-	-	-	-	-
MSTRG.14463.1	1705.62	866.341	2544.89	2.93751	1.5546	0.0288233	0.303096	-	-	-	-	-	-	-	-	-	-	-	-	-	-
ENSMUST00000182843	219.142	112.076	326.208	2.91061	1.54132	0.0386874	0.360397	-	-	-	-	-	-	-	-	-	-	-	-	-	-
ENSMUST00000235291	222.561	114.645	330.477	2.88261	1.52737	0.0402579	0.369633	-	-	-	-	-	-	-	-	-	-	-	-	-	-
MSTRG.13576.1	975.519	503.358	1447.68	2.87605	1.52409	0.0322675	0.323788	-	-	-	-	-	-	-	-	-	-	-	-	-	-
MSTRG.2354.1	6467.31	3339.18	9595.44	2.87359	1.52285	0.0307443	0.314142	-	-	-	-	-	-	-	-	-	-	-	-	-	-
MSTRG.3411.1	140.233	72.496	207.969	2.8687	1.5204	0.048059	0.40913	-	-	-	-	-	-	-	-	-	-	-	-	-	-
MSTRG.16906.1	206.434	107.207	305.662	2.85113	1.51153	0.0408745	0.372911	-	-	-	-	-	-	-	-	-	-	-	-	-	-
MSTRG.7812.1	2085.34	1083.17	3087.51	2.85044	1.51118	0.0319775	0.322027	-	-	-	-	-	-	-	-	-	-	-	-	-	-
MSTRG.7817.1	2691.82	1404.85	3978.8	2.83219	1.50192	0.0328224	0.327125	-	-	-	-	-	-	-	-	-	-	-	-	-	-
ENSMUST00000208152	365.681	191.091	540.271	2.82729	1.49942	0.0392469	0.363653	-	-	-	-	-	-	-	-	-	-	-	-	-	-
MSTRG.14462.2	6258.49	3283.44	9233.53	2.81216	1.49168	0.0340115	0.334264	-	-	-	-	-	-	-	-	-	-	-	-	-	-
MSTRG.13756.4	678.091	355.91	1000.27	2.81047	1.49081	0.0389093	0.361638	-	-	-	-	-	-	-	-	-	-	-	-	-	-
MSTRG.18965.2	1159.74	609.777	1709.7	2.80381	1.48739	0.036477	0.348646	-	-	-	-	-	-	-	-	-	-	-	-	-	-
MSTRG.23526.1	2614.15	1380.25	3848.05	2.78793	1.47919	0.0363285	0.347807	-	-	-	-	-	-	-	-	-	-	-	-	-	-
MSTRG.735.31	2947	1561.95	4332.05	2.77348	1.4717	0.036462	0.348582	-	-	-	-	-	-	-	-	-	-	-	-	-	-
MSTRG.14464.1	2381.73	1265.55	3497.9	2.76394	1.46672	0.0379573	0.355931	-	-	-	-	-	-	-	-	-	-	-	-	-	-
ENSMUST00000204995	192.092	102.288	281.896	2.75591	1.46253	0.0474084	0.405833	-	-	-	-	-	-	-	-	-	-	-	-	-	-
ENSMUST00000197090	209.978	111.911	308.046	2.75259	1.46079	0.0494534	0.415736	-	-	-	-	-	-	-	-	-	-	-	-	-	-
ENSMUST00000192814	1378.61	735.126	2022.1	2.75068	1.45979	0.0403964	0.370447	-	-	-	-	-	-	-	-	-	-	-	-	-	-
MSTRG.12368.1	553.236	296.301	810.17	2.73429	1.45116	0.043973	0.388772	-	-	-	-	-	-	-	-	-	-	-	-	-	-
MSTRG.28594.1	982.033	526.326	1437.74	2.73165	1.44978	0.043438	0.385989	-	-	-	-	-	-	-	-	-	-	-	-	-	-
ENSMUST00000210736	297.976	159.885	436.067	2.72738	1.44751	0.0478544	0.407955	-	-	-	-	-	-	-	-	-	-	-	-	-	-
ENSMUST00000201762	1075.17	585.622	1564.71	2.67188	1.41785	0.0451861	0.395277	-	-	-	-	-	-	-	-	-	-	-	-	-	-
MSTRG.18492.1	4522.25	2471.46	6573.04	2.65958	1.4112	0.0438392	0.388051	-	-	-	-	-	-	-	-	-	-	-	-	-	-
MSTRG.23653.16	1541.35	846.271	2236.43	2.64269	1.40201	0.0413166	0.375183	-	-	-	-	-	-	-	-	-	-	-	-	-	-
MSTRG.7818.1	6023.15	3312.78	8733.52	2.63631	1.39852	0.0453224	0.395995	-	-	-	-	-	-	-	-	-	-	-	-	-	-
MSTRG.18923.1	3006.2	1654.27	4358.13	2.63447	1.39751	0.0464955	0.401679	-	-	-	-	-	-	-	-	-	-	-	-	-	-
MSTRG.21467.1	2325.47	1283.02	3367.91	2.62497	1.3923	0.0485788	0.411651	-	-	-	-	-	-	-	-	-	-	-	-	-	-
MSTRG.14462.4	1887.88	1043.22	2732.54	2.61933	1.3892	0.0490358	0.413711	-	-	-	-	-	-	-	-	-	-	-	-	-	-
MSTRG.7819.1	955.308	528.841	1381.78	2.61283	1.38562	0.0496046	0.416425	-	-	-	-	-	-	-	-	-	-	-	-	-	-
MSTRG.24529.1	2658.34	1472.39	3844.28	2.61091	1.38455	0.0478565	0.407955	-	-	-	-	-	-	-	-	-	-	-	-	-	-
MSTRG.25670.17	2088.61	1158.29	3018.92	2.60635	1.38203	0.0474603	0.406139	-	-	-	-	-	-	-	-	-	-	-	-	-	-
