# Supplementary material for: Expression Profiles and Potential Functions of Long Non-Coding RNAs in the Heart of Mice With Coxsackie B3 Virus-Induced Myocarditis
Source: Front Cell Infect Microbiol. 2021 Aug 24;11:704919. doi: 10.3389/fcimb.2021.704919 (PMC8423026; doi:10.3389/fcimb.2021.704919)
Supplement: Supplementary file 1 [file DataSheet_1.zip › Figure 1(raw data)/Figure 1B-1C/RNA-seq in BALBc mice/Volcano_MA/con_vs_NFM.heatmap.xlsx]

## Sheet: Sheet1
Sample	Control	Control	Control	Control	Control	NFM	NFM	NFM	NFM	NFM
MSTRG.10044.1	1.7809	1.13698	3.09635	2.85233	3.46149	1.39021	1.14621	1.70006	1.1743	1.21582
MSTRG.10044.2	0.285484	1.31774	0.833524	0.908011	0	0.271349	0	0.327487	0	0.467344
MSTRG.10047.1	1.49332	1.40707	0.763738	1.38952	1.47236	2.50881	2.63977	1.85501	2.01717	1.98727
MSTRG.10048.1	2.14414	1.85203	1.57516	1.85721	1.76075	2.58463	3.6136	2.6615	2.72269	2.73737
MSTRG.10053.1	0.089014	0.104613	0.242665	0.094444	0.258958	0.117715	0.35537	0.022067	0.099295	0.134632
MSTRG.10054.1	0.053342	0	0.027035	0	0	0.260938	0.087383	0.200373	0.228666	0.399162
MSTRG.10056.1	0.099094	0.028678	0.073028	0.02483	0.069211	0.803469	1.35265	0.542866	1.17645	0.806265
MSTRG.10072.1	1.13717	0.995195	1.50593	0.224372	1.43921	0.765917	1.12535	0.715439	0.550017	0.18002
MSTRG.10072.2	0	0	0	1.12979	0.000457	0	0.000617	0.894367	0	0.376947
MSTRG.10085.1	0.383929	0.356803	0.334636	0.507571	0.683729	0.860192	2.18194	0.988277	0.978969	1.37245
MSTRG.10161.27	1.03805	1.81155	1.19436	2.36068	2.33006	1.28507	1.1268	1.73128	1.19373	1.83732
MSTRG.10161.28	0	0.101984	0	0	0	0	0	0	0	0
MSTRG.10161.29	0	0.393996	0	0	0	0	0	0	0	0
MSTRG.10161.30	0.010475	0	0	0	0	0	0.058022	0	0.129686	0
MSTRG.10163.1	1.49955	1.20943	1.47061	1.71305	0.699361	0.813194	0.588083	1.08945	0.842113	0.510015
MSTRG.10163.2	1.29161	1.98012	1.38972	0.722529	2.43154	1.23104	0.554785	0.612309	0.456204	0.865585
MSTRG.10165.1	1.15349	1.34932	1.09446	1.53588	1.40503	0.80846	1.09761	1.07365	0.836566	1.15995
MSTRG.10218.12	1.01721	0.969672	1.07528	1.3052	0.224206	0.669406	1.78046	1.49351	0.27706	1.69878
MSTRG.1023.7	0.038325	0.033317	0.027412	0.033638	0.016571	0.911011	2.8244	1.87784	2.17522	1.83992
MSTRG.10237.1	1.06174	1.36409	0.68759	1.14998	1.33436	1.17686	1.47358	1.80664	1.1592	1.50985
MSTRG.10238.1	1.90586	0.000633	1.19443	2.22427	1.97013	0.00035	2.69363	2.66499	0.004604	2.57145
MSTRG.10238.2	0	2.0329	0	0	0	1.91229	0	0.000699	2.01895	0
MSTRG.10239.3	0.116696	0.212613	0.052007	0.117288	0.089196	0.102994	0.140513	0.348996	0.204046	0.235655
MSTRG.1024.1	0.052497	0.082631	0.026273	0.012725	0.016238	1.70714	2.76972	1.43945	2.2523	1.50364
MSTRG.10253.19	1.72732	2.21126	2.35535	3.07219	2.04455	2.47017	1.54957	2.05747	1.15056	1.99531
MSTRG.10253.49	0.315425	0.211932	0.427539	0.225319	2.58548	0.506563	0.026856	0.203975	0.060349	0.285815
MSTRG.10253.51	0.888773	1.93091	0.881639	1.64873	0.417294	1.14743	1.45686	1.14699	0.778725	1.58309
MSTRG.10258.1	1.41617	1.75074	2.1559	2.22474	1.99997	2.10068	1.31186	1.6884	1.19434	1.93361
MSTRG.1026.3	0.109221	0.029042	0.024359	0.022343	0.047183	1.74327	2.46488	1.69071	1.84156	1.41794
MSTRG.1026.4	0	0	0	0	0	0	0.248945	0.059038	0	0
MSTRG.1026.5	0	0	0	0	0	0.710132	1.13954	0.675057	0.645597	1.11402
MSTRG.1028.1	0.12219	0.037138	0.04311	0.029321	0.025796	2.06153	2.8221	1.95846	2.2323	1.91112
MSTRG.1029.1	0.044305	0.074143	0.005972	0.036431	0.014051	1.91615	2.73311	1.47728	1.90043	1.87306
MSTRG.1030.1	0.050274	0.048822	0.01057	0	0.026031	1.26175	1.65288	1.1984	1.0499	1.1515
MSTRG.10303.1	1.02981	0.960137	0.91458	0.839406	0.960149	1.23925	1.3153	1.61242	1.5323	1.58854
MSTRG.10306.13	0	0	0	0	0.263816	0	0	0	0	0
MSTRG.10306.14	0.653636	0	0	0	0	0	0.262498	0	0	0
MSTRG.10306.15	0	0	0.373962	0	0	0	0	0.384822	0	0
MSTRG.10306.16	0.245645	0	0	0.074186	0.354144	0	0	0.973373	0	0
MSTRG.10306.17	0	0	0	0	0	0.47239	0	0	0	0
MSTRG.10306.18	0	0.029044	0	0	0	0.415994	0.179718	0.049388	0	0
MSTRG.10306.19	0	0.069859	0	0	0.010707	0.243746	0.571701	0.721338	0.332598	0.135989
MSTRG.10306.20	0	0	0	0	0	0	1.2399	0	0	0
MSTRG.10306.21	0	0	0	0	0	0	0	0	0.005602	0
MSTRG.10309.1	0.110906	0.092534	0.12073	0.063435	0.140934	1.80391	2.52385	1.13465	2.22901	1.66088
MSTRG.1031.1	0.033916	0.022398	0.021398	0.020801	0.035448	1.38298	1.71549	1.0252	1.45303	1.08697
MSTRG.10310.1	0.097208	0.142371	0.119932	0.06894	0.110211	1.19105	1.86127	0.91306	1.89567	1.45438
MSTRG.10311.1	0.136566	0.135268	0.087209	0.090589	0.113586	2.19316	3.14252	1.57689	2.99631	2.0954
MSTRG.1032.1	0.047788	0	0.025915	0	0	1.19782	1.57159	0.939609	1.58561	1.1099
MSTRG.10325.1	0.931299	0.345121	1.41852	0.622677	0.620775	0.574571	0.934615	0.821899	1.06215	0.918517
MSTRG.10325.2	0	0	0	0	0	0	0	0.304551	0	0
MSTRG.1033.1	0.058909	0.015032	0.003881	0.036957	0.035128	1.27782	1.74331	0.930349	1.24431	1.087
MSTRG.10339.22	0.866491	0.780194	0.653238	0.502278	0.723577	0.621572	1.06545	0.579175	0.579296	0.50109
MSTRG.10339.6	0.02586	0.014232	0.120889	0.476455	0.226255	0.135748	0	0	0	0
MSTRG.10339.7	0	0	0	0	0.327437	0	0	0	0	0
MSTRG.10339.8	2.9262	2.39533	1.71486	2.32965	2.9859	0.670372	0.389692	0.763764	0.583416	0.45144
MSTRG.10339.9	0	0.433905	0	0	0	0	0	0	0	0
MSTRG.10343.1	0	0	1.30949	0.965621	0.716206	0.471592	0.147281	0.312169	0.169388	0.194834
MSTRG.10343.2	1.7406	1.744	0.000671	0.656419	1.30793	0	0	0.1933	0.178331	0.065073
MSTRG.10344.1	1.1101	1.24178	0.902339	1.15277	1.44327	0.929667	2.09895	0.766333	1.56512	0.892115
MSTRG.10376.1	1.11787	1.37017	1.0698	1.38327	1.24745	1.53515	1.58057	1.9141	1.5824	1.70072
MSTRG.1039.1	0.411094	0.662695	1.30453	0.907891	1.59397	0.732753	0.820317	0.426736	0.357149	0.912989
MSTRG.10404.22	0	0	0	0	0	1.34522	0	1.53207	1.82702	0
MSTRG.10404.25	0	0.091712	0.33672	0.316495	0	0	0	0	0	0.573521
MSTRG.10430.1	1.32988	1.28969	1.77193	1.98504	1.87557	1.49595	0.440872	2.43539	0.829433	0.350345
MSTRG.10439.1	1.11879	1.14188	0.9156	1.42471	0.67618	1.77092	2.77759	1.73853	2.44574	2.06377
MSTRG.10442.10	1.82008	2.24448	2.58661	2.49368	1.47494	2.54611	4.27916	3.64938	3.09793	0
MSTRG.10442.11	0	0	0	0	0	0	0	1.35199	0	0
MSTRG.10442.12	0	0	0	0	0	1.03293	0	0	0	0
MSTRG.10442.15	5.16475	0	5.45015	5.42089	4.95621	6.85121	5.6736	5.44707	6.47641	7.3605
MSTRG.10442.8	0	1.66768	0	1.58306	0	2.23773	0	0	2.06741	2.29763
MSTRG.10442.9	1.32824	0.083297	0.092227	0.082454	0.506445	0	0	0.163455	0.57425	0
MSTRG.10443.1	5.82026	4.13528	4.86078	4.52435	3.82922	6.5131	8.08794	7.29437	6.42246	6.68239
MSTRG.10445.2	5.96059	3.52603	3.8501	0	2.86513	0	8.20915	7.16482	3.7446	6.93877
MSTRG.10445.3	1.4595	4.52662	2.00013	0	0	0	2.15621	0	6.05165	0
MSTRG.10445.4	0	0	0.000737	5.11051	0	8.01159	0	0	1.76497	0
MSTRG.1046.1	0.097309	0.305	0.434239	0.070078	0.343474	0.70594	0.284466	0.596519	0.407797	0.60687
MSTRG.10498.1	0.220442	0.642716	0.894719	0.644731	0.721256	0.623315	0	0.217374	0	0.182541
MSTRG.10513.1	0.100651	0.186643	0.225966	0.26387	0.17489	1.12707	1.67313	0.699558	1.74409	0.883195
MSTRG.10526.1	1.07096	1.42783	1.18857	1.1831	0.989538	2.09491	2.57399	1.70632	2.69871	2.01005
MSTRG.10527.1	0.057655	0.023057	0	0	0.070336	0	0.212594	0	0.050437	0
MSTRG.10540.13	0.085179	0.309169	0	0.308104	0.403771	0.030229	0	0.195048	0.359656	0
MSTRG.10540.14	0	0	0.319932	0	0	0	0.242858	0	0	0.550986
MSTRG.10574.1	0.259216	0.21527	0.145324	0.431167	0.303074	0.816837	1.71984	1.25971	1.19424	0.474821
MSTRG.10578.17	0.050812	0.159326	0.406004	0.070579	0.112953	0	0.249623	0.052533	0.102742	0.199238
MSTRG.10592.10	0	0	0	0	0.094726	0	0	0	0.461421	0
MSTRG.10593.1	0	0	0	0	0.270606	0.027685	0	0	0	0
MSTRG.10594.1	0.86162	0.865639	0.766912	0.959364	1.15498	1.33623	1.59862	1.93287	1.18308	1.38983
MSTRG.10596.1	2.2197	1.97417	1.34271	1.99236	2.05308	2.57557	2.69365	3.07289	2.49465	2.48093
MSTRG.1060.1	0	1.38887	1.28785	0.150659	1.60953	0.087456	1.78989	1.70008	1.65812	1.75483
MSTRG.1060.2	1.44092	0	0	0.981604	0	1.52538	0	0	0	0
MSTRG.10622.1	5.22521	2.54298	2.686	2.85482	2.76216	3.96815	4.95686	4.50262	10.8055	3.25801
MSTRG.10630.1	0	0	0	0	0	0	0	0.232966	0	0
MSTRG.10666.1	1.57936	1.83881	1.70125	1.85233	1.72444	1.82699	1.03026	1.4707	1.49599	1.25271
MSTRG.10672.1	0.756976	1.33285	0.769143	0.829467	1.21036	0.873936	0.628645	0.939126	0.549491	0.969374
MSTRG.10673.1	1.18432	1.1143	0.603773	1.3922	1.54777	0.693851	0.582231	1.15703	0.486073	1.02064
MSTRG.10680.1	0	0	0	0.185499	0.463854	0	0	0	0	0
MSTRG.107.1	0	0.069325	0	0	0	0	0	0	0	0
MSTRG.10725.20	0	0	0	0	0	0	0	0	0.476594	0
MSTRG.10725.22	0.434742	2.65069	0	0	0	0	0	0	0.000144	0
MSTRG.10732.1	0.382133	0.483591	0.39784	0.218976	0.250649	0.873172	1.44306	0.999895	0.848139	1.2143
MSTRG.10746.1	1.41813	1.63987	2.11534	1.25598	1.71398	0.959486	0.570082	0.695253	1.07626	0.863068
MSTRG.10746.3	0	0	0.925862	0.426446	0.03136	0.674961	0.718567	0.409492	0.819073	0.569506
MSTRG.10746.6	0.280535	0.292614	0	0	0	0.076793	0	0.194479	0	0.364856
MSTRG.10746.7	0.165504	0.096892	0.196164	0	0	0	0.115269	0.008683	0.101067	0.004956
MSTRG.10749.1	0.430683	1.2675	0.634845	0.748418	0.505663	0.868615	0.656957	0.997575	0.926862	0.331415
MSTRG.10749.2	0.473014	0.358003	0.36353	0.594007	0.34528	0.272289	0.441336	0.505611	0.324822	0.503432
MSTRG.10757.1	0.644048	0.912403	0.537218	0.773429	0.835417	1.2322	1.18846	1.2489	1.2871	1.20736
MSTRG.10758.1	0.695806	1.00156	0.577285	0.967503	1.1806	1.54128	1.37981	1.52991	1.07254	1.50788
MSTRG.10778.1	0.029485	0	0	0.009288	0	0	0.039685	0.005048	0	0
MSTRG.10787.1	17.47	4.94169	16.189	7.58012	7.10414	7.67655	10.5873	6.17393	2.07144	10.48
MSTRG.10787.2	0.035143	5.44504	0.03729	0	0	0.040497	0.042562	2.47241	8.6318	0
MSTRG.10799.1	0	0	0	0	0	0	0	0	0	4.15439
MSTRG.10799.2	1.4097	7.89551	9.56578	5.84432	1.69752	0.285917	0.016035	7.05783	5.17622	4.55456
MSTRG.10799.3	0.197147	0.095836	1.36269	0.121803	0.209693	0.250181	0.069074	0.031733	2.41746	0.181524
MSTRG.10799.4	0	0	0	0	0	0	8.85749	0	0	0
MSTRG.10799.5	13.6217	0.390624	1.16625	0.786397	4.40312	6.50449	0.004169	0.309291	0	0.14935
MSTRG.10815.1	1.3649	1.50488	0.735873	0.826888	1.28795	1.66473	1.00798	0.900058	0.913534	1.20151
MSTRG.10826.1	0.82438	0.462844	0.635145	0.709963	0.832886	1.11396	1.15017	1.18489	1.48153	0.916249
MSTRG.10846.1	1.51404	1.35309	1.42655	1.30425	1.25548	1.49032	0.918083	1.20625	0.841616	0.977613
MSTRG.10854.1	1.11385	1.15992	0.760494	1.30044	0.964232	1.31411	1.58315	1.4053	1.42247	1.37414
MSTRG.1086.1	0.354597	0.209735	0.123154	0.214099	0	0.789095	0.694883	0	1.39258	1.46655
MSTRG.10867.1	2.11461	1.81396	1.93139	1.56752	0.925656	1.51865	2.03616	1.40767	1.79027	1.57331
MSTRG.10905.1	1.81896	1.79807	1.30644	1.77591	1.58635	1.04706	0.922537	1.0841	0.931565	1.08845
MSTRG.10959.1	0.888436	0.780465	1.56098	1.0147	1.29224	0.404298	0.393335	0.296031	0.262076	0.211591
MSTRG.10965.1	0.827804	0.879013	0.480908	0.793979	0.886609	0.984402	1.6224	0.940259	0.964479	0.998049
MSTRG.10970.2	1.03539	0	0.294638	0	0.530364	0	0	0	0	0
MSTRG.10971.1	0	0	0.000485	0.001454	0	0.003756	0.041691	0	0	0.006698
MSTRG.1100.1	0	0	0	0	1.5743	0	2.53398	0	0	0.588686
MSTRG.11025.1	1.16928	0.317336	1.07421	1.49903	1.07569	1.06614	1.85251	0.002033	1.22667	0.015995
MSTRG.11025.2	0.160651	0.0115	0.019652	0.083973	0.089018	0.070976	0.101159	0.39166	0.115716	0.259259
MSTRG.11025.27	0.440208	0.216306	0	0.280866	0.542774	0	0.088522	0.233502	0.187938	0.125658
MSTRG.11036.11	0.698359	0.292962	0.234665	0.792136	0.438706	0.217253	0.431429	0.500793	0.495947	0.098247
MSTRG.11055.1	0.864473	0.980943	1.4483	1.02419	1.79282	0.333451	0.290778	0.648238	0.168401	0.505495
MSTRG.11073.1	0.147907	0.380626	0.3716	0.434811	0.014651	0.161145	0.419452	0.288433	0.370327	0.095305
MSTRG.11078.11	2.72539	0.066501	0.613665	1.99818	0.089272	1.94821	0	1.03168	3.93897	1.6876
MSTRG.11078.12	0	0	0	0	0	0.342149	0	0	0	0
MSTRG.11078.13	0	1.92272	1.3185	1.37951	1.78204	2.09789	4.29861	3.41836	0	3.08555
MSTRG.11078.15	0.557485	0	1.38243	0.018161	0.037123	0	0	1.24606	0	2.53993
MSTRG.11078.16	1.67154	0	0.48816	0	0	0	0	3.28358	0	0
MSTRG.11078.17	0.906898	0	0	1.29712	1.38572	1.59803	2.10356	0	2.58518	2.10177
MSTRG.11078.18	0	0	0	0.304952	0	0	0	0	0	0
MSTRG.11078.20	0.211238	0	0	0.412239	0.182614	0.610418	0	0	0	0.945097
MSTRG.11080.42	0	0	0.134251	0	0	0	0	0.061309	0	0
MSTRG.11080.43	0	0.98851	0	0	0	0	0	0.766561	0	0
MSTRG.1110.24	0.119524	0	0	0	0	0	0	0	0	0
MSTRG.1110.26	0.048876	0	0	0	0	0	0	0.050104	0.058911	0.009234
MSTRG.1111.1	0.900319	0.599543	0.403014	0.902345	1.27349	2.03809	2.71178	1.76764	1.71521	1.6665
MSTRG.1112.1	0	0	0	0	0	0	0	0.154043	0.041643	0
MSTRG.1114.1	1.29084	1.56549	0.925279	1.4643	1.70514	2.62121	2.93094	1.87675	2.5431	2.19697
MSTRG.1115.1	0.495222	0.762305	0.289163	0.971078	0.860565	1.12022	1.53943	1.47023	1.30794	1.45653
MSTRG.11157.1	0.307426	0.0342	0	0	0	0.213848	0.17564	0.036346	2.02871	0.061193
MSTRG.11166.1	0.987609	0.525158	0.778071	1.00631	1.71228	1.70682	1.21841	1.28005	0.912583	0.89196
MSTRG.11239.3	0.055163	0.140748	0.087457	0.313051	0.131266	1.24576	0.926658	0.437521	0.783066	4.22631
MSTRG.11283.1	23.5719	14.2237	25.6587	11.1063	9.8799	8.53664	10.3062	10.5639	12.8145	14.0787
MSTRG.11283.2	8.03639	3.09237	5.03622	3.1891	0.02897	0.624145	2.77257	0	1.26622	2.48847
MSTRG.11283.3	2.4885	2.27535	1.71103	1.94317	2.59841	4.80034	10.0397	7.31233	6.69071	4.83254
MSTRG.11283.4	0.256219	0	1.85386	0	0.855364	2.20993	1.62576	0.360804	0.760143	0.78102
MSTRG.11296.1	0.614503	0.691033	0.833248	0.467444	0.770532	1.65823	1.04756	1.72362	1.40828	1.03444
MSTRG.11321.4	0	0	0	0	0	0.344713	0.172863	0.302735	0.267034	0.179201
MSTRG.11335.1	0.049615	0.235316	0.067231	0.023288	0.09437	0.286697	0.126006	0.079624	0.12125	0.232043
MSTRG.11335.2	0.765107	1.05786	0.637789	1.16156	1.33215	1.48372	1.6821	1.21036	1.47073	1.31396
MSTRG.11352.10	0	0	0	0	0	190.585	0	0	0	0
MSTRG.11352.11	0	0	0.364956	0	3.18411	84.5144	0.000736	0.129677	0.498073	0
MSTRG.11352.13	0	0	0	25.8307	0	0	0	0	0	0
MSTRG.11352.14	0	0	0	0	0	0	0	0	3097.75	0
MSTRG.11352.15	950.358	137.538	0	1019.68	2.94269	0	1.61719	0	0.016646	424.35
MSTRG.11352.16	0	2.2e-05	1076	0	0.081184	0	0.068824	0	0	0
MSTRG.11352.17	0	0	1509.67	1.68673	0	2127.43	0.01692	0	0	3e-06
MSTRG.11352.2	0	0	0	0	0	0	2496.66	0	0	0
MSTRG.11352.20	0	0	0	0	484.573	0	0	0	0	0
MSTRG.11352.21	0	0	0	88.2893	0	0	0.353052	882.115	0	0.005815
MSTRG.11352.3	0	0	0	0.000256	0	0.00139	0	0	0.001393	3367.74
MSTRG.11352.4	0	0	0	0	0	0	9415.05	0	0	0
MSTRG.11352.5	0	0	0	21.4875	871.85	665.327	0.3445	0	91.8724	0.598506
MSTRG.11352.6	0	0	0	0	0	1275.56	0	0	0	0
MSTRG.11352.7	0	0	0	0	0	0	0	0	0	584.023
MSTRG.11352.8	0	222.435	299.614	0.457796	0	1364.71	0.003545	3191.14	0	6.2192
MSTRG.11352.9	0	0	0	0	0	0	0	0	0	948.195
MSTRG.11357.1	1.85756	1.32848	1.87593	0.978586	1.24565	0.152268	0.178013	0.084465	0.371028	0.070884
MSTRG.11358.1	0.752566	0.73137	0.618079	0.866911	0.668881	0.698943	1.40974	1.53927	0.871605	0.95981
MSTRG.11359.1	2.54542	4.91187	2.99263	2.51094	1.28501	11.7035	17.6946	16.0319	14.0726	16.037
MSTRG.11359.2	6.03517	4.11153	2.7684	2.65434	0.045906	9.01046	8.72348	19.4269	8.24905	17.2366
MSTRG.11359.5	0.425148	0	0	0.17865	0	0.010758	0	0	0	0
MSTRG.11360.1	9.15056	17.3121	8.17637	1.59991	0.339961	1.75025	0.814944	0.815895	0	7.42034
MSTRG.11360.2	19.2581	11.1647	19.3957	0	16.4321	13.2646	26.4826	12.5986	0	8.82605
MSTRG.11360.3	43.7182	0	13.1294	0	1.51284	5.45526	2.03068	2.47841	0	13.6287
MSTRG.11360.4	0	0	0	19.4058	0	0	0	6.23761	22.7191	0
MSTRG.11365.1	2.96439	2.20959	1.68136	2.6345	2.81124	1.43484	1.54534	1.87104	1.29124	1.63966
MSTRG.11366.1	1.95034	1.21139	0.597898	1.70987	1.66045	0.709036	0.959301	0.762994	0.689209	1.0097
MSTRG.11376.1	6.93481	6.00786	4.9788	8.54797	6.27509	5.31589	4.40565	6.38796	3.59506	4.80711
MSTRG.1138.22	0.876157	0.395151	0.747052	0.687653	0.827416	1.2633	1.91328	1.14914	1.04542	1.42644
MSTRG.11383.1	0	0	0	0	0.02439	0	0	0	0	0
MSTRG.11456.1	0	0	5.9e-05	0.000102	0	0	0.116776	0	0.035849	0
MSTRG.11457.1	0	0.037414	0	0.103814	0.004188	0.352573	0.315566	0.198092	0	0.916139
MSTRG.11457.2	0.070395	0.011109	0	0.154561	0.001642	0.208559	0.043859	0.144467	0.002553	0.332598
MSTRG.11457.3	0.041226	0	0	0	0.087949	0	0	0	0.085634	0
MSTRG.11457.4	1.59401	1.91254	1.38508	1.88837	1.45293	2.53059	3.92889	2.37518	3.03888	2.83065
MSTRG.11457.5	0	0.005183	0	0	0.297477	0	0.033051	3.45414	0.602332	0
MSTRG.11457.6	0	0	0	0.030678	0	0	0	0	0	0
MSTRG.11457.7	0	0	0	0	0	0	0	0	0	1.05389
MSTRG.11457.8	0	0	0.046349	0	0	0	0	0	0	0
MSTRG.11457.9	0	0	0	0	0	0.010655	0	0	0	0
MSTRG.11458.1	1.05849	0.377405	1.089	0.976051	1.20242	1.6837	0.401838	2.59305	2.09418	1.57025
MSTRG.11458.2	0	0.954445	0	0.488687	0	0	2.93022	0	0	0
MSTRG.11458.3	0	0	0	0.000253	0	0	0	0	0	1.4043
MSTRG.11459.1	0.830447	0.886526	0.640381	0.898876	0.725498	1.289	2.1852	1.43556	1.34397	1.86886
MSTRG.11459.2	0.086428	0.026337	0	0.075033	0.067045	0.228189	0.121765	0.9588	0.26728	0.160202
MSTRG.11460.1	0.147191	0.730599	0.191684	0.65773	0.336142	1.09376	2.48482	0.502822	1.15944	2.18119
MSTRG.11460.2	0	0	0.988552	0	0	0	0.258034	0.036801	0	0.09423
MSTRG.11461.1	0.322254	0.609362	0.340213	0.415559	0.687591	0.908586	1.54891	1.01992	0.882831	1.08256
MSTRG.11473.1	1.29906	1.44005	1.05751	1.45981	1.18054	0.933199	1.37514	0.730685	1.08951	1.07331
MSTRG.11474.1	1.11028	1.51831	0.427915	0.650561	0.944952	0.60148	0.718333	0.866922	0.227529	0.590366
MSTRG.11475.1	0	0	0.05234	0.038917	0	0	0.120505	0	0	0.132593
MSTRG.11499.11	1.20391	0.973642	0.855136	1.18229	0.993321	1.20971	1.71793	1.6709	1.77599	1.61583
MSTRG.11499.6	0.53527	0.328304	0.299562	0.518885	0.77779	0.662281	0.650884	0.894188	1.01551	0.502271
MSTRG.11500.1	0	0	0	0	0	0	0	0.047391	0	0.25755
MSTRG.11501.1	0.88108	0.908478	0.92983	0.856383	1.35158	1.55511	1.90374	1.68505	1.39637	1.60406
MSTRG.11508.1	0.731647	0.554153	0.619792	0.798542	0.970842	1.31742	2.22668	1.54015	2.33243	1.42885
MSTRG.11508.2	0	0	0	0	0	0.512263	0	0	0.005239	0.000844
MSTRG.11508.3	0	0	0	0	0	0	0.10492	0	0.105162	0
MSTRG.11510.1	0.513134	0.986522	0.173053	1.05286	0.644453	0.989914	0.749804	0.937	0.841623	1.4056
MSTRG.11521.1	1.6527	1.56067	1.6534	1.74811	1.23324	2.31696	2.8392	2.64508	1.88498	2.23364
MSTRG.11526.1	0.835537	0.382326	0.77264	0.833142	1.08669	1.51032	1.89219	2.02376	1.59729	1.44278
MSTRG.11567.1	0.794865	1.09923	1.49694	0.933482	0.316505	0.82127	1.00539	0.507508	0.660267	0.837049
MSTRG.11605.7	0	0	0.312867	0	0	0	0	0	0	0
MSTRG.11608.4	0	0	0	0	0	0	0	0	0.248784	0
MSTRG.11608.8	0	0	0	0.475922	0	0	0	0	0.26064	0
MSTRG.11619.1	1.40805	0.826364	0.436733	1.723	0.552457	0.83942	1.24446	1.34672	0.677101	1.42217
MSTRG.11633.1	0.721545	0.658245	0.34231	0.787522	0.884374	1.21923	1.36455	1.20458	1.08294	1.36217
MSTRG.11634.1	1.13688	0.886121	0.562838	0.984242	1.60277	1.68705	1.83757	1.75191	1.08518	1.97894
MSTRG.11641.3	44.3623	5.88368	11.4571	12.9185	10.2999	2.81968	4.09403	3.99957	4.67946	3.54476
MSTRG.11653.1	4.64364	2.78171	4.62985	3.5523	3.23861	0.654876	0.495357	0.784166	0.384392	0.479271
MSTRG.11654.11	2.49287	3.54361	2.7092	4.83234	3.91763	2.10587	1.87398	2.36858	1.85205	2.03032
MSTRG.11657.1	0.908252	1.04147	0.880253	1.07721	1.88682	0.668842	0.749446	0.826483	0.466188	1.12894
MSTRG.11659.2	0.292155	0.622025	0.536536	0.539476	0.856956	0.502944	0.399969	0.492497	0.266044	0.283087
MSTRG.11663.1	2.25551	2.1937	1.87952	2.49965	3.15964	1.84356	1.49488	1.84216	1.26894	1.64157
MSTRG.11665.1	0.949036	1.10833	1.43226	1.44874	1.42609	0.911613	0.808196	1.42369	1.42395	0.791273
MSTRG.11669.1	1.23613	1.67221	1.00019	1.71037	2.19219	1.2252	0.813868	1.27469	0.918372	1.34045
MSTRG.11671.1	0.445847	0.165696	0.195172	0.319813	0.37794	0.505354	0.149092	0.12916	0.310596	0.304662
MSTRG.11671.6	1.97093	0	0	0.003589	0	0	0	0	0.581256	0
MSTRG.11671.7	0.889281	0.580044	0.539186	0.589735	0.343223	0.657282	0	0	0	0.687865
MSTRG.11673.1	0.855885	1.46524	0.590785	1.06695	1.87796	1.30248	0.464664	1.62589	0.837757	1.473
MSTRG.11675.1	2.13026	2.25099	1.46854	2.01253	2.80404	1.73805	1.79628	2.38793	1.876	2.06507
MSTRG.11676.1	1.49454	1.32146	2.16743	2.74963	2.90753	2.45057	0	3.66491	2.1995	2.66445
MSTRG.11676.2	2.35362	2.30205	0.309808	0.547954	2.0838	0.779229	2.14023	0.43176	1.34193	0.588854
MSTRG.11676.3	2.53494	1.94054	2.15269	2.8227	3.29506	2.36129	1.65301	3.62386	2.01156	3.13023
MSTRG.11677.1	4.13544	0	0	0	0.357285	0	3.18368	0.578398	0.540972	0
MSTRG.11698.1	2.41384	2.76026	2.71407	2.30479	1.95367	0.984357	0.590703	0.653128	0.420447	0.68435
MSTRG.11713.1	1.54713	1.73071	1.18875	1.15761	1.47804	1.10111	0.75356	0.948467	0.837699	0.825917
MSTRG.11735.1	1.07049	1.01143	0.828018	1.08591	1.05928	1.53327	1.45314	1.22249	1.4328	1.49881
MSTRG.11759.1	0	0	0	0	0	0	0	0	0.389488	0
MSTRG.11789.1	1.72041	1.69897	1.68347	1.04308	0.837861	0.323738	0	0.567568	0.311512	0.343995
MSTRG.11800.4	0	0	0	0	0	0	0	0	0	0.115116
MSTRG.11804.1	0.595518	0.474586	0.501704	0.246578	0.399591	0.339487	0.266815	0.746626	0.33211	0.352505
MSTRG.11818.1	0.04462	0.078719	0.075075	0.091171	0.08926	1.2698	2.02077	0.743824	1.54917	1.4765
MSTRG.11823.1	0.005296	0.002463	0.007332	0.023606	0.002902	0.006852	0.00181	0.002387	0.034143	0.008111
MSTRG.11840.1	0	0	1.31219	0.073823	0	0	0	0	0	0
MSTRG.11840.2	1.40999	1.24482	0.639939	1.37288	1.64592	1.02189	1.17632	1.7535	0.581897	1.33346
MSTRG.11842.1	1.40081	1.41456	0.903105	1.48998	1.61456	1.58403	2.25928	2.01638	1.91214	2.23124
MSTRG.11843.1	1.10963	0.830501	0.606017	0.9049	1.019	1.27557	1.78866	1.56324	1.34117	1.55643
MSTRG.11843.2	0.316095	0.128587	0	0.112304	0.059848	0.054428	0.38791	0.343168	0.003393	0.250938
MSTRG.11844.1	1.04665	0.863866	0.524905	1.07188	1.10884	1.37825	1.88697	1.48099	1.42388	1.76916
MSTRG.11845.1	1.13147	1.00264	0.307759	0.780403	0.418343	1.14275	0.821356	0.971702	1.25463	1.53504
MSTRG.11849.1	1.13291	1.0212	0.830838	0.715705	0.924643	1.30392	1.47751	1.65623	1.56344	1.73598
MSTRG.11857.1	1.14101	1.21629	0.754972	1.03795	0.775215	1.52377	1.63269	1.51562	1.59166	1.74832
MSTRG.11862.1	0.70854	0.583555	0.398726	0.601348	0.400795	0.653434	1.44657	0.767346	0.670588	0.500286
MSTRG.11876.1	0.693871	0.850445	0.780294	1.02186	0.909629	1.29502	1.21969	1.63331	1.42968	1.25742
MSTRG.11909.11	0.484767	0	0	0	0	0	0	0.613044	0	0
MSTRG.11909.24	3.85421	0	2.08098	2.42816	3.06105	0	2.60858	0	2.8493	3.17685
MSTRG.11910.1	0.24505	0.220641	0.122558	0.279959	0.172578	0.074012	0.124464	0.078601	0.082181	0
MSTRG.11911.1	1.06563	0.786586	0.584101	0.911368	1.3425	1.53944	1.85154	1.91993	1.57839	1.72042
MSTRG.11912.1	0	0	0	0	0	0	0	0.197218	0.035239	0
MSTRG.11920.1	1.7648	1.46519	1.34949	1.56737	1.21569	1.51035	1.72555	1.62042	1.69687	1.46181
MSTRG.11921.1	0	0	0.008062	0	0.004865	0	0	0	0	0
MSTRG.11924.1	0	0	0	0	0.125746	0	0	0	0	0
MSTRG.11925.1	1.53718	1.44796	1.08636	1.83971	1.74943	2.71247	2.63546	2.56672	2.18532	2.09543
MSTRG.11929.9	0.461984	1.03263	0.463739	0.145948	0	0.809882	0.18745	0.710872	1.76925	0.399137
MSTRG.11931.1	1.23178	0.750754	0.834795	0.822622	1.06816	1.04737	1.08258	1.2718	1.13424	1.15428
MSTRG.11931.2	0	0	0.012072	0	0	0	0	0	0	0
MSTRG.11934.1	0	0	0	0	0	0	0	0	3.00795	0
MSTRG.11947.21	0.028863	0.121335	0	0.232749	0	0	0	0	0	0
MSTRG.11947.22	0	0.034661	0.163321	0	0.304304	0	0	0	0	0.055426
MSTRG.11947.23	0.284464	0.447885	0.512013	0.086716	0.268977	0.209535	0.359957	0.181047	0.377013	0
MSTRG.11980.1	5.9085	5.08642	4.90567	4.30772	4.34096	2.50304	1.67028	2.41736	2.10276	2.58994
MSTRG.11980.2	0	0	0	0.030112	0.215729	0.031015	0	0	0	0
MSTRG.11981.4	0.02331	0	0	0	1.33973	1.96511	1.83065	1.54434	0	0.013343
MSTRG.11982.1	1.33139	1.58785	1.79167	1.35825	1.46389	2.18139	1.61363	2.3958	1.13323	2.67586
MSTRG.11984.1	64.4287	28.5178	45.2474	25.8119	20.8866	19.4738	10.2523	6.7661	21.1552	14.6964
MSTRG.11984.3	2.26871	0.857099	0.577351	0.93256	0.253081	3.10962	3.02104	1.29216	5.81196	1.40365
MSTRG.11990.1	0.557752	0.149885	0.197868	0.952378	1.024	0.399114	0.25463	1.51582	0.238464	0.390158
MSTRG.11996.1	0.398256	1.03837	1.43363	0.409819	1.6014	0	0.072939	0	0.057298	0
MSTRG.1200.1	0	0	0.082777	0	0.107121	0	0	0.461809	0.139098	0.331594
MSTRG.12004.4	0	0.986448	0	0.768603	0.488627	0.394848	0.49536	0.848201	0.371414	0.764253
MSTRG.12004.6	0.398444	0	0.371286	0	0.136127	0.04063	0	0	0.010139	0
MSTRG.12009.1	1.60026	1.52935	1.4777	1.34965	1.57367	1.58863	2.12787	2.01317	1.63371	1.60867
MSTRG.1203.1	0.982908	0.78189	0.651232	0.805046	0.767807	1.20885	1.35774	1.46391	1.30644	1.19367
MSTRG.12034.5	0.762997	0	0.965804	1.09277	1.17579	0.684563	0	0.848378	0	0
MSTRG.12036.1	1.75317	1.04478	1.42227	2.01462	1.6291	1.83973	1.51832	2.13	1.15414	1.69107
MSTRG.12042.1	0	0	0	0	0	0.174578	0	0	0	0.156708
MSTRG.12049.1	1.42193	1.39146	0.930899	1.50415	1.35369	1.51581	1.85392	1.53299	1.63515	1.65812
MSTRG.1205.1	0.077886	0.274503	0.172482	0.088966	0.157064	1.37738	1.20061	0.475728	1.0146	0.882037
MSTRG.12061.1	8.89569	8.36547	4.8715	5.26418	5.81909	2.93777	1.51945	3.0056	2.31346	3.57945
MSTRG.12065.1	0.684378	0.475267	0.565804	0.49163	0.646568	1.42412	0.668774	0.785713	0.847682	0.779371
MSTRG.12067.1	0.116314	0.298905	0.117533	0.169299	0.256208	0.198793	0.167979	0.263286	0.366427	0.057536
MSTRG.12067.2	0.047902	0.075357	0.04263	0.046691	0.054168	0.159337	0.062872	0.081655	0.129524	0.05656
MSTRG.12067.3	0.012773	0.003377	0.004707	0.00435	0.038847	0.015263	0.001697	0.011008	0.014093	0.010246
MSTRG.12112.11	2.84699	2.57497	2.43513	2.61039	2.68043	2.74607	0	3.09807	2.98338	3.39405
MSTRG.12112.17	1.39753	1.191	1.15835	1.21925	1.25262	1.50684	1.46864	1.40772	1.55654	1.60288
MSTRG.12136.1	4.766	4.3465	3.77964	3.8969	4.28018	1.77287	0.906908	1.87751	1.09744	1.06426
MSTRG.12136.2	0.107661	0.137584	0.226721	0.108958	0.023997	0.020408	0.04308	0.070652	0.028294	0
MSTRG.12137.1	4.40781	3.6749	3.84985	3.44995	3.53685	1.16652	0.655009	1.70116	1.13505	0.88847
MSTRG.12139.1	2.68327	2.66985	2.82977	2.65031	2.53324	0.97792	0.609923	1.24569	0.703987	0.558944
MSTRG.12141.1	0.204975	0.010898	0.02161	0.022704	0.000899	0.035256	0.067688	0.061685	0.139522	0.126695
MSTRG.12141.2	0.024014	0.001201	0.104779	0.018296	0.026137	0	0.00528	0	0.047322	0.069425
MSTRG.12141.3	0.011907	0	0	0.035891	0.175853	0.012044	0.051393	0.010101	0	0.004402
MSTRG.12141.4	0	0	0.164886	0	0	0	0	0	0	0
MSTRG.12142.1	2.1676	1.33908	2.10262	1.374	2.25404	0.513137	0.333407	0.891649	0.496545	0.286069
MSTRG.12142.2	0.437981	0.134069	0	0.267672	0.147023	0.105858	0	0	0	0
MSTRG.12151.1	0.241756	0.340319	0.129608	0.638401	0.442756	0	0.23928	0.874759	0	0
MSTRG.12166.1	0.533464	0.869068	1.47883	1.31481	0.815666	0.274868	0.509006	0.81828	0.388748	0.449189
MSTRG.12178.2	0	0	0.079159	0	0	0	0	0	0	0
MSTRG.12233.1	1.18108	0.799451	0.790482	1.32431	1.43475	1.28346	0.900054	1.40611	1.32542	1.12715
MSTRG.12233.2	1.17312	1.16198	0.470592	0.587193	0.683082	1.10025	0.660629	0.695809	0.422265	0.630876
MSTRG.12244.2	1.47674	1.6413	1.27074	1.54162	1.37406	1.21606	0.996675	1.84718	1.0195	1.03611
MSTRG.12246.1	1.54924	1.04894	1.26995	1.4681	1.28263	1.3616	0.903615	1.56489	1.0095	1.14473
MSTRG.12261.22	0	3.13622	3.80843	5.518	6.18745	4.09831	0	4.05443	0	0
MSTRG.12261.30	0.227026	0.426248	0.253368	0.189978	0.193056	0.232361	0.243717	0.321859	0.129355	0.527259
MSTRG.12261.41	0.02947	0.090586	0.054967	0.022037	0.115653	0.351937	0.041906	0.748295	0.042199	0.019946
MSTRG.12265.1	2.38024	1.90952	1.34099	1.69242	1.5272	0.817225	0.526703	0.694287	0.612653	0.822331
MSTRG.12269.1	0	0.001019	0.000333	0.002274	0	0.000307	0	0.001474	0.000376	0.001593
MSTRG.12273.1	0	0	0	0.275188	0	0	0	0	0	0
MSTRG.12293.1	0.001921	0.017966	0.015544	0.012466	0.010348	0.097225	0.179559	0.043477	0.080812	0.097091
MSTRG.12294.1	2.18263	1.44265	1.51868	1.6307	1.68149	0.947614	0.830408	1.56479	1.04607	0.950633
MSTRG.12295.1	0.904014	0.561846	0.3149	0.766934	1.54817	0	1.15753	0.83053	0.673713	0
MSTRG.12295.2	1.11166	0.637718	1.32837	0.744121	0.175688	1.12527	0	0.950534	0.651825	1.47278
MSTRG.12302.1	0.012651	0.004881	0.024222	0.00567	0.116776	0.11213	0.001478	0.495592	0.288274	0.112394
MSTRG.12303.1	0.90926	0.860695	0.63468	1.09655	1.6908	0.418722	0.101025	0.296029	0.174326	0.152971
MSTRG.12346.1	0.618919	0.509816	0.259459	0.638559	0.784698	1.46282	1.23935	1.09266	1.36617	1.1301
MSTRG.12349.1	0.57574	1.31713	0.59527	1.14586	1.73207	1.31072	0.489993	1.22272	1.32723	0.956261
MSTRG.12349.2	1.87711	0	0	0.556794	0	0.802327	1.67169	0	0.767984	0
MSTRG.12368.1	0.498104	0.480637	0.354709	0.409044	0.408341	1.26303	1.64066	1.09806	1.66641	1.30382
MSTRG.12369.1	0.46151	0.339326	0.320566	0.358488	0.40009	1.20461	1.92979	1.09717	1.74456	1.14882
MSTRG.12375.1	1.11211	0.62531	0.651859	0.745325	0.72962	1.29863	1.28107	1.41521	1.26093	1.22388
MSTRG.12386.18	0.333527	0	0	0	0	0	0	0	0	0
MSTRG.12386.19	0	0	0	1.02793	0	0	0	0	0	0
MSTRG.12386.7	0	0	0	0	0	0.478024	0.628376	0.126986	0.005637	0.007411
MSTRG.12386.8	0.049762	0.05408	0.040399	0	0.095457	0.003942	0.002017	0	0.399924	0.108441
MSTRG.12386.9	0	0	0	0.957901	0	0	0	0	1.68769	0
MSTRG.12387.1	0.049169	0.057163	0.048958	0.031139	0.191885	0.515722	1.37899	1.39208	0.778817	0.723507
MSTRG.12387.2	0	0	0	0	0	0	0	0	0.365364	0
MSTRG.12389.1	0.022401	0.050825	0	0.088007	0.034034	0.363317	0.477016	0.332255	0.345353	0.473563
MSTRG.12420.1	0	0	0	0	0	0.364712	0	0	0.070954	0
MSTRG.12421.1	1.34262	1.30801	1.12484	1.28634	0.871659	1.5986	2.40253	1.62622	1.50626	1.79872
MSTRG.12428.7	0.447232	0.629979	0	0.337106	0.334822	0.185894	0.47896	0.462235	0.43384	0
MSTRG.12444.1	1.92136	1.91734	1.40019	2.03001	2.20476	1.02736	0.926034	1.71808	0.751255	1.24868
MSTRG.12448.12	0.450215	0.367267	0.455273	0.31439	0.338557	0.599679	1.01352	0.643691	1.28553	0.376372
MSTRG.12468.1	0.102773	0.216323	0.123081	0.068797	0.146129	0	0	0.071237	0	0
MSTRG.12471.1	0.866694	0.820482	0.356331	0.852536	0.70766	0.779428	1.50047	1.19592	1.31879	0.975014
MSTRG.12477.1	0	0	0	0	0	0	0.075169	0.032127	0	0
MSTRG.12493.1	1.54175	1.19221	0.382176	0.132024	0.239597	1.35495	1.89475	0.454365	2.56142	2.30075
MSTRG.12512.1	0.300919	0.770466	0.196853	0.57782	0.486488	1.56509	0.793194	1.62912	0	1.20354
MSTRG.12512.2	0	0	0	0	0	0	0	0.000342	1.31808	0
MSTRG.12518.10	0	0	0	0	0	0	0	0	0	0.343099
MSTRG.12518.7	0.947382	1.3517	0.799228	0.593986	0.602692	1.47418	1.57233	1.74038	1.75936	1.64845
MSTRG.12518.8	0.700347	0.744411	0.586348	0.574928	0.604768	1.27817	1.5173	0.906256	1.19444	1.04567
MSTRG.12518.9	0.345195	0.186137	0.310076	0.243846	0.151078	1.57544	0.565471	0.456882	0.574535	0.421262
MSTRG.12519.1	0	0	0	0	0	0	1.91129	0	0	0.995177
MSTRG.12523.1	1.34929	1.29947	1.10568	0.899938	1.47094	2.14434	2.2508	1.55986	1.5872	1.396
MSTRG.12526.1	0.305578	0.151563	0.098129	0.08334	0.49059	0.26467	0.204472	0.514995	0.591284	0.253025
MSTRG.12529.36	0.972167	0.753949	0.593646	1.0208	0.924333	1.94401	1.06352	1.23754	1.75717	1.23601
MSTRG.12530.1	0.703523	0.264241	0.593785	0.001653	0.73186	0.204636	0	0.182041	0.037384	0.193498
MSTRG.12530.3	0.138861	0	0.125516	0.53867	0	0.111405	0.499347	0.319155	0.61957	0.640067
MSTRG.12530.4	0	0	0	0	0	0	0	1.09487	0	0.611705
MSTRG.12538.1	0	0	0	0	0	0	0.051816	0	0	0
MSTRG.12542.1	0.828687	0.552025	0.284693	0.567011	0.534578	1.61215	0.680969	1.11768	1.13039	1.39759
MSTRG.12567.1	1.15857	0.957945	0.977777	1.33605	1.21201	1.20894	1.34323	1.03206	1.44071	1.0677
MSTRG.12572.1	0.97778	0.802142	0.882915	0.833311	0.98137	1.06668	1.36022	1.42738	1.18621	1.18825
MSTRG.12587.1	1.3613	1.02356	0.696501	0.954712	1.11284	1.51326	1.14141	1.1319	0.990167	1.01043
MSTRG.12588.1	1.41001	1.07279	0.659901	1.59793	0.970736	2.14339	1.21382	1.77194	1.4553	1.01215
MSTRG.12599.10	1.85572	2.27884	1.57539	2.66372	2.5338	2.02315	2.40867	2.56387	1.8669	2.95218
MSTRG.12601.1	0	0.019957	0.115857	0.092472	0	0	0.096684	0	0	0
MSTRG.12603.1	0	0	0	0	0	0	0	0.003629	0	0
MSTRG.1261.1	1.68978	0.885925	1.08621	1.0032	1.14232	2.61792	2.72494	2.72775	2.85383	2.35942
MSTRG.12610.17	0	0.634106	0	0	0	0	0.647596	0.62777	0	1.03681
MSTRG.12611.1	0.632963	0.803978	1.10316	0.891637	0.883628	1.29794	1.14138	1.34892	1.69575	1.26811
MSTRG.12614.1	1.25502	1.56786	0.757166	1.09949	1.44183	2.06473	2.127	1.18711	1.96849	2.06866
MSTRG.12635.1	1.07982	1.16292	1.0983	0.712481	1.06359	1.43121	1.84718	1.43404	1.77167	1.47252
MSTRG.12648.3	0	0	0	0	0	0	0	0	0	1.6232
MSTRG.12659.1	1.88201	1.50325	2.86	1.15399	2.2855	0.935733	1.23996	2.78047	1.19331	1.40002
MSTRG.12666.17	0	0	0	0	0	0	0	0.048324	0	0
MSTRG.12691.14	15.554	8.10519	12.9568	0.634616	0.02526	2.23939	1.50517	2.25123	1.89687	5.16623
MSTRG.12691.15	2.22322	2.25234	1.6282	2.02561	1.07258	0.301627	0.510152	0.978235	0.740097	3.19772
MSTRG.12691.16	6.61064	1.75257	5.3687	2.10371	0.04551	0.063598	1.21118	2.01042	0.715158	1.40803
MSTRG.1270.1	0.179353	0	0	1.26067	0	0	0	0	0	0
MSTRG.12756.10	0.35274	0.180379	0.884706	0.257708	0.483298	0.080284	0	0.030331	0.375343	0.293129
MSTRG.12756.9	1.02368	1.19711	0.4029	1.12279	0.930539	0.932563	0.488424	0.987827	0.381964	0.50139
MSTRG.1283.1	0.646071	0	1.38819	0.479624	0.476924	0	0	0	0	0
MSTRG.1285.1	1.24423	1.11934	0.96276	0.880706	0.966911	1.3453	1.53063	0.686404	1.87504	2.29864
MSTRG.12851.27	1.14415	0.580058	0.519781	1.00268	0.824074	0.724298	1.00461	1.10027	1.79077	0.854369
MSTRG.12851.28	0.021235	0.97693	0.555527	0.501713	0.013892	1.27715	1.65482	0.724476	0.663065	1.51472
MSTRG.12904.1	0.102714	0.059903	0.070332	0.129149	0.053449	0.124289	0.294899	0.227064	0.109616	0.233241
MSTRG.12921.1	1.14933	1.18439	0.198659	0.636969	0.91354	0.160577	0.047905	0.467033	0.202834	0
MSTRG.12956.1	0.84385	0.092814	0.104668	0.244113	0.371102	1.44823	1.54188	1.03153	1.11962	1.16313
MSTRG.12966.1	0.059702	0.065133	0.056429	0.083656	0.084193	1.09622	2.58465	0.479508	2.73556	1.30662
MSTRG.12967.1	1.57022	1.66837	2.20365	1.01405	0.586585	1.9244	1.86384	0.989192	0.82067	1.95098
MSTRG.12971.1	2.32524	1.09872	1.48259	0.576273	1.35721	1.44107	2.07512	1.46158	1.57965	1.61443
MSTRG.12982.5	0	0	0	0	0	0	0	0.275271	0	0
MSTRG.12988.1	0.997859	1.3589	1.19053	1.28716	1.25126	1.65532	2.21113	1.99199	2.08174	1.71704
MSTRG.13005.1	1.60752	1.4832	1.05448	1.351	1.19491	0.465602	0.995184	0.629345	0.632787	0.502943
MSTRG.13062.1	0.5944	0.462628	0.789452	1.27602	0.838622	1.58074	0.990179	0.822623	0.664651	2.56598
MSTRG.13067.1	0.348854	1.26607	0.686955	0.763269	0.384192	0.405618	0.173043	0.534022	0.336498	0.566939
MSTRG.13068.1	0.296741	0.135427	0.335676	0.171765	0.227707	0.742005	0.46617	0.266551	0	0.541611
MSTRG.13070.1	0.869776	1.51885	0.984283	1.48099	0.911265	0.463122	0.617721	0.818548	0.404322	0.668644
MSTRG.13071.1	1.35236	1.48997	0.962143	1.29902	1.17321	0.228257	0.442491	0.548064	0.315437	0.497115
MSTRG.13073.1	1.72844	2.17282	1.58206	2.68073	2.32262	0.780127	1.05078	1.06991	0.770279	0.811473
MSTRG.13074.1	2.21188	2.7106	1.82719	3.47689	2.46249	0.929898	1.37191	1.47569	0.969095	0.79494
MSTRG.13076.1	2.26876	3.41193	2.15274	3.77875	3.57767	1.34089	1.63867	1.44401	0.972648	1.46816
MSTRG.13076.2	0	0	0	0	0	0	0	0.259555	0	0
MSTRG.13078.2	2.7661	0	0	2.64219	0.000211	0.313246	0.147717	0	0	0
MSTRG.13082.1	1.6469	2.17806	1.24785	1.97552	2.50974	1.53484	1.67382	2.53965	1.44335	1.73845
MSTRG.13096.1	2.1478	0.743337	1.49845	1.01862	1.06348	0.371471	0.492445	0.493345	0.353996	0.36141
MSTRG.13098.1	3.68211	0.475278	1.18523	1.32478	0.501285	0.137366	0.58879	0.108378	0.601594	0.473557
MSTRG.13122.1	0	0	0	0.008518	0	0	0	0	0	0.039226
MSTRG.13134.11	0	0	0	0	0	0	0	0	0	0.446223
MSTRG.13141.10	0	0	0	0	0	0	0	0.337262	0	0
MSTRG.13141.13	0.409075	0	0	0.13516	0.549271	0.425723	0	0	0	0.322153
MSTRG.13141.14	0	0	0	0	0	0	0.349666	0	0	0
MSTRG.13141.9	0.416486	0	0	0	0	0	0	0	0	0
MSTRG.13145.1	2.45778	1.5107	1.1256	1.56591	1.87381	2.16246	1.26962	1.54055	1.69581	1.69358
MSTRG.13146.1	3.19155	1.80004	1.38641	1.98418	2.24884	2.06019	1.58759	2.08408	1.2542	1.60437
MSTRG.13147.1	2.08667	1.91019	1.34663	2.17695	2.16456	1.58458	1.76596	1.84213	1.62939	1.63661
MSTRG.13148.1	1.58908	1.40836	0.817541	1.07222	1.0944	1.00255	1.06392	1.08195	1.13472	0.892892
MSTRG.13149.1	2.26886	1.76036	1.28035	1.93927	2.00794	0.918113	1.80059	1.77385	1.60944	1.73798
MSTRG.13149.2	0.058154	0.133284	0.025822	0.07798	0.064639	0.057444	0.032028	0.07909	0.009907	0.081049
MSTRG.13149.3	0.179575	0.051428	0.160007	0.187699	0.196674	0.463768	0.213073	0.02378	0.076944	0.021544
MSTRG.13149.4	0	0.001094	0	0	0.016383	0	0	0.016801	0	0.005266
MSTRG.13149.5	0	0.234681	0	0	0	1.07387	0	0	0	0
MSTRG.13150.1	1.44642	1.58063	0.893667	0.87378	1.0824	1.00561	1.12148	1.05923	0.80498	1.01231
MSTRG.13157.1	1.08152	1.07177	0.586485	1.07096	0.905642	1.42438	0.985685	1.61376	0.834297	1.43436
MSTRG.13163.1	2.72985	3.69948	2.1411	3.49112	3.46919	3.35381	3.4714	3.83169	2.88677	2.99922
MSTRG.13164.10	0	0	0	0	0	0	0	0	0.228077	0
MSTRG.13164.7	0.02346	0.142546	0.587501	1.34854	0.93901	1.35898	1.07113	0.094006	0.223319	1.2153
MSTRG.13164.8	1.05628	1.63669	0	0	0	0	0	0.981611	0.663964	0
MSTRG.13166.1	0.827652	0.657308	0.525178	0.861114	0.607857	0.892484	1.67187	1.2222	1.22211	1.53408
MSTRG.13185.9	3.56941	0	0.130194	0	2.5588	0	3.73401	0	0	3.95778
MSTRG.13201.1	2.15706	1.43223	0.893247	1.18412	0.795678	0.452534	0.406324	0.698031	0.453905	0.265875
MSTRG.13202.1	2.1861	1.7199	1.03241	1.31186	1.24141	0.404127	0.370889	0.795553	0.6124	0.460884
MSTRG.1321.1	0.361574	0.582344	0.351867	0.219572	0.572474	0	0	0.023968	0	0
MSTRG.13210.1	0	0.000714	0.045633	0	0.021801	0.797087	0.472875	0.389419	1.00745	0.297853
MSTRG.13225.15	0	0	0	0.393692	0.00371	0	0	0	0	0
MSTRG.13225.16	0	0	0	0.184997	0.058678	0	0	0	0.106798	0.168951
MSTRG.13233.1	0.884437	0.819257	0.559332	0.945622	0.578887	1.11315	1.0636	1.46316	0.999154	1.09811
MSTRG.13234.1	1.32493	0.961437	0.887072	0.882377	1.07083	1.41648	1.00947	1.00888	0.794506	1.0039
MSTRG.13238.1	0.144296	0.058593	0	0.096051	0.074286	0.59845	1.65983	0.528451	1.44212	0.763501
MSTRG.13239.1	0.271071	0.091539	0	0.005337	0.113901	0.625152	0.705382	0.314862	1.77732	0.610159
MSTRG.13259.70	0	0	0	0	0	0	0	0.202127	0	0
MSTRG.13259.76	0	0	0	0	0	1.4745	0	0	0	0
MSTRG.13261.1	0.065647	0.867149	0.276766	0.383777	0.90392	1.16168	0.061333	1.4849	1.29168	0.018935
MSTRG.13261.2	0	0	0	0	0	0	1.5052	0	0	0
MSTRG.13261.3	0	0	0	0.003728	0.162868	0	0	0	0	0
MSTRG.13261.4	1.76053	0	1.39438	0.762234	0.102785	0	1.98076	0	0	1.73156
MSTRG.13270.1	1.22888	1.0949	0.727926	0.945823	0.92077	1.87843	2.15629	2.05384	1.72589	2.01112
MSTRG.13277.1	0.061598	0.029007	0.092366	0.090937	0.040159	1.22773	2.06766	1.15993	1.72359	1.54885
MSTRG.13278.1	0	0	0	0	0	0.12781	0.276255	0	0	0
MSTRG.13279.1	0.154045	0.041398	0.089936	0.081979	0.073132	0.803835	1.43281	0.468132	1.46232	0.720671
MSTRG.13280.15	0	0	0	0	0	0	0	0.043001	0	0
MSTRG.13289.2	0.27104	0	0	0.499821	0.249904	0.452839	0.165854	0	0.120207	0.341037
MSTRG.13291.1	1.17818	0.894373	0.540303	0.892124	0.55056	1.86893	2.14758	2.06836	2.26419	2.22494
MSTRG.13305.1	3.23857	3.65148	1.87952	3.51044	4.12598	1.72812	1.52304	2.15024	1.34936	1.46381
MSTRG.1331.1	0	0	0	0	0	0	0.225494	0	0	0.055543
MSTRG.13311.1	0.801052	0.677562	0.621401	0.651643	0.571521	1.06814	1.41378	0.677238	1.30075	1.19781
MSTRG.13343.1	1.0216	0.505226	0.682157	0.816548	0.629642	0.514313	1.21605	1.28749	1.42377	0.817663
MSTRG.13348.1	0.774761	0.707909	0.457992	0.540234	0.353809	0.659335	0.809345	1.43514	0.826888	0.80487
MSTRG.13364.11	0.10509	0.141807	0	0.032881	0.055744	0.22911	0.000163	0.067088	0	0.554666
MSTRG.13370.2	0.026144	0	0	0	0	0	0	0	0	0
MSTRG.13375.1	0.071641	0	0	0	0	1.52073	0.602322	0.701451	1.43159	0.413177
MSTRG.13381.1	0.563149	0.743069	0.322662	0.500054	0.433233	0.760441	1.24697	0.857725	0.682948	0.508881
MSTRG.13386.1	1.2187	1.43528	0.958092	1.53562	1.36551	1.34293	1.41784	1.34705	1.38061	1.13865
MSTRG.134.1	1.40529	2.1209	1.31768	2.4032	0.794494	1.28049	0.572256	1.90633	1.17425	1.57428
MSTRG.13403.1	1.55237	1.35987	0.477273	1.65758	1.23924	0.191495	0.247998	0.238232	0.752821	1.12478
MSTRG.13415.1	1.20878	1.71143	1.77597	1.6834	1.76598	0.545622	0.088854	0.301462	0.355945	0.41044
MSTRG.13428.1	1.50255	1.3291	1.69264	1.09584	0.972738	1.9975	1.14558	1.80702	1.62373	1.65599
MSTRG.13439.1	0.400635	0.423921	0.352655	0.17634	3.35608	2.74857	0.195252	0.517421	0	0.424298
MSTRG.13439.12	0	2.06525	3.30003	5.87954	3.49603	0	0.868539	1.739	0	6.91001
MSTRG.13439.13	8.04027	0	0	0	0	0	0	0	0	0
MSTRG.13439.17	0	0	0	0	0	0	0	0.54268	0	1.27193
MSTRG.13439.18	0	0	0	0	0	0.010144	1.05216	0	0.002383	0.033602
MSTRG.13439.19	0.037772	0.47146	0.041485	0.014087	0.077664	0.046161	0.03308	0.067069	0.056879	0.265401
MSTRG.13439.7	0.207442	0.214326	0.381083	0.183471	0.17491	0.080519	0.205776	0.282622	0.836395	0.239262
MSTRG.13441.1	0.499288	0.58365	1.05629	0.461948	0.629793	0.212572	0.377381	0.47936	0.541379	0.430383
MSTRG.13456.2	0.926017	0.89155	0.786935	0.006311	1.09228	0.51845	0.717893	1.24315	1.2901	1.31567
MSTRG.13457.1	1.51041	1.19719	0.957987	1.35654	1.20624	2.34085	2.69107	2.28538	2.20541	2.16056
MSTRG.13458.1	1.15786	0.934874	0.823789	0.982509	1.2242	1.69436	1.72692	1.76597	1.62195	1.73617
MSTRG.13459.21	0	0	0.250517	0	0	0	0	0	0.068329	0
MSTRG.13460.1	0.609836	1.52887	0.614927	0.516409	0.056668	1.23219	0.817204	0.389217	0.661882	0.43024
MSTRG.13469.1	0.753727	0.541621	0.789048	0.610175	0.591	0.491313	0.342682	0.330453	0.2935	0.581354
MSTRG.13471.2	0.851823	0.489111	0.59118	0.456832	0.46765	0.594112	0.461208	0.624984	0.366633	0.576679
MSTRG.13471.3	1.79183	1.18146	1.31112	1.05218	1.12252	1.00808	0.74359	0.936213	0.758091	1.37215
MSTRG.13478.40	0.395536	0.544876	1.52005	0	2.58188	0.745408	0	2.51392	0	2.47807
MSTRG.13478.44	4.46518	3.71503	0.615311	3.94672	0.380272	2.64378	2.4266	0.05871	2.90834	1.02388
MSTRG.13478.52	2.84444	2.94433	2.28424	2.4265	3.14106	2.313	1.93512	2.88564	1.87828	3.29889
MSTRG.13478.60	0	0	0	0	0	0	0	0	0.521956	0
MSTRG.13478.63	2.22941	1.97014	1.26029	1.71932	1.79778	2.41115	2.61715	3.11434	2.02744	2.70719
MSTRG.13478.64	0	0	0	0.06514	0	0	0	0	0	0
MSTRG.13478.65	1.18486	0.52869	0.578662	0.448276	0.6852	1.06326	1.14824	1.05654	0.926966	1.70792
MSTRG.13478.67	0.336303	0.136131	0.082944	0.313385	0.156851	0	0	1.23246	0	0
MSTRG.13478.68	0	0	0	1.51143	0	0	0	0	0	0
MSTRG.13478.69	0	0.030151	0.10322	0.052388	0.035093	0.044285	0.192804	0.061254	1.1479	0.051193
MSTRG.13478.71	0	0	0.019532	2.0802	2.05102	0	0	0	0	0.243206
MSTRG.13478.72	0	0	0.877382	0	0	0	0	0	0	3.02062
MSTRG.13478.73	0	0	0	0	0	0.384273	0	1.87	0	0
MSTRG.13479.1	5.05545	3.96379	2.95132	3.34497	4.61103	4.11263	2.88892	3.79958	2.69085	4.4786
MSTRG.13480.1	4.46144	4.11076	2.77077	3.51856	2.89251	3.5259	3.01301	2.75134	2.09638	3.99924
MSTRG.13480.2	0.106754	0.148384	0.097198	0.342948	2.70142	0.148714	0.195582	2.18	0.163255	0.277591
MSTRG.13481.1	0.001312	0	0.000108	0.000111	0.000221	0.000421	0.000142	0.000246	0	3e-06
MSTRG.13489.1	1.66799	1.41574	1.04465	1.35798	1.4438	1.94932	2.18187	1.68551	1.68119	1.68582
MSTRG.13490.1	1.41653	0.9991	0.926445	0.964577	0.919852	1.37131	1.39514	1.20123	1.74044	1.23015
MSTRG.13491.1	1.21448	0.935657	0.837124	1.16977	1.36442	1.53812	1.57802	1.43424	1.35907	1.40194
MSTRG.13492.2	0	0.001281	0	0	0	0	1.53183	0	0	0
MSTRG.13494.1	1.02771	1.03916	0.77054	0.731528	0.798106	0.739247	1.40335	1.5348	1.43699	1.04342
MSTRG.13499.1	0.802964	1.8355	1.594	1.94156	1.24074	0.201617	0.257057	0.510489	0.207596	0.383443
MSTRG.13499.2	0.146881	0.240255	0.152845	0.278382	0.371899	0	0	0	0	0
MSTRG.13510.1	0.82318	0.525635	0.610954	0.74145	0.942824	1.12064	0.746527	1.42714	0.723199	0.991934
MSTRG.13511.1	0.932247	0.746432	1.20017	0.952043	0.78171	0.857188	0.946779	1.50625	1.01303	0.676547
MSTRG.13526.9	0.747226	0.727301	0.564598	0.499416	0.503886	1.06092	0.956858	1.0307	1.27741	0.96658
MSTRG.13527.1	1.27562	1.25758	0.824535	0.919642	0.785306	1.71279	2.38741	1.40568	2.75287	2.133
MSTRG.13528.1	1.76474	1.36432	1.08553	1.14275	1.16001	1.78867	2.80399	2.40217	2.2897	2.37629
MSTRG.13530.1	0.095703	0.115697	6.8e-05	0	0.034572	6e-06	0	0	0	0
MSTRG.13533.1	0.866908	0.481122	0.819783	0.335406	0.608613	2.38016	1.42074	1.4701	1.19899	1.59124
MSTRG.13549.1	0.46242	0.547423	0.14902	0.520174	0.82394	1.98784	1.95962	2.54053	2.13224	1.90275
MSTRG.13576.1	0.409909	0.254974	0.286782	0.259552	0.455953	1.10703	1.54058	0.640574	1.3235	1.08008
MSTRG.13578.1	0.208068	0.194429	0.21111	0.201179	0.245105	0.954632	1.88015	0.942365	1.71764	0.891423
MSTRG.13578.2	0	0.129816	0.239913	0.172611	0.500187	0.773168	1.3634	0.945702	1.76453	0.921814
MSTRG.13587.7	0	0	0	0	0.013012	0.010132	0	0	0.010821	0
MSTRG.13602.1	0	0	2.72729	3.38891	2.89842	4.65907	0	0	0	4.11435
MSTRG.13605.1	1.42305	0.67971	0.641277	0.316708	0.223894	1.13461	1.82405	0.553618	1.02982	0.945282
MSTRG.13644.1	0.927615	1.08449	0.887832	1.21799	1.4269	1.70144	1.43746	1.49574	1.26911	1.75714
MSTRG.13678.1	1.3295	0.8174	0.929221	0.64684	0.711825	1.77287	1.63779	1.25544	1.34833	0.983499
MSTRG.13678.2	0	0	0	0	0	0	0	0.109575	0	0
MSTRG.13693.1	0.732387	0.004673	1.61784	0.360729	0.100967	0.165577	0.282762	0.095926	0.251343	0
MSTRG.1370.1	1.76185	1.81335	1.69955	2.20325	1.84435	3.01627	3.57091	3.38524	3.05649	3.53636
MSTRG.13701.28	0	0	0	0	0	0	0	0	0.154438	0
MSTRG.13707.1	0.038277	0	0	0	0.871946	0.6905	0.203905	0.043387	0	0.057189
MSTRG.13710.1	0	1.24608	1.18821	1.29823	1.01599	1.38088	1.62606	0	1.48329	0
MSTRG.13710.2	0.894599	0.553333	0.510601	0.549028	0.804955	1.02939	0.74571	1.42188	1.19141	0.767731
MSTRG.13710.3	0	0	0	0	0	0	0	0	0	1.05667
MSTRG.13710.4	0.48705	0	0	0	0	0	0	0.349115	0	0
MSTRG.13724.1	1.63534	1.70297	1.1761	1.76067	2.66521	0.666545	0.406996	0.380111	0.162026	0.199714
MSTRG.13724.2	1.3126	1.22875	1.58588	1.81539	1.54937	0.191656	0.2809	0.499291	0.348394	0.269345
MSTRG.13724.3	0.161324	0.878449	0.618767	0.737393	1.04222	0.400173	0	0.039922	0.001044	0.285041
MSTRG.13729.1	0.738156	0.477994	0.581289	0.410973	1.51876	0.834449	0.463345	0.643279	0.710424	0.546094
MSTRG.13756.3	0.49653	0.352389	0.304624	0.400303	0.37962	0.295174	1.0291	0.782312	0.909361	0.345829
MSTRG.13756.4	0.243058	0.182239	0.099043	0.133274	0.095955	0.313105	0.574163	0.618023	0.695235	0.314783
MSTRG.13756.7	0.017061	0.00785	0.000757	0.018963	0.001876	0.048302	0.117256	0.057621	0.095012	0.103986
MSTRG.13809.1	0.827036	0.492231	0.679256	0.815416	0.315282	1.09293	1.88027	1.57286	1.93612	1.59531
MSTRG.13822.1	0.953985	0.629624	0.527584	1.59086	1.627	0.728616	1.22121	0.804065	0.823871	0.983246
MSTRG.1384.1	1.05835	0.782331	0.671293	1.00648	1.09356	1.60564	1.83546	1.42949	1.65771	1.56966
MSTRG.13848.1	0.173878	0.019457	0.21815	0.052809	0	0	0	0.052216	0.250838	0
MSTRG.13849.1	1.56127	0.535444	1.17363	0.649448	1.11814	0.171259	0.086337	0.35704	0.225725	0.219099
MSTRG.1385.11	0.203843	0.088979	0.300641	0.256481	0.396416	1.81084	1.50102	1.59736	1.55848	1.26594
MSTRG.1386.1	0.126548	0.112583	0.087141	0.052248	0.029385	0.016316	0.026346	0.162504	0	0.118549
MSTRG.13860.1	0	2.20045	0	0	0	0	0.042261	0	0	0.017607
MSTRG.1387.1	0.476874	0.431884	0.310185	0.463358	0.385384	1.80721	2.41651	1.25526	2.50397	2.26211
MSTRG.13895.1	3.02672	1.54983	5.37983	0.209054	1.35022	0.452747	3.30384	0.788525	0.881715	0.829638
MSTRG.1391.1	0.71483	0	0	1.1603	1.25732	0.656287	0.712963	0.769933	0	0
MSTRG.1391.19	3.04104	2.6943	3.18247	3.66636	2.76901	2.55097	2.11116	1.63572	0.790327	1.60356
MSTRG.1391.20	0.093639	0.49855	0.337815	0.444362	0.689778	0.011937	0.540438	1.14754	1.19537	0.260127
MSTRG.1391.21	0	0	0	0	0	0.051926	0	0	0	0
MSTRG.1391.25	1.30659	0.570797	0.889654	1.13365	0.983868	0.661265	0	0.730347	0.543184	0.440597
MSTRG.1393.1	2.10145	1.85637	1.49744	2.31081	2.37418	1.08659	1.43334	2.33217	1.56158	1.41279
MSTRG.13930.33	0.195647	0	0.074272	0.180709	0.059659	0.044831	0	0.047091	0.490417	0.046888
MSTRG.13930.34	0	0	0	0	0	0	0	0.05364	0	0
MSTRG.13930.35	0	0	0	0	0.150958	0	0	0	0	0
MSTRG.1394.1	0	0	0	0.0368	0	0	0	0	0	0
MSTRG.13952.1	0.19661	0.098117	0.112056	0	0.075499	0.116412	0.141947	0.80146	0	0.214125
MSTRG.1396.1	1.4163	1.27029	1.58406	1.59591	1.29	1.20028	0.983131	1.40182	0.969721	1.19503
MSTRG.1398.1	3.96328	2.90292	2.30047	3.4397	3.48834	2.40025	2.96496	2.75319	2.40767	2.94437
MSTRG.140.1	1.08007	1.00701	0.804046	1.16078	1.45005	1.13038	1.24989	1.43143	1.21219	1.51029
MSTRG.14009.1	0	0.126829	0	0.079458	0.140529	0	0	0	0	0.209303
MSTRG.14036.1	0.593383	0.827103	0.571972	0.574599	0.831047	1.03269	0.793968	0.821729	1.08141	0.798064
MSTRG.14037.1	0.113347	0.048702	0.149887	0.055081	0.056125	0.095728	0.304325	0.078641	0.122194	0.210926
MSTRG.1406.1	0.454256	0.519119	0.542998	0.73967	0.604752	0.538689	1.30745	0.760288	1.60801	0.862171
MSTRG.14079.6	1.4072	1.34488	0.963152	0	0	2.12828	2.45314	2.03754	2.46943	2.24618
MSTRG.14080.1	0.959893	0.910254	0.614306	0.915634	0.897839	1.32473	1.67948	1.51127	1.78618	1.5473
MSTRG.14083.1	0.515392	0.796794	0.281094	0.744072	0.779696	1.26754	1.55878	0.24107	2.12526	0.734822
MSTRG.14170.8	0	0	0	0	0	0	1.29048	0.355172	0.019155	0.197648
MSTRG.14170.9	0	0	0	0	0.229907	0.268591	0	0	0	0.113691
MSTRG.14173.2	0	0	0	0	0.204777	0.866593	0.004374	0.134613	0.14972	0.042497
MSTRG.14177.1	1.60734	2.68317	1.58217	2.0625	3.3216	0.973877	1.02623	2.00441	0.705404	1.22094
MSTRG.14178.4	0	0	0	0	1.27894	0	0	0	0	0
MSTRG.1419.1	1.02059	1.00687	1.24679	1.41521	1.29391	2.1717	1.34902	1.00912	1.50859	0.985977
MSTRG.14195.22	1.69029	0	0.540815	0.000264	1.12921	0.318103	0	0	1.27161	0.739147
MSTRG.14196.1	1.60286	0.889803	0.567041	0.058239	0.4263	0.548633	0.66364	0.766919	0.49188	0
MSTRG.14198.1	1.4638	1.51281	1.09371	1.46079	1.19558	1.11148	1.20399	1.46522	1.11107	1.53495
MSTRG.1420.1	0.656663	0.827238	0.848658	0.829911	1.35239	1.33254	0.685078	0.891351	0.422121	0.648139
MSTRG.14200.23	0.62583	0.673662	0.397564	0.582242	0.190883	0.126499	0.172598	0.148764	0.081093	0.119041
MSTRG.14200.24	0	0	0	0.03494	0.029894	0.56728	0.036394	0	0	0
MSTRG.1421.1	0.897727	0.705063	1.40349	0.745575	0.653246	1.3905	0.781804	0.835069	0.525711	0.783206
MSTRG.1422.1	1.05679	0.889923	1.53778	0.961442	1.14462	1.44566	0.830869	1.2363	1.01407	1.00485
MSTRG.14224.1	0.741766	0.923714	0.389849	1.36324	0.759807	1.55691	1.22002	0.373383	1.47046	0.801966
MSTRG.14225.1	0.279389	0.250469	0.328435	0.460761	0.488685	1.38208	1.81341	1.6218	1.65995	1.84008
MSTRG.1423.1	1.56336	1.23268	2.17666	1.36923	1.35379	1.99417	1.0665	1.61801	1.40611	1.29988
MSTRG.14234.1	1.44519	0.454947	1.36253	1.19178	0.480661	1.15107	0.410666	1.3143	0.819157	0.947843
MSTRG.14234.2	0.000251	0	0	0	0.87526	0	0	0	0	0
MSTRG.14236.29	0.005651	0	0	0.074631	0	0.004318	0	0	0	0.05162
MSTRG.14236.30	0	0	0	0	0.27806	0	0	0	0	0
MSTRG.14236.31	0	0	0.076738	0	0	0	0	0	0	0
MSTRG.1424.1	1.91522	1.4998	2.17447	1.35638	1.82219	2.46193	1.44761	1.69197	1.63041	1.52859
MSTRG.14246.1	0.808263	0.760177	0.433624	0.703478	0.481971	3.25211	7.43555	4.8079	4.74079	3.76802
MSTRG.14286.1	0.766798	1.09038	0.772426	0.797034	0.836684	0.7673	1.23966	0.949856	1.07131	0.790475
MSTRG.14287.1	0.007113	0.407333	0.086553	0.104244	0.075225	0.030566	0.282569	0.085498	0.072653	0.023637
MSTRG.14291.1	0.621038	0.985529	0.164315	1.11675	0.759665	0.686877	1.36652	1.44584	0.50621	1.31497
MSTRG.14296.1	0.96858	0.864271	1.03004	0.86504	0.898602	1.1594	1.04194	1.47053	1.0933	1.18774
MSTRG.14311.1	1.32638	0.661132	0.797083	1.03925	1.46187	1.0971	0.90321	0.761709	0.852402	1.07483
MSTRG.1434.1	1.10705	1.4716	1.36503	1.17982	0.95673	2.09873	2.25278	2.25218	2.2469	1.97147
MSTRG.14340.10	0.120707	0.975107	0	0	1.00578	0.396154	0	0	1.70527	0.605452
MSTRG.14359.1	10.5748	6.49202	9.91994	5.09697	5.82605	3.27143	3.48804	3.84221	3.19699	3.85542
MSTRG.14359.2	4.04903	6.4577	3.62327	3.97916	1.27332	6.33849	8.44052	5.45604	8.07103	8.17339
MSTRG.14359.3	6.78642	2.70789	4.42222	0.620426	1.94712	1.55569	2.01401	2.82982	0.092174	2.21483
MSTRG.14359.4	18.9227	3.75521	14.2384	6.6064	6.69612	1.96246	5.94252	2.18586	2.78347	6.97147
MSTRG.1436.1	1.29171	0.601465	0.991467	0.8329	0.79857	1.45785	1.32553	0.91105	1.48824	1.49165
MSTRG.14360.1	327.681	142.201	265.197	126.888	112.829	89.5633	135.872	106.187	111.282	125.256
MSTRG.14382.2	4.53386	0.67923	3.39492	2.51298	2.40795	0.198252	0.656431	0.651608	0.964735	0.74521
MSTRG.14382.3	2.07826	1.35747	2.1793	1.42457	2.11657	0.981086	0.063427	0.233124	0	0.307739
MSTRG.1439.5	0	0	0	0	0	0	0.096583	0	0	0
MSTRG.14401.1	0.883883	1.15325	0.943302	1.53202	1.10875	1.86701	1.61081	1.51587	1.05362	1.41114
MSTRG.14412.2	2.12308	0	1.05949	0	0	0	0	0	0	0
MSTRG.14420.1	1.20471	1.03687	1.02138	0.576961	1.32845	0.596851	1.5568	1.02826	1.43639	1.00842
MSTRG.14420.2	0	0	0	0.98112	0	0.777225	0	0	0	0
MSTRG.14421.1	1.33814	1.15982	1.26428	1.48027	1.49365	1.33591	1.63485	1.52322	1.59506	1.13839
MSTRG.14446.2	4.25091	3.03531	4.34815	3.38108	3.79244	3.3483	2.05826	4.13612	1.81483	2.9087
MSTRG.14448.1	1.79619	0.93718	1.41491	0.788579	0.648176	1.72791	2.135	1.55811	1.50001	1.80766
MSTRG.14455.1	0	0	0	0	0	0	0	0	3.76369	0
MSTRG.14462.1	0.715113	0.56658	0.495536	0.646489	0.655614	1.84822	3.1611	1.96195	2.7343	2.15597
MSTRG.14462.2	0.962844	0.936325	0.573907	1.03491	1.03057	3.15047	3.09656	2.82874	3.08382	2.87874
MSTRG.14462.3	0.662582	0.525745	0.429916	0	0.564229	1.43468	3.47473	1.42859	2.68321	1.97725
MSTRG.14462.4	0.831841	0.791488	0.447803	0.805138	0.962492	2.42813	3.31702	1.36131	2.60482	2.16261
MSTRG.14462.5	0	0	0	0	0	0	0	1.21217	0.897675	0
MSTRG.14463.1	1.58169	1.53525	0.651346	1.22915	1.39177	4.20409	5.89259	3.07416	4.67936	4.3228
MSTRG.14463.2	0	0	0	0	0	0	0	0	0.400342	0
MSTRG.14464.1	1.45309	1.60517	0.840289	1.42112	1.4257	4.09014	5.56514	3.4579	5.08905	3.81797
MSTRG.14492.1	0	0.000633	0.142695	0.155254	0	0.030898	0	0	0	0
MSTRG.14493.1	1.61728	1.89545	1.73823	1.82536	1.84595	0.385708	0.333505	0.501964	0.274169	0.505029
MSTRG.14502.1	0.779391	1.47344	0.559408	1.25024	1.14959	1.58804	1.43153	1.70898	1.55373	1.80298
MSTRG.14503.3	0	0.000246	0.001549	0	0	0	0	0	0	0
MSTRG.14512.1	1.34007	1.30682	0.891829	1.12788	1.20343	1.80564	2.27542	1.84809	2.48314	2.13131
MSTRG.14513.1	0.940721	0.673325	0.62566	0.847836	0.782781	1.49382	1.70268	1.59621	1.55695	1.56044
MSTRG.14519.32	1.21609	1.08757	0.742894	0.980958	0.92166	1.09045	0.971635	1.57886	1.0865	1.29051
MSTRG.14542.1	1.28821	0.995905	0.570298	1.05345	0.96351	1.56303	2.0439	1.67675	1.66863	1.77099
MSTRG.14548.12	0.107869	0.228742	0.025724	0.051727	0.074974	0.097988	0.046201	0.103521	0.069227	0.032231
MSTRG.14565.1	0.202428	0.168203	0.14226	0.057614	0.141415	0.269548	1.45775	1.17244	0.609686	0.290029
MSTRG.14565.2	0.011761	0.004953	0.004233	0.114499	0.010858	2.14923	1.80938	1.1217	3.04782	2.24213
MSTRG.14573.1	1.41076	1.31323	0.910281	1.04958	1.12594	1.97261	2.84498	2.48902	2.61139	2.31374
MSTRG.14574.1	0.818603	0.925099	0.535798	0.870879	0.974748	1.37134	1.82468	1.557	2.05788	2.05803
MSTRG.14575.1	0.672233	0.765037	0.508593	0.492752	0.678618	1.40324	1.47104	1.28545	1.40396	1.35996
MSTRG.14594.1	3.51985	4.44775	2.08577	2.82788	3.98917	5.5545	3.90754	5.56247	4.04804	4.08014
MSTRG.14597.1	0.485761	0.45123	0.642207	0.670145	0.630211	0.881883	1.34665	0.941647	1.20267	0.705595
MSTRG.14602.3	1.90225	2.08288	2.16559	1.52075	2.14806	1.33118	1.02202	1.62748	1.02373	0.922874
MSTRG.14627.1	0.376111	2.1368	1.61898	0.974621	0.32136	1.86923	0.611297	0.315944	0.977884	0.807683
MSTRG.14627.2	0.073225	0.071491	0.013326	0	0	0.850895	0	0	0.020035	0.000107
MSTRG.14659.7	2.06743	2.11552	1.68874	2.28331	1.91464	2.15716	2.56255	2.2579	2.58862	2.17628
MSTRG.14660.1	0	0	0	0	0	0	0	0	0.022269	0
MSTRG.14665.1	0.978228	0.902683	0.826642	1.05753	0.895226	1.29431	1.52808	1.41056	1.60954	1.17974
MSTRG.14670.1	0.378949	0.973733	0.997907	0.861112	0.67619	0.634109	0.786243	1.45759	1.14106	0.589431
MSTRG.14693.2	0	0	0	0	0	0	0	0	0	0.090396
MSTRG.14697.10	0	0	0.085243	0	0	0.159564	0.782857	0.596264	0.731198	0.15541
MSTRG.14697.7	0.906485	0.836713	0.710544	1.01408	0.95665	2.03815	2.88843	1.89751	2.48979	1.85384
MSTRG.14697.8	0.850009	0.891422	0.085203	0.563985	0.722452	1.13869	1.09993	0.553995	0.99828	1.28099
MSTRG.14697.9	0	0	0.42762	0	0	0.859643	1.07884	0.845781	1.16539	0.741685
MSTRG.1470.15	0.581591	0.812776	0.637574	1.0661	0.967138	1.46684	1.30476	0.997976	1.74899	1.29534
MSTRG.14707.6	1.83274	1.40307	0.712677	1.36071	1.2646	1.96228	1.2052	1.32717	0.584724	2.05927
MSTRG.14751.1	1.27266	0.572684	0.750575	1.2392	0.95054	1.42137	1.2845	1.41496	1.17399	1.59241
MSTRG.14767.1	1.08716	1.01665	0.72121	0.949233	0.986777	0.67437	1.03617	1.17181	1.42247	0.978823
MSTRG.14770.5	1.37261	0.700608	1.35553	1.13653	0.897292	1.5938	1.06526	1.25357	1.36517	1.41209
MSTRG.14771.1	0.276737	1.11251	0.502209	1.35805	0.830039	0.824283	0.920734	0.761731	0.683351	1.34222
MSTRG.14795.1	0	0.004103	0.063477	1.36387	0.053249	1.4971	0	0	0.023643	1.33163
MSTRG.14795.2	0	0	1.55524	0.015374	0	0	0	0	0	0.212737
MSTRG.14806.7	0.649257	0.502576	0	0.466985	0.441314	0.988066	0	0	0.427713	0.605399
MSTRG.1481.1	0.725101	0.711903	0.564368	0.571952	0.502855	0.943134	1.4786	0.892644	1.69775	0.696815
MSTRG.14886.1	0.135616	0.335889	0.157408	0.145552	0.198022	1.1046	2.46585	1.06335	1.58508	0.810161
MSTRG.14887.1	0.271354	0.255429	0.266383	0.184686	0.234581	1.40447	2.02513	1.27079	2.12217	1.3526
MSTRG.14887.2	0	0.025823	0	0	0	0.130508	0.84446	0.184398	0.154043	0
MSTRG.14887.4	0	0	0	0	0	0	0	0	0.14928	0
MSTRG.14895.1	0.683612	0.342927	0.550371	0.675958	1.04482	1.80348	2.03962	1.32312	2.31227	1.45161
MSTRG.14906.1	0	0	0	0.069159	0	0	0	0	0	0.047523
MSTRG.14920.1	0.401286	0.357719	0.021816	0.043087	0.164286	0.906855	0.563688	0.382893	0.507195	0.614807
MSTRG.14920.2	0.538469	0.335751	0.567873	0.548355	0.422709	2.1429	2.75801	1.8557	3.17354	1.94928
MSTRG.14925.1	0	0	0.095255	0.051349	0	0	0	0	0	0
MSTRG.14930.1	1.3301	1.53558	0.924084	0.586704	0.939306	1.41342	2.41646	1.36233	2.22503	2.27238
MSTRG.14931.1	1.50956	1.16002	0.89345	1.47169	1.23481	1.71413	2.05687	1.89473	2.25172	1.86592
MSTRG.14932.1	1.15792	0.697417	0.720548	0.695239	0.798016	1.31688	1.87505	1.18589	1.58181	1.50199
MSTRG.14977.8	0	0	0.066497	1.27379	0.08812	0	0	0	0.033704	0
MSTRG.14977.9	0	0	0	0	0	0.281771	0	0	0	0
MSTRG.14979.4	0.785322	0	0	0	0	0	0	0	0	0
MSTRG.14990.1	0.094563	0.231775	0.309711	0.120567	0	0	0	0	0	0
MSTRG.14991.1	1.05432	0.364225	0.382426	0.854064	0.761158	0.716875	0.673719	0.411484	0.485325	0.512607
MSTRG.14991.4	2.66131	1.57848	1.53749	2.18797	2.08447	1.47802	1.48049	1.14222	1.04784	1.17979
MSTRG.14991.5	0	0	0	0.125182	0	0	0	0	0	0
MSTRG.14995.10	0.558075	0.493746	0.44012	0.541876	0.591672	0.353113	0.265484	0.61013	0.386761	0.521786
MSTRG.14995.11	0	0	0	0	0.883226	0	0	0	0	0
MSTRG.14995.24	1.96793	2.40455	2.07908	2.46562	2.6971	1.16645	1.28977	2.42598	1.12593	2.02258
MSTRG.14995.9	1.3554	1.08925	0.483055	1.02232	0.825033	1.12944	0.411694	0.915341	0.499912	0.73741
MSTRG.15029.1	1.15551	0.878026	0.966509	1.35816	1.46906	0.906184	1.42306	0.780608	1.11294	1.02038
MSTRG.15057.1	0.727706	0.924603	0.613419	0.86852	0.872017	0.832484	1.69097	0.900546	1.5657	0.894213
MSTRG.15058.1	0	0	0	0	0	0.000971	0.004244	0	0.000436	0
MSTRG.15067.1	1.84456	2.58983	1.28665	1.74493	2.27736	0.929536	1.04219	1.42566	1.6198	1.53466
MSTRG.15069.1	1.0434	1.1459	0.712479	1.1692	1.74905	1.11442	0.996582	0.925739	0.92761	1.05678
MSTRG.15082.1	3.9e-05	0.004027	0	7.7e-05	0.004471	0.001471	0	0.000712	0	0
MSTRG.15135.1	0.942712	1.13414	0.829863	1.48505	0.872692	1.17288	1.44847	1.34986	1.22542	1.37577
MSTRG.15140.10	0	0	0.014666	0	0	0	0	0	0	0
MSTRG.15166.1	3.13581	1.20779	1.70958	2.60573	0.674972	1.19741	0	0	1.03055	1.3743
MSTRG.15166.2	0	1.57818	0	0	1.7815	0	1.0898	1.50375	0	0
MSTRG.15167.6	1.5574	2.05385	1.34266	1.40318	1.61345	1.62755	1.61782	1.94131	1.30003	1.57486
MSTRG.15175.5	0	0	0.116586	0	0	0	0	0	0.108604	0.152863
MSTRG.15179.1	1.1993	1.32112	1.02297	1.53011	1.01572	1.84047	1.98063	1.94484	2.22293	1.70231
MSTRG.15183.1	17.8194	7.46567	10.1674	6.17185	4.95011	5.87095	7.37645	5.87792	5.68852	7.55233
MSTRG.15190.1	1.09737	1.28828	0.957554	1.12908	0	0	1.69789	0	0.035791	1.2985
MSTRG.15196.1	0.435984	0.508978	0.609186	0.351545	0.497527	0.369761	0.515828	0.553069	1.61323	0.492679
MSTRG.15261.1	0.290865	0.30176	0.352827	0.266436	0.309794	1.99478	2.41646	1.42099	1.86562	0.811302
MSTRG.15299.1	0.055381	0.060439	0.386313	0.255532	0	0	0.146425	0	0.041006	0.070125
MSTRG.153.1	1.00021	0.678988	0.768918	1.03737	1.19159	0.907344	0.622943	2.48791	0.851863	0.627119
MSTRG.15303.1	0.913654	0.955972	0.740765	0.862881	1.14184	0.732723	0.675491	0.737402	0.591304	0.960044
MSTRG.15312.1	1.11599	1.21731	0.70988	0.8969	1.35311	1.33927	1.47202	1.03645	0.832666	0.696888
MSTRG.15318.1	3.62059	5.9597	2.80254	4.57825	5.17861	4.47083	2.64428	4.42926	2.24033	4.56955
MSTRG.15320.1	2.38279	3.94531	2.42224	2.83467	4.8415	3.07939	2.88079	3.48207	1.98643	3.17405
MSTRG.15357.1	0.815816	1.18423	1.17673	0.970043	0.896676	0.773237	0.699979	0.850321	0.484983	0.656826
MSTRG.15357.2	2.23553	1.30568	2.25598	1.24579	1.53586	1.20276	0.905117	1.25648	1.05352	0.769327
MSTRG.15374.31	0.340096	0.212447	0.271005	0.745626	0.259619	0.508746	0.326606	0.44629	0.253511	0.357079
MSTRG.15375.1	1.03681	1.10922	1.0743	1.37394	1.25575	0.633923	0.832481	1.0275	1.07419	1.77681
MSTRG.15381.1	0.918825	0.76546	0.52086	0.955179	0.925533	0.953023	1.06334	0.887088	1.5249	0.990929
MSTRG.15383.1	0	0.051829	0.278762	0.125898	0	0.020819	0	0	0.767274	0.184874
MSTRG.154.2	5.91536	2.23512	3.47215	0	1.36906	4.33002	4.72549	3.8075	4.68684	3.99127
MSTRG.154.3	0	0	0	0	0.330122	0	25.9613	0	23.7472	0
MSTRG.15405.1	1.32723	1.22127	0.890337	1.34984	1.09686	1.12839	0.582462	0.851944	0.502322	0.622433
MSTRG.15436.1	0.507752	0.92878	0.833067	0.715391	1.41054	2.29082	2.40156	0.822454	1.39692	1.37184
MSTRG.15436.2	1.26831	0	0	0.591026	0	0	0.000715	1.2207	0	0.755746
MSTRG.15436.3	0	0	0	0	0	0	0	0.462833	0	0
MSTRG.15437.1	0.713069	0.598128	0.396817	0.619501	0.507237	0.928981	1.19805	1.08606	0.502752	0.643631
MSTRG.15437.10	0.186955	0.077954	0.098418	0.356608	0.321008	0.357768	0.290853	0.413216	0.206923	0.437733
MSTRG.15437.11	2.03372	0	0	0	0	2.46955	0	0	0	0
MSTRG.15437.12	0.150723	0.601799	0.592903	0.879481	1.18159	0.270812	1.91921	1.69744	1.07299	1.54368
MSTRG.15437.13	0	0.295772	0	0	0.29495	0.087635	0	0.070691	0	1.10701
MSTRG.15437.14	0.838289	0.484019	0.713562	0.994679	1.20787	1.86067	1.82632	2.27554	1.15583	0.459943
MSTRG.15437.15	1.15253	0.307572	0.044959	0.087696	0.116458	0.062614	0.818816	0.053353	0.333268	1.58888
MSTRG.15437.2	0	0	0	0.425901	0.184292	0	0.140426	0	0	0.603299
MSTRG.15437.3	0	0	0	0	0.252857	0	0	0	0	0
MSTRG.15437.4	1.76217	0.840649	0.732644	1.09907	1.27472	2.04548	2.62142	2.36372	1.29069	1.83763
MSTRG.15437.5	0.020193	0	0	0	0	0.33896	0	0.006621	0.090967	0
MSTRG.15437.7	0.921257	0.393508	0.387416	0.573914	0.997116	1.00982	1.30208	1.23186	0.603372	1.13607
MSTRG.15437.8	0	0	0	0	0	0	0	0.035021	0	0.184126
MSTRG.15437.9	0	0	0	0	0	0	0	0	0	0.044816
MSTRG.15438.1	1.14888	0.65327	0.499461	0.863632	1.20556	1.69554	1.89051	1.75791	0.975275	1.58371
MSTRG.15438.2	0	0	0	0	0	0	0	0.145172	0	0
MSTRG.15438.3	0.855123	0.387611	0.364935	0.572106	0.927412	1.1006	1.30849	1.23937	0.730429	1.18696
MSTRG.15438.4	0.608231	0.194749	0.308945	0.26868	0.492621	1.2236	0.927786	1.18733	0.934781	1.561
MSTRG.15440.1	0	0.411588	0.426878	0.857601	0.798343	1.55901	1.39956	2.03587	0.745837	1.24076
MSTRG.15441.1	1.08643	0.546189	0.432155	0.84498	0.955607	1.33215	1.82424	1.94087	1.0873	1.70502
MSTRG.15443.1	0.529075	0.368195	0.518853	0.398311	0.546184	1.47283	0.914503	1.53144	0.646742	1.14864
MSTRG.15444.1	0.737892	0.398499	0.277482	0.733287	0.821726	1.15273	1.13772	1.54083	0.821103	1.07895
MSTRG.1548.1	0.800479	0.887314	0.537092	0.855175	1.59665	0.018403	0.009045	0.017202	0.014231	0.136367
MSTRG.1549.1	0.251109	0.66861	0.547003	0.505349	0.841413	0.01469	0	0.138662	0	0.032189
MSTRG.1549.2	1.34631	1.41796	1.20606	1.54335	1.7606	0.047466	0.052967	0.04172	0.029992	0.0084
MSTRG.15506.1	0.106417	0	0	0.186781	0	0	0	0.276203	0.01708	0.022865
MSTRG.15549.3	0	0	0	0	0	0	0	0	37.4572	0
MSTRG.15583.11	0.252384	0.561508	0.986349	0.599586	0.386249	0.011702	0.003095	0.498571	0	0.142232
MSTRG.15583.15	0.195353	0.197431	0	0.356392	0.143376	0	0	0.530245	0	0
MSTRG.1559.4	0	0	0	0	1.24745	0	0	0	0	0
MSTRG.156.1	2.35573	1.44977	1.8111	1.30963	0.737611	0.677758	1.48205	0.708851	0.739879	1.75155
MSTRG.156.2	0.617935	0.001219	0.420116	0.513662	0	0.100588	0.397818	0.375834	0	0
MSTRG.156.3	5.15323	3.26573	5.92083	2.7786	2.61026	2.34539	3.01196	2.55035	3.3919	4.45289
MSTRG.156.4	10.1979	6.24601	9.70585	6.01522	3.75514	3.91629	6.12235	4.60466	4.42495	5.41936
MSTRG.15601.1	0.902712	1.66017	1.28874	1.84206	2.15395	0.603683	0.247059	0.656416	0.388569	0.515381
MSTRG.15631.1	1.14319	1.13947	0.863806	1.25187	0.811315	1.53972	1.07564	1.03304	1.4659	1.22448
MSTRG.15632.1	0.991538	0.932744	0.977256	1.01147	0.697182	1.30289	1.5646	1.4133	1.1886	1.22189
MSTRG.15634.1	0.083738	0	0.118081	0.016973	0.047492	0.815419	0.8987	1.32562	0.946618	0.585969
MSTRG.15644.1	0.483264	0.361895	0.300232	0.507557	0.35766	2.09158	2.37873	1.37832	1.81424	1.37019
MSTRG.15645.1	0.249612	0.165826	0.291931	0.207926	0.182877	0.945488	1.43346	1.05321	1.10032	0.987565
MSTRG.15670.1	0	0	0	0	0	0.572625	1.32214	0.902243	1.4401	0.900728
MSTRG.15671.1	0.00582	0	0	0	0	0.869241	1.6903	0.626229	1.51184	1.28757
MSTRG.15685.3	0	0	0	0	0	0	0	0	0	0.032355
MSTRG.15702.2	0	0	1.5505	1.59605	0	0.990736	0.448852	0.57914	0	0
MSTRG.1571.1	1.34327	0.886665	1.1884	1.05364	0.805476	0.301988	0.172316	0.609395	0.551061	0.409338
MSTRG.15730.16	1.54681	1.65098	0.993059	1.07619	0.976924	1.72468	3.72952	1.94507	2.49244	3.03367
MSTRG.15733.1	0.945161	0.963739	0.729335	1.06068	1.00647	2.29372	2.32772	2.40092	2.15051	2.18636
MSTRG.15735.1	1.69589	0.5368	1.38064	1.75026	2.17054	3.36437	4.05454	3.53264	3.35565	1.09613
MSTRG.15735.2	0	1.68537	0.001923	0	0	0	0	0	0	2.97008
MSTRG.15754.1	0.957142	1.27295	1.28619	1.42908	1.50686	1.28942	1.16939	1.59619	1.21906	1.62436
MSTRG.15756.1	0	0	0	0	0	0	0	0	0	0.213684
MSTRG.15758.2	0	0	0	0.115024	0	0	0	0	0	0
MSTRG.15758.3	0	0	0.113449	0	0	0	0	0	0	0
MSTRG.15763.1	0.991143	0.623883	0.579888	1.141	1.42579	1.04742	0.835192	1.04361	0.792834	0.970228
MSTRG.15764.1	1.4193	0.770707	0.824305	1.26755	1.62814	1.20792	1.15734	1.72604	1.26571	1.32232
MSTRG.15765.1	1.25851	0.48885	1.08609	0.850344	1.34319	0.791776	0.740931	0.815343	0.574544	1.50208
MSTRG.15765.2	0.408103	0.799116	0	0.74889	0.958413	0.867536	0.83551	1.1498	0.921951	0
MSTRG.15766.2	0	0	0	0	0	0.200798	0	0	0	0
MSTRG.15767.1	1.59869	0.484097	1.05211	0.842444	1.02156	0.836503	0.738455	0.486761	1.21776	0.792855
MSTRG.15767.2	0	0.595554	0	0.551647	0.999959	0.886617	0.611665	1.43284	0	0.885035
MSTRG.15767.3	0.104085	0.054392	0.087642	0.191832	0.100827	0.054759	0.114645	0.087147	0.268495	0.106374
MSTRG.15769.1	1.82019	1.13797	1.05965	1.39689	1.97307	1.60957	1.25134	2.2113	1.63122	1.74073
MSTRG.15769.2	0	0	0	0	0	0	0.415373	0	0	0
MSTRG.15769.3	0	0	0	0	0.336972	0.547672	0	0	0	0
MSTRG.15780.1	0.437499	0.900024	0.931465	1.26447	0.621218	2.08232	1.95629	1.07706	1.03715	1.84186
MSTRG.15813.1	0	0	0	0	0.059392	0.398816	0	0	0	0
MSTRG.15826.1	1.26945	0.94438	0.783775	1.19217	1.41562	1.63612	2.0803	1.68189	1.68484	1.67654
MSTRG.15888.1	1.12475	0.504279	0.458932	0.450347	1.35238	0.769529	0.344164	0.728917	0	0
MSTRG.15939.1	1.88729	0.287218	0.169434	0.210263	0	0.496323	0	0.403159	0.50483	1.92425
MSTRG.15939.2	1.85953	2.63827	0.633982	0.73698	2.5922	2.27062	4.47558	4.57119	3.85848	3.10423
MSTRG.15939.3	0.375994	0.091177	1.31513	1.74243	0	3.74542	0	0	0	0
MSTRG.15941.9	0	0	0	1.67817	0	0	0	0	0	0
MSTRG.15946.1	2.71695	2.054	1.5214	1.72841	2.35724	5.08213	3.22824	3.81829	3.10848	3.29143
MSTRG.15981.1	1.31726	0.929896	1.19359	1.05441	1.27268	1.61161	1.85636	1.26274	1.30807	1.25252
MSTRG.15987.1	1.81714	1.79186	1.53058	1.76585	1.42818	1.6345	1.70017	2.03325	1.7003	1.69689
MSTRG.16002.1	1.44822	1.37095	1.08383	1.71274	1.27528	0.362687	0.195696	0.248516	0.197152	0.299276
MSTRG.16034.1	3.16206	2.81532	2.75393	3.18492	2.47198	4.43004	6.62141	4.50913	6.42808	3.72675
MSTRG.16042.1	0.837315	1.83137	0.526593	1.64393	0.834056	0.614982	1.39098	1.83623	1.80067	1.11828
MSTRG.16101.1	1.39327	1.34625	0.904046	0.877764	0.982858	1.71535	1.44408	0.895907	1.19293	1.54914
MSTRG.16115.1	0.979807	0.894908	0.639725	1.02443	1.02372	1.31756	1.69511	1.24333	1.06996	0.919729
MSTRG.16116.1	1.34762	1.27236	0.927006	1.38263	1.35575	2.86959	3.22354	2.52243	2.06374	2.45969
MSTRG.16129.11	1.19924	0.93383	0.916998	0.905923	0.79555	1.79933	2.62465	1.83758	2.08375	1.98818
MSTRG.16131.1	0.640507	1.2016	0.789272	0.878921	0.91786	1.7491	2.43149	1.74722	2.39778	1.91058
MSTRG.16136.1	1.43749	1.74135	0.655744	0.689685	0.742811	0.734502	0.583509	0.589276	0.578134	0.619574
MSTRG.16137.1	1.18869	1.85365	0.512775	0.874549	0.499113	0.594348	1.06078	0.469242	0.533373	1.33032
MSTRG.16163.1	0.745189	1.847	0.87404	1.04131	1.28635	0.713897	0.054528	0.182669	1.32722	0.417061
MSTRG.16173.20	0	0.921544	0	1.40638	0.938393	0.763814	1.09751	1.138	0	0.914092
MSTRG.16177.1	1.76149	1.70272	1.45167	1.97867	1.60891	1.18629	1.64206	1.80127	1.32916	1.25691
MSTRG.16178.1	2.48236	2.15828	1.43573	0.428225	2.12347	1.43888	1.65425	1.76775	1.44111	1.36929
MSTRG.16178.2	0	0	0	1.6881	0	0	0	0	0	0
MSTRG.16179.1	3.23271	3.1418	1.94891	3.27308	2.55512	1.70852	2.5003	2.49034	2.10364	1.876
MSTRG.16182.18	1.45461	1.31273	0.591944	0.65633	0.680225	1.85046	2.53444	2.18641	3.05114	2.41999
MSTRG.16184.1	0.957959	1.00314	0.726312	0.653078	0.528167	1.38825	2.57321	2.40596	2.43558	2.03469
MSTRG.16213.1	1.06881	1.29258	1.35194	0.752823	1.11376	0.091225	0.103955	0.214253	0.118366	0.130584
MSTRG.16219.1	0.117998	0.880619	1.13186	1.13034	1.02816	1.34562	1.54582	0.669728	1.03008	0.241781
MSTRG.16219.2	1.06438	0	0	0	0	0	0	0.766079	0.563742	1.18889
MSTRG.16222.1	0.707905	0.648962	0.772268	0.768161	0.568505	0.54744	1.47971	1.05977	1.15832	0.640403
MSTRG.16226.1	0.509815	0.678168	0.440697	0.507173	0.481708	1.19681	1.4684	0.593047	1.16919	0.872669
MSTRG.16263.1	0.462727	1.13282	0.817452	1.03929	0.820145	0.843009	1.0511	0.995957	1.51538	1.08661
MSTRG.16270.1	1.53686	1.53379	1.26199	1.25186	0.956513	0.992056	1.02025	1.18962	0.830495	1.06117
MSTRG.16311.1	0.956719	1.11471	1.08522	1.29363	1.18289	1.56035	1.66589	1.69972	1.70681	1.82533
MSTRG.16350.1	0.658682	0.649715	1.28029	0.774293	0.468963	0.794048	0.72572	1.01356	1.54606	1.0375
MSTRG.16372.1	1.8564	1.17398	1.2606	1.52601	1.2221	2.05068	2.08492	1.85692	2.03832	2.14874
MSTRG.16409.12	0	0	0	0	0	0	0.008148	0	0.086043	0.037918
MSTRG.16435.1	0.845297	0.722933	0.594618	0.708389	1.14277	0.893734	1.41531	1.14572	1.04714	0.980568
MSTRG.16465.1	1.58113	1.19565	1.067	1.59346	1.17936	1.97106	1.89945	2.08038	2.27213	2.33319
MSTRG.16482.1	0.684672	0.193223	0.337124	0.604036	0.356671	0.654871	1.6322	0.736332	1.06099	0.551065
MSTRG.16485.1	0.135411	0	0.139497	0.072409	0	0	0	0.099634	0.233861	0.281746
MSTRG.16487.1	1.55067	2.38449	1.14497	1.74735	1.10094	2.32754	2.28259	2.7104	2.36279	2.32853
MSTRG.16487.2	2.44204	3.0752	1.41307	2.34726	0.864459	2.88104	3.11738	2.61436	2.86037	3.11259
MSTRG.16515.1	1.93078	0.446939	1.3657	0.805382	1.29393	0.180749	0.257075	0.100187	0.362101	0.267812
MSTRG.16517.1	1.74734	0.719045	1.07189	1.27269	0.75676	0.233065	0.692695	1.16528	0.369706	1.00854
MSTRG.16517.2	0	0.69324	0	0.415311	0.490578	1.3228	0.352305	0	1.06167	0
MSTRG.16549.1	0	0	0	0	0	0.321476	0.174648	0.351433	0.346197	0.443972
MSTRG.16549.2	0	0.063147	0	0	0	0.371279	0.424207	0.648697	0.021529	0.347337
MSTRG.1658.1	0.017076	0.013983	0.083792	0.001764	0.010795	0	0	0	0.002777	0
MSTRG.16634.10	0	0	0.005023	0	0.864936	0	0	0	0.124145	0
MSTRG.16634.11	1.9533	1.62878	1.64751	1.83399	1.97618	1.91961	1.8746	2.52661	2.00029	2.43055
MSTRG.16634.9	1.91746	1.27708	2.00713	1.86358	1.62618	1.78659	2.26127	2.81838	1.82666	2.19156
MSTRG.16639.1	1.30568	0.62082	0.519578	0.832521	1.66308	1.72626	0.826686	1.39152	1.0192	1.06182
MSTRG.16662.1	0.816978	0.749818	0.588981	0.965478	0.889298	1.71109	2.01411	1.42905	1.74273	2.15063
MSTRG.16665.1	1.67828	1.15181	1.25464	1.38158	1.40805	1.99147	2.25532	2.1276	1.96455	2.68477
MSTRG.16726.1	0.962039	0.60988	0.702104	0.949042	1.00244	1.62509	1.47041	1.48372	1.74354	1.57188
MSTRG.1673.1	0.79324	0.730838	0.488119	0.80021	0.587251	1.13363	1.51486	0.762647	1.49123	1.03187
MSTRG.1674.1	1.80466	0.989578	0.749154	1.07872	0.97984	1.90629	2.19273	1.53299	2.10837	1.94432
MSTRG.1676.1	0	0	0	0	0	0	5.14852	2.69026	0	0
MSTRG.16764.5	1.09428	0.714207	0.829243	0.639043	1.07448	1.12186	1.4285	1.24917	1.71591	1.25468
MSTRG.16764.7	0.488552	0.131456	0.048215	0.201168	0.570674	1.18381	0.319409	0.230556	0.397789	0.328687
MSTRG.16766.1	1.11177	0.809718	0.707038	0.667331	1.18553	1.52905	2.21962	1.58793	2.66915	1.51093
MSTRG.16767.1	0.885054	0.973615	0.474686	0.453191	0.853655	0.864616	1.75589	1.99677	1.45179	0.862519
MSTRG.16768.1	1.37681	0.813913	0.95716	1.24378	1.42328	1.67792	2.15106	1.34446	2.10318	1.37768
MSTRG.16769.1	0.494543	0.518872	0.521583	0.550518	0.754372	0.657544	1.49134	0.560259	1.35868	0.482782
MSTRG.16770.1	1.81855	1.81187	1.61449	1.39759	1.88168	2.08562	1.75557	1.30789	1.4561	1.50291
MSTRG.16783.1	1.86089	0.813884	1.52946	1.44978	1.74943	2.0166	0.614918	0.798706	1.307	2.27068
MSTRG.16783.2	0	0	0	0	0	0	0.734335	2.43916	0	0
MSTRG.16783.3	0.254969	1.90353	0.850968	0.795194	0.311483	1.65867	0.087062	1.77812	0.815869	0.850138
MSTRG.16783.4	1.49105	1.05564	1.27396	0.888353	0.933543	1.65464	1.38187	1.94065	1.54581	1.60985
MSTRG.16785.1	0.791803	0.707007	0.752494	0.699125	0.760972	1.65919	0.672646	1.53996	1.11413	1.52669
MSTRG.16789.1	2.15647	1.68185	1.55998	1.93543	2.71332	1.99818	1.77039	1.87165	1.00384	1.26682
MSTRG.16792.1	1.65035	0.759528	0.929415	0.76356	1.11036	1.67931	3.16875	1.71291	2.0935	1.86862
MSTRG.16796.7	0.697358	0.537794	0.568512	0.462007	0.755704	1.26907	1.99068	1.2724	1.69246	1.8878
MSTRG.16798.1	0.598683	0.612757	0.609169	0.696526	0.763163	1.38911	1.56791	1.17768	1.55322	1.49992
MSTRG.16800.1	0.249097	0.280433	0.124867	0.319564	0.369389	1.4092	0.946445	0.727965	0.546458	0.714216
MSTRG.16808.1	0.128452	0	0.104979	0.068937	0.17232	0	0	0	0.054191	0
MSTRG.16835.2	0	0	0	0.216485	0	0	0	0	0	0
MSTRG.16864.1	0.392677	0.264205	0.146569	0.383161	0.742481	1.30844	1.21704	1.6905	1.66545	0.412739
MSTRG.16884.1	1.92866	1.81247	1.34097	1.73984	1.44399	0.341342	0.391298	0.313543	0.509731	0.361188
MSTRG.16886.1	2.0252	1.91477	1.32777	1.63676	1.46084	0.330378	0.24011	0.289948	0.369706	0.375339
MSTRG.16887.1	2.81908	2.56474	1.97646	2.50359	1.7953	0.503905	0.503807	0.571324	0.597725	0.409246
MSTRG.16890.1	2.23863	2.67814	0.618509	2.25508	2.15142	0	0.666384	0.48195	0.837881	0.499628
MSTRG.16890.2	1.84212	1.53142	2.66964	1.54146	1.00719	0.708857	0	0.244143	0	0.071392
MSTRG.16892.1	0.85512	0.892926	0.865236	1.02683	1.04225	1.22414	1.16916	1.27138	1.39838	1.12986
MSTRG.16901.24	0	0	0.194981	0	0	0.300684	0	0	0	0
MSTRG.16901.25	0	0	0	0.995593	0	0	0	0	0	0
MSTRG.16901.26	2.33486	1.59575	1.41923	1.59506	1.61019	2.94633	3.74226	2.96913	3.31681	2.56336
MSTRG.16903.1	0	0	0	0	0.38641	0	1.97891	2.841	0.028699	0
MSTRG.16903.2	1.42335	0.740216	0.180864	0.427599	1.19633	3.31484	1.21492	1.13788	2.24165	2.97968
MSTRG.16903.3	1.17063	0.881164	2.17644	1.85564	0.691201	0.668796	2.35697	0.577931	2.19267	0.523985
MSTRG.16906.1	0.324435	0	0.440647	0.291583	0.583587	0.360817	0.519536	1.80555	1.78143	1.08234
MSTRG.16906.2	0.540766	0.531344	0.53538	0.701192	0.000224	1.68403	1.97416	0	0.151899	0.294615
MSTRG.16910.1	0.874726	0.579078	0.921951	0.952131	0.923613	1.49171	2.25766	1.55229	1.89624	1.43513
MSTRG.16912.1	0.000458	0	0	0	0	0	0.000851	0	0	0.004738
MSTRG.16913.1	1.31966	1.48311	0.221301	0.825565	0.86971	1.17	1.69296	1.95786	2.12629	1.18335
MSTRG.16916.1	1.14985	1.68835	1.14633	0.953076	1.81397	1.50023	1.59069	1.24528	1.48822	1.67015
MSTRG.16924.1	1.08875	1.1624	0.628262	1.42861	1.41379	0.814258	0.686693	0.914426	0.539733	0.552949
MSTRG.16925.1	1.29382	1.1662	0.90679	1.48849	1.19846	0.889391	0.626864	0.627332	0.648551	0.612783
MSTRG.16926.1	2.77016	2.41738	1.87371	3.15913	3.19867	1.6961	1.3422	1.75048	1.368	1.39289
MSTRG.16928.1	1.27276	1.59304	0.638196	1.22482	1.40904	0.7006	0.827436	1.03414	0.55197	0.409194
MSTRG.16930.1	1.44922	1.41545	1.17922	2.0831	1.94646	1.02544	0.832958	1.09254	0.43514	1.07317
MSTRG.16931.2	0	0.179554	0.210804	0	0	0.132473	0	0.195841	0	0
MSTRG.16931.3	0	0	0	0	0.198279	0	0	0	0	0
MSTRG.16933.1	2.06224	2.01966	1.00812	1.80326	1.98835	0.792411	0.434935	1.03092	0.509201	0.62096
MSTRG.16935.1	2.95394	2.59488	1.74147	2.75293	2.88767	1.25612	0.685339	1.43055	0.71449	1.0001
MSTRG.16938.1	1.10521	1.01913	0.675958	1.32492	1.65353	1.11114	0.211427	1.16191	0.735804	0.806662
MSTRG.16939.1	1.43383	0.793266	0.55065	1.00265	1.62316	0.712352	0.284767	0.958547	0.785061	0.529383
MSTRG.1694.1	1.44271	1.42442	1.53299	1.67411	1.29624	2.57656	3.12563	2.42187	2.85936	2.29063
MSTRG.1694.5	0.166392	0	0.231802	0.348323	0	0	0	0.797909	0.035353	0
MSTRG.1694.6	0	0.421276	0	0	0	0	0	0	0.131327	0
MSTRG.16940.1	1.01766	0.697904	0.624679	1.07927	1.68921	0.555794	0.490248	0.637901	0.656226	0.396494
MSTRG.16963.1	0.441109	0.202923	0.357104	0.202672	0.249887	1.32763	1.70163	0.847093	1.19448	1.50801
MSTRG.16988.1	1.30484	0.848295	1.23975	1.7944	1.67787	0.326075	0.465009	1.96001	0.422687	1.19089
MSTRG.17004.1	0.931324	0.806136	0.704245	0.90623	0.899039	1.36446	1.31129	0.998975	1.52149	1.60934
MSTRG.17028.1	0	0.012124	0.008858	0	0	0	0	0	0	0
MSTRG.17029.1	1.35838	1.58666	1.21788	1.73037	1.34185	2.55186	3.07598	2.71531	2.97377	2.45147
MSTRG.17032.1	1.14122	0.792069	0.443227	0.831237	1.28673	1.74007	1.49521	1.59518	1.74189	1.47433
MSTRG.17062.1	0.97281	1.05248	0.757565	1.16285	0.925044	1.4051	1.84216	1.51766	1.00333	1.13887
MSTRG.17071.1	0.36829	0.395763	0.233726	0.590934	1.36249	0.375648	0.477246	1.29767	0.294816	0.774673
MSTRG.17072.16	0.040496	0.046853	0.018892	0.113101	0.351791	0.019433	0.038375	0.009704	0.010164	0.038281
MSTRG.17078.1	0.1066	0	0.12508	0	0	0.084541	0.035608	0	0.108181	0.099514
MSTRG.17088.1	1.60878	1.08994	0.652953	0.915952	1.018	1.31731	1.38154	1.17478	1.3944	1.18419
MSTRG.17097.1	0.753438	0.587757	0.282606	0.59488	0.571746	1.13206	1.45958	0.9953	1.40244	1.11996
MSTRG.17103.1	0.099543	0	0.048862	0.096007	0.031597	1.79367	1.1543	2.11762	0.87588	1.76347
MSTRG.17109.1	1.4529	0.554698	0.415306	0.932618	0.895724	0.25103	0.130221	0.219039	0	0.147373
MSTRG.17131.34	0.842332	0.932644	0.520856	0.744541	1.27593	0.882368	0.603782	0.816468	0.56403	1.38016
MSTRG.17132.1	1.42213	1.70247	1.03745	1.80215	1.52326	1.19248	1.44205	1.8071	1.52063	1.93198
MSTRG.17140.1	0.277443	0.056168	0.218917	0.163315	1.37078	0.063484	0.037468	0	0.24629	0.194771
MSTRG.17144.1	2.80723	1.43543	0	0	2.1418	0	0	0	2.16376	0
MSTRG.17144.2	1.53428	1.42928	2.61324	3.10487	1.30171	2.02117	2.23535	2.35825	0.00025	2.31636
MSTRG.17163.1	0.061641	0.209975	0.042733	0.101059	0.255168	0.148264	0.069193	0.126301	0.063498	0.051522
MSTRG.17192.1	0.636255	0.596036	0.876858	0.747175	1.19407	1.63929	0.377492	1.48578	0.453083	0.978818
MSTRG.17220.2	0.023316	0.0236	0.030459	0.032902	0.010591	0.00404	0.006515	0.022557	0.008625	0.018777
MSTRG.17229.1	0.893205	0.704124	0.558862	0.615395	0.793335	2.49482	3.65352	3.17516	4.28508	4.46628
MSTRG.17233.13	0.504387	0.177515	0	0	0	1.11413	0.00014	0.414195	0	0
MSTRG.17243.1	1.42034	0.311022	0.307907	0.127745	0.826744	1.85901	2.2882	1.10023	1.54158	3.2358
MSTRG.17257.1	1.21497	1.48108	1.10206	1.26895	0.861877	0.817298	1.53738	0.785934	0.569163	0.683504
MSTRG.17258.1	51.0489	32.713	81.6506	38.4156	13.1982	29.2625	27.8814	27.7133	17.8289	45.3069
MSTRG.17258.10	15.7312	5.62331	11.2081	4.2809	5.57984	5.21412	4.47749	5.06579	4.08239	6.77094
MSTRG.17258.11	21.3147	10.0489	9.04801	8.34279	8.6474	11.2768	10.4729	10.5306	8.95908	13.9355
MSTRG.17258.12	8.57636	5.58986	5.32816	4.19297	4.21593	5.04331	5.1123	3.20288	4.61952	4.45278
MSTRG.17258.2	172.323	67.8138	99.729	50.4351	57.3502	22.5965	65.4094	45.215	55.592	36.6443
MSTRG.17258.3	33.9102	19.7546	21.5563	12.6612	11.4943	17.6936	15.4967	10.3525	12.2566	18.2162
MSTRG.17258.4	37.4729	20.0133	53.7591	20.4974	11.2651	20.091	33.8404	17.3158	14.464	27.5867
MSTRG.17258.5	33.329	11.3932	21.7313	16.4532	16.4862	0.993967	0	11.2162	2.1856	27.0969
MSTRG.17258.6	13.5443	8.31571	6.82249	4.71888	5.55132	5.55423	6.70375	4.77663	5.00982	7.16633
MSTRG.17258.7	11.7004	10.4016	7.31999	4.53388	3.58087	6.67443	3.92512	2.48802	2.49085	7.98453
MSTRG.17258.8	26.4173	4.67996	10.0757	3.28093	0.021739	0	5.26871	1.5578	4.57963	2.67854
MSTRG.17258.9	4.29138	2.62688	1.61522	1.48066	1.49615	2.20894	2.15002	1.32135	2.01456	2.00757
MSTRG.17259.2	0	4.6464	0	0	0	0	1.76675	0.678509	0	0
MSTRG.1726.1	1.42834	1.47991	1.37072	0.880999	1.69634	0.921409	0.146811	0.934422	0.119271	0.461091
MSTRG.17276.1	0.792721	0.968497	0.902482	1.01997	1.29571	1.30595	1.94052	1.14897	1.49414	1.32503
MSTRG.17295.3	0	0	0	0	0	0	0	0	0.025839	0.698014
MSTRG.17297.5	0	2.64704	4.23992	3.18594	4.35435	0.949365	5.92088	5.85849	4.07911	3.01263
MSTRG.17297.6	4.25094	4.96273	2.58784	5.91283	4.99171	5.28151	3.1895	4.44515	1.68247	6.4965
MSTRG.17297.7	5.77126	0.237185	0.213648	0.56481	0.434917	0.536655	0.700724	0.681254	0.378332	0.137677
MSTRG.17335.13	3.85461	3.06531	2.30725	2.59255	3.23189	0	1.38217	1.89239	0.159994	2.24962
MSTRG.17336.1	0.131342	0	0.062878	0	0	0	0	0	0	0.069925
MSTRG.17338.1	0.217597	0.442033	0.374283	0.311254	0.291062	0.151175	0.380138	0.283133	0.251145	0.334613
MSTRG.17339.1	0.429494	0.495278	0.287678	0.286812	0.183336	0.208132	0.254621	0.555272	0.294329	0.235609
MSTRG.17340.1	0.291674	0.244453	0.052398	0.203291	0.214023	0.076963	0.11799	0.233501	0.251843	0.289848
MSTRG.17344.1	0.545983	0.698127	0.497925	1.02447	0.533408	0.873067	0.45451	1.28594	0.745501	0.878527
MSTRG.17353.1	3.17946	2.39906	2.55795	5.47979	3.81446	2.40884	1.98217	3.5377	2.57136	2.34717
MSTRG.17354.1	0.610036	0	0	0	17.8829	37.2046	0.414722	31.7068	23.6927	0
MSTRG.17368.1	0	0.105862	0	0	0.036326	0.555313	1.15361	0.430189	1.99688	0.846
MSTRG.17376.1	0.979575	1.19006	1.22262	1.49195	1.54605	1.90943	1.77347	1.81644	1.62404	1.1038
MSTRG.1739.1	0.077432	0.157592	0.1804	0.162254	0.103902	0.284929	0.064121	0.126861	0	0
MSTRG.1739.2	0.036126	0	0	0.019779	0	0	0	0	0	0.240393
MSTRG.17398.1	0.165534	0.626168	0.331079	0.471929	0.098734	0.5591	0.452943	0.582586	0.503444	0.157813
MSTRG.17450.1	1.05924	0.699995	0.632027	1.0401	0.939599	1.23286	1.4871	1.34912	1.31597	1.13134
MSTRG.17499.1	0.784558	0.724283	1.12482	1.05946	1.07741	0.849912	0.343474	0.67482	0.485176	0.394442
MSTRG.17512.1	1.13163	0.94984	0.863181	1.00802	1.22218	1.53529	1.66689	1.89565	1.44209	1.55569
MSTRG.17513.1	1.00598	1.41279	0.924263	1.27963	1.24759	1.63742	1.96767	2.12094	1.69954	1.81892
MSTRG.17514.1	0.273511	0.301236	0.292513	0.415197	0.379795	0.134029	0.152151	0.166804	0.140389	0.076253
MSTRG.17527.1	0	0.152055	0.349769	0.716243	0.107149	0.400923	0.190357	0.385463	0.131216	0.278248
MSTRG.17556.1	1.16802	0.824468	0.907708	1.00101	0.770468	1.36268	1.45094	1.30624	1.42165	1.37226
MSTRG.17607.1	1.87531	0.416658	0.148153	0.762811	1.04599	0.384622	2.20127	0.898811	1.64281	0.733827
MSTRG.17619.1	1.45423	1.03852	1.36738	1.23704	1.29492	0.859983	0.368087	0.874019	0.478689	0.441952
MSTRG.17619.2	0.617633	0.736116	0	0.679041	0.551382	0.18016	0.090937	0	0.313554	0.270606
MSTRG.17619.3	3.75472	3.20583	3.391	3.84691	3.9399	1.75611	0.880737	1.55605	1.39691	1.40849
MSTRG.17619.4	2.26169	2.1761	2.53736	2.36391	2.63899	1.41492	0.728362	1.22567	1.02414	1.05569
MSTRG.17620.1	1.20167	1.50755	0	2.03073	1.40749	1.0091	0.515955	0.667669	0.629564	0.963946
MSTRG.17620.2	0.879021	0.019544	2.76174	0	1.52707	0.003	0	0.850145	0	0
MSTRG.17621.2	0	0.406576	0.776138	1.50595	0.502423	1.49442	0.396735	0.17172	0.131751	0.183098
MSTRG.17621.4	0.213653	0.504943	0	0.652515	0.042529	0.315463	0.032496	0.230626	0	0.197387
MSTRG.17621.5	2.58918	2.50243	2.05431	1.87645	2.81743	1.0842	0.644969	1.17203	0.991248	1.48012
MSTRG.17629.2	0.610064	0.530938	1.69756	1.66584	0.328524	0.187491	0.263252	0.067009	0.100008	0.005745
MSTRG.17636.1	0.278894	0.029564	0.210811	0.01761	0.12841	0.051953	0.0363	0	0	0.110084
MSTRG.1764.1	0.139066	0.172533	0.651176	0.186465	0.232699	1.32308	2.39524	0.709228	2.05504	1.26009
MSTRG.17642.11	0	0.162043	0.253338	0.088135	0.290338	1.05499	0.648721	0.520078	0.262295	0.452681
MSTRG.17646.2	0	0	0	0	0.309134	0	0	0	0	0
MSTRG.17684.1	0.584199	0.545878	0.34287	0.267911	0.490627	1.33866	1.656	0.580077	1.47487	0.727085
MSTRG.17689.1	1.00816	0.590002	0.675545	1.00104	0.648177	1.85329	2.01463	2.22335	2.03028	1.45038
MSTRG.17699.1	0.090724	0.245905	0.154642	0.286152	0.215737	0.135397	0.653274	0.390529	0.183463	0.609395
MSTRG.17731.9	0	0	0	0	0	0	0	0	0	1.13222
MSTRG.17769.1	0.611315	1.10009	1.48994	1.55116	0.925711	0.510485	0.710734	0.510207	0.596194	0.563615
MSTRG.17770.1	1.56482	1.63151	1.55909	1.53374	1.60034	1.34307	0.859285	1.58771	1.68051	1.34994
MSTRG.17772.1	3.77495	3.72306	3.71108	3.97641	4.80417	4.26069	4.19302	5.35949	4.43372	4.47061
MSTRG.17786.1	1.24976	0.705386	1.02657	0.994781	1.2716	0.870251	1.30488	0.689802	1.02215	0.671593
MSTRG.17787.1	0	0.192199	0.255643	0	0.149356	0.531187	0.199465	0.372002	0.336938	0.490156
MSTRG.17791.3	0.048816	0.339716	0	0.158317	0.048713	0	0.408647	0.385821	0	0.506251
MSTRG.17811.13	0.950839	1.09229	0	1.95436	0	0	0	1.03194	0	1.49158
MSTRG.17811.14	0.63309	0.875149	0.122721	0.186313	0.649578	0.467517	0.929192	0.014257	0.851035	0.144861
MSTRG.17811.9	0.857152	0.94939	0.656367	0.83399	0.731555	0.613675	0.815085	1.19233	0.779045	0.756577
MSTRG.17812.1	1.93341	1.74547	2.68306	1.64994	1.73939	4.42065	3.08046	5.04192	3.21527	4.16789
MSTRG.17812.2	1.94893	1.44819	0	1.91898	1.61078	0.024672	1.28331	0	0.206055	0.248116
MSTRG.17817.1	0.895975	0.279341	0.787686	0.681415	0.638848	1.47152	0.629196	1.37534	1.05479	1.28203
MSTRG.17829.1	1.00824	1.93343	0.657126	1.73459	1.36608	1.03793	0.7843	0.832077	1.20477	0.426242
MSTRG.17830.1	1.56282	1.33868	1.54905	2.12331	1.19262	2.0363	2.14883	2.36846	2.23315	1.64176
MSTRG.17843.1	1.43665	0.932101	1.3708	1.2413	0.825407	1.34106	1.25229	1.91257	1.76055	1.32019
MSTRG.17856.1	0.927164	1.6385	1.03635	1.23114	1.26489	0.782078	0.746446	0.751204	0.974466	0.671237
MSTRG.17889.20	1.6922	0.914359	1.00632	1.06867	1.39691	1.34844	0.629212	1.48013	0.887472	1.2459
MSTRG.17890.1	1.76966	0.795038	1.04038	1.29204	1.43962	1.39026	0.852445	1.42972	0.693393	1.22988
MSTRG.17892.7	1.18774	1.26731	1.05714	1.23278	0.878016	1.1764	1.3442	0.947383	1.10703	1.14248
MSTRG.17911.3	2.60861	2.09108	1.57253	1.91864	2.12101	2.04856	2.51219	1.50977	1.51187	1.8489
MSTRG.17911.4	0	0	0	0	0	0	0.395972	0	0	0
MSTRG.17911.5	1.35621	1.0153	1.06335	0.795062	0.655579	0.669793	1.38992	1.68101	0.936103	1.23629
MSTRG.17911.6	0	0.812273	0	0.808023	1.1017	0.033253	0.957496	0	0.268154	0
MSTRG.17911.7	0	0.759804	0	1.11522	0	1.09212	0.290904	0	0.777266	0
MSTRG.17912.1	2.03309	2.26716	1.55817	1.25396	1.80788	1.54158	2.21621	1.62759	0.943951	1.36657
MSTRG.17912.2	0	0.000119	0	0.798468	0	0	0	0	0	0
MSTRG.17912.3	0	0	0	0.419907	0	0	0	0	0.598239	0
MSTRG.17913.1	1.61333	1.52669	1.04501	1.48895	1.32852	0.94723	1.55514	0.954823	0.962756	0.741505
MSTRG.17920.9	1.33956	1.42624	1.12123	1.48937	1.43556	2.88327	3.32402	2.71695	3.09173	3.22958
MSTRG.17938.10	0	0.535408	0.262827	0	0	0	0.166372	0	0	0
MSTRG.17938.11	0.643762	0.000169	0	0	0	6.1e-05	0	0.5165	0	0.598389
MSTRG.17938.12	0	0.000105	0	0	0	1.47978	0	2.61537	0.56429	1.97597
MSTRG.17938.14	0	0	0	0	0	0	0	0	2.41157	0
MSTRG.17938.9	0.442582	0.292746	0.177479	0.268252	0.33661	0.312111	0.135279	2.32233	0.302485	0.397479
MSTRG.1794.1	2.1982	1.35819	2.17518	1.80518	1.1458	2.19468	2.15637	1.7953	1.76033	1.89577
MSTRG.17940.1	2.00527	2.43967	1.46855	2.01701	2.45597	2.25804	1.62402	1.98578	2.00143	0.690716
MSTRG.17940.2	0.017364	0.015936	0	0.006814	6.6e-05	0.000312	0.013682	0	0.037708	0.038567
MSTRG.17940.3	0	0	0	0	0	0	0	0	0	1.3686
MSTRG.17941.1	1.64471	2.93578	2.08793	2.62801	2.49158	2.79858	2.09371	1.91891	1.88711	1.63567
MSTRG.17942.1	1.33214	2.02542	1.18778	1.55451	1.80252	2.01141	1.16347	1.73384	1.36697	1.35123
MSTRG.17943.1	7.7e-05	0	0.070295	0.000163	0	0	0	0	0	0.002209
MSTRG.17945.1	0.857124	1.60095	1.03361	1.38233	1.6018	1.19614	0.567111	1.32524	1.3849	0.998168
MSTRG.17947.1	0	0	0	0	0	0.003422	0	0	0	0
MSTRG.17949.1	3.22776	1.20439	0.138368	0.277247	0	0.384779	4.05999	1.55891	0.246451	0.780395
MSTRG.17961.1	1.84057	1.92197	1.70696	1.57042	2.51413	1.17446	1.17132	1.51504	1.35124	1.64958
MSTRG.18.1	1.27806	1.31636	0.992273	1.13185	1.36776	2.5246	2.19654	2.1079	2.05161	2.34323
MSTRG.1800.1	0.614348	0.458642	0.502362	0.579764	0.621175	1.29434	1.18019	1.09992	0.808038	1.41418
MSTRG.1801.1	0.768983	0.698141	0.59526	0.729486	0.203292	1.41571	0.465936	0.977293	0.943395	0.735426
MSTRG.1801.2	1.62442	2.01386	1.14648	1.89435	1.41329	2.00301	1.51022	2.72401	1.41055	1.64728
MSTRG.1801.4	0.12443	0.232257	0.109632	0	0.055039	0.200714	0.565871	0.339874	0.099151	0.246276
MSTRG.1801.5	1.06978	0.748854	0.938738	0.620664	1.05703	0.916832	0.908149	1.15769	0.922303	0.468009
MSTRG.1801.6	0.03418	0.042585	0.049751	0.082835	0.031665	0.052093	0.221045	0.188594	0.048972	0
MSTRG.1801.7	0.017893	0.027423	0.003038	0	0.090326	0.161457	0.047081	0.027898	0.252589	0
MSTRG.1801.8	0.120288	0.279439	0.243143	0	0.525988	0.180296	0.741728	0.27715	0.069847	0.514836
MSTRG.1801.9	0.571249	0.375796	0.304219	0.151008	0.817411	0.139823	0.011255	0.191912	0.047527	0.164208
MSTRG.18013.1	0.00193	0.00312	0.005952	0.002275	0.00391	0.003965	0.023562	0	0.007593	0.021003
MSTRG.1802.1	1.99379	1.88286	1.39739	1.71505	1.48962	1.92935	1.28135	1.97829	1.01456	1.61175
MSTRG.18050.1	0.567537	0.520328	0.568514	0.399562	0.421599	0.594729	1.47057	1.07219	0.352823	1.50549
MSTRG.18063.1	1.47692	1.13617	0.886685	1.42099	1.41225	1.43414	1.36755	2.04159	1.22499	1.79835
MSTRG.18064.1	1.41118	1.19118	0.821559	1.26472	1.5007	1.17766	1.39812	1.70137	1.20803	1.92163
MSTRG.18065.1	0	0	0	0.00605	0	0	0	0	0	0
MSTRG.18066.1	0	0	0	0	0	0	0	0.427425	0	0
MSTRG.18068.1	1.55454	1.32424	1.11432	1.26295	1.49352	1.91869	2.4125	1.59114	2.54793	2.12838
MSTRG.18076.1	0.578377	0.321553	0.724455	0.546415	0.5786	0.77995	0.755456	1.58189	0.566098	1.21399
MSTRG.18134.1	0.95233	0.923995	0.903866	1.14753	0.972262	1.25412	1.45258	1.73212	1.40168	1.02144
MSTRG.18136.1	0.641425	0.392104	0.326963	0.403245	0.218729	1.76893	1.79185	1.78577	1.9014	1.87539
MSTRG.18140.2	0.840108	0.736665	1.82184	1.78354	1.30016	0.392306	0.515954	0.703332	0.196128	0.580733
MSTRG.18164.2	0.043737	0.069209	0.020071	0.065928	0.011265	0	0.089423	0.04666	0.005431	0.125116
MSTRG.1817.1	0.585519	0.614693	0.882499	0.883536	0.647647	1.44773	1.10017	1.4314	1.10892	1.03019
MSTRG.18192.1	0.627122	0.428916	1.02597	1.15931	0.615394	0.568241	0.343868	0.829765	0.403428	0.944318
MSTRG.1821.1	1.49195	0.795303	0.438192	0.583703	0.849577	0.180835	0.098636	0.069993	0.230133	0.198627
MSTRG.18225.1	1.54815	1.46557	1.02189	1.61514	1.49199	1.43666	1.71503	1.12364	1.70924	1.40628
MSTRG.18229.1	0.845211	1.30081	0.575816	0.563151	1.13216	0.907113	1.66171	1.19688	1.27184	1.42692
MSTRG.18231.1	1.10123	1.34906	0.932912	1.30334	0.990641	1.29469	2.0565	1.90504	1.57116	1.80783
MSTRG.18232.1	1.23123	0.838872	0.533596	1.07676	0.730943	1.00241	1.58375	1.02616	1.24687	1.09934
MSTRG.18232.2	0	0.421584	0.755523	0	0	0	0	0	0.511277	0
MSTRG.18232.3	1.09216	1.08769	0.162115	1.15307	1.20281	1.4572	1.90454	1.31422	1.4295	1.68219
MSTRG.1825.1	2.38827	1.41789	1.2227	1.66236	1.72155	0.829734	0.482534	0.721602	0.399388	0.506289
MSTRG.1825.2	0.468266	0.286338	0.278013	0.388449	0.497872	0.142622	0.058318	0.100563	0.07024	0.12189
MSTRG.1825.4	0	0.206328	0	0.333958	0.184483	0	0.105154	0	0	0
MSTRG.1825.5	0	0	0.030728	0	0	0	0	0	0	0
MSTRG.1826.1	1.59119	0.958278	1.03928	1.14372	1.04929	0.536069	0.400399	0.512779	0.300011	0.26525
MSTRG.18266.1	0	0	0	0	0.164692	0.214344	0.446051	0.016632	0.161581	0.164519
MSTRG.1827.2	0.000673	0	0	1.29675	0	0	0	0	0	0
MSTRG.18290.1	4.27319	2.86291	1.01865	2.62124	0.98338	0.099169	1.60377	0.443975	1.53304	2.36147
MSTRG.18329.1	1.34349	1.22768	0.676177	1.59443	1.81777	1.40611	1.27553	1.44908	0.811165	0.899212
MSTRG.18340.6	0	0	1.58361	1.85126	0.104361	0.311435	0	0	0	1.89988
MSTRG.18355.1	1.21905	1.25417	0.796934	1.10092	1.13065	1.42719	1.41212	1.56505	1.86098	1.59789
MSTRG.18369.29	0	0	0	0	0	0	0	1.55478	0.920303	0
MSTRG.18370.1	0.255862	0	0	0	0	0	0.199562	0	0	0
MSTRG.1839.2	0.372387	0.19587	0.118752	0.189132	0.608444	1.43244	0.539308	0.476629	0.09263	0.299419
MSTRG.18396.1	0	0	0	0	0.14296	0.511907	1.53922	0.18363	0.904821	0.778145
MSTRG.18398.1	1.26292	1.44282	1.30496	1.0603	0.898534	1.30258	1.49357	1.44944	1.54821	1.53958
MSTRG.18410.2	0	0.013122	0	0	1.46228	0	0.016502	0	0	0
MSTRG.18410.3	0	0	1.05732	0	3e-05	1.1217	0	0	0	0
MSTRG.18410.4	0	0	0.020866	2.1657	0	0.214503	0	0	1.99501	1.83241
MSTRG.18411.17	1.19692	1.98914	0.714722	1.52635	2.05019	1.89468	2.24563	1.70226	1.76582	0.102082
MSTRG.18412.1	2.9473	3.48009	2.32953	3.41961	4.35041	2.76474	3.60774	3.16183	3.16568	3.41481
MSTRG.18413.1	2.72564	2.73141	2.05083	3.36758	3.13352	2.65583	3.2312	2.93723	3.25004	2.90882
MSTRG.18424.1	0.799615	0.827282	0.624886	0.656199	0.782121	1.31757	1.7358	1.42757	1.69803	1.2054
MSTRG.18425.1	1.2943	0.884647	1.05063	1.09897	1.51123	1.65375	1.61575	1.88633	1.2026	1.05311
MSTRG.18435.1	1.02505	1.10096	0.85668	1.22161	1.11438	2.0601	2.57121	1.81909	1.95488	1.84899
MSTRG.18440.1	0.482128	0.352821	0.518166	0.714289	0.782018	0.747444	1.27579	1.07186	1.46573	0.586477
MSTRG.18441.1	0.866437	1.17982	0.746381	1.12079	0.850933	1.3781	1.63718	1.80867	1.35465	1.44942
MSTRG.18442.1	1.1642	1.39643	0.851366	1.32531	0.900574	1.41998	1.55242	1.71017	1.76053	1.49923
MSTRG.18443.1	1.13705	0.96825	0.920544	1.55854	1.06863	1.37549	1.56446	1.15622	1.4987	0.903996
MSTRG.18445.1	1.0851	0.890183	1.00506	1.00048	1.26593	1.4522	1.08952	1.56189	1.21143	1.43507
MSTRG.18445.2	0.590868	0.413799	0	0.452403	0	0	0.951319	0	0.91845	0
MSTRG.18451.1	1.08975	1.53016	0.677027	1.14701	1.004	1.32186	1.07298	0.873391	1.19836	1.18561
MSTRG.18459.7	0.606771	0.970664	0.770804	0.679919	0.494134	0.58209	0.696748	0.286322	1.1976	0.658683
MSTRG.18461.1	0.314445	0.303651	0.288557	0.446957	0.491246	0.540965	1.40889	0.937267	0.530629	0.639748
MSTRG.18475.1	6.27127	4.83392	3.62146	4.09786	3.03892	0	1.48822	0	0	1.25528
MSTRG.18475.2	1.51214	2.43768	0.804604	1.43674	0.930756	1.72141	0.790646	1.42399	1.4104	0.324624
MSTRG.18475.3	4.12538	3.12226	1.69921	2.87601	1.57537	0	0	0.918869	0.845692	0.733531
MSTRG.18492.1	1.98452	1.98269	1.51506	2.3028	3.12943	6.69309	7.10916	6.71675	5.52511	8.14479
MSTRG.185.1	0.719501	0.782502	0.772355	0.765625	0.763569	1.89698	2.00273	1.79641	1.66911	1.65963
MSTRG.18527.1	1.50487	0.876129	0.71344	0.973302	1.29313	0.871002	1.27097	1.19103	1.85928	1.76846
MSTRG.18534.1	2.11583	1.56107	0.800223	0	0	3.27722	0	0.947702	1.21138	1.25284
MSTRG.18536.1	2.59961	3.27718	2.60834	4.1073	2.90266	4.92921	4.71869	4.12756	5.38379	4.55438
MSTRG.18537.1	3.72378	3.20621	3.66066	3.15028	5.223	5.08425	7.40698	7.69616	4.80024	6.86829
MSTRG.18553.18	0.902298	0.59721	0.56253	0.683525	0.843766	1.0502	1.9142	1.32004	1.9422	1.21293
MSTRG.18555.1	1.46473	1.21997	1.15706	2.11171	1.44855	1.62734	3.19969	2.53352	1.75187	1.84733
MSTRG.18556.1	0.668323	0.760734	0.480596	0.794368	0.735153	1.17462	1.45305	1.17525	1.01437	0.971693
MSTRG.18567.1	0.660135	0.530739	0.239186	0.876324	0.095231	0.217824	1.43127	0.832536	0.592162	0.851473
MSTRG.18572.1	2.77946	3.29899	2.29511	3.19888	3.24668	2.08875	2.34105	2.38512	1.80804	2.5043
MSTRG.18574.1	0	0	0	0	0	0	1.95547	0	0	0
MSTRG.1858.1	1.23558	0.829311	0.992738	1.18492	1.12691	1.16546	1.2978	2.06082	1.5919	1.83514
MSTRG.18584.1	0.800444	0.838552	0.938914	0.630702	0.841774	0.860083	0.921323	0.852977	0.697184	1.79883
MSTRG.18604.1	0.618428	1.21473	0.612293	0.943535	0.830856	0.96487	1.11609	1.571	1.62189	0.935753
MSTRG.18605.1	0.676784	1.0281	1.10168	1.04258	0.901131	1.25139	1.66953	2.35934	1.61172	1.69894
MSTRG.18610.11	1.59819	2.48669	1.12861	1.90671	1.78946	1.75956	2.44194	2.04798	1.61134	2.23133
MSTRG.18611.1	1.58024	1.22006	1.05354	1.50546	1.29614	0.802145	1.18242	1.51272	1.04388	1.92414
MSTRG.18612.1	1.16529	1.37396	1.04638	1.48007	1.33064	1.28801	1.14903	1.67762	1.33018	1.28421
MSTRG.18613.1	1.17936	1.40042	0.834029	1.6643	1.31868	1.37145	1.81942	1.46453	1.84039	1.57566
MSTRG.18615.2	1.0194	1.16945	0.751527	1.2341	0.806003	1.8265	2.36231	1.42398	1.53653	1.2633
MSTRG.18630.1	1.63827	2.8513	1.73564	2.27062	2.64959	0.426126	0.310113	0.723879	0.587575	0.371851
MSTRG.18639.2	0.052496	0.130165	0.186135	0.478364	0	0.369908	0.54769	0.525531	0.166079	0
MSTRG.18642.1	19.0992	11.5537	22.065	9.06149	10.2909	7.33706	12.1484	12.9063	9.34727	10.9388
MSTRG.18643.1	4.58001	2.56167	3.13113	2.32939	1.17104	1.79228	1.69255	1.99767	2.25247	2.57143
MSTRG.18643.2	3.44835	1.70422	2.55383	1.63662	0.685701	1.32851	2.18853	1.75364	1.7713	2.5521
MSTRG.18643.3	0.762261	0.290153	0.463446	0.168419	0.12996	1.51901	2.05145	1.04337	1.63594	1.53615
MSTRG.18643.4	2.97233	1.50249	2.67603	1.1117	0.804217	0.510528	1.56389	1.19094	0.71118	0.213406
MSTRG.18644.1	0	0	0	0	0	0	0	0.253077	0	0
MSTRG.18648.1	0.001211	0.026799	0	0.002768	0.001161	0.002364	0.020598	0.001134	0.005806	0.056409
MSTRG.18648.2	0	0	0	0	0	0	0	0.022856	0	0.031227
MSTRG.18651.1	0.181104	0.339692	0	0.137594	0	0.056524	0	0	0	0
MSTRG.18653.1	0	0	0	0	0	0.039128	0	0	0.191328	0
MSTRG.18660.1	2.91704	1.76534	3.31782	0.462099	1.19383	2.74472	2.18317	2.42682	2.37678	1.97428
MSTRG.18660.2	0.796175	0	0	0	0	0	0	0	0.168058	0.382279
MSTRG.18704.1	2.80979	1.25715	4.94221	0	1.29158	1.06542	2.53722	1.883	1.84746	1.22241
MSTRG.18704.2	1.40658	1.18312	0.037816	1.56954	0.010926	0.554218	1.19634	0.697566	0.732537	1.38632
MSTRG.18758.1	1.04989	0.435404	0.265594	0.590588	0.138551	0.207592	0.152727	0.159729	0.064353	0.012316
MSTRG.18783.1	0.55924	1.44968	0.56764	1.52223	2.14243	0.968559	0.446615	0.9687	0.191705	0.428106
MSTRG.18784.1	0.667717	1.54027	0.639065	1.40781	2.07645	1.02523	0.284832	0.957966	0.464166	0.682131
MSTRG.18785.14	0	0.914127	0	0	1.17744	1.3795	0.907717	0.680904	0.755443	0.871794
MSTRG.18785.17	1.50313	1.60518	0.637954	1.34092	0.636898	1.30393	1.9885	1.25945	1.19684	1.75064
MSTRG.18785.18	0	0.000884	0	0	1.142	0	0.001316	0	0	0
MSTRG.18790.1	1.01256	1.91637	1.45052	1.46671	1.59263	0.972486	0.306517	1.88275	0.548317	0.883096
MSTRG.18792.10	0.03671	0.417229	0.725439	0.203122	0	0.638445	0	0	0	0.067947
MSTRG.18793.1	0.242115	0.117081	0.163788	0.141948	0.318255	0.219937	0.161265	0.082923	0.643272	0.269951
MSTRG.18794.1	1.67251	1.29766	1.00575	1.55506	1.41132	0.969653	1.5756	1.65293	1.55743	1.4359
MSTRG.18794.2	0	0.362909	0	0	0	0.573402	0	0.06792	0	0
MSTRG.18798.1	1.4479	1.85185	1.0212	1.27871	1.27886	1.29243	1.26004	1.44337	1.34936	1.28176
MSTRG.188.1	1.61283	0.613337	0.857568	1.07836	0.53181	1.55535	2.18863	1.98687	1.58028	1.37091
MSTRG.18800.1	1.01066	1.18022	0.745138	1.25099	1.05493	0.994523	1.28354	1.57643	1.48382	1.65008
MSTRG.18850.17	0	0	0	0	0	0.574734	0	0	0	0
MSTRG.18864.7	0	0.394487	0.06733	0.072055	0	0	0	0	0.18352	0.222326
MSTRG.18864.8	0.174445	0.399131	0.239833	0.250294	0.617447	0.711042	0.602405	0.790733	0.21202	0.187402
MSTRG.18870.1	1.29509	1.55808	0.950796	1.83779	1.26199	2.24656	2.30285	2.61069	2.29275	1.71869
MSTRG.18872.1	2.47535	1.6125	1.40877	2.29589	1.35964	2.60881	2.90955	2.31191	3.17209	2.65894
MSTRG.18923.1	0.445853	0.471884	0.289686	0.407283	0.592195	1.32314	1.70331	1.24691	1.43479	1.15807
MSTRG.18924.1	0.048479	0.108344	0	0	0.051163	0.175512	0	0	0	0.271051
MSTRG.18964.1	0.467288	0.495237	0.434484	0.577672	0.613306	1.63639	2.40655	1.38669	2.17816	1.44401
MSTRG.18965.1	0.41267	0.766228	0.643119	1.06219	0.772048	1.93034	3.05218	1.62213	3.49316	1.0387
MSTRG.18965.2	0.623645	0.611278	0.358136	0.620127	0.660747	1.71441	2.65092	1.24611	2.34192	1.57157
MSTRG.19.1	0.728435	0.791012	0.478798	0.521076	0.804254	1.47036	1.04165	1.091	1.29588	0.948981
MSTRG.19018.1	2.3464	3.26155	3.23936	3.48435	5.26223	0.808324	0.468269	1.32781	0.549728	2.08265
MSTRG.19039.1	2.68764	2.42619	2.00033	4.05607	2.9642	1.91024	2.6309	1.97391	1.78643	2.05673
MSTRG.19039.15	0.41857	0.029481	0.054283	1.55141	1.52758	2.02101	1.14654	0.753646	1.08621	1.20117
MSTRG.19042.1	2.81519	3.41473	3.01883	3.99809	3.04525	2.03918	2.87164	2.40474	1.83698	1.87582
MSTRG.19062.2	0.175502	0	0	0	0	0	0	0	0	0
MSTRG.19069.1	0.687914	1.34695	0.841212	1.11082	1.30892	0.347259	0.350105	0.376913	0.373548	0.241812
MSTRG.19075.1	0.868286	1.5158	0.952398	1.15571	1.07632	0.494092	0.436743	0.504673	0.379735	0.368457
MSTRG.19079.1	0.604032	1.42606	1.14587	0.877828	0.881825	0.378764	0.410995	0.508538	0.379393	0.31853
MSTRG.1908.1	0	0	0.001608	0	0.0001	0	0	0	0	0
MSTRG.19097.1	0	0	0	0	0	0.076864	0.001118	0	0	0
MSTRG.19103.1	1.30586	1.2766	0.561016	0.602677	0.858782	1.66928	1.35306	1.12694	1.18771	1.56187
MSTRG.1912.1	1.44136	0.920259	0.657682	1.33239	1.03391	0.813007	0.973251	1.29536	0.812132	0.634551
MSTRG.19147.12	1.11072	0.793459	0.712648	0.801117	0.918961	1.04616	0.940509	1.50355	1.15796	1.21613
MSTRG.19150.1	1.39866	0.911777	0.954369	1.3197	1.20178	1.69271	2.05906	1.57193	1.62068	1.14794
MSTRG.19152.2	0	0	0	0	0	0	3.35901	0	0	0.307768
MSTRG.19163.1	1.66105	1.51881	0.76013	1.1105	0.885019	1.19908	0.909632	1.05622	1.90941	0.686377
MSTRG.19165.1	1.06704	1.13137	0.542072	1.01778	1.20371	1.33849	1.37834	0.998792	1.59709	1.07652
MSTRG.19169.1	1.30049	0.956591	0.893762	1.06876	1.40332	1.39407	1.10852	1.22721	0.977997	1.29631
MSTRG.19212.1	1.64617	1.43526	1.20225	1.4811	1.35391	1.5065	1.58797	1.71937	1.85557	1.65263
MSTRG.19219.10	1.43201	1.4442	1.20402	1.43884	1.72985	1.84879	1.69353	1.75664	1.4194	1.82739
MSTRG.19266.1	0	0.199927	0.244553	0	0.130243	0	0	0	0	0.07729
MSTRG.19307.7	0	0	0.058679	0	0	0	0	0	0	0
MSTRG.1932.1	0.618448	0.665307	0.347962	0.286344	0.302952	0.262283	0.372031	0.192405	0.111992	0.119074
MSTRG.1934.1	0.728215	1.33757	0.894568	0.904281	1.02893	0.549445	0.62515	0.623047	0.551701	0.522356
MSTRG.19345.4	0	0	0	0	0	0	0	0	0	0.305711
MSTRG.19345.8	0	0	0	0	0	0	0	0	0	0.014285
MSTRG.19381.43	1.21254	1.23564	0.448353	1.84655	0.457319	1.6226	0.94177	2.09131	2.5528	2.00564
MSTRG.19381.44	0.598666	0	2.31279	0.358921	0	0.764995	0.550865	0.656681	0.480402	0.528781
MSTRG.19381.45	0	0	1.32306	0.545987	1.04433	0	2.51747	1.1006	0.401548	0.890062
MSTRG.19402.1	0.999118	1.04217	0.676735	0.968045	0.993636	1.54513	1.38976	1.34381	1.4966	1.48721
MSTRG.19453.1	1.72792	1.43824	1.39008	1.14454	1.26425	1.76883	1.28364	1.23948	1.30307	1.59969
MSTRG.19457.2	0	0	0	0	0.345779	0	0.05133	0	0.817992	0
MSTRG.19458.1	1.06706	0.715574	0.59084	0.707747	1.06727	1.97236	1.75259	1.80656	1.79579	2.32151
MSTRG.19459.1	0.871426	0.438676	0.499757	0.659678	0.776592	1.35507	1.32867	1.33686	1.661	1.89452
MSTRG.1946.5	1.83561	1.1576	0.98744	1.20968	1.18264	1.67512	2.05604	2.78474	1.81218	1.4226
MSTRG.1946.6	0	0.475506	0	0	0	0	0	0	0	1.82396
MSTRG.1946.7	0.118564	0	0.025655	0	0	0	0.043973	0	0	0
MSTRG.1946.8	0.21856	0.226235	0.11527	0.154468	0.209543	0.134705	0.128272	0.061538	0.241422	0.209023
MSTRG.1947.1	1.15919	1.12974	0.655408	0.694051	0.880522	1.6455	1.8931	1.71141	1.23203	1.65858
MSTRG.1948.1	1.85491	1.36661	0.79645	1.64731	1.05017	1.25455	2.73923	2.17903	1.98843	2.30713
MSTRG.19491.25	0.328728	10.5567	3.28594	2.77733	0.512329	0.29145	0.575154	0	1.17968	0
MSTRG.19491.26	0	0	0	0	0	0	0	0	0	0
MSTRG.19491.27	3.20261	0.996858	0	0	2.01254	0.608167	0	1.71178	0.765918	1.68783
MSTRG.19491.29	0	7.4e-05	0	0	0	2.11017	0	0	0	0
MSTRG.19491.30	0	0	0	0	0	0	0	0	0.877655	0
MSTRG.19495.6	0	0	0	0	0.399775	0	0	0	0	0
MSTRG.19516.1	1.22971	1.07869	1.147	1.37668	1.01943	1.43766	1.69858	1.50366	1.61283	1.73448
MSTRG.19525.1	6.97158	2.98399	6.72106	6.32483	6.52347	5.25563	3.92563	6.05408	4.93877	4.04647
MSTRG.19525.23	6.12254	5.537	5.2301	5.93715	6.00079	5.73593	3.29051	5.5805	4.02304	3.40794
MSTRG.19530.1	0	0	0.024682	0	0	0	0	0	0	0
MSTRG.19533.1	3.06473	3.04394	2.39826	2.21206	3.16406	2.65507	1.83176	2.69745	1.12744	2.45565
MSTRG.19534.1	1.97183	2.02078	1.87222	1.60393	2.02206	2.04025	1.32235	1.96926	0.935877	1.70631
MSTRG.19549.1	0.270384	0.141385	0.04181	0.297636	0.291818	0.979595	1.22631	1.33016	0.634612	1.40705
MSTRG.19586.15	0	0	0	0	0	0.429971	0	0	0	0
MSTRG.19600.1	0.496689	0.095291	0.326119	0.105404	0.034163	1.05501	1.79422	0.782759	1.55118	0.952155
MSTRG.19601.1	0.414445	0.164091	0.096201	0.229564	0.191501	0.940719	1.52004	0.823627	1.90945	1.07299
MSTRG.19602.1	0.197928	0.196072	0.073965	0.104829	0.206058	0.796248	1.36342	0.799609	1.47145	0.965254
MSTRG.19603.1	0.223826	0.330051	0.031491	0.420363	0.357154	2.31741	2.25557	1.27169	2.55731	1.84445
MSTRG.19613.1	1.23087	1.32849	0.99776	1.09364	0.994033	1.66873	1.43451	1.78762	1.37408	1.35516
MSTRG.19615.1	0	0	0	0	0.124652	0	0	0.343616	0	0
MSTRG.19616.1	0.765049	1.03796	0.722772	0.740142	0.746482	1.35072	1.42071	1.41327	1.12147	1.35798
MSTRG.19622.1	0.869963	0.454641	0.397104	0.793709	0.824962	1.5157	1.53035	1.03123	1.61745	1.49908
MSTRG.19625.1	0.748628	0.727769	0.58915	0.87162	0.740882	1.5882	1.80074	1.52642	1.31568	1.73679
MSTRG.19631.1	0.296136	0	0	0	0	0	0	0.086189	0	0.041148
MSTRG.19647.10	0.089804	0.087669	0.276812	0	0.921733	0.399847	0.735421	0.34834	0.356359	0
MSTRG.19651.1	0.472212	0.720748	0.23604	0.377471	0.746205	2.03381	0.85129	0.646685	1.17897	1.41298
MSTRG.19666.10	2.94596	3.72463	3.8474	3.20705	2.5522	2.73186	4.00685	2.37474	2.17898	2.59251
MSTRG.19671.1	0	0	0	0	0.076946	0	0	0	0	0
MSTRG.19672.1	0.003212	0	0.000147	0	0	0	0	0	0	0
MSTRG.19680.1	0.594894	0.590084	0.495501	0.473312	0.613031	1.22022	1.38752	1.05571	1.52314	1.20735
MSTRG.19687.1	0.667779	0.388824	0.574108	0.639508	0.638129	1.47629	1.60002	1.01919	0.806556	1.14073
MSTRG.19711.1	0.027154	0	0.04365	0.000784	0	0.002878	0.023321	0	0.01475	0.044874
MSTRG.19713.2	0.039866	0.007371	0.034639	0.020324	0.045946	0.012797	0.033503	0.108474	0.008658	0.022629
MSTRG.19713.3	0.204782	0	0.009434	0.18057	0	0.040652	0	0	0	0
MSTRG.19741.1	0.604466	0.956759	1.53902	1.05122	1.02819	0.230428	0.085061	0.276591	0.21481	0.106403
MSTRG.19757.1	0.607466	0.837488	0.200427	0.711054	0.564016	2.49087	2.16189	1.32355	2.70526	2.09695
MSTRG.1978.1	1.40062	1.1205	0.830985	1.38714	1.43819	1.31161	1.56478	1.21029	1.18145	1.39412
MSTRG.19780.1	0.718008	0.597956	0.507952	0.611577	0.446499	1.01066	1.41695	1.00079	1.13481	1.13652
MSTRG.19827.1	3.19376	5.55098	2.96908	6.03557	5.70024	4.07446	2.3012	3.13718	1.80794	2.8705
MSTRG.19836.10	0.101345	0.065775	0.032559	0.053687	0	0.479832	0.426327	1.07533	0.825278	0.04451
MSTRG.19836.16	0	0	0	0	0	0.280037	0	0	0	0
MSTRG.19836.3	0.785663	0.81723	0.285391	0.497501	0.506403	10.0767	7.44634	9.06622	4.60017	7.37518
MSTRG.19836.9	0.512582	0.340885	0.060329	0.309696	0.277705	5.40864	4.25519	4.52385	2.2786	3.41539
MSTRG.19850.1	0	0	0.076019	2.91978	0	2.98069	0	0	0	0.03848
MSTRG.19859.1	1.45552	1.17676	0.8773	1.30875	1.95962	1.914	1.86353	1.9596	1.25502	2.56784
MSTRG.19861.1	0.715594	0.542225	0.596547	0.732993	0.629679	1.76799	2.06297	1.5529	2.11609	1.64807
MSTRG.19862.1	0.566122	0.597451	0.440941	0.484603	0.533254	1.52411	1.9766	1.41648	1.57644	1.39021
MSTRG.19863.1	0.373774	0.317982	0.331852	0.284608	0.487279	0.325439	0.41299	0.590891	1.5431	1.39865
MSTRG.19863.2	0.306143	0	0.045362	0.116875	0	1.07846	1.1086	0.924764	0	0.000735
MSTRG.19870.1	0.89797	0.902185	0.566317	1.25079	1.39202	1.46064	0.685748	1.40484	0.705847	1.89089
MSTRG.19871.1	0.505486	0.964318	1.06292	2.26111	1.35494	0.303285	0.041594	0.294875	0.117593	0.148387
MSTRG.19872.1	0.80408	1.65728	1.25528	2.88426	2.16822	0.462093	0.077733	0.348998	0.16658	0.23093
MSTRG.1991.2	0.705095	0	0.818361	0	1.13482	0.185157	0	0.132367	0	1.24362
MSTRG.19926.1	0.796506	1.10676	0.664324	1.26841	1.03114	1.21646	1.8382	1.24094	0.769592	1.37648
MSTRG.19926.2	0	0	0	0	0	0	0	0	0.877393	0
MSTRG.19931.1	1.01727	0.555363	0.803203	0.990014	0.87297	1.47986	1.7214	1.41228	1.735	1.3016
MSTRG.19932.1	0.703565	0.555135	0.566236	0.725125	0.592389	1.23403	1.79865	1.67051	2.09417	1.93945
MSTRG.19951.4	0.021368	0.009121	0.006453	0.01254	0.008798	0.008491	0.005496	0.015507	0.038909	0.004795
MSTRG.19955.1	1.36947	0.905823	1.02389	1.34045	1.04254	0.804501	1.18313	1.65836	0.653184	1.07878
MSTRG.19960.1	0.816034	1.13077	1.02836	1.1848	1.11355	1.18101	0.674645	1.49176	1.45772	0.920415
MSTRG.19964.1	0	0	0	0	0	0.543612	0.360697	0.119555	0.536589	0.240439
MSTRG.19968.1	1.21498	1.16625	0.943989	1.64398	1.73509	1.364	1.59936	1.9644	1.46502	1.65825
MSTRG.19969.2	1.46862	1.8528	0.994343	1.66216	1.92691	1.71419	1.72797	0	1.61567	1.44726
MSTRG.19972.1	0.446155	0.126342	0.47442	0.467613	0.401187	1.47068	1.60078	0.965366	2.15885	1.21761
MSTRG.19973.1	0.574755	0.669652	0.263282	0.614528	0.352878	0.738631	1.83852	1.30899	1.56157	0.928332
MSTRG.19988.1	1.43548	1.35283	1.83524	1.89632	1.46855	1.87466	1.22487	1.85055	1.28016	1.8546
MSTRG.20029.3	0.979599	0.73497	1.26828	0.522161	0.528583	0.173339	0.088684	0.226789	0.107936	0
MSTRG.20041.1	0.840587	0.947411	1.14973	1.47066	0.869979	1.23283	0.921899	1.05854	1.25485	1.72757
MSTRG.20050.1	2.96027	0.334565	3.70996	2.3426	1.73199	0.961025	1.10279	1.56077	1.69848	0.624264
MSTRG.20066.1	1.38173	1.07321	0.832221	1.32843	1.39358	1.12829	1.03459	1.68715	0.882226	1.08398
MSTRG.20078.1	1.16558	1.03217	0.639579	0.845813	1.85485	0.409574	0	0.188086	0.164867	0.491991
MSTRG.20087.1	1.37118	1.77001	0.997123	2.0278	1.58341	1.1877	1.70901	1.37161	1.78535	1.61338
MSTRG.20098.4	1.14917	0.76667	0.633027	0.973776	1.17611	1.09401	1.66845	1.22341	0.855084	1.27054
MSTRG.20099.1	0.700301	1.02958	0.631175	1.0344	0.796541	0.474447	1.52099	1.13178	0.709211	0.796313
MSTRG.2010.17	1.29027	0.699426	0.295131	0.641527	0	0	0.278758	0	0	0.430876
MSTRG.2011.1	2.08318	1.35483	1.43952	1.62844	2.04899	1.78633	1.75559	1.82333	1.61243	1.41741
MSTRG.2013.1	1.78597	0.69576	0.286814	0.825054	1.00339	1.08967	1.47979	1.06011	0.97222	1.1463
MSTRG.20151.1	48.9855	12.9498	26.7969	9.56192	12.9488	0.038427	32.629	2.6156	24.5656	20.3931
MSTRG.20194.1	1.27102	1.47055	1.0872	1.45126	1.36571	1.61725	2.30156	2.12734	1.98902	2.36395
MSTRG.20229.1	0	0	0	0.251417	0	0.43372	0	0	0.953076	1.60272
MSTRG.2023.1	1.52168	1.37688	1.21957	0.878159	1.0416	1.29098	0.903701	0.991875	0.946364	0.815705
MSTRG.20241.17	0	0	0.000469	0	0	0.01304	0.00776	0.000251	0.029267	0.002344
MSTRG.20244.1	0	0.817783	0.92799	0.442303	0	1.07825	2.50149	0.596063	0	1.07891
MSTRG.203.1	0.146299	0.260459	0.097023	0.575157	0.327754	0.199028	0	0	0	0
MSTRG.2030.1	0	0	0.131912	0	0	0	0	0	0	0
MSTRG.2031.18	0	0	0	0	0	0	0	0.463991	0	0
MSTRG.20311.1	0.627083	1.46602	0.777422	1.41694	0.372192	1.03829	0.123326	0.549701	0.109675	0.958914
MSTRG.20311.2	4.03939	4.71891	2.45204	6.64658	8.23558	2.42273	2.44084	3.31683	2.43569	1.15901
MSTRG.20311.3	2.64244	0	0	0	0	0.020276	0	0	0	0
MSTRG.20311.4	1.13675	0.801697	1.09719	1.94407	2.19369	0.532489	1.20469	0.758487	0.731785	0.310528
MSTRG.20311.6	0.012745	0.027086	0.129852	0.053214	0.072754	0.145417	0.06464	0.036157	0.010749	0.005311
MSTRG.20311.7	0.114559	1.38716	0.672132	0.267318	1.74154	0.10109	0	0.158409	0	0.168505
MSTRG.20311.8	0	0	1.82265	0	0	0	0	0	0	1.06131
MSTRG.2033.2	0	0	0	0.006085	0.124351	6.3e-05	0.006683	0.455502	0	0
MSTRG.2034.1	1.56472	2.16235	1.26559	1.69495	1.81568	2.88281	2.71668	3.24013	2.8652	2.77732
MSTRG.20380.1	0.94709	0.552789	0.457659	0.802453	1.37516	0.815759	0.671684	1.00801	0.489686	0.493802
MSTRG.20381.1	0.870673	1.20666	0.625924	1.58924	1.23668	1.22375	0.965409	1.4397	0.961593	1.29226
MSTRG.20398.1	0.175408	0.325248	0.164471	0.264119	0.561081	0	0.108372	0.122577	0	0
MSTRG.20427.1	0.690693	1.22966	0.657761	0.942604	1.14185	1.34525	1.4426	1.35369	1.45619	1.46154
MSTRG.20458.1	1.70068	1.94946	1.44631	1.84309	1.66585	1.79852	1.75543	1.69203	1.50417	2.17336
MSTRG.20489.1	0.91809	0.411298	0.541569	0.126833	0.803831	0.317604	0	0.972419	0.16635	0.332219
MSTRG.20489.2	0.003585	0	0.022687	0.02757	0.235761	0	0	0	0	0
MSTRG.2050.1	1.94682	1.34857	2.36445	2.48659	1.78186	1.57456	1.47462	2.38094	1.50689	1.4574
MSTRG.20506.1	0.325728	1.18579	0.064739	0.664869	0.958688	0.491428	0.137293	1.90606	0.430175	0.871494
MSTRG.20512.1	1.05767	0.966692	1.15478	1.77804	1.98438	0.610817	0.475895	1.07103	0.626853	1.01511
MSTRG.20513.1	1.53921	1.51055	1.45581	2.37093	2.52336	0.867849	0.56417	1.34448	0.652521	1.49622
MSTRG.2055.2	0	0	1.1984	1.00093	0.707897	1.00425	1.33544	1.21189	1.3063	1.58128
MSTRG.20560.1	1.73918	0.613271	1.53548	0.824365	0.485474	0.576765	0.725206	0.384067	0.592896	1.26676
MSTRG.20589.18	0.792727	0.624423	0.67617	0.82005	0.699417	0.420111	1.51377	0.221497	1.23391	1.36983
MSTRG.20589.19	0	0	0	0	0	1.10545	0	1.20069	0	0
MSTRG.20593.1	1.38242	1.22069	0.895582	1.32195	1.17521	1.57691	2.58869	1.89119	2.20604	2.33225
MSTRG.20635.1	1.8122	1.6426	1.06467	1.62152	1.32283	1.42408	1.60103	1.61704	2.07211	1.67017
MSTRG.20648.1	21.4302	27.5528	27.7571	28.6749	25.829	17.9587	16.0911	17.2843	15.6993	18.9289
MSTRG.20701.1	1.20076	1.69671	0.929235	1.85081	1.50539	0.501262	0.224494	0.65675	0.241508	0.351452
MSTRG.20717.1	0.973483	1.35474	1.62676	0.848486	0.291956	0.474372	0.190702	0.254625	0.235696	0
MSTRG.2076.1	2.03708	2.21016	1.70159	2.05306	1.95033	1.05146	2.03758	1.52595	2.13248	1.35275
MSTRG.20768.1	0.611379	0.746834	0.570004	0.659181	0.581039	1.00799	1.51436	1.05419	1.21085	1.01447
MSTRG.20769.1	1.21622	0.991204	0.874675	1.07209	1.18872	1.49469	2.41553	1.84132	1.90205	1.67751
MSTRG.2077.1	1.09402	1.51092	1.39392	1.10897	1.39234	1.67446	0.899254	1.76551	1.49091	1.3353
MSTRG.20800.1	0.197083	0	0.035004	0.179853	0	0	0	0	0	0
MSTRG.20812.1	1.64613	2.0386	1.5564	1.95596	1.9204	1.67584	1.78989	2.56417	1.34073	2.35804
MSTRG.20812.2	0	0	0	0	0	0	0	0	0.367017	0
MSTRG.20812.3	0.063084	0.315871	0	0.283275	0.139739	0.010655	0.121409	0.227311	0.00179	0.423257
MSTRG.20812.4	0.174821	0	0	0.236902	0.293644	0.13577	0.070435	0.285427	0.175226	0.080607
MSTRG.20835.1	2.43973	0	0	0	0.315707	0	0	0	0	0
MSTRG.20835.2	0.507278	0.985938	1.50709	0.800882	0.665739	0.125109	0.101322	0.205297	0.139556	0.159162
MSTRG.20848.1	0.75922	0.710693	0.486328	1.32883	0.798543	0.899346	1.27851	1.31056	1.34452	1.00493
MSTRG.20851.1	1.46323	1.21384	0.828931	1.31764	1.55476	2.47045	1.59983	2.30664	1.34687	2.14308
MSTRG.20852.1	1.03744	0.834371	0.693841	0.9807	1.29527	2.33909	1.27487	2.40364	1.06162	1.77662
MSTRG.20856.1	1.8266	2.01461	0.627962	1.07937	2.14647	1.33336	0.333346	1.2163	0.340558	0.82371
MSTRG.20857.1	0.820663	1.32923	1.48769	1.06866	0.956494	0.691676	0.521063	1.18194	0.56225	0.922001
MSTRG.20867.15	1.60131	1.51417	1.33169	1.30022	0.553205	2.01351	1.5822	2.14012	1.56197	2.18267
MSTRG.2087.2	0	0	0	0	0	0.220247	0.196598	0	0	0
MSTRG.20915.1	0.014367	0.022969	0.016891	0.041797	0.000213	0	0	0	0	0
MSTRG.20920.1	1.44051	1.29984	1.98928	1.74181	1.89514	0.69091	0.235384	0.640837	0.338456	0.465361
MSTRG.20954.1	1.09395	0.673454	0.854513	1.09111	1.17366	1.81284	1.51572	1.99419	1.71331	1.59791
MSTRG.20955.1	0	0.801908	0	1.21063	1.23651	2.0475	0.634727	2.19774	0	1.71987
MSTRG.20955.2	1.20802	0	0.869872	0	0	0	1.40327	0	1.98213	0
MSTRG.21006.1	3.42984	3.73613	4.23199	4.49204	5.7156	1.90419	1.00637	1.82444	0.993703	1.92196
MSTRG.21040.1	0	0	0	0	0.063145	0.128766	0.384478	0.034637	0.398946	0
MSTRG.21041.1	1.6982	0.785973	0.419916	0.463637	0.624658	0.346747	1.4628	0.111127	1.48187	1.81406
MSTRG.21069.1	0.508036	0.619778	0.533498	0.670054	0.753168	1.10008	0.904619	1.33409	0.908566	1.42132
MSTRG.21076.1	1.55888	1.73473	1.26997	1.43979	1.75323	2.19965	2.16217	2.54067	2.03043	2.32139
MSTRG.21076.3	0	0	0	0.200498	0	0	0	0.352131	0	0.246687
MSTRG.21089.1	2.39347	2.00716	1.78017	1.65121	2.67837	1.33046	0.673348	1.27255	0.358286	1.11404
MSTRG.21092.13	1.04097	0.979006	0.685019	1.2235	1.28519	1.05948	0.806556	1.42293	0.829904	0.866522
MSTRG.21093.1	1.60652	1.3982	1.09886	1.53342	2.07738	1.45139	1.05633	1.65319	1.29341	1.38148
MSTRG.21094.1	1.45729	1.18796	0.757232	1.41984	1.28953	1.36002	0.982312	1.40026	1.06155	1.14638
MSTRG.21100.1	0.794109	1.64998	0.886572	1.38213	0.654003	0.707316	1.42965	0.752132	1.15729	0.667732
MSTRG.21110.1	1.03193	1.07411	0.588591	1.12038	1.51764	2.19169	2.24728	1.5655	1.60642	1.19666
MSTRG.21124.1	0	0.005271	0	0	0	0	0	0	0	0
MSTRG.21146.12	0	0	0.250168	0	0	0	0	0	0	0
MSTRG.21146.14	0	0	0	0	0	0	0.544632	0	0	0
MSTRG.21146.15	0.050652	0	0	0	0	0	0	0	0	0
MSTRG.2115.1	1.03149	1.01112	0.794195	0.978193	0.880353	1.5263	1.85016	1.28372	1.60104	1.44481
MSTRG.21152.1	0.546448	0.398248	0.95746	0.352175	1.99393	0	0.708337	0.356527	0.255097	0.341318
MSTRG.21156.1	0	0.00046	0.000745	0.000731	0.002986	0.006461	0.007109	0.04182	0.014447	0.03966
MSTRG.21157.1	0.028672	0.123991	0.14031	0.333801	0.08632	0.178249	0.149785	0.048155	0.089831	0.193958
MSTRG.21160.1	0.919309	1.5913	0.88978	1.06555	0.862922	1.29665	1.7223	1.37432	1.53608	0.985474
MSTRG.21163.11	0	0	0	0	0	0	0	0	0.628669	0
MSTRG.21169.11	0.357545	0.320303	0.159143	0.334686	0.453323	0.877217	0.339557	0.698671	0.619796	0.940813
MSTRG.21173.1	0.953421	0.507767	0.384775	0.525253	0.540535	1.20316	2.04401	1.17975	1.42034	1.57854
MSTRG.21174.1	0.908533	0.992665	0.767586	1.0159	0.945684	2.67494	2.87632	2.55771	2.37453	2.53819
MSTRG.21185.4	0.048943	0.094868	0	0.047939	0	0.135646	0.146969	0.102342	0.088737	0.254399
MSTRG.21186.1	0.074087	0.131397	0.130462	0.065017	0.080712	0.272857	0.4647	0.109596	0.547438	0.272293
MSTRG.21204.3	0.034745	0.033079	0.101574	0.006502	0.009867	1.01187	1.04141	0.165459	0.556662	0.039809
MSTRG.21204.5	1.93495	0	0.309418	1.84734	0.643727	7.78765	7.01139	18.8833	4.05848	13.3295
MSTRG.21249.1	0.104024	0.71645	0.385622	0.474631	0.345947	2.54983	1.5261	1.44206	1.80178	1.04076
MSTRG.21249.2	0.328751	0.433649	0.378116	0.126426	0.184216	1.5298	2.07833	1.31875	1.30667	1.45005
MSTRG.21251.1	2.82887	1.99256	1.88497	1.74926	3.17085	1.36736	0.192971	2.11473	0.655719	1.42587
MSTRG.21252.1	0.298596	0	0	0.023228	0.054521	1.33047	0.044681	0.038416	0.904539	0.478672
MSTRG.21289.1	0.542982	0.918364	1.22392	1.02399	1.00475	1.33124	2.17863	0.862825	1.97963	1.09977
MSTRG.21338.15	1.84959	1.72398	1.77754	1.85368	2.13647	2.20861	2.5798	2.44661	2.20683	0
MSTRG.21354.1	0.325838	0.217068	0.126558	0.199006	0.336315	2.13121	2.29343	1.31358	2.1258	1.42085
MSTRG.21370.1	0.481765	0.519931	0.154204	0.630864	1.2864	1.07269	1.24438	0.837215	1.4232	0.905979
MSTRG.2139.1	1.10499	0.525279	0.55435	0.671987	1.535	1.02477	0.556213	1.07912	0.626548	0.728218
MSTRG.21391.10	0.554683	0.42862	0.519304	0.581045	0.423594	1.02034	1.62123	1.16182	1.27879	1.40199
MSTRG.21391.11	0.963861	0.516163	0.725788	0.536817	1.37517	1.74976	2.57946	1.28966	1.16309	0.794839
MSTRG.21398.15	1.01231	1.11641	0.891286	0.946462	2.07878	1.94727	1.70163	1.77892	1.76599	1.89289
MSTRG.21398.17	0	0.115493	0	0	0	0	0	0	0	0
MSTRG.21400.1	0.948318	1.4842	1.19043	1.48541	1.98198	2.35792	1.6209	3.06748	1.76301	2.02431
MSTRG.21401.1	0.754996	1.41608	1.0271	1.24896	1.85347	2.18409	1.54937	2.47011	1.49612	1.61177
MSTRG.2142.23	2.51675	2.05939	2.82549	2.5857	3.36187	1.89722	2.15832	2.26501	1.91155	1.59858
MSTRG.2143.1	0	0	0	0	0.13253	0	0	0	0	0
MSTRG.2146.1	0.221327	0.190447	0.467777	0.09635	0.177416	0.026484	0.022774	0.123555	0.21587	0.187414
MSTRG.21467.1	0.913555	0.836248	0.697438	0.956084	0.855127	2.42356	3.20472	2.48357	2.41721	2.68274
MSTRG.21468.1	0.639285	0.709392	0.550856	0.610039	0.662741	0.914507	2.1684	1.5506	1.75453	1.75724
MSTRG.21468.2	0	0	0	0	0	0.743254	0.017715	0	0	0.016963
MSTRG.2148.1	1.49585	0.993803	0.723636	1.3779	1.5166	0.639618	0.495665	1.02216	0.6572	0.847566
MSTRG.2150.1	1.72853	1.68136	1.62129	2.00269	2.78537	0.977308	0.951339	1.54517	0.700226	1.03161
MSTRG.2152.1	1.93835	1.51403	2.53871	2.22799	2.51313	1.57991	2.00252	2.2549	1.7906	1.23078
MSTRG.2153.1	1.61347	1.24586	1.02583	1.44184	1.44952	1.80671	1.90746	1.79482	1.79169	1.82298
MSTRG.21569.1	0.007294	0.005431	0.002214	0.009737	0.003739	0.002471	0	0.099349	0	0.028362
MSTRG.21598.2	0.239009	0.226901	0.158884	0.27805	0.420732	0.103953	0.171464	0.104173	0.40714	0.23216
MSTRG.21675.1	1.0191	1.07745	0.823836	0.937164	1.06137	1.22625	1.2168	1.33915	1.34577	1.43591
MSTRG.21676.1	1.41853	1.57931	1.30786	1.14277	1.33327	1.45539	1.70245	1.9539	1.93594	1.99245
MSTRG.21679.1	1.08624	1.20777	0.818651	1.36711	1.36619	1.03377	1.50392	1.01633	1.15698	1.27857
MSTRG.2170.1	1.61244	0.058544	0.123516	0.04951	0.937433	2.38437	4.49582	2.46552	2.5804	2.55628
MSTRG.21717.1	1.97762	1.73925	1.21391	1.73559	1.8481	1.51265	1.71969	1.98784	1.72037	1.74619
MSTRG.21728.1	1.33854	0.942216	0	0.142459	0	0	1.48773	0.439657	0	0.275847
MSTRG.21771.1	0	0	0	0	0	0	0.150329	0	0	0
MSTRG.21816.3	1.54847	1.94483	1.46793	1.5981	1.59434	1.21888	1.60606	1.91081	1.40226	1.88611
MSTRG.21831.12	0.106545	0.133489	0.094903	0.042459	0.112835	0.16461	0	0.116664	0.166287	0.178301
MSTRG.21831.13	0	0	0.002669	0	0.019701	0	0	0.014636	0	0
MSTRG.21831.14	0.030247	0.135887	0.128927	0.023919	0	0	0	0.332941	0	0
MSTRG.21831.15	0.157377	0.032033	0	0	0	0	0	0	0	0
MSTRG.21831.16	0	0	0	0.030541	0.057678	0	0	0	0	0
MSTRG.21831.17	1.47833	1.51096	1.36733	1.42395	2.18635	2.156	1.17696	2.80027	1.25853	2.0594
MSTRG.21832.1	0.043826	0	0	0	0	0.054667	0.227748	0.032254	0.219139	0.195687
MSTRG.21839.1	0.397232	0.514803	0.376451	0.485713	0.720685	0.65466	0.64389	1.5847	0.481609	0.80397
MSTRG.21842.12	1.28445	0.752653	0.909182	0.877631	1.37268	0.999159	1.11962	1.56838	0.480251	0.882433
MSTRG.21842.16	2.02143	0.213631	0.100534	1.70599	2.12769	0.925055	1.73454	1.14409	1.18802	0.314502
MSTRG.21842.19	1.51417	0.909747	1.62655	1.30452	1.19819	0	0	1.81656	0	1.36542
MSTRG.21842.20	0	0	0	0	0.534093	0	1.4939	0	0.61802	0
MSTRG.21842.21	0.047163	0.292714	0	0	0	0	0.049577	0.000272	0	0
MSTRG.21842.22	0.459375	0.393242	0.390735	1.19594	0.727377	0.856963	1.16609	0.580003	0.417619	0.683329
MSTRG.21842.28	0.303511	0	0	0.134604	0.188747	0.063277	0.210191	0.367364	0	0.035458
MSTRG.21842.29	0	0	0	0	0.165791	0	0	0	0	0.028865
MSTRG.21842.31	0	0.012866	0	0.051414	0.029778	0.100066	0.077053	0	0.047954	0
MSTRG.21842.34	0	0	0.158513	0.253338	0.88177	0.21005	0.521284	0	0.364003	0
MSTRG.21842.42	1.8e-05	1.02649	1.4e-05	1e-05	0	6e-06	2e-05	0.09375	5e-06	6e-06
MSTRG.21843.1	1.00113	0.760987	0.654272	0.811649	1.35601	1.30148	0.838519	0.980114	0.481924	1.09458
MSTRG.21844.1	1.5747	1.15833	0.993698	0.902932	1.67837	1.44266	1.20652	1.6411	0.820793	1.41369
MSTRG.21845.1	1.19818	1.18184	0.990364	0.840979	1.70962	1.43914	1.00724	1.42773	0.950914	1.17972
MSTRG.2185.2	0.034279	0.099272	0.082121	0.149698	0.243166	0.07366	0.067139	0.069574	0.048749	0.030628
MSTRG.21855.1	0.266933	0.095811	0.125358	0.199666	0.15821	0.495381	0.041437	0.100349	0.402869	0.37906
MSTRG.21856.1	0	0	0	0	0	0	17.3921	3.55774	0	0
MSTRG.21856.10	10.1253	0	0	0	0	0	0	0	0	0
MSTRG.21856.9	2.27133	0	0	0	0	0	0	0	0	0
MSTRG.21864.1	1.01461	0.084985	0.464809	0.722244	0.349827	0	1.38877	0.163976	0	0
MSTRG.21868.16	0	0	0	0	0	0	1.19004	0	0	0
MSTRG.21869.1	0	0	0	0.221249	0	0	0	0	0.076284	0.236567
MSTRG.21870.1	0.788065	0.000446	0.66237	0.686462	0.0262	0.201802	0.035048	0.38847	0.430769	0.494126
MSTRG.21870.2	1.28894	1.48725	0.744264	1.50579	1.66973	1.38044	1.95127	1.3346	1.64695	1.1654
MSTRG.21878.1	1.27424	1.00675	1.08994	1.11471	0.967238	1.5754	2.88718	1.79667	3.14922	1.93469
MSTRG.21880.1	0.809862	0.64607	0.745023	0.69353	0.83988	1.47845	2.09309	1.34285	2.6798	1.72326
MSTRG.21883.1	0.951519	0.623369	0.887309	0.702572	0.377086	1.25159	0.718666	1.87296	1.36811	2.08433
MSTRG.21884.1	0.113146	0.08316	0.135334	0	0.07982	0.09134	0	0.306287	0	0
MSTRG.21885.1	1.13848	1.08539	0.794668	1.47298	1.38062	1.9939	1.70047	1.95175	1.37507	1.99126
MSTRG.21887.1	1.19667	0.895039	0.799925	1.10461	1.23464	1.6127	1.37457	1.63102	1.33516	1.47028
MSTRG.21888.2	0.93179	0.465394	0	0.635051	0.734585	1.45148	0	1.34175	0	1.23643
MSTRG.21888.5	0.041319	0	0	0	0.072344	0.08214	0.191023	0	0.080779	0
MSTRG.21889.1	1.3458	1.11298	0.962719	1.29732	1.52264	2.35619	2.08037	2.07841	2.06433	2.07367
MSTRG.21889.2	0	0	0.112679	0.081363	0.273958	0.29776	0.171439	0.401874	0	0
MSTRG.21891.1	0	0	0	0	0	0.212403	0.028804	0.089697	0	0.02459
MSTRG.21913.12	0	0	0	0	0	0	1.37191	0	0	0
MSTRG.21913.13	0	0.407957	0	0	0	0	0	0	0	0
MSTRG.21916.1	1.04264	0.883787	0.531129	0.739077	0.79155	1.51651	1.57795	1.63165	1.47294	1.80665
MSTRG.21958.5	2.16559	2.07412	1.55659	2.7386	2.64236	2.79078	3.43351	2.21766	3.0202	2.2237
MSTRG.21987.1	0.650979	0.684098	0.634186	0.945573	1.62885	1.91828	1.40236	1.17669	1.64823	1.61518
MSTRG.22.1	0.520747	1.82162	1.0558	0.782319	0.331499	0.083507	0.483593	0.799063	0.603178	0.279691
MSTRG.22035.1	1.55467	1.18815	0.966954	1.5014	1.48498	1.32834	1.64323	1.72333	1.28204	1.50274
MSTRG.22036.1	0.14108	0.094247	0.142189	0.275172	0.111155	0	0.001006	0	0	0
MSTRG.22038.1	0	0.581765	1.03655	0	0	1.78234	0	0	0	1.49995
MSTRG.22038.2	1.76029	1.26166	0.67003	1.622	1.63154	0.2404	2.18436	1.96747	2.1184	0.936404
MSTRG.22042.1	1.05217	0.195389	0.187569	0.261436	0.044884	0.443333	2.13779	0.837155	0.055684	0.324901
MSTRG.22042.2	0	0	0	0	0	0	0	0.706089	0	0
MSTRG.22042.3	0	0.521933	0.167055	0.520498	0	0.193782	0	0	0.030209	0.235835
MSTRG.22042.4	0	0	0.137806	0	0.42521	0.450125	0	0	0	0.337464
MSTRG.22042.5	0	0	0	0	0.611538	0	0	0	0.315425	0
MSTRG.22042.6	1.41803	0	0	0	0.348646	0	0	0	0.829786	0
MSTRG.22042.7	0	1.45285	0.810373	1.0886	0.980868	1.08562	1.31217	1.41542	2.55916	0.932637
MSTRG.22059.1	2.07797	1.81606	1.41332	2.08132	2.36198	3.67006	4.90603	4.32587	3.81647	4.06479
MSTRG.22067.41	0	0	0	0	0	2.61819	0	0	0	0
MSTRG.22067.43	6.2144	0	0	0	0	0.000325	1.42155	0	0	0
MSTRG.22067.45	0	0	0	0	0	0	3.55258	0	0	0
MSTRG.22067.46	2.59039	6.8224	0	6.76018	0	0	4.73805	0	0	4.98625
MSTRG.22067.55	1.0691	0.945156	2.55448	0	0	1.06973	0	1.29911	0.903799	0
MSTRG.22067.56	9.32182	8.87261	4.78447	9.64819	13.238	10.257	12.5004	10.9829	8.48536	9.49749
MSTRG.22067.57	0.013903	0	0.022355	0.096592	0.403734	0	0.003179	9.4e-05	0.051212	0.018635
MSTRG.22067.58	2.14376	4.39028	0.285563	2.28627	1.07598	0.379621	4.91854	2.00504	1.3604	0.704074
MSTRG.22067.59	0	0.575669	0	0	1.3219	0	0	4.73379	0	0
MSTRG.22067.60	0.386821	0	0	0.282314	12.3676	0	0	4.677	0	0
MSTRG.22067.61	0.269197	1.81451	0	0.12712	1.30227	4.89811	1.82846	3.96095	3.55447	0
MSTRG.22067.62	0	0.655254	0	0.061528	0	0	0	0	0	0
MSTRG.22067.63	0.387857	0	0	0.262044	1.14251	0	0	0.803857	0	0
MSTRG.22067.65	4.51415	2.73088	0.19725	0.286857	2.26241	0	1.91099	1.78778	0.624316	1.2719
MSTRG.22067.67	4.3903	5.13968	1.37872	2.61289	3.02233	2.50557	2.41919	3.0674	2.28196	2.53742
MSTRG.22067.68	0.883317	2.86147	0.302965	0.561655	1.05385	0.857626	3.10887	1.12823	0.499581	0.641978
MSTRG.22067.69	6.60344	10.7984	4.37079	5.57151	5.05569	6.87053	4.28963	7.19387	3.13367	1.80791
MSTRG.22067.80	0.231594	1.87866	0	0.594414	8.1e-05	0	0.360942	4.9e-05	0.850956	1.74523
MSTRG.22067.81	0	4e-06	0	0	0	0	0	0	0	6.00279
MSTRG.22069.1	0.010442	0.061346	1.38946	2.06004	3.51965	0.037654	3.25821	3.60282	2.58508	0.963905
MSTRG.22069.2	2.7748	2.11434	0	1.03448	1.15991	2.43938	0	0	0.641646	1.63238
MSTRG.22069.3	0.422479	0	0	0	0	0	0	0	0	0
MSTRG.22069.4	0	0	0	0	0	1.5677	0	0	0	0.466051
MSTRG.22071.1	11.7368	12.4659	6.2279	11.5804	15.0953	11.6004	14.9845	14.5156	9.71506	10.7394
MSTRG.22075.9	0	0	0	0	0.220627	0	0	0	0	0
MSTRG.22082.1	1.47084	1.32929	1.17328	1.28311	1.28709	1.36836	1.30098	1.18436	1.28653	1.3256
MSTRG.22091.1	0.079795	0.17505	0.186375	0	0.251846	0.030037	0.07004	0	0.682664	0.152947
MSTRG.22108.1	0	0	0	0.137597	0	0	0	0	0	0
MSTRG.22141.1	2.42197	1.31861	2.24193	1.46714	0.848598	2.40622	1.75079	2.3956	2.49988	2.67837
MSTRG.22146.1	0.442846	0.371056	0.606237	0.255602	0.829448	0.930954	0.640272	0.482781	0.847323	0.634553
MSTRG.22146.2	0	0	0	0.328267	0	0	0	0	0	0
MSTRG.22146.3	0	0	0	0	0.191205	0	0	0	0.154216	0
MSTRG.22146.4	0	0	0.189177	0	0.14844	0	0	0	0	0
MSTRG.22146.5	0	0	0	0	0	0	0.416539	0	0	0
MSTRG.22170.2	0.152269	0.421776	0.162721	0.100596	0.141614	0.214161	0.41197	0	0	0
MSTRG.22181.1	0.7336	0.596187	0.75947	0.831859	0.731796	1.52564	1.51679	1.49834	1.3228	1.66531
MSTRG.22189.1	6.71704	4.50843	4.44697	4.93241	2.91832	1.72932	0.754527	1.57691	1.11462	1.1306
MSTRG.22206.1	0.513241	0.313057	0.358141	0.368183	1.37157	0.51946	0.187065	0.782492	0.25945	0.710603
MSTRG.22225.1	0.632687	0.819875	0.564719	0.638303	0.686449	0.146942	0.286819	0.210963	0.273287	0.091355
MSTRG.2224.12	1.70447	1.73537	1.10707	1.79543	1.64205	1.74638	2.37868	2.21913	2.26037	2.27314
MSTRG.22254.1	0.085057	0.019734	0.091803	0	0.039221	1.69874	1.62676	1.62896	1.75355	1.29847
MSTRG.22255.1	0.073415	0.036406	0.142519	0.024229	0.083502	1.29655	1.79173	1.52876	1.83773	1.03365
MSTRG.22257.1	0.063128	0.137291	0.010633	0.014652	0.082931	1.16657	1.11129	1.10624	1.92206	1.06543
MSTRG.2226.1	0.210038	0.057498	0.16053	0.098182	0.065417	0.496408	0.467804	0.215242	0.435185	0.486106
MSTRG.22263.1	0.531591	0.578547	0.942389	0.563055	0.81259	0.497895	0.195495	0.697048	0.204519	0.473751
MSTRG.2227.1	0.726545	0.770316	0.32535	1.02047	0.99493	0.701138	1.13442	1.10935	1.09094	1.5603
MSTRG.22283.1	0.028235	0	0.042259	0.035311	0	0.829506	1.85533	0.5816	0.704503	0.62081
MSTRG.22288.1	0	0	0	0	0	0	0.364459	0.10166	0	0.35192
MSTRG.22291.1	0	0	0	0	0	0.275505	0.024877	0	0	0
MSTRG.22297.1	0	0.048209	0.368704	0.12485	0.211639	0.499173	1.05797	0.964826	1.51363	1.27528
MSTRG.22302.1	0.003137	1.34964	0	0.988542	0.930098	0.00735	0	0.000884	1.23577	1.47486
MSTRG.22302.2	5.9092	0	2.50795	0	0	1.63219	2.09149	3.05672	0	0.167311
MSTRG.22305.1	0.786131	0.732619	0.625047	0.824207	0.865181	2.99576	3.23378	2.53871	2.67276	3.2279
MSTRG.22307.3	0	0	0	0	0	1.33782	0.769549	0	0	0
MSTRG.22307.4	0	0	0	0	0	0	0	0	0	1.01439
MSTRG.22307.5	0	0	0	0	0	0	0.047063	0.100231	0	0.503289
MSTRG.22308.2	0	0	0.076994	0	0	0.074566	0	0	0.15839	0.079191
MSTRG.22320.13	0	0	0	0	0	0	0	1.11511	0	0
MSTRG.22321.1	0.730672	0.874977	0.55527	0.999113	1.06027	1.64548	1.27768	1.66443	1.15852	2.07765
MSTRG.22323.1	0.797613	0.668853	0.159419	0.706447	0.890665	1.04424	1.15274	1.70939	0.907221	1.43103
MSTRG.22338.1	0.451285	0.593492	0.536801	0.349609	0.306923	1.32947	1.12447	0.690976	1.55937	0.843088
MSTRG.22341.28	0.647427	0.829441	1.03427	1.04091	0.89333	1.28067	2.02727	1.85543	1.44147	1.39022
MSTRG.22360.15	0.272862	0	0.334197	0.275185	0	0.932578	0.671344	1.37064	0.657794	1.02458
MSTRG.22360.16	0	0.547452	0.017561	0.140793	0.514279	0.371517	0.926375	0.13913	0.17734	0
MSTRG.22362.1	1.04993	1.38833	0.484139	0.891465	0.313803	2.09174	2.58013	2.91924	1.4629	1.99865
MSTRG.22378.1	4.37263	4.30476	3.0303	3.38068	2.85151	2.90518	3.26883	2.9597	3.53245	3.17997
MSTRG.22379.1	2.60315	0	1.9103	1.74528	1.89475	2.09207	2.01098	1.77687	2.30625	2.08499
MSTRG.22380.1	3.54704	3.54064	2.19798	2.57705	2.23134	2.46509	2.4646	2.55869	2.69876	2.16084
MSTRG.22381.1	1.67306	1.77899	1.15209	1.07895	1.25307	1.46092	1.42791	1.29165	1.35959	1.45849
MSTRG.22396.6	0	0	0	0	0	0	0	0.326451	0	0
MSTRG.22408.1	0.732352	0.631408	0.71419	0.887987	0.74397	1.42193	1.21726	1.51211	1.17787	1.64933
MSTRG.22410.1	1.01197	0.9257	0.764721	0.716733	0.789643	1.42843	1.58055	1.6797	1.17274	2.02521
MSTRG.22425.2	0	0	0.356837	0	0	0	0	0	0	0
MSTRG.22429.5	0.035193	0.168418	0.169495	0.043255	0.070631	0.169394	0.146898	0.027196	0.114627	0.258313
MSTRG.22430.1	1.27328	1.1578	1.13441	1.02031	1.34857	1.03557	1.60821	1.61973	0.997181	1.25248
MSTRG.22431.1	0.948902	0.555589	0.8014	0.506988	0.726727	0.776482	1.49098	1.05578	0.916193	1.01513
MSTRG.22440.1	1.29148	1.67592	0.969799	1.19029	1.18178	0.823353	0.888756	0.968192	0.917607	0.835191
MSTRG.22442.1	1.21268	1.51509	1.06032	1.28109	1.3966	0.894948	1.17759	1.20517	0.898904	0.992971
MSTRG.22456.12	1.09085	0.600747	0.598912	0.83979	1.18367	0.681835	1.0848	1.32957	0.90456	0.820747
MSTRG.22457.1	1.4609	1.14359	0.684673	0.764068	1.74896	1.64195	2.04934	1.69093	1.87218	1.40257
MSTRG.22479.1	1.06969	1.19439	1.08354	1.0614	1.88533	2.86591	1.86804	3.29098	1.64606	2.66517
MSTRG.2248.1	1.80308	1.24877	1.67155	1.11143	1.38939	0.324587	0.22716	0.502412	0.549747	0.770342
MSTRG.22529.1	1.40125	0.784249	0.555056	1.19061	0.849655	0.934612	1.80207	1.12608	1.34176	1.26323
MSTRG.22532.1	0	0	0	0	0	0	0.516396	0.397971	1.46685	0.382161
MSTRG.22637.1	0.865654	0.290664	0.491415	0.647852	0.418155	0.604469	1.38119	0.848555	0.612985	0.809135
MSTRG.22640.1	1.2054	1.38844	1.03236	1.05591	1.10438	1.05304	1.79929	1.44428	1.3942	1.37645
MSTRG.22640.2	0	0	0	0.394286	0	0	0.025113	0	0	0
MSTRG.22660.1	0.809362	2.3533	0.681334	1.32574	0.950056	2.28088	1.677	1.51388	3.15118	1.76688
MSTRG.22683.1	0	0	0	0	0.347284	1.63692	1.27093	0.614881	1.34042	0.715949
MSTRG.22747.1	2.9404	0	0	0.32972	0	0	0	0.083204	0	0.027655
MSTRG.22751.1	0.003597	0	0	0	0.068753	0.009009	0.009901	0	0.059226	2.0764
MSTRG.22751.4	3.25744	1.9743	2.3584	2.67294	1.64724	12.522	1.44891	13.3362	7.70293	6.35169
MSTRG.22751.5	0	0	0	0	0	0.050021	0	0	0	0
MSTRG.22751.6	0	0.126964	0	0	0	0.727669	0.333826	0	0	1.67774
MSTRG.22751.7	0	0	1.04873	0	0	0	0	0	0	0
MSTRG.22751.8	14.2148	9.38313	113.669	7.26854	46.4293	21.4086	34.5347	43.0566	24.9136	21.3719
MSTRG.22751.9	0	0	0	0	0	0	0.065231	0	0	0
MSTRG.22762.1	0.728095	1.17434	0.645417	0.803336	0.916536	1.14996	1.50943	1.14596	1.21506	1.31408
MSTRG.22763.1	0.681374	0.575423	0.593302	0.33214	0.992674	0.646575	1.05428	0.805706	1.61811	1.17568
MSTRG.22831.1	0.208337	0.160088	1.04361	0.411445	0.274812	0	0.040748	0.033849	0.441867	0.203213
MSTRG.22855.5	0	0.466784	0	0	0.234258	0	0	0.310952	0	0
MSTRG.22856.2	0.015662	0.013799	0.017626	0.009999	0.012052	0.022653	0.015769	0.017807	0.006888	0.010701
MSTRG.22930.1	1.44408	1.89635	0.746599	1.3891	1.43121	2.33747	2.03352	2.8593	2.08147	2.56862
MSTRG.22933.1	0.869129	0.615917	0.225923	0.374132	0.138699	0.429353	0.445559	0.558923	0.16332	0.478497
MSTRG.22934.1	0.754203	0.488674	0.485325	0.47579	0.470936	1.13594	1.21339	2.30095	1.29874	1.28247
MSTRG.22942.1	0.848559	1.0745	0.803929	0.912157	0.774652	1.21116	1.84524	1.22368	1.18757	1.2877
MSTRG.22945.1	0.902665	1.34435	0.804489	0.98807	0.961756	1.01286	1.36899	0.980887	1.01224	1.19334
MSTRG.22989.5	1.069	0.667305	0.833837	0.372338	1.01225	1.30469	0.934885	0.972285	1.0813	1.5942
MSTRG.23000.1	0	0	0	11.2732	0	0	0	0	0	10.9599
MSTRG.23060.1	1.1345	0.916331	0.902707	0.892525	1.19805	1.2729	1.3723	1.4821	1.33818	1.43584
MSTRG.23061.1	1.70284	1.62609	1.32628	1.80901	1.8274	2.23247	2.48353	1.78112	1.44323	1.48143
MSTRG.23061.2	0	0	0	0	0	0	0	0.488424	0	0
MSTRG.23061.3	1.57391	0	0	0	1.80535	0	0	0	0	1.56768
MSTRG.23062.1	1.40592	1.23766	1.07037	1.29637	1.98279	1.69552	1.04988	1.56329	1.9222	1.42466
MSTRG.23068.1	0	0	0	0.0013	0.004611	0.07613	0.048995	0.172827	0.641952	0.782243
MSTRG.23108.1	1.37301	1.44141	1.50091	1.86476	1.15985	1.27021	1.04578	1.75414	0.90705	1.39099
MSTRG.23113.1	1.51226	1.31814	0.791471	1.36006	0.798591	0.719992	1.10385	0.849774	1.17715	1.13885
MSTRG.23290.1	1.69577	0.36612	1.13954	0.526715	0.584283	0.705694	1.30611	1.10516	1.69343	0.657289
MSTRG.23302.1	0.525931	0.382319	0.531026	0.587902	0.734726	2.17561	1.75242	2.53272	1.5874	2.2763
MSTRG.23304.1	0	0	0	0	0	0	0.215325	0	0	0
MSTRG.23319.1	1.47262	1.86462	3.39276	1.40564	1.53328	1.54625	0.610373	1.56994	0.724358	0.803125
MSTRG.23320.1	4.49553	2.91022	3.50131	4.589	3.02494	2.3445	2.21955	3.90837	2.05059	3.12577
MSTRG.23327.1	0.950886	0.834581	0.661826	1.82613	1.17823	1.79658	2.26551	1.42609	1.80911	2.60142
MSTRG.23331.12	0.678886	0.472012	0.499138	0.56106	0.662051	1.51236	1.53512	1.11624	1.39821	1.17523
MSTRG.23331.13	0	0	0	0	0	0	0	0.024038	0	0
MSTRG.23331.14	0.216905	0.020672	0.018073	0.318358	0.210561	0.011275	0.030381	0.016144	0.064834	0.405619
MSTRG.23344.19	1.9577	1.42721	1.2524	1.13904	1.3843	1.69527	1.67938	1.35221	1.74281	1.33055
MSTRG.23367.8	0.514758	0.082818	0.973639	0	0.000112	0	0	0	0	0.023166
MSTRG.23369.1	0.295199	0.490828	0.069837	0.075236	0.032923	0.030289	0.205999	0.32495	0.513374	0.229212
MSTRG.23391.1	0.035669	0.149251	0	0.199336	0.457918	0.116377	0.030156	0.112988	0.090498	0.116636
MSTRG.23406.1	0	1.11998	1.70448	0.083149	0	0	0	0	0	0
MSTRG.23417.1	0.73481	0.858045	0.653563	1.12577	0.896111	0.529897	0.73152	0.572961	1.52065	0.687031
MSTRG.23426.1	0.052465	0	0	0	0.030066	0.466572	0.365883	0.687076	0	0.406736
MSTRG.2343.1	0	0	0	0	0	0	0.008511	0	0	0.004032
MSTRG.23449.1	0.406565	0.634271	0.722975	0.628027	0.879362	0.160498	0.06902	0.061739	0.079898	0.189513
MSTRG.23451.1	2.17257	1.88946	1.04977	2.04032	1.35509	0	0	3.70766	3.29368	2.8193
MSTRG.23453.1	0.001262	0.015008	0	0	0	0	0	0	0	0
MSTRG.23454.1	0.864477	0	0.609831	0	0	0	1.21962	0	1.45998	1.77096
MSTRG.23455.1	0.949751	0.964816	0.500055	0.538064	1.03372	1.06978	1.43839	1.57918	1.32479	0.792614
MSTRG.23460.1	3.75791	3.17015	2.61504	3.26988	3.30933	3.23636	3.66188	4.00567	3.88978	3.5862
MSTRG.23520.1	0.725456	0.872321	0.725341	1.14288	0.851661	1.38931	1.57598	1.24914	1.37708	1.17075
MSTRG.23522.1	0	0.29681	0	0	0	0	0	0	0	0
MSTRG.23526.1	0.857556	0.726642	0.656167	0.624517	0.71673	1.92038	2.83071	2.11145	2.59658	2.37858
MSTRG.2354.1	0.670106	0.590478	0.627592	0.623401	0.619241	1.90255	2.78584	1.67501	2.28255	2.0198
MSTRG.23584.1	0.334353	0	0.290495	0.159932	0	0	2.4427	1.45214	3.13281	1.97773
MSTRG.23595.1	0.568733	0.46317	0.647278	0.787678	0.663061	0.271763	0.093456	0.289555	0.222575	0.420522
MSTRG.23604.1	0	0	0	0.017178	0	0	0	0	0	0
MSTRG.23605.1	0	0	0	0	0.017829	0.908116	0.508552	0.98912	0.578391	0.759485
MSTRG.23628.2	0.696217	0.810603	0.772826	0.428327	0	0.558489	0.437438	0	0.398942	0.352977
MSTRG.23636.1	1.70288	1.26666	1.02832	1.23857	0.874715	0.548881	0.235067	0.319874	0.239303	0.437117
MSTRG.23653.16	0	0	0	0.517011	0.989944	0.507284	0.981044	0.606831	1.25198	1.2779
MSTRG.23656.1	0.000383	0.736759	0.600077	1.26726	2.27576	0.001013	0	3.2185	2.69155	0.010612
MSTRG.23656.2	1.63045	1.03073	1.13447	0.738626	0.346061	2.96497	0.368883	0.489002	2.41117	3.27698
MSTRG.23656.3	1.22759	0	0	0.132857	0	1.7855	5.93937	0.385209	0	1.30907
MSTRG.23656.4	0.307923	0.859048	1.38785	0.460278	0.6126	1.08749	0.257841	0.641738	0.923376	0.966322
MSTRG.23658.1	0.717261	0.768544	0.457358	0.613926	0.880052	1.45261	1.77445	1.30714	1.608	1.34274
MSTRG.23659.1	1.13549	0.810898	0.71735	0.929821	1.07744	1.45428	2.4885	2.14907	2.09028	1.8675
MSTRG.23676.1	0.49286	0.706611	0.260083	0.250479	0.757103	1.49178	1.07149	0.867508	1.0513	1.38164
MSTRG.2369.1	1.47985	1.31486	1.18628	1.62449	1.61555	0.969141	0.88505	1.22222	1.03183	1.29953
MSTRG.23740.1	0.03873	0	0	0	0	1.67853	1.34019	1.39486	0.516361	2.0741
MSTRG.23744.1	0.719854	0.905355	0.884024	0.579989	0.896602	1.28721	1.23708	1.21163	0.814152	1.21302
MSTRG.23744.2	0.753921	0.600659	0.183116	0.861441	0.876758	0.061918	0.516063	0.620545	1.31005	0.717256
MSTRG.23758.1	1.03235	1.11356	1.32991	1.45595	1.80417	1.13921	1.18703	1.32778	1.32328	1.53299
MSTRG.23769.1	1.20497	1.06886	0.87101	1.34087	1.25646	0.522246	0.684924	0.974782	0.672583	0.915448
MSTRG.23791.1	0.197914	0.258261	0.312789	0.254333	0.280263	1.7794	1.15261	1.11473	1.05022	1.05242
MSTRG.23814.1	1.28332	1.56619	0.469142	1.32635	1.2332	1.23714	0.78958	1.29827	0.469095	0.832243
MSTRG.23856.25	0	0.077895	0	0	0	0	0	0	0	0
MSTRG.23856.46	0.411161	0	0	0.927717	0.834488	2.74867	3.38663	2.42587	3.02728	0
MSTRG.23856.60	1.65393	1.06785	1.1689	1.79243	2.16301	3.83227	4.80049	2.73805	5.3715	3.38823
MSTRG.23856.64	0.898353	0.676892	0.662376	1.28784	1.32312	3.47221	5.50749	2.8244	4.80015	3.82366
MSTRG.23893.1	2.35399	6.08052	7.04285	4.23596	2.53566	2.29856	2.22034	1.5832	2.59832	1.273
MSTRG.23898.25	0	0.315358	0	0	0	0	0	0	0	0.128484
MSTRG.239.1	1.49989	1.38667	0.853128	1.59172	2.03966	1.16922	1.15155	1.04172	1.29242	1.0888
MSTRG.23914.1	0	0	0	0	0.035208	0.044984	0	0.602763	0	0
MSTRG.23919.1	1.57252	0.926199	0.834594	0.962726	1.26134	1.77461	2.13983	2.48481	1.24461	1.69436
MSTRG.23920.1	0.916716	0.92067	0.858251	0.896158	1.20484	1.87451	1.93928	1.26933	0.703578	1.61875
MSTRG.23920.2	0.842739	0	0	0	0	0	0.376167	1.04792	0.658631	0.206591
MSTRG.23928.1	0	0	0	0	0	0	0	0	0.212862	0
MSTRG.23930.2	0.566271	0.494346	0.546898	0.698737	1.10249	2.72727	2.01595	3.48963	1.7936	2.90311
MSTRG.23930.7	0	0	0	0	0.499769	1.40772	0	0.852385	1.30841	0
MSTRG.23936.1	0.000815	0	0.002756	0.008847	0	0	0.001436	0	0	0.0445
MSTRG.23938.1	0.881981	1.15581	0.654638	1.00121	1.19138	1.2775	1.15023	1.49163	0.819123	0.986723
MSTRG.23939.1	1.80747	1.83833	1.11581	1.58013	1.96971	1.88273	2.41744	2.28433	1.64942	2.0252
MSTRG.23940.1	0.90011	0.962043	0.572019	0.923475	1.03317	1.16183	1.38502	1.54975	0.959957	1.22502
MSTRG.23950.1	0.045375	0.120482	0.133049	0.75287	0.383451	0.673831	1.20634	0.241962	1.34935	1.58342
MSTRG.23963.22	0	0	0	0	0	0.048735	0	0	0	0
MSTRG.23963.23	3.21004	2.29423	1.96957	2.22966	2.52434	1.96657	1.23291	1.77593	1.45087	1.40826
MSTRG.23963.24	0.105168	0.067332	0	0.09006	0.168889	0	0.051525	0.08232	0.062118	0.077453
MSTRG.23993.1	1.12916	1.18654	1.09187	1.07705	1.43633	1.61811	1.94291	1.37287	1.80466	1.77064
MSTRG.240.1	0	0.010881	0	0.003511	0.00465	0.002503	0.004814	0.010073	0.017706	0.005868
MSTRG.24015.1	1.46073	1.29172	0.689647	1.74184	1.49813	2.28755	3.19071	2.70288	2.15018	2.00642
MSTRG.24017.8	0	0	0	0	0.549571	0	0	0	0	0
MSTRG.24018.1	0.237164	0	0.053171	0	0.023929	0.313268	0.230813	0.038578	0.259583	0
MSTRG.2409.1	0.686343	0.618268	1.31286	0.484856	0.631657	1.18571	1.30847	0.887553	0.634796	1.38245
MSTRG.24094.1	0	0	0	0	0.095586	0	0	0	0	0.033301
MSTRG.2411.5	0	0.664087	0	0.171968	0	0	0.187456	0	0.939015	0.329765
MSTRG.24213.4	0	0	0	0	0	0	0	0.060802	0	0
MSTRG.24234.31	4.72715	4.51731	3.20418	8.16985	7.41595	3.27908	3.65338	1.85477	2.71687	1.75857
MSTRG.24235.1	0	0.04534	0	0.00676	0	0	0	0	0	0
MSTRG.24236.1	0.000857	0	1e-06	0	0	5e-06	1.7e-05	0	0.001013	0
MSTRG.24288.10	0	0	0	0	0	0	0	0	0.657585	0.770993
MSTRG.24311.1	1.11508	1.10839	0.911907	1.08767	0.845126	1.16891	1.56281	1.34685	1.78752	1.10854
MSTRG.24376.1	0.191167	0.134881	0.188415	0.302764	0.20195	0.570193	0.696985	0.533382	0.74638	0.420373
MSTRG.24473.1	1.09415	1.41938	0.64307	1.05949	1.99519	2.51418	2.0332	2.25242	1.28222	2.59358
MSTRG.24509.5	0.932914	1.15368	1.11287	1.10878	1.37467	1.37567	1.35551	1.34755	1.37784	1.05401
MSTRG.24525.1	0	0	0	0	0	0.109359	0.216914	0.194195	0	0.038293
MSTRG.24529.1	0.695609	0.653136	0.372952	0.950286	1.2683	2.41712	2.27544	2.81959	2.11194	2.45392
MSTRG.24575.9	0.017192	0.381856	0.317451	0.32602	0.503766	0	0.457902	0.781553	0.174058	0.23977
MSTRG.24596.1	0.48651	0.333222	0.32943	0.468475	1.79315	0.231883	0	0.113075	0.334122	0.113962
MSTRG.24610.1	0.19558	0.160491	0.392282	0.151281	0.466053	0.484636	0.832793	0.296437	1.073	1.48863
MSTRG.24622.43	0.163241	0.059153	0.040461	0.086345	0.152022	0.090292	0.597868	0.040203	0.076472	0.077788
MSTRG.24622.53	0.914827	0.829862	0.691214	0.721846	1.01127	1.07306	1.20642	1.11666	0	1.07951
MSTRG.24622.55	0	0	0	1.06456	1.23509	1.25023	0	1.27548	0	0
MSTRG.24622.56	1.52996	1.66906	1.56634	0.470821	0.020948	0	1.0724	0.042059	1.48547	1.34432
MSTRG.24623.1	1.49937	1.49881	1.53829	1.35522	1.57386	1.80678	1.40283	1.90435	1.88995	1.69418
MSTRG.24623.2	0.121478	0	0.00387	0.107482	0	0.04459	0.001994	0	0.045271	0
MSTRG.24628.1	1.57994	1.1402	1.17707	0.91029	1.12705	1.42021	0.990083	0.969723	1.08436	0.88292
MSTRG.24641.1	0.661557	0.136549	0.086551	0.549528	0.149724	0.698382	0.443328	0.055718	0.507748	0.182736
MSTRG.24641.2	0.947543	0.723397	0.47751	0.694545	0.609869	1.58117	1.09156	1.04254	1.56671	1.35315
MSTRG.24659.1	2.52877	2.02507	1.24308	1.80178	1.55355	1.89731	2.57509	2.4424	1.75174	2.28202
MSTRG.24666.6	0.041316	0	0	0	0	0	0	0.046784	0.056605	0.068761
MSTRG.24689.1	1.07582	0.272377	0.429924	1.02998	0.44848	0.927523	1.61225	1.49362	1.44248	1.39375
MSTRG.24693.1	0.565963	0.635232	0.322654	0.712717	0.448642	0.785073	1.18402	1.58613	0.773043	0.718359
MSTRG.24693.2	0.325363	0.294553	0.438572	0.558331	0.446853	0.804842	0.922257	0.167422	0.66486	1.07337
MSTRG.24694.1	0	0.870808	0.547399	1.31534	1.10469	1.57414	1.74363	0.976679	0	1.95602
MSTRG.24694.2	1.031	0.193172	0.179312	0.148158	0.109304	0.24104	0.783563	1.50212	1.35114	0.23704
MSTRG.24701.1	1.35795	1.4207	1.01412	1.43127	1.42271	2.23359	2.60087	2.08945	2.00757	2.36359
MSTRG.24704.1	1.06634	0.758035	0.743473	1.14464	0.687851	1.30982	1.41611	1.17002	1.45808	1.60714
MSTRG.24759.23	4.04346	4.23389	3.13735	4.83199	4.38269	4.41249	4.37032	5.79184	3.4456	5.44283
MSTRG.24759.26	1.73286	1.42666	1.37385	1.99453	1.77988	2.15018	2.28345	2.83176	1.48286	2.27957
MSTRG.24759.27	0.377058	0	0	0.001266	0.674884	0	0	0.001763	0.539952	0
MSTRG.24759.36	0	6.05602	0	0	0	0	0	0	0	0
MSTRG.24761.1	0	8.4e-05	4e-05	5.5e-05	1.8e-05	0	4e-06	5.5e-05	1.9e-05	0.007914
MSTRG.24763.1	1.33425	1.2408	0.890255	1.11943	1.62431	1.70073	1.5594	2.34517	1.20578	2.29742
MSTRG.24764.1	0	0	0	0	0.016953	0.004314	0.039397	0	0	0.017652
MSTRG.24765.1	2.84542	2.15508	1.73821	1.90778	3.64698	3.7227	3.09807	4.36645	2.92335	3.90923
MSTRG.24766.1	2.03743	0.093074	0.217324	0.05666	0.556642	0.172793	0.087749	0.856929	0.351961	0.085525
MSTRG.24766.2	1.4243	0	0	0	0	0	2.5e-05	0	2.3e-05	0
MSTRG.24766.3	1.22156	3.54946	2.45564	3.08579	4.43972	4.73848	4.79629	6.42005	4.16439	5.27386
MSTRG.24767.1	2.84144	2.69009	1.40569	2.25893	2.8338	3.67202	2.78723	4.6309	2.52839	3.99475
MSTRG.24769.1	2.86307	2.46034	2.15149	3.04411	4.37015	4.76792	2.68637	4.33385	2.25362	4.70866
MSTRG.24770.2	0.020956	0.009837	0.02116	0.026355	0.006276	0.018822	0.027231	2.09154	0.031255	0.068232
MSTRG.24770.4	4.85485	4.83176	2.97978	4.08824	5.41513	5.18321	5.37786	7.74011	4.16389	5.91203
MSTRG.24779.9	1.07778	0.99781	1.13884	1.01605	1.70846	1.39533	1.5333	1.8537	1.31791	1.62385
MSTRG.24786.1	1.7986	1.84168	1.54316	1.95528	1.50935	1.24483	1.63931	1.42153	1.33795	1.67313
MSTRG.2479.1	0.307952	0.206261	0.297898	0.312855	0.312608	0.143675	0.240372	0.289294	0.507083	0
MSTRG.24792.2	2.51319	1.26378	1.13204	1.71341	1.43683	1.55851	1.10938	0.75883	0.757018	1.63747
MSTRG.24793.15	2.32912	1.14212	1.01075	0.735152	0	2.10617	1.95342	1.44155	0	0
MSTRG.24793.16	3.69012	1.9253	3.07257	2.71229	1.82232	2.11023	0	2.85952	1.57783	2.40883
MSTRG.24793.17	0	0	0	1.9297	2.50838	0	0	0	2.79633	1.98816
MSTRG.24793.18	0	0	0	0	0	0	0.726618	0	0	0
MSTRG.24795.1	3.4894	2.85568	2.54937	2.81154	3.14178	2.68237	2.28132	2.82222	2.02659	2.54837
MSTRG.24796.1	1.60348	0.663785	0.706687	0.937188	0.70245	1.18029	0.625266	1.1322	0.836358	0.884201
MSTRG.24797.1	0	0	0	0	3.15606	0	1.32542	0	0	0
MSTRG.24797.10	0.055243	0	0	1.10902	0	0.983055	0.676435	0	0	0
MSTRG.24797.11	5.48737	2.99899	0.530554	2.61426	0.291785	3.69015	1.27473	0.390858	2.78011	3.54596
MSTRG.24797.12	0	0	0	1.79888	0	0	0	0	0	0
MSTRG.24797.5	2.57163	1.44114	1.34602	2.06629	1.45979	1.61569	1.38045	2.01128	1.52081	0.278487
MSTRG.24797.6	0.000129	0.000243	2.92823	0.000145	0	0.000469	0	0.001475	0	0.000382
MSTRG.24797.8	0.03371	0.015584	0	0.10839	1e-05	0.008413	0.022827	0.012927	0.009172	2.36458
MSTRG.24798.1	2.36213	0.864085	1.12595	1.37992	0.982599	1.1431	1.16698	1.25924	0.967921	1.25751
MSTRG.24799.1	0	0	0	0	0	0.105972	0.062721	0	0	0
MSTRG.24800.1	4.2811	1.94867	2.39585	3.61181	2.58951	2.82075	2.47076	3.04222	2.46754	2.6223
MSTRG.24800.2	0	0.7237	0	0	0	0	0	0	0	0
MSTRG.24801.2	2.86117	1.50396	1.90841	0	1.44151	1.61967	0	1.82739	1.41961	0
MSTRG.24804.1	1.78295	1.11886	1.63931	1.13757	1.45941	1.25036	1.12838	1.60301	1.2278	1.39507
MSTRG.24807.2	0	0	0	0	0.265866	0	0	0	0	0
MSTRG.24808.2	1.19724	1.39591	0.828098	0.735337	0.684201	0.090118	0.822168	1.26289	0.821835	0.515703
MSTRG.24808.3	0	0.015747	0	0.045096	0.806633	0	0.49959	0	0.428596	0
MSTRG.24808.4	0.174216	0.02973	0.108605	0.097969	0.082924	0.95942	0.097874	0.266608	0.127833	0.399477
MSTRG.24809.1	0.433386	0.71545	0.28532	0.393757	1.53475	0.338447	0.767051	0.618271	0.229856	0.592705
MSTRG.24810.1	1.41678	1.01942	1.35802	0.881734	1.29117	1.10296	1.31087	1.52285	1.45727	1.10259
MSTRG.24815.11	0	0	0	0	0	0	0	0.270296	0	0
MSTRG.24816.1	0.407648	0.438348	0.624295	0.626893	0.716752	0.452847	0.723863	0.69145	0.218951	0.222364
MSTRG.24819.1	0.627634	0.868893	1.02021	1.19085	1.14349	1.91882	0.9231	1.53605	1.00427	1.96029
MSTRG.24820.1	1.4735	1.28068	2.17561	1.51968	2.05419	2.31745	2.45323	3.10079	2.05514	1.79753
MSTRG.24821.2	0.176649	0.156024	0.250936	0.430499	0.134244	0.074677	0.052094	0.098886	0.143374	0.196496
MSTRG.24821.3	0	0.050436	0	0.001902	0.003754	0.009157	0.016334	0.166466	0.182587	0.057735
MSTRG.24821.5	0.349289	0.801367	0.459291	0.922581	0.730042	1.54615	1.10741	1.92839	0.463169	0.62064
MSTRG.24835.1	1.09361	1.3544	0.617999	1.38612	1.03367	1.68735	1.59428	1.59906	1.19185	1.56535
MSTRG.24837.1	1.14749	0.83613	0.479692	1.07027	0.274346	0.896241	1.22057	1.17672	0.825419	1.40352
MSTRG.24846.1	0	0	0	0	0	0.406872	0.20958	0	0.295217	0.204868
MSTRG.24855.1	0	0.081184	0.063052	0.267833	0.180246	0.029544	0.16656	0.211472	0	0
MSTRG.24887.12	1.39531	1.02725	0.772347	1.10883	1.79769	0.927318	0.788824	1.20314	0.777236	1.0018
MSTRG.24887.13	1.3942	1.34202	0.854929	1.5189	2.09071	1.32288	1.00036	1.60857	0	1.11963
MSTRG.24889.1	1.46808	1.04063	0.802394	1.1085	1.65404	1.24626	1.27128	1.40845	1.1435	1.07486
MSTRG.2489.12	2.22874	3.33214	2.33859	2.3435	1.95951	4.42243	3.789	4.67569	3.85292	5.46454
MSTRG.24927.1	0.156703	0.101024	2.99563	0	0	1.62156	0.074574	0	0	0.163071
MSTRG.24972.1	3.15196	1.31756	0.907585	1.49823	0.770875	1.25547	1.38003	1.44849	1.16024	1.61359
MSTRG.24972.2	0	0	0.583881	0	0.569207	0.049078	0	0	0	0
MSTRG.24973.1	3.80681	1.54987	1.80184	1.85048	2.11956	1.87838	2.15342	1.93404	1.5884	1.68841
MSTRG.24975.1	4.93547	2.38162	2.29979	3.45078	2.96315	2.2069	2.1464	2.59567	1.82803	2.1648
MSTRG.24984.1	1.00122	0.800235	0.671285	1.04189	0.894023	1.05972	1.4991	1.47714	1.06632	1.42262
MSTRG.2499.1	3.51777	4.46628	3.9271	3.85373	4.82222	2.56662	1.97876	3.6789	1.67665	2.96668
MSTRG.24999.1	0.940628	0.866411	0.746614	0.724023	1.34362	1.0653	0.749053	1.18658	0.880702	0.861031
MSTRG.25002.1	0.960405	0.647201	0.640222	0.560054	1.03282	1.1947	1.00544	1.47933	1.17734	0.63154
MSTRG.25010.1	1.10852	0.849288	0.837666	1.13904	1.09877	1.987	1.77032	1.66396	1.60282	1.66589
MSTRG.2502.1	2.96323	3.60699	2.45788	2.11398	4.0264	1.90625	1.67675	3.09345	1.46595	2.82665
MSTRG.2502.2	0.007471	0.276513	1.52983	1.50425	0.134764	0.744482	0.228399	0.304032	0.002585	0.279014
MSTRG.25035.19	0.565817	0.846211	0.561928	0	0.265549	1.22737	0.068807	1.14145	1.04935	1.32106
MSTRG.25039.1	0.94444	0.893363	0.976865	1.06167	0.912697	1.62502	1.96294	1.71897	1.54846	1.56212
MSTRG.2504.1	0	0.063175	0.029842	0.077133	0	0	0	0	0	0
MSTRG.2505.1	1.98124	2.11389	2.18369	2.2072	2.31535	1.62552	1.18119	2.08628	0.746435	1.67972
MSTRG.25062.9	0	0	0.02855	0	0	0.051103	0	0	0	0.045132
MSTRG.2510.1	2.66698	2.16133	1.6547	2.21	2.01402	2.21295	3.18423	2.93664	3.08301	2.87096
MSTRG.2511.1	0.002853	0.045069	0	0	0.049099	0.033525	0.119899	0.292256	0.269442	0
MSTRG.2511.2	0.070929	0.007097	0.047627	0.058052	0.075193	0.17323	0.341874	0.265002	0.206883	0.626481
MSTRG.2512.1	2.40839	1.88734	1.45976	1.71844	1.36324	4.46041	4.69223	4.23181	3.42374	5.33556
MSTRG.2513.1	1.97589	1.21686	1.35377	1.50674	1.80209	3.20352	3.16479	3.35014	2.62281	3.18347
MSTRG.25143.2	0.001377	0.003227	5.16006	1.57224	0.009517	3.50831	6.38334	3.8952	5.12585	0.041806
MSTRG.25143.3	4.56194	2.05144	0.475376	0	1.53814	0	0.021465	0	0	3.74353
MSTRG.25143.4	5.20339	1.65726	2.413	1.20885	0.858196	2.78568	4.15073	2.92852	0	2.90993
MSTRG.25143.5	0	0	1.66131	0	0	0	1.71124	0	5.38842	0
MSTRG.25154.1	0.581162	0.524512	0.213312	0.617159	0.401191	0.771463	0.906947	0.949171	0.675354	0.811086
MSTRG.25155.1	0.101999	0.132204	0.151648	0.364505	0	0.264821	0.205905	0.465519	0.112869	0.300959
MSTRG.25157.1	0.00643	0.000126	0	0	0	0.03959	0	0.039813	0	0
MSTRG.25159.1	1.02385	1.16265	0.748175	0.988954	1.06398	1.13034	1.40158	1.20141	1.18848	1.59827
MSTRG.25164.15	0.36934	0	0	0.681476	0.463191	0.405329	0	0.55081	9.4e-05	1.23745
MSTRG.25164.16	0	0	0	0	0	0	0	0	1.37055	0
MSTRG.25164.17	3e-06	1.1315	0	0.549374	0.857216	0	0.562694	0	0	0.467789
MSTRG.25164.18	0	0.72071	0	0.724211	0	1.46313	2.56314	0	0	0
MSTRG.25164.24	0.003246	0.005028	0.010598	0.004356	0.001297	1.07966	1.75748	0.009844	0.009615	0.002509
MSTRG.25165.1	0.953037	0.619172	0.28862	0.287141	0.555378	0.418445	0.536872	0.406765	0.415477	0.68471
MSTRG.25166.1	3.93134	2.88931	1.80199	2.23203	2.27315	2.341	2.51355	2.51234	2.57385	2.20322
MSTRG.25168.1	1.62544	1.38255	1.11404	1.72335	1.46891	1.48248	2.134	1.49261	1.66062	1.3426
MSTRG.25175.1	0	0	0	0	0	0.28833	0	0	0	0.215192
MSTRG.25183.1	0.636022	0.660153	0.439802	0.537449	1.59124	0.921615	0.297123	0.893384	0.594932	0.668894
MSTRG.25188.1	0	0	0	0	0	0	0	0.142475	0	0
MSTRG.2520.1	0.186058	0.12759	0.082445	0.025368	0.17525	1.61622	2.19668	1.30846	1.73135	1.33601
MSTRG.25201.1	2.17449	2.0481	1.49233	1.52749	1.68111	2.14137	2.14177	2.02979	1.86475	2.47736
MSTRG.2521.1	0.176114	0.183155	0.155692	0.061641	0.128331	1.45093	2.18791	1.4087	2.42849	1.12262
MSTRG.2522.1	0.302203	0.10083	0.273994	0.148743	0.287529	1.92057	2.86594	1.35587	2.90852	1.55977
MSTRG.25222.10	0.892808	1.68302	1.27795	0.950174	0	0	1.27636	1.48312	0	0
MSTRG.25222.12	0	0.06203	0.120093	0	0	0	0	0	0	0
MSTRG.25224.1	0	0.200588	0	0	0	2.19054	0.967344	1.78994	2.10828	0.357831
MSTRG.25224.2	1.24769	1.08359	1.44328	1.39141	1.19986	0.00225	1.24053	0.124231	0.007875	1.30202
MSTRG.2523.1	0.156461	0.16429	0.195865	0.178027	0.185918	1.13995	1.87702	0.906475	1.62996	0.976149
MSTRG.25230.1	0.088841	0	0.107077	0	0.153795	0.819021	1.04836	0.353329	1.39455	1.4519
MSTRG.25231.1	0.024142	0.078884	0.1286	0.202031	0.185795	1.04191	1.42179	0.651651	1.4928	1.14471
MSTRG.25232.1	0.132557	0.082898	0.095979	0.20904	0.070888	0.808035	1.42269	0.740687	1.43192	1.04306
MSTRG.25237.1	1.65326	0.592231	1.21381	1.05601	1.00379	1.16643	0.766963	1.10833	0.91703	0.848783
MSTRG.2524.2	0	0.121231	0	0	0	0.874817	1.40798	0.551851	0.193396	0
MSTRG.25241.1	0	0.051647	0.154637	0.052791	0.053957	0.149975	0.341077	0.344572	0.083013	0.070621
MSTRG.25241.2	0.679931	0.674097	0.68684	0.983663	0.845717	1.66314	2.64941	1.65703	1.87024	1.5562
MSTRG.25252.1	0.293441	0.293918	0.119133	0.512022	0.372011	0.96201	1.56643	0.87533	2.06051	1.05365
MSTRG.2527.23	1.4354	1.59576	0.905612	1.01196	1.98605	1.73175	0.736132	1.52339	0.897265	0.831221
MSTRG.25302.23	0.716768	0.673971	0.655218	0.645389	0.563923	0.852611	0.889593	1.05252	0.922376	1.29471
MSTRG.25305.1	0.880036	1.01292	0.762478	1.02347	0.750247	0.953404	1.5751	1.07954	1.15301	1.21733
MSTRG.2531.26	0	0	0	0	0	0	0.709383	0	0.66109	1.18037
MSTRG.25313.1	1.08713	1.08047	2.40703	0.992063	2.0204	0.494214	0.484719	0.383164	0.578035	0.721787
MSTRG.25331.1	0.198237	0.8215	0.082173	0	0.331873	0.512517	0.486014	1.42361	0.218654	0.912294
MSTRG.2534.1	1.67201	0.998701	0.859051	1.60378	1.75176	2.45937	1.09131	3.58616	0.884861	1.70889
MSTRG.25341.1	3.62711	6.67136	4.19811	6.62939	6.6507	5.87533	3.17909	6.31984	5.7847	6.878
MSTRG.25342.1	2.70311	4.29093	2.99432	4.44909	5.35581	5.08216	2.39852	5.49541	3.54797	4.16407
MSTRG.25358.10	1.33233	1.13353	1.0831	1.35441	1.01919	1.2281	1.26492	1.44523	1.15587	1.59798
MSTRG.2536.1	1.17575	1.04421	0.631322	1.3057	1.37874	1.80703	0.68415	2.92854	0.578243	1.27578
MSTRG.25363.7	0	0	0.01925	0	0.032664	0.047643	0.034424	0.00409	0.15939	0.009079
MSTRG.25382.1	0.293197	1.08424	1.53098	1.42958	0.85175	0.761473	0.565729	0.505641	0.595145	0.212105
MSTRG.25383.21	0	0	0.519175	0	0	0	0.449589	0	0	0
MSTRG.25386.1	0.54204	0.235671	0.761643	0.418009	0.385935	0.667334	1.00934	0.737529	1.51761	0.693999
MSTRG.25388.1	1.28741	1.24411	0.818142	1.10125	0.962699	1.06312	1.0734	1.46586	1.29871	0.786448
MSTRG.25389.1	1.31858	1.05751	0.693076	1.07736	0.567769	1.26048	1.12934	1.47852	1.41422	0.453934
MSTRG.25390.1	1.57519	0	1.52911	1.73408	0.52822	0	1.03925	0	2.18175	0
MSTRG.25391.1	1.31185	1.47337	1.57979	1.30284	1.1287	0.910708	1.64867	1.26509	1.6576	0.97202
MSTRG.25401.11	0.015365	0.017773	0.019785	0.008971	0.088462	0.019851	0.029963	0.049176	0.084328	0.024325
MSTRG.25401.12	0	0	0	0	0.604532	0	0	0	0	0.865583
MSTRG.25401.13	0.040094	0	0	0	2e-05	0.072394	0.615417	0	0.431278	0
MSTRG.25410.1	0.767168	1.61656	0.534318	0.823544	0.969698	1.24116	0.829631	1.52992	1.09927	2.01677
MSTRG.25438.1	0.292665	0.541966	0.597879	0.464074	0.829082	2.25014	1.29814	1.87319	1.13952	1.48999
MSTRG.25448.5	0.098257	0.026039	0.07304	0.130055	0.310554	1.51173	1.97751	1.15712	1.78969	1.51073
MSTRG.25449.1	0.0406	0.004607	0.069116	0.052811	0.246201	1.26586	2.01558	1.19466	1.60554	1.26381
MSTRG.25485.1	0.11836	0	0	0	0.404034	0	0.1224	0	0.075908	0.461341
MSTRG.25488.1	1.19771	1.09956	0.952652	1.17376	1.10697	1.39997	1.94668	1.47344	1.43385	1.43495
MSTRG.25510.1	0	0.047613	0.085689	0.02453	0.030249	0.78389	0.559114	0.104083	0.249502	0.146291
MSTRG.25554.1	1.34813	1.02909	1.51869	1.31346	1.29557	0.890509	1.11117	1.62482	1.62742	1.47349
MSTRG.2558.1	0	0	0	0	0	18.2586	0	0	0	0
MSTRG.2559.1	12.7919	0	16.764	16.0067	0	0	17.7818	13.9085	0	0
MSTRG.25593.1	0.373329	0.480679	0.193877	0.245671	0.256841	0.705711	0.878465	0.399455	1.41101	0.41053
MSTRG.25594.5	0	0.099261	0.271354	0	0	0	0	0	0	0
MSTRG.25594.6	0	0	0	0	0	0.067252	0	0	0	0
MSTRG.25594.7	0	0	53.7191	0	0	0	0	0	0	0
MSTRG.25601.1	0.564311	0.745981	0.49461	0.678963	0.628526	1.57513	1.53764	1.13919	1.52231	1.27579
MSTRG.25662.1	1.45919	1.78853	1.0951	1.12507	0.930073	0.988833	1.30703	1.19375	1.03049	1.33787
MSTRG.25670.16	0.940784	0	0.093637	0.167012	0.104823	0.11162	0.144307	0	0.21992	0.135543
MSTRG.25670.17	0.124647	0	0.358483	0.744025	0.756057	0.655855	1.90473	0.760699	1.19908	1.56181
MSTRG.25670.18	1.31362	1.13903	0.783098	1.24957	1.2533	2.12	2.11044	2.24459	1.49901	2.03349
MSTRG.25670.21	0	1.32432	0	0	0	2.42329	1.11321	2.3353	0	0
MSTRG.25671.1	1.39282	0.996474	0.976891	1.3813	1.25707	2.20921	2.71626	2.00233	1.89615	2.03496
MSTRG.25677.5	0	0	0	0	0.020568	0.00056	0	0.105677	0	0
MSTRG.25711.1	0.795711	1.03543	0.685914	1.19063	0.910217	2.01258	2.68856	1.79618	2.22459	2.25282
MSTRG.25719.1	0	0	0	0	0.144016	0	0	0	0	0
MSTRG.25749.4	0	0	0	0	0.122897	0	0	0	0	0
MSTRG.25784.1	1.20039	1.54831	0.859561	1.63525	1.14314	0.882274	0.347482	0.923064	0.94173	0.652287
MSTRG.25822.1	0.037818	0.078512	0.036861	0	0.021575	0.016534	0	0.006011	0.124826	0
MSTRG.25823.1	0.827697	1.00654	0.455427	1.223	0.934013	1.01963	1.24179	0.643158	1.10913	1.42318
MSTRG.25839.1	0.604593	1.54277	0.650185	0.83557	0.739975	0.258438	0.273147	0.17636	0.307982	0
MSTRG.25845.10	0.328669	0.986631	1.37124	0.980304	0.539094	0.92478	1.15929	1.4298	0.721542	1.17372
MSTRG.25845.12	0	0	0	0	0.198634	0	0	0.334747	0	0
MSTRG.25845.14	0	0.314833	0	0	0	1.38608	0	0	2.16956	0.456146
MSTRG.25845.15	1.31271	0	0	0	0	0	0	0	0	0
MSTRG.25845.18	0.851184	0.728819	0.374161	0.678781	0.697463	1.15461	1.4302	1.5629	1.69399	1.65534
MSTRG.25845.19	0	0	0.29531	0	0.384804	0.654779	0	0	0	0.830694
MSTRG.25845.20	0.069247	0	0	0	0	0	0.079707	0	0	0
MSTRG.25845.21	0.156083	0	0	0	0	0	0	0	0	0
MSTRG.25845.22	0.097391	0	0	0.042535	0.094719	0	0	0.153181	0.23257	0.344226
MSTRG.25846.1	0.273886	0.241023	0	0.301523	1.41218	0.353055	1.24323	0.02515	1.72291	0.894565
MSTRG.25847.3	0.866443	1.02772	0.759834	1.01316	0.910752	1.48735	2.15365	1.81301	1.75939	1.79021
MSTRG.25855.1	0.458672	1.39269	0.12502	0.852701	0.882946	0.210503	0.255871	0.819016	0.3609	0.353915
MSTRG.25864.1	0	0	0	0	0.03817	0.179521	0.507	0.169007	0.788879	0.335271
MSTRG.25948.1	1.35244	1.15489	1.54589	0.789273	1.62856	0.91077	0.538204	0.846834	0.550066	1.08128
MSTRG.25949.1	1.25646	1.14238	0.83656	1.23479	1.27852	1.74199	2.34118	1.71012	1.77471	2.00558
MSTRG.25950.1	0.784902	0.857904	0.656555	0.962357	0.938906	1.2504	1.80943	1.24783	1.47021	1.42698
MSTRG.25951.1	0.69131	0.642197	0.542578	0.522319	0.745568	0.847859	1.83081	0.978505	1.11742	1.61055
MSTRG.25953.1	0	0	0	0	0.504899	0	0	0	0	0
MSTRG.25958.1	1.02867	0.758183	0.664494	1.53167	1.37109	2.05504	2.06907	1.86804	2.0205	1.88554
MSTRG.2596.13	0	0	0	0	0	0	0	0	0.019285	0
MSTRG.25965.1	1.01033	1.87587	0.311556	1.75782	0.95189	0.166212	0.643656	1.45561	1.41086	0.83789
MSTRG.25973.1	1.58766	0.435393	1.31167	1.49708	1.1959	0.426473	0.727174	0.222233	0.460612	0.228621
MSTRG.25976.1	1.5274	1.56418	1.64926	1.65253	1.25279	0.694101	0.556556	0.860719	0.524172	0.802818
MSTRG.25976.2	0	0	0	0	0.039381	0	0	0	0	0
MSTRG.25980.1	1.45661	0.789775	1.41912	0	0	0	0	0.617712	0	0
MSTRG.25980.2	0.005302	0.565158	0.013561	1.60304	1.43735	0.737346	0.732293	0.000782	0.379472	0.681811
MSTRG.25983.1	0.913197	1.13497	0.69561	0.73061	0.901126	1.00879	1.54184	1.40609	1.27538	1.62486
MSTRG.25993.1	1.61711	0.940995	0.796228	1.22721	1.06719	1.03408	1.42081	1.4285	1.10901	1.23308
MSTRG.25994.1	1.117	1.0733	0.920798	1.24526	1.35288	1.42266	1.63819	1.36364	0.652548	1.2958
MSTRG.25995.1	1.62726	1.45264	0.599896	1.0557	1.2599	1.20488	1.2508	0.995792	1.44835	1.3636
MSTRG.26012.1	2.25329	0.131429	2.50163	2.95126	1.54806	2.9023	3.01814	0.117208	1.4688	1.45188
MSTRG.26012.10	1.04591	0.058157	0.077649	3.0091	0.241498	0.046999	0.105886	0.941321	1.71225	0.910853
MSTRG.26012.11	0	0	1.55524	0	0	0	2.79774	0	0	0
MSTRG.26012.12	0.487711	1.97188	0.524708	0.530159	0.94341	1.74975	0.663515	0.720542	0.522735	0.318723
MSTRG.26012.13	0.237058	0.436857	0.382586	0.343111	0.195248	0.17447	0.255943	0.227876	0.739025	0.239769
MSTRG.26012.2	1.777	2.16771	1.65694	0	0.049926	3.3898	2.20818	2.30809	1.51603	1.79481
MSTRG.26012.3	0.874513	0.033333	0.040608	0.449066	0.325323	0.047212	0.023025	0	0.412461	0.550211
MSTRG.26012.4	0	0	0	0	0	0	0	0	0	2.32316
MSTRG.26012.5	0.182933	1.27523	0.381177	1.40281	1.43087	0.447669	0.838347	2.06741	2.07193	2.47593
MSTRG.26012.6	1.02329	0.127104	0.483695	0.183013	1.48011	0.432284	0.208466	0.336637	0.467972	1.12267
MSTRG.26012.7	0.325553	1.58385	1.82232	1.46039	1.20562	2.3393	1.19292	2.03524	1.52787	1.83584
MSTRG.26012.8	0	0	0	0	0	0.048635	0	0	0.480278	0
MSTRG.26012.9	1.39889	0.450825	0.324541	0.692678	0.03786	0.151194	0.373848	0.205311	0.327737	0.220659
MSTRG.26013.1	0.500338	1.18563	1.41073	0.940528	2.33942	1.60933	0.527305	0.629498	0.770587	1.48426
MSTRG.26015.1	0.88693	2.01385	0.735359	0.680606	1.97507	0.831051	0.915011	1.3873	2.06767	0.853696
MSTRG.26015.2	0.947486	1.62009	0.384041	0.846518	1.05074	2.75741	1.32623	1.76274	0.923213	0
MSTRG.26015.3	0.258721	0.471989	0.578479	0.689521	0.117827	0.311736	0.652885	0.457321	0.388901	0.264229
MSTRG.26015.4	1.15772	0	0.610507	0	0	0.090294	0	1.24754	0	0
MSTRG.26026.8	0.077546	0.14265	0.182374	0.119878	0.140731	1.88022	1.92905	1.36187	2.05436	1.82562
MSTRG.26028.8	0	0.408453	0	0	0	0	0	0	0	0
MSTRG.26054.1	0	0	0	0	10.5545	4.65255	0.657984	16.745	3.19584	0
MSTRG.26072.14	2.98004	2.20987	1.85201	1.37688	1.61055	4.41011	2.79523	5.27478	2.32685	2.29779
MSTRG.26074.1	2.04828	1.97411	1.21663	1.58535	1.85694	3.12615	2.28913	3.45302	3.71233	2.49522
MSTRG.26075.10	0	0	0	0	0	0	0	0.510963	0.101044	0
MSTRG.26075.11	0	0	0	0	0	0	0	0	0.836372	0
MSTRG.26075.12	0.196675	0	0.592224	0.162661	0.525735	0.442395	0.915441	0.817527	0.397398	0.535124
MSTRG.26075.14	0	0	0.03828	0	0	0.078166	0.071651	0.003877	0.13488	0.065003
MSTRG.26075.16	0	0	0	0	0	0	0	0	0.044963	0.047103
MSTRG.26075.6	0.190558	0	0	0	0.713395	0	0	1.82413	0	0
MSTRG.26075.9	0	0	0	0	0.012034	0	0	0	0	0
MSTRG.26078.1	1.01694	0.88669	0.622469	0.659231	1.03202	1.48684	1.44165	1.42086	1.19574	1.48081
MSTRG.26079.1	1.07182	0.978654	0.795478	1.00621	1.11822	1.55255	1.29995	1.5358	1.15464	1.15248
MSTRG.26080.2	0	0	0	0	0	0.249412	0	0	0	0
MSTRG.26080.3	0	0	0	0	0	0	0.184336	0	0	0
MSTRG.26081.1	0.654251	0.433607	0.625026	0.584817	0.809838	1.47243	0.894649	1.13914	1.03954	0.986733
MSTRG.26083.1	1.27595	1.12177	1.35936	1.16192	1.62082	2.16989	1.88155	2.20992	1.56329	2.3238
MSTRG.26229.1	1.29303	1.71982	1.21096	1.07378	1.83348	1.77465	2.58079	1.58645	1.42504	1.52705
MSTRG.26248.3	0.051796	0.037915	0.04395	0.055358	0	0	0	0.00826	0.037557	0
MSTRG.26263.1	0	0	0	0.828317	0	0	2.97557	0	0	0
MSTRG.26266.11	0	0	0	0.740836	0	0	0	0	0	0
MSTRG.26269.6	2.91557	2.44798	2.03913	3.01917	2.41254	2.27665	3.04749	2.65026	2.95952	1.60689
MSTRG.26271.1	0	0.000709	0.011168	0	0	0	0	0	0	0
MSTRG.26340.1	1.18419	1.7732	2.10644	0.783518	0.641969	1.75238	1.232	1.71247	0.917786	1.04436
MSTRG.26367.1	0.197106	0.15341	0.084084	0.118165	0.257577	0.814522	2.02493	0.871964	1.24513	1.19704
MSTRG.26369.1	0.260343	0.317973	0.179062	0.191906	0.262171	1.2391	2.77011	1.37001	1.56591	1.38107
MSTRG.26370.1	0.106324	0	0	0	0	0.310357	0.290499	0	0.384315	0.017126
MSTRG.26370.2	0.232333	0.206786	0.173628	0.191934	0.167302	0.830656	2.33224	1.31002	1.3611	1.51834
MSTRG.26370.3	0	0	0	0	0	0.514007	0.100707	0	0.041978	0
MSTRG.26371.1	0.651729	0.193153	0.06127	0.341578	0.27421	1.22111	2.40367	1.11351	1.21871	1.57727
MSTRG.26395.19	1.92086	1.73942	1.7364	1.96479	1.57252	2.45698	2.09352	2.41271	1.92434	2.65771
MSTRG.26415.1	0.85064	0.794374	0.54879	0.975271	0.917277	1.39685	1.74964	1.24159	1.68089	1.22891
MSTRG.2643.2	0.502601	0.503354	0.365247	0.210048	0.596053	0.046034	0.120034	0.242766	0	0.099704
MSTRG.26450.1	0.074779	0	0.113404	0	0	0	0.010769	0.025515	0	0.025672
MSTRG.26458.1	0	0	0	0	0	0	0	0.004275	0	0
MSTRG.26467.2	0	0	0	0	0	0	0	4.32349	0	0
MSTRG.26467.3	0	0	0	0	0	0	0	1.78655	0	0
MSTRG.26467.4	0	0	0	0	0	0	0	0	0	0
MSTRG.26467.5	0	0	0	6.16373	0	0	0	0	0	0
MSTRG.26467.6	0	0	0	2.5416	0.923315	0	0	0	0	0
MSTRG.26499.1	1.87499	2.26455	0.980607	1.82533	2.03352	2.54581	2.23971	2.2657	2.03345	2.89013
MSTRG.26499.2	0.401035	0.463495	0.292113	0.192357	0.017305	0.063486	0	0.294201	0.000332	0.001493
MSTRG.26499.3	0.131076	0.175131	0	0	0.262893	0.181793	0	0.205549	0.490355	0.134805
MSTRG.26499.4	0	0.175942	0	0.005957	0.15416	0	0.500092	0	0	0.170575
MSTRG.26500.1	0.928985	1.10779	1.17455	0.894331	0.932309	1.2164	1.24141	1.34074	1.26066	1.5949
MSTRG.26523.1	1.4982	0.811591	1.79849	0.544299	0.424808	1.07108	2.84533	1.56757	1.78132	1.18546
MSTRG.26524.2	0	0.48343	0	0.102099	1.44309	0.02863	0	0	0	1.46214
MSTRG.26526.16	3.92475	5.33471	4.60528	6.39215	3.95237	1.21656	3.1593	4.2937	1.93167	2.24658
MSTRG.26526.17	0.410931	1.7323	0.394466	0.492564	0.419322	0.119958	0.38924	0.252325	0.181774	0.948635
MSTRG.26526.21	0	0	0	0	0	0	2.00119	0	0	0
MSTRG.26526.22	0	1.21312	0.618449	0.629776	1.12451	0.247561	1.23533	0.464995	0.383687	0.219694
MSTRG.26526.23	0.641956	5.77866	1.86569	1.23612	1.62081	0.59839	1.06591	2.24488	2.39667	2.54609
MSTRG.26526.24	0.777467	1.20211	3.54921	2.72361	2.56949	3.54812	2.76813	1.33869	0.004733	0
MSTRG.26526.26	4.59236	2.03795	2.3368	2.70463	3.205	2.92351	2.27235	5.54136	3.70568	3.08245
MSTRG.26526.27	0.001253	2.94343	0.077862	1.51901	2.35962	0	3.71577	0	0	0
MSTRG.26526.29	2.5929	0.742389	0	0.009389	0.000104	2.19966	0.815572	0	0	0
MSTRG.26526.32	0.755164	4.38148	0	1.01719	3.7674	2.25463	2.96296	4.41262	4.31027	0
MSTRG.26526.34	1.86498	0.725707	0.879887	1.16445	2.15359	3.64024	0.775422	0.821792	0	0.550776
MSTRG.26526.36	2.05292	3.36295	1.77629	2.26175	0.962511	2.62285	4.57981	5.79669	1.44858	2.04149
MSTRG.26526.39	0	0	0	0	7.91561	0	0	0	0	0
MSTRG.26526.42	0.249442	0	0.007532	1.00191	0	5.15	0	1.2e-05	0.043402	0
MSTRG.26527.1	1.04852	1.50528	1.09409	1.30457	1.40319	0.590879	0.509415	1.01269	0.341323	0.698609
MSTRG.26528.1	2.03136	1.49705	1.65653	1.91937	1.85318	0.635079	0.580452	1.94019	0.496868	0.991201
MSTRG.26532.1	0.976017	0.741258	0.573988	0.64357	0.994285	1.57805	1.56373	2.50022	1.14422	2.01633
MSTRG.2657.1	0	0	0	0.214831	0	0	0	0	0.085461	0
MSTRG.26704.1	1.12428	0.943287	0.740051	1.15507	1.42079	0.094132	0.207963	0.223011	0.43045	0.512032
MSTRG.26719.1	1.09531	1.023	0.827576	1.1806	1.07126	0.125844	1.49452	1.27262	1.58125	1.41335
MSTRG.26719.2	0	0	0	0	0	1.36574	0	0	0	0
MSTRG.26728.1	0.463462	0.543466	0.232888	0.459385	0.528163	1.02123	1.24744	1.13718	1.45216	0.854079
MSTRG.26732.7	0	0	0	0	0	0.000537	0	0	0.118185	0
MSTRG.26743.10	0.291573	0.340226	0	0.347054	0.449821	1.43972	0.887	1.64126	1.20185	1.23999
MSTRG.26774.1	0.122071	0	0.299738	0.188185	0	0.257262	0	0	0.410739	0.291814
MSTRG.26775.1	1.09918	0.908528	0.832535	1.19736	0.885814	1.49748	1.1139	1.28537	1.29128	1.45542
MSTRG.26784.1	1.11345	1.32119	1.22249	1.71238	2.15306	2.40265	1.89248	2.29297	2.90487	2.39403
[truncated: 19,876 more rows]
