# Supplementary material for: Expression Profiles and Potential Functions of Long Non-Coding RNAs in the Heart of Mice With Coxsackie B3 Virus-Induced Myocarditis
Source: Front Cell Infect Microbiol. 2021 Aug 24;11:704919. doi: 10.3389/fcimb.2021.704919 (PMC8423026; doi:10.3389/fcimb.2021.704919)
Supplement: Supplementary file 1 [file DataSheet_1.zip › Figure 1(raw data)/Figure 1B-1C/RNA-seq in C3H mice/DESeq/con_vs_NFM/con_vs_NFM.lncRNA.DESeq.Down.xlsx]

## Sheet: Sheet1
id	baseMean	baseMean_con	baseMean_NFM	foldChange(NFM/con)(NFM/con)	log2FoldChange	pval	padj
MSTRG.24506.80	35558.4	71116.8	0	0	-Inf	4.54553e-25	9.1559e-22
MSTRG.1710.1	362.811	719.814	5.80807	0.00806885	-6.95342	1.62312e-13	3.71053e-11
MSTRG.17284.19	209.871	419.742	0	0	-Inf	3.26497e-10	3.88281e-08
ENSMUST00000123009	42.6541	85.3082	0	0	-Inf	3.93933e-10	4.5916e-08
MSTRG.21156.3	1438.24	2796.26	80.2213	0.0286888	-5.12337	5.56487e-10	6.24899e-08
MSTRG.8449.3	649.514	1299.03	0	0	-Inf	6.06383e-10	6.75049e-08
ENSMUST00000223176	134.473	264.577	4.36771	0.0165082	-5.92067	1.11538e-09	1.15864e-07
MSTRG.4742.17	510.204	1020.41	0	0	-Inf	1.28505e-09	1.32e-07
ENSMUST00000212413	48.8401	97.3324	0.347822	0.00357355	-8.12843	2.11339e-09	2.08131e-07
MSTRG.8405.26	37.788	75.5761	0	0	-Inf	2.8067e-09	2.67223e-07
ENSMUST00000220058	60.459	119.806	1.11247	0.00928566	-6.75078	4.53205e-09	4.1229e-07
MSTRG.17937.1	652.986	1260.06	45.9113	0.0364358	-4.7785	5.78053e-09	5.09795e-07
ENSMUST00000237857	33.9013	67.8026	0	0	-Inf	8.39265e-09	7.08528e-07
MSTRG.1716.1	155.005	301.649	8.36028	0.0277153	-5.17318	1.3319e-08	1.06778e-06
MSTRG.2040.2	2843.16	5431.22	255.098	0.0469688	-4.41215	1.84624e-08	1.43103e-06
MSTRG.6417.9	233.773	467.547	0	0	-Inf	1.85982e-08	1.43997e-06
MSTRG.8344.1	538.969	1048.71	29.2281	0.0278705	-5.16512	2.13664e-08	1.62982e-06
ENSMUST00000189828	30.6681	61.3362	0	0	-Inf	2.19648e-08	1.66757e-06
MSTRG.23990.8	348.285	696.57	0	0	-Inf	2.62012e-08	1.95807e-06
ENSMUST00000224394	132.656	257.897	7.41519	0.0287525	-5.12017	3.02447e-08	2.22035e-06
MSTRG.14077.1	131.802	255.561	8.04298	0.0314719	-4.98979	5.26781e-08	3.62955e-06
ENSMUST00000211382	962.197	1829.87	94.527	0.0516579	-4.27487	6.91029e-08	4.63007e-06
MSTRG.8344.2	1033.52	1965.47	101.569	0.0516767	-4.27434	7.69586e-08	5.10337e-06
MSTRG.29765.4	2798.42	5434.93	161.897	0.0297882	-5.06911	1.05374e-07	6.79547e-06
MSTRG.5685.2	226.245	452.491	0	0	-Inf	1.31966e-07	8.29347e-06
MSTRG.6742.20	1701.74	3403.48	0	0	-Inf	1.40056e-07	8.72776e-06
MSTRG.26687.6	78.1705	152.268	4.07255	0.0267459	-5.22454	1.52371e-07	9.41187e-06
MSTRG.21156.1	154.233	296.68	11.7864	0.0397277	-4.65371	1.72777e-07	1.05013e-05
MSTRG.8614.8	3936.26	7649.9	222.616	0.0291006	-5.10281	1.88035e-07	1.13008e-05
ENSMUST00000143593	310.182	588.852	31.5128	0.0535157	-4.22389	2.41091e-07	1.41336e-05
MSTRG.24506.74	18428.2	36856.4	0	0	-Inf	3.06145e-07	1.75016e-05
MSTRG.8410.1	3325.22	6228.72	421.71	0.0677041	-3.88461	4.64914e-07	2.53633e-05
MSTRG.8427.2	965.425	1880.76	50.0864	0.0266309	-5.23076	4.77275e-07	2.59498e-05
ENSMUST00000192078	117.52	225.267	9.77383	0.0433878	-4.52657	5.99729e-07	3.1864e-05
MSTRG.18725.3	400.736	766.516	34.9561	0.0456039	-4.4547	6.88709e-07	3.61203e-05
MSTRG.13258.1	517.172	971.479	62.8648	0.0647104	-3.94986	7.34102e-07	3.81902e-05
MSTRG.10981.2	212.347	424.501	0.192506	0.000453487	-11.1067	8.62379e-07	4.42035e-05
ENSMUST00000160231	21.5947	43.1893	0	0	-Inf	8.76479e-07	4.48371e-05
MSTRG.8411.1	3764.89	7014.06	515.721	0.0735268	-3.76559	9.1941e-07	4.66782e-05
MSTRG.8435.2	830.532	1660.89	0.177233	0.00010671	-13.194	1.02571e-06	5.12709e-05
MSTRG.13257.3	3835.89	7146.03	525.749	0.0735722	-3.7647	1.0263e-06	5.12805e-05
MSTRG.8683.1	39.6594	78.1013	1.21738	0.0155871	-6.0035	1.04998e-06	5.23421e-05
ENSMUST00000209202	78.8908	157.782	0	0	-Inf	1.06192e-06	5.28146e-05
MSTRG.22080.1	523.978	980.086	67.8705	0.0692496	-3.85205	1.12638e-06	5.56852e-05
MSTRG.22750.2	568.104	1061.21	75.0002	0.0706744	-3.82267	1.14499e-06	5.6467e-05
MSTRG.24506.50	14518.4	29036.9	0	0	-Inf	1.45143e-06	6.95737e-05
ENSMUST00000222823	243.298	456.773	29.8231	0.0652909	-3.93697	1.53716e-06	7.31486e-05
MSTRG.7745.2	411.157	766.981	55.3339	0.0721451	-3.79295	1.558e-06	7.39766e-05
MSTRG.5359.1	281.875	527.944	35.8064	0.0678223	-3.8821	1.73193e-06	8.11592e-05
ENSMUST00000181338	20.0977	40.1954	0	0	-Inf	1.84028e-06	8.56141e-05
ENSMUST00000094460	46.6344	91.008	2.26084	0.0248422	-5.33106	2.00411e-06	9.21385e-05
MSTRG.8413.1	798.522	1481.47	115.573	0.0780125	-3.68015	2.16189e-06	9.83746e-05
MSTRG.21156.2	126.016	238.614	13.4185	0.0562354	-4.15238	2.27014e-06	0.000102756
MSTRG.8407.3	4178.61	8357.22	0	0	-Inf	2.31067e-06	0.000104335
MSTRG.1924.1	156.828	295.772	17.8839	0.0604651	-4.04775	2.40495e-06	0.000107949
MSTRG.7745.1	499.541	924.15	74.9324	0.0810826	-3.62446	3.82222e-06	0.000163211
ENSMUST00000218861	81.4148	155.074	7.75548	0.0500115	-4.3216	3.99714e-06	0.000170061
MSTRG.3929.1	870.415	1602.35	138.477	0.0864207	-3.53248	4.27496e-06	0.00017998
MSTRG.2335.9	229.375	458.751	0	0	-Inf	4.83094e-06	0.000199926
MSTRG.17436.6	399.924	796.139	3.70824	0.00465778	-7.74614	4.99316e-06	0.000206243
ENSMUST00000191452	79.5191	151.648	7.39064	0.0487356	-4.35888	5.02774e-06	0.000207604
MSTRG.7744.1	290.347	538.073	42.6201	0.0792087	-3.6582	5.05354e-06	0.000208469
MSTRG.22081.1	1549.81	2843.17	256.441	0.0901952	-3.47081	5.31688e-06	0.000218703
MSTRG.8416.1	1804.54	3306.92	302.162	0.0913725	-3.4521	5.673e-06	0.000231652
MSTRG.25245.4	1840.47	3680.94	0	0	-Inf	6.99018e-06	0.000278555
ENSMUST00000191207	187.188	348.577	25.7994	0.0740134	-3.75607	7.27707e-06	0.000287411
ENSMUST00000222173	39.3225	76.4661	2.17895	0.0284957	-5.13311	7.49848e-06	0.000295161
MSTRG.13454.1	625.75	1147.66	103.838	0.0904781	-3.46629	7.55326e-06	0.000297136
MSTRG.24483.1	63.7471	121.603	5.89119	0.0484461	-4.36748	8.37826e-06	0.00032493
ENSMUST00000221403	16.7992	33.5984	0	0	-Inf	9.45186e-06	0.000360921
ENSMUST00000236806	16.6993	33.3986	0	0	-Inf	9.54415e-06	0.000363691
MSTRG.8415.1	1014.33	1851.89	176.775	0.0954567	-3.38901	9.60858e-06	0.000365498
ENSMUST00000229686	21.7432	43.4864	0	0	-Inf	1.01333e-05	0.000383082
MSTRG.24506.94	239.919	479.839	0	0	-Inf	1.06441e-05	0.000399585
MSTRG.6435.1	127.749	238.754	16.7436	0.0701293	-3.83384	1.09125e-05	0.000407758
MSTRG.8412.1	2868.69	5202.13	535.249	0.10289	-3.28082	1.15022e-05	0.000427069
MSTRG.13517.4	1475.61	2951.23	0	0	-Inf	1.15671e-05	0.000429107
ENSMUST00000193735	31.5016	61.612	1.39129	0.0225815	-5.46872	1.36028e-05	0.000491335
MSTRG.8417.1	646.6	1176.04	117.158	0.099621	-3.32741	1.48191e-05	0.000529924
ENSMUST00000185313	350.855	641.633	60.0773	0.0936319	-3.41686	1.52378e-05	0.000541891
MSTRG.782.4	1053.8	1913.94	193.663	0.101185	-3.30493	1.54795e-05	0.000549278
MSTRG.29762.11	1043.43	2086.85	0	0	-Inf	1.54796e-05	0.000549278
MSTRG.28498.1	339.768	621.136	58.3997	0.0940209	-3.41087	1.65137e-05	0.000581331
MSTRG.8413.3	1905.9	3449.12	362.687	0.105154	-3.24943	1.67837e-05	0.000589549
MSTRG.11611.8	1001.34	1810.09	192.581	0.106393	-3.23253	1.71533e-05	0.000600728
MSTRG.8412.2	850.692	1701.38	0	0	-Inf	1.92235e-05	0.000663665
ENSMUST00000204957	18.1823	36.1721	0.192506	0.00532193	-7.55383	1.96098e-05	0.000674483
MSTRG.9881.1	15.2258	30.4517	0	0	-Inf	2.05163e-05	0.000700614
MSTRG.16329.1	941.642	1703.99	179.297	0.105222	-3.2485	2.07356e-05	0.000707167
MSTRG.23204.1	95.8965	178.95	12.8434	0.0717709	-3.80046	2.22805e-05	0.000749934
MSTRG.24506.77	5212.79	10425.6	0	0	-Inf	2.30181e-05	0.000772339
MSTRG.12909.1	495.918	913.363	78.4725	0.085916	-3.54093	2.39189e-05	0.000798411
MSTRG.3926.6	2167.63	4335.25	0	0	-Inf	2.42394e-05	0.000807225
ENSMUST00000174412	126.966	237.105	16.8275	0.070971	-3.81663	2.42736e-05	0.000808157
MSTRG.13260.1	288.476	526.188	50.7636	0.0964743	-3.37371	2.47032e-05	0.00082034
ENSMUST00000227212	2166.1	3893.61	438.589	0.112643	-3.15017	2.52666e-05	0.000833997
ENSMUST00000048965	268.752	489.434	48.0696	0.0982148	-3.34792	2.68095e-05	0.000879862
ENSMUST00000210335	53.2601	101.461	5.05876	0.0498589	-4.32601	2.82315e-05	0.000920669
ENSMUST00000215297	17.2912	34.4007	0.181579	0.00527836	-7.56569	2.91476e-05	0.000943858
MSTRG.1451.1	1757.62	3155.81	359.424	0.113893	-3.13425	3.19416e-05	0.00102024
ENSMUST00000131498	14.4504	28.9008	0	0	-Inf	3.26752e-05	0.00103926
MSTRG.991.3	1433.34	2572.06	294.625	0.114548	-3.12597	3.3892e-05	0.00107139
ENSMUST00000232255	130.622	240.132	21.1129	0.087922	-3.50763	3.44618e-05	0.00108669
ENSMUST00000207606	46.2285	88.1259	4.33106	0.0491462	-4.34677	3.49958e-05	0.00110031
MSTRG.14777.2	782.846	1565.69	0	0	-Inf	3.52639e-05	0.00110608
ENSMUST00000149300	504.458	908.384	100.533	0.110672	-3.17563	3.54059e-05	0.00110972
MSTRG.22977.1	278.047	503.605	52.489	0.104227	-3.2622	3.70435e-05	0.00115042
ENSMUST00000228024	217.3	395.353	39.2466	0.0992698	-3.3325	3.76913e-05	0.00116969
ENSMUST00000134944	14.2691	28.5383	0	0	-Inf	3.90179e-05	0.00120448
MSTRG.13259.1	1870.83	3341.34	400.308	0.119805	-3.06124	4.45875e-05	0.00135118
ENSMUST00000230071	235.254	426.228	44.2804	0.103889	-3.26689	4.5502e-05	0.00137372
ENSMUST00000237346	97.6278	179.817	15.4387	0.085858	-3.5419	4.70405e-05	0.00141289
ENSMUST00000236141	50.3402	95.6063	5.07409	0.0530728	-4.23588	4.81126e-05	0.00143506
MSTRG.26316.1	182.689	332.188	33.1904	0.0999147	-3.32316	4.84336e-05	0.0014433
ENSMUST00000214387	847.391	1514.54	180.238	0.119005	-3.0709	4.88977e-05	0.00145612
MSTRG.11611.9	67.4478	125.946	8.94972	0.07106	-3.81482	4.95118e-05	0.00147237
MSTRG.29765.5	4968.67	8811.01	1126.33	0.127832	-2.96768	4.97135e-05	0.00147734
ENSMUST00000168442	30.839	59.765	1.91302	0.032009	-4.96538	5.19421e-05	0.00153473
MSTRG.8407.4	854.755	1709.51	0	0	-Inf	5.2652e-05	0.00155428
ENSMUST00000235429	356.09	649.88	62.299	0.0958622	-3.38289	5.35387e-05	0.00157792
MSTRG.13450.2	4972.54	8833.9	1111.18	0.125786	-2.99096	5.44415e-05	0.00160051
MSTRG.30041.1	169.063	306.72	31.4058	0.102392	-3.28782	5.64517e-05	0.00165057
MSTRG.13660.51	473.554	947.107	0	0	-Inf	5.7535e-05	0.00167692
ENSMUST00000196948	63.1511	117.934	8.36843	0.0709587	-3.81688	6.04464e-05	0.00175266
MSTRG.9894.3	390.483	780.966	0	0	-Inf	6.19459e-05	0.0017889
MSTRG.3772.2	79.6635	147.525	11.802	0.0799998	-3.64386	6.42959e-05	0.00184601
MSTRG.4399.2	82.0272	163.359	0.695644	0.00425838	-7.87548	6.5521e-05	0.00187659
MSTRG.22750.1	79.2059	146.294	12.1174	0.0828292	-3.59372	6.62175e-05	0.00189334
ENSMUST00000202307	60.2735	112.674	7.87286	0.0698729	-3.83912	6.82792e-05	0.00194306
MSTRG.4276.1	52.072	97.9703	6.1737	0.063016	-3.98814	7.36358e-05	0.00206676
MSTRG.10578.2	132.581	241.019	24.1423	0.100168	-3.31951	7.43651e-05	0.00208224
ENSMUST00000212695	200.451	362.691	38.2121	0.105357	-3.24664	7.4447e-05	0.00208363
ENSMUST00000219113	84.2823	155.334	13.2307	0.0851756	-3.55342	7.7193e-05	0.00214789
ENSMUST00000192703	220.182	395.646	44.7176	0.113024	-3.1453	7.79867e-05	0.00216391
MSTRG.13556.13	8297.63	14588	2007.29	0.137599	-2.86146	8.49733e-05	0.00232721
MSTRG.3926.18	421.932	747.817	96.0466	0.128436	-2.96088	8.73432e-05	0.00238149
MSTRG.991.4	4487.11	7915.62	1058.6	0.133735	-2.90255	8.84988e-05	0.00240587
MSTRG.13193.2	279.352	558.704	0	0	-Inf	8.86121e-05	0.00240785
MSTRG.9477.1	475.619	843.645	107.593	0.127533	-2.97106	9.0236e-05	0.00244691
ENSMUST00000210361	16.8886	33.4141	0.363159	0.0108684	-6.52371	9.09326e-05	0.0024632
ENSMUST00000228929	38.2281	72.5772	3.87897	0.0534461	-4.22577	9.91188e-05	0.00265428
ENSMUST00000228844	269.234	479.736	58.733	0.122428	-3.03	0.000100844	0.00269433
MSTRG.15886.1	705.093	1244.66	165.526	0.132989	-2.91063	0.000104216	0.0027712
ENSMUST00000199885	16.7147	33.0585	0.370824	0.0112172	-6.47814	0.000110726	0.00292021
MSTRG.23208.1	1652.79	2903.8	401.77	0.13836	-2.8535	0.000112892	0.00296822
MSTRG.2034.3	313.86	627.72	0	0	-Inf	0.000118593	0.00309853
MSTRG.18725.7	283.623	567.246	0	0	-Inf	0.000120061	0.00312675
MSTRG.30042.1	764.231	1347.57	180.895	0.134239	-2.89713	0.000121291	0.0031505
MSTRG.20529.1	1951.13	3434.06	468.194	0.136338	-2.87474	0.000121518	0.00315449
MSTRG.29767.2	320.658	641.316	0	0	-Inf	0.000125918	0.00324908
MSTRG.15077.1	188.48	337.239	39.7197	0.117779	-3.08585	0.000134944	0.00343387
ENSMUST00000211302	188.958	337.107	40.8101	0.12106	-3.04621	0.000141094	0.00355877
MSTRG.351.1	754.724	1326.01	183.443	0.138343	-2.85368	0.000143758	0.00361534
ENSMUST00000233486	64.9967	129.993	0	0	-Inf	0.000148029	0.00370685
MSTRG.27636.2	167.72	335.441	0	0	-Inf	0.000149088	0.00372614
MSTRG.2046.1	583.407	1026.61	140.203	0.136569	-2.8723	0.000149972	0.0037446
ENSMUST00000223799	2292.92	4003.16	582.672	0.145553	-2.78038	0.000152588	0.00380374
MSTRG.3887.2	208.287	416.573	0	0	-Inf	0.000155746	0.00387003
ENSMUST00000129108	32.4993	61.956	3.04262	0.0491094	-4.34786	0.00016319	0.0040255
ENSMUST00000133570	19.9324	38.9787	0.886166	0.0227346	-5.45897	0.000163486	0.00403051
MSTRG.20229.1	742.51	1294.89	190.132	0.146833	-2.76775	0.000163746	0.00403388
ENSMUST00000221011	82.4129	150.421	14.405	0.0957644	-3.38437	0.000168146	0.00412253
ENSMUST00000097520	13.8624	27.5509	0.173911	0.00631235	-7.30761	0.000175986	0.00428296
MSTRG.31425.2	16.1389	32.2777	0	0	-Inf	0.000179637	0.00435949
MSTRG.24255.28	575.714	1150.55	0.879522	0.000764437	-10.3533	0.000192973	0.00463858
MSTRG.29460.2	59.1796	118.359	0	0	-Inf	0.000194682	0.00467096
MSTRG.4399.1	1249.5	2171.41	327.583	0.150862	-2.7287	0.000208662	0.0049602
MSTRG.16775.17	326.6	653.2	0	0	-Inf	0.000216179	0.00511344
ENSMUST00000233028	11.2325	22.465	0	0	-Inf	0.000219924	0.005183
MSTRG.10979.1	701.926	1221.64	182.217	0.149158	-2.74509	0.000224793	0.00528039
ENSMUST00000234450	11.3839	22.7679	0	0	-Inf	0.000229198	0.00537504
MSTRG.24662.1	264.887	466.621	63.1537	0.135343	-2.88531	0.000238638	0.00555199
MSTRG.12736.1	42.3563	78.9585	5.75413	0.0728753	-3.77843	0.000249377	0.00575613
MSTRG.16778.1	75.9047	137.613	14.1965	0.103163	-3.27701	0.000255999	0.00588265
MSTRG.2045.1	1898.18	3283.9	512.459	0.156052	-2.6799	0.000258389	0.0059291
ENSMUST00000220080	642.6	1115.71	169.489	0.151912	-2.7187	0.000263998	0.00603204
ENSMUST00000142937	15.0223	29.6737	0.370824	0.0124967	-6.32231	0.000267062	0.00609125
ENSMUST00000225984	65.1918	118.847	11.5363	0.0970684	-3.36485	0.000276226	0.0062527
MSTRG.29487.1	729.847	1266.35	193.348	0.152682	-2.7114	0.000276569	0.00625937
MSTRG.8685.1	131.127	233.304	28.9503	0.124088	-3.01056	0.000276947	0.00626463
MSTRG.10539.1	597.239	1037.52	156.961	0.151285	-2.72465	0.000290697	0.00652755
ENSMUST00000175814	232.546	408.354	56.7371	0.138941	-2.84746	0.000292827	0.00656509
MSTRG.27998.1	3909.05	6745.81	1072.28	0.158954	-2.65332	0.00029569	0.00662005
ENSMUST00000225152	463.159	806.31	120.008	0.148836	-2.7482	0.000298499	0.00666905
ENSMUST00000227485	89.11	161.003	17.2172	0.106937	-3.22516	0.000300676	0.00670721
MSTRG.8422.2	90.5323	181.065	0	0	-Inf	0.000324646	0.00714793
MSTRG.26569.1	217.664	381.72	53.6076	0.140437	-2.83201	0.000330509	0.0072547
MSTRG.2034.2	4908.59	8429.07	1388.1	0.16468	-2.60226	0.000346001	0.00754339
MSTRG.16236.1	636.725	1100.73	172.716	0.15691	-2.67199	0.000363347	0.00787362
ENSMUST00000200538	95.7176	170.916	20.5193	0.120055	-3.05824	0.000391244	0.00837955
MSTRG.9951.1	46.8344	86.0651	7.60365	0.0883476	-3.50066	0.000392896	0.00841211
ENSMUST00000137136	22.0468	42.5284	1.5652	0.0368036	-4.76401	0.000395632	0.00846368
MSTRG.23130.2	1315.66	2372.67	258.642	0.109009	-3.19749	0.00040601	0.00866412
ENSMUST00000188135	82.5778	148.006	17.1491	0.115867	-3.10945	0.000414742	0.00881544
ENSMUST00000147231	67.1016	121.639	12.5642	0.103291	-3.27521	0.000417495	0.00886664
ENSMUST00000136217	406.785	702.813	110.757	0.157591	-2.66574	0.000418453	0.00888259
ENSMUST00000129834	1169.03	2008.43	329.63	0.164123	-2.60715	0.000419124	0.00889114
MSTRG.18836.2	546.164	947.901	144.427	0.152365	-2.7144	0.000420988	0.00891294
ENSMUST00000213810	273.872	476.81	70.9335	0.148767	-2.74887	0.00042334	0.00894804
ENSMUST00000200110	23.4294	44.8591	1.99967	0.0445766	-4.48757	0.000427717	0.00903018
MSTRG.13081.1	307.007	531.713	82.3016	0.154786	-2.69166	0.000435438	0.00916467
ENSMUST00000233130	107.634	190.94	24.3286	0.127415	-2.97239	0.000451712	0.00944154
ENSMUST00000224451	156.299	274.033	38.5653	0.140733	-2.82897	0.000455949	0.00950789
MSTRG.3772.1	32.389	60.8024	3.97556	0.0653849	-3.9349	0.000467498	0.00970319
MSTRG.24469.1	47.2192	86.7987	7.63966	0.0880158	-3.50609	0.000468499	0.00972084
MSTRG.13648.3	5423.08	9248.08	1598.09	0.172803	-2.5328	0.000479533	0.00991308
MSTRG.2039.1	6472.17	11025.3	1919.09	0.174063	-2.52232	0.00049915	0.0102545
MSTRG.18831.1	1323.64	2262.08	385.213	0.170292	-2.55392	0.000500145	0.0102717
ENSMUST00000210383	11.8299	23.6598	0	0	-Inf	0.000527864	0.0107451
ENSMUST00000210917	82.7525	148.147	17.3585	0.117171	-3.09331	0.000533748	0.0108563
ENSMUST00000181195	16.1285	31.487	0.770022	0.0244553	-5.35371	0.000534463	0.0108674
MSTRG.2042.1	1467.96	2501.25	434.671	0.173781	-2.52466	0.000537084	0.010908
MSTRG.23584.1	207.26	359.084	55.4365	0.154383	-2.69541	0.000545981	0.0110545
MSTRG.12748.4	23174.5	39277.6	7071.39	0.180036	-2.47364	0.000547014	0.0110702
ENSMUST00000236043	27.4337	51.9622	2.90527	0.0559113	-4.16072	0.000547967	0.0110843
MSTRG.1332.4	398.5	688.475	108.525	0.15763	-2.66538	0.00055137	0.0111444
MSTRG.1450.1	363.871	627.153	100.59	0.160391	-2.64033	0.000551653	0.0111483
ENSMUST00000231570	9.67855	19.3571	0	0	-Inf	0.000552641	0.0111665
MSTRG.16785.1	1902.83	3231.68	573.97	0.177607	-2.49324	0.000554879	0.0111995
MSTRG.2088.1	413.634	711.232	116.036	0.163148	-2.61575	0.000558269	0.0112521
ENSMUST00000237374	9.88372	19.7674	0	0	-Inf	0.000561616	0.0113069
MSTRG.29764.1	9897.11	16811.4	2982.82	0.177428	-2.49469	0.000563457	0.0113342
ENSMUST00000237417	18.9572	36.6165	1.29789	0.0354454	-4.81826	0.000593684	0.0118107
MSTRG.22080.2	280.115	481.32	78.9111	0.163947	-2.6087	0.000596631	0.0118584
MSTRG.27999.1	252.549	435.703	69.3944	0.15927	-2.65045	0.000607063	0.0120426
MSTRG.24240.1	382.978	656.024	109.932	0.167573	-2.57714	0.000626044	0.0123554
MSTRG.9878.1	1999.98	3391.26	608.699	0.17949	-2.47802	0.000628057	0.0123871
ENSMUST00000196040	136.116	238.573	33.6587	0.141084	-2.82538	0.000640626	0.012593
MSTRG.8688.1	712.304	1212.03	212.579	0.175391	-2.51135	0.000641099	0.0126004
ENSMUST00000226696	30.8369	58.1539	3.51988	0.060527	-4.04628	0.000641795	0.0126102
ENSMUST00000228608	160.104	279.405	40.8023	0.146033	-2.77563	0.000642197	0.0126162
ENSMUST00000124469	105.727	185.78	25.6744	0.138198	-2.85519	0.000644529	0.0126543
ENSMUST00000197967	98.6127	174.41	22.8156	0.130816	-2.93439	0.000652578	0.0127909
ENSMUST00000190941	141.71	247.507	35.9121	0.145095	-2.78493	0.000685584	0.0133244
MSTRG.8608.4	2232.37	4361.09	103.645	0.0237659	-5.39496	0.00069238	0.0134403
MSTRG.2040.1	4546.77	7686.21	1407.33	0.183098	-2.44931	0.000715465	0.0138094
MSTRG.10982.1	1143.41	1935.94	350.877	0.181244	-2.464	0.000719205	0.0138717
MSTRG.18613.1	183.806	317.829	49.7829	0.156634	-2.67453	0.000719232	0.0138717
ENSMUST00000093950	108.287	189.421	27.1538	0.143352	-2.80237	0.000729115	0.0140308
ENSMUST00000185046	9.41689	18.8338	0	0	-Inf	0.000735204	0.0141248
ENSMUST00000192254	125.902	219.84	31.9638	0.145396	-2.78194	0.000746334	0.0143154
ENSMUST00000152754	19.5867	39.1734	0	0	-Inf	0.000746973	0.0143232
ENSMUST00000149914	9.56771	19.1354	0	0	-Inf	0.000747629	0.0143336
MSTRG.8637.1	294.111	503.225	84.9969	0.168904	-2.56572	0.000749065	0.0143504
MSTRG.2040.4	58.6524	117.305	0	0	-Inf	0.000775407	0.014763
MSTRG.13518.2	90.4095	180.819	0	0	-Inf	0.000829724	0.0156058
ENSMUST00000193864	9009.54	15164.3	2854.74	0.188254	-2.40925	0.000834172	0.015678
ENSMUST00000194637	441.195	748.825	133.565	0.178366	-2.48709	0.000844368	0.0158466
MSTRG.26000.1	25.6064	48.2813	2.93153	0.0607177	-4.04174	0.000853572	0.0159738
MSTRG.19111.1	43.1307	78.7539	7.50748	0.0953282	-3.39095	0.000856151	0.0160143
ENSMUST00000224095	6801.57	11439	2164.14	0.18919	-2.40209	0.000856294	0.0160144
ENSMUST00000221068	9.14969	18.2994	0	0	-Inf	0.000865831	0.0161576
ENSMUST00000221505	9.06248	18.125	0	0	-Inf	0.000875786	0.016312
ENSMUST00000194584	1148.78	2072.77	224.79	0.108449	-3.20491	0.000901554	0.0167034
ENSMUST00000162231	11.6945	23.3889	0	0	-Inf	0.000914229	0.0168945
ENSMUST00000196484	60.0298	107.773	12.2864	0.114002	-3.13287	0.000917666	0.0169483
ENSMUST00000223828	101.924	177.582	26.2656	0.147907	-2.75724	0.000958085	0.017562
MSTRG.18414.2	239.451	408.835	70.067	0.171382	-2.54471	0.000975477	0.017822
ENSMUST00000143893	40.6758	74.083	7.26858	0.0981139	-3.3494	0.000997419	0.0181482
MSTRG.8797.1	57.3014	102.602	12.0009	0.116965	-3.09585	0.00102359	0.0185225
ENSMUST00000142297	121.583	211.61	31.5552	0.149119	-2.74546	0.001024	0.0185246
ENSMUST00000216749	260.86	444.015	77.706	0.175008	-2.51451	0.00104932	0.0188911
ENSMUST00000143453	8.89933	17.7987	0	0	-Inf	0.00106823	0.0191554
MSTRG.11394.1	127.79	220.962	34.6189	0.156673	-2.67417	0.00106956	0.019174
ENSMUST00000186597	1184.44	1989.25	379.627	0.190839	-2.38957	0.0010915	0.0194887
ENSMUST00000211317	87.4113	157.703	17.1199	0.108558	-3.20347	0.00113091	0.0200701
MSTRG.1448.1	274.804	466.295	83.3142	0.178673	-2.48461	0.00113635	0.0201419
ENSMUST00000156666	12.0003	24.0006	0	0	-Inf	0.00117192	0.0206779
MSTRG.10983.1	735.628	1233.41	237.844	0.192834	-2.37457	0.00120219	0.0211256
MSTRG.2043.1	679.779	1140.39	219.166	0.192185	-2.37944	0.00121727	0.0213586
ENSMUST00000234993	10.5642	20.9545	0.173911	0.00829944	-6.91277	0.00122003	0.0213983
MSTRG.10978.2	88.5733	177.147	0	0	-Inf	0.00124222	0.021693
MSTRG.18120.2	375.613	636.929	114.296	0.179449	-2.47836	0.00124239	0.0216931
MSTRG.2031.1	2781.51	4646.09	916.925	0.197354	-2.34114	0.00124374	0.0217049
ENSMUST00000174415	16.9753	32.7333	1.21738	0.0371908	-4.74891	0.00124435	0.0217127
ENSMUST00000227016	236.03	401.548	70.5115	0.175599	-2.50964	0.00124534	0.0217269
ENSMUST00000196531	8.5747	17.1494	0	0	-Inf	0.00126013	0.0219374
MSTRG.8964.1	121.694	210.02	33.3688	0.158884	-2.65395	0.00127228	0.0220894
ENSMUST00000130109	12.816	25.0758	0.556237	0.0221822	-5.49445	0.0012775	0.0221621
ENSMUST00000141344	8.56745	17.1349	0	0	-Inf	0.00129753	0.0224382
ENSMUST00000227235	13.7659	27.5318	0	0	-Inf	0.00132161	0.022774
ENSMUST00000194286	176.755	300.442	53.0668	0.176629	-2.50121	0.00133033	0.0228938
MSTRG.19972.5	3731.01	7091.84	370.188	0.0521992	-4.25983	0.00134095	0.0230365
ENSMUST00000150782	1313.06	2193.69	432.432	0.197125	-2.34282	0.00135359	0.0232134
MSTRG.8405.19	476.9	953.801	0	0	-Inf	0.00136508	0.0233695
MSTRG.29762.9	13559.8	22581.4	4538.25	0.200973	-2.31493	0.00136523	0.0233695
MSTRG.18833.1	2583.47	4312.05	854.877	0.198253	-2.33459	0.00137532	0.0235016
ENSMUST00000236086	433.999	730.318	137.68	0.18852	-2.40721	0.00138512	0.0236409
MSTRG.6394.2	250.425	422.561	78.29	0.185275	-2.43226	0.00139886	0.0238165
MSTRG.16116.3	2315.59	3857.57	773.608	0.200543	-2.31802	0.00140519	0.0239069
ENSMUST00000207828	56.3416	100.149	12.5336	0.125149	-2.99828	0.00141377	0.0239947
MSTRG.13835.3	856.109	1431.42	280.798	0.196167	-2.34984	0.00142563	0.0241458
ENSMUST00000209273	1161.47	1933.47	389.462	0.201432	-2.31164	0.00142575	0.0241458
ENSMUST00000203992	346.686	583.626	109.746	0.188041	-2.41088	0.00142821	0.0241779
ENSMUST00000155345	243.674	412.583	74.7659	0.181214	-2.46423	0.00145983	0.0245969
MSTRG.9527.1	1169.63	1947.38	391.885	0.201237	-2.31303	0.00146591	0.0246741
MSTRG.2037.1	1467.81	2441.69	493.925	0.202288	-2.30552	0.00146963	0.0247232
ENSMUST00000155588	8.31083	16.6217	0	0	-Inf	0.00148931	0.0249858
ENSMUST00000220504	60.7081	107.231	14.1851	0.132285	-2.91828	0.00149758	0.0250951
MSTRG.12729.16	53442.1	106884	0	0	-Inf	0.00158876	0.0263661
ENSMUST00000201656	27.3193	50.5652	4.07333	0.0805561	-3.63386	0.00160057	0.0265075
ENSMUST00000224171	8.19476	16.3895	0	0	-Inf	0.00165141	0.0272166
ENSMUST00000181291	12.9486	25.8971	0	0	-Inf	0.00165793	0.0273048
ENSMUST00000215107	9.9275	19.855	0	0	-Inf	0.00168786	0.0277075
ENSMUST00000146326	35.5138	71.0275	0	0	-Inf	0.00169464	0.0277906
ENSMUST00000210839	227.324	384.791	69.8564	0.181544	-2.46161	0.00173313	0.0282921
ENSMUST00000144096	496.811	827.838	165.784	0.200262	-2.32004	0.00177231	0.0287606
ENSMUST00000202678	2727.43	4502.42	952.438	0.211539	-2.241	0.0017817	0.0288803
MSTRG.16393.1	49.1145	87.1675	11.0615	0.1269	-2.97824	0.00178375	0.0288961
MSTRG.13648.6	180.512	306.875	54.1495	0.176455	-2.50263	0.00183351	0.0294717
ENSMUST00000071008	8.13431	16.2686	0	0	-Inf	0.001837	0.0295095
MSTRG.12089.2	1605.37	2651.48	559.265	0.210925	-2.2452	0.00183845	0.0295217
MSTRG.23309.2	4781.42	7874.42	1688.41	0.214417	-2.22151	0.00183977	0.0295355
MSTRG.13560.1	24.723	45.9888	3.45715	0.0751738	-3.73363	0.00186153	0.0297996
ENSMUST00000173622	26.0643	48.4764	3.65213	0.0753383	-3.73047	0.00188912	0.0301663
ENSMUST00000186448	8.06926	16.1385	0	0	-Inf	0.00188994	0.0301756
MSTRG.16021.1	152.796	259.948	45.6448	0.175592	-2.5097	0.00190053	0.0303071
MSTRG.11617.1	170.463	288.246	52.6805	0.182762	-2.45196	0.00192833	0.0306594
MSTRG.4942.3	36.9396	73.8792	0	0	-Inf	0.00193002	0.0306788
MSTRG.12729.1	29432	58864	0	0	-Inf	0.00193377	0.030727
MSTRG.11616.1	3902.76	6430.81	1374.7	0.213768	-2.22588	0.00194347	0.0308621
ENSMUST00000217201	66.8472	117.174	16.5202	0.140988	-2.82635	0.00194618	0.0308942
MSTRG.18830.1	295.76	495.917	95.6028	0.19278	-2.37497	0.00194711	0.0309008
ENSMUST00000123623	87.7006	151.616	23.7848	0.156875	-2.67231	0.0019502	0.0309385
MSTRG.4127.1	1046.64	1729.48	363.799	0.210352	-2.24912	0.00196771	0.0311549
ENSMUST00000148132	171.589	289.636	53.5425	0.184862	-2.43548	0.00196842	0.0311624
MSTRG.11614.1	2905.58	4788.46	1022.7	0.213576	-2.22718	0.00199195	0.031446
ENSMUST00000144006	147.994	281.278	14.7104	0.0522984	-4.25709	0.00201113	0.0317139
ENSMUST00000151521	32.9984	59.9708	6.02593	0.100481	-3.315	0.00202077	0.0318464
MSTRG.27891.1	210.347	353.361	67.3327	0.190549	-2.39176	0.00203256	0.0319931
MSTRG.23304.1	4104.08	6743.99	1464.17	0.217107	-2.20352	0.00205501	0.0322637
MSTRG.23306.1	3753.91	6164.62	1343.21	0.217889	-2.19833	0.0021186	0.0330729
MSTRG.29763.1	3433.42	5647.9	1218.94	0.215822	-2.21209	0.00212137	0.033097
ENSMUST00000199007	42.0939	75.3843	8.8035	0.116782	-3.09811	0.00212426	0.033133
MSTRG.29764.5	2155.59	3544.51	766.674	0.216299	-2.2089	0.00213374	0.0332487
ENSMUST00000212701	321.77	536.024	107.516	0.200581	-2.31774	0.00216166	0.0336003
MSTRG.22774.1	1500.46	2469.28	531.636	0.2153	-2.21558	0.00217676	0.033768
ENSMUST00000151076	14.793	28.5426	1.04347	0.0365582	-4.77366	0.00219799	0.0340442
MSTRG.10984.1	116.082	197.987	34.1767	0.172621	-2.53432	0.0022115	0.034198
ENSMUST00000220872	34.9102	63.2745	6.54589	0.103452	-3.27296	0.00222915	0.0343788
ENSMUST00000239444	39.0832	70.3994	7.7671	0.110329	-3.18012	0.00223082	0.0343996
MSTRG.6623.1	1409.47	2322.48	496.465	0.213765	-2.2259	0.00224557	0.0345734
MSTRG.12025.15	2165.24	3604.94	725.546	0.201264	-2.31284	0.0023153	0.0354102
ENSMUST00000232008	99.7893	170.197	29.3816	0.172633	-2.53422	0.00231711	0.0354295
MSTRG.12729.12	20581	41162.1	0	0	-Inf	0.00233595	0.035654
MSTRG.2030.1	1174.03	1930.19	417.867	0.21649	-2.20763	0.00233708	0.0356672
MSTRG.11615.1	1118.66	1840.47	396.849	0.215623	-2.21342	0.00235849	0.0359088
ENSMUST00000231767	7.72816	15.4563	0	0	-Inf	0.00238244	0.0362008
MSTRG.14830.1	1808.77	2964.13	653.409	0.220439	-2.18155	0.00239044	0.036285
MSTRG.8660.2	204.515	342.167	66.8639	0.195413	-2.3554	0.00240874	0.0364886
ENSMUST00000238352	175.882	295.341	56.4239	0.191047	-2.388	0.00240974	0.0364994
MSTRG.23307.1	7948.76	12976.4	2921.13	0.225111	-2.15129	0.00247939	0.0373395
MSTRG.29764.4	9378.35	15338.1	3418.6	0.222883	-2.16564	0.00248959	0.0374389
ENSMUST00000127328	32.086	58.1585	6.01342	0.103397	-3.27373	0.00251634	0.0377635
MSTRG.7309.17	46.265	92.53	0	0	-Inf	0.0025282	0.0379019
ENSMUST00000183782	29.8435	54.159	5.52803	0.10207	-3.29236	0.00253149	0.0379291
ENSMUST00000227953	16.5467	31.5282	1.5652	0.0496443	-4.33223	0.00253235	0.0379376
ENSMUST00000156387	204.435	340.469	68.4006	0.200901	-2.31544	0.00254761	0.0380912
ENSMUST00000233271	112.672	191.209	34.1349	0.178521	-2.48583	0.00255009	0.0381191
ENSMUST00000228591	13.5558	26.219	0.89256	0.0340426	-4.87652	0.00256266	0.0382538
MSTRG.12729.17	20100.2	40200.3	0	0	-Inf	0.00258577	0.0385425
ENSMUST00000224519	206.259	344.303	68.2162	0.198129	-2.33549	0.00262509	0.0389872
ENSMUST00000225137	7.68137	15.3627	0	0	-Inf	0.00264148	0.039165
MSTRG.26399.1	13.5876	26.3057	0.869555	0.0330557	-4.91896	0.00266502	0.0394483
MSTRG.24506.44	2220.61	4441.23	0	0	-Inf	0.00268587	0.0396886
ENSMUST00000232991	121.744	205.487	38.0018	0.184935	-2.43491	0.00273225	0.0402217
MSTRG.18614.1	3721.63	6067.25	1376.01	0.226792	-2.14056	0.00273825	0.0402791
MSTRG.14631.1	78.7286	135.122	22.3352	0.165296	-2.59687	0.00277517	0.0407281
ENSMUST00000134099	103.469	176.018	30.919	0.175658	-2.50916	0.00281853	0.0412174
ENSMUST00000156466	40.5212	72.4372	8.60522	0.118796	-3.07345	0.00290547	0.0422222
ENSMUST00000213576	124.353	209.921	38.7851	0.184761	-2.43627	0.00293392	0.0425637
MSTRG.27513.2	118.32	236.639	0	0	-Inf	0.00293678	0.0425908
MSTRG.20173.1	459.746	754.535	164.956	0.218619	-2.19351	0.00299245	0.0432019
MSTRG.24238.11	4474.55	7270.67	1678.43	0.230849	-2.11498	0.00300421	0.0433395
ENSMUST00000206290	19.6812	36.8202	2.54211	0.0690412	-3.8564	0.00300803	0.0433791
ENSMUST00000217740	112.229	189.155	35.3038	0.186639	-2.42168	0.00302101	0.0435234
ENSMUST00000144078	17.4011	34.8022	0	0	-Inf	0.00302974	0.0436199
MSTRG.2036.1	173.307	290.123	56.4917	0.194717	-2.36055	0.00304167	0.0437331
ENSMUST00000238274	23.8502	46.9751	0.725291	0.0154399	-6.01719	0.00308731	0.0442265
ENSMUST00000098305	1173.89	1917.81	429.961	0.224194	-2.15718	0.0030997	0.0443843
ENSMUST00000189497	394.521	647.791	141.252	0.218051	-2.19726	0.00310335	0.0444218
MSTRG.5807.1	241.229	398.898	83.5602	0.209477	-2.25513	0.00314175	0.0448717
MSTRG.11696.1	12.7055	25.2338	0.177233	0.00702365	-7.15356	0.00315582	0.0450303
ENSMUST00000197906	206.314	342.09	70.5377	0.206196	-2.27791	0.00317374	0.0452034
MSTRG.3888.3	113.342	226.685	0	0	-Inf	0.00317856	0.0452571
MSTRG.8405.8	6166.25	9991.4	2341.1	0.234311	-2.0935	0.00318766	0.0453716
ENSMUST00000229708	18.2391	34.201	2.27729	0.0665855	-3.90865	0.00321678	0.0457109
ENSMUST00000148066	27.2678	49.6591	4.87657	0.0982009	-3.34812	0.00321853	0.0457252
ENSMUST00000162579	91.8226	155.797	27.8478	0.178744	-2.48404	0.00327403	0.0463095
MSTRG.17146.1	13.6747	26.237	1.11247	0.042401	-4.55976	0.00332709	0.0469196
ENSMUST00000136201	86.3301	146.701	25.9591	0.176952	-2.49857	0.00335761	0.0472378
MSTRG.4989.3	4604.97	7456.31	1753.63	0.235188	-2.08811	0.00340783	0.0477878
ENSMUST00000222317	53.1666	92.5621	13.7711	0.148777	-2.74878	0.00340915	0.0478011
MSTRG.18448.1	108.733	182.831	34.6344	0.189434	-2.40023	0.00341853	0.0478598
MSTRG.28844.3	340.547	557.485	123.609	0.221725	-2.17315	0.00343927	0.0480927
ENSMUST00000222580	68.5872	117.947	19.2273	0.163017	-2.61691	0.0034685	0.0484033
ENSMUST00000188909	7.1957	14.3914	0	0	-Inf	0.00346937	0.0484033
ENSMUST00000141307	647.57	1055.29	239.846	0.227279	-2.13746	0.00348307	0.0485419
MSTRG.18725.5	3673.59	5949.22	1397.95	0.234981	-2.08938	0.00350516	0.0487759
ENSMUST00000194809	46.9441	82.2865	11.6018	0.140993	-2.82631	0.00351339	0.0488483
ENSMUST00000195991	41.0322	72.3836	9.68081	0.133743	-2.90246	0.00357396	0.0495089
ENSMUST00000190461	7.23394	14.4679	0	0	-Inf	0.00360504	0.0498591
MSTRG.9273.7	357.687	668.707	46.6659	0.0697853	-3.84093	0.00364253	0.0502375
MSTRG.9882.1	27.359	49.8154	4.90265	0.0984164	-3.34496	0.00365244	0.0503257
ENSMUST00000208520	67.5761	116.425	18.7278	0.160857	-2.63615	0.00369021	0.050743
MSTRG.7670.1	314.531	515.235	113.827	0.220923	-2.17838	0.00372582	0.0511569
ENSMUST00000224431	9.75362	19.1364	0.370824	0.0193779	-5.68944	0.00376526	0.0515661
ENSMUST00000193549	6.95217	13.9043	0	0	-Inf	0.00377921	0.0516912
MSTRG.8407.5	253.078	506.155	0	0	-Inf	0.00378782	0.0517869
MSTRG.29765.1	11483.6	18564.6	4402.71	0.237156	-2.07609	0.00379375	0.051846
ENSMUST00000225514	139.983	250.695	29.2695	0.116753	-3.09846	0.00380517	0.051936
MSTRG.9380.1	280.992	462.245	99.7379	0.215768	-2.21244	0.00382994	0.052161
ENSMUST00000201062	184.41	304.134	64.6857	0.212688	-2.23319	0.00383256	0.0521747
MSTRG.29766.1	2529.29	4084.74	973.841	0.238409	-2.06849	0.00386016	0.0524418
ENSMUST00000235628	1317.47	2132.98	501.965	0.235335	-2.08721	0.00387065	0.0525516
MSTRG.8693.1	5739.38	9254.44	2224.33	0.240353	-2.05677	0.00389133	0.0527602
MSTRG.15887.1	72.914	124.194	21.6342	0.174197	-2.52121	0.00391089	0.0529751
MSTRG.18620.1	1939.97	3133.03	746.907	0.238397	-2.06856	0.00395657	0.0534423
MSTRG.17621.22	1666.78	2689.36	644.209	0.23954	-2.06166	0.00405368	0.0543473
MSTRG.22549.3	48.2996	90.39	6.2092	0.0686934	-3.86368	0.00407046	0.0545349
MSTRG.22490.4	104.264	174.909	33.6187	0.192206	-2.37927	0.00408297	0.0546799
ENSMUST00000184166	7.0081	14.0162	0	0	-Inf	0.0041062	0.0549202
MSTRG.5359.2	147.327	243.885	50.7692	0.208169	-2.26417	0.00413857	0.0552481
MSTRG.18836.1	3393.09	5477.44	1308.74	0.238934	-2.06532	0.00413857	0.0552481
ENSMUST00000238186	6.80945	13.6189	0	0	-Inf	0.00415007	0.0553599
ENSMUST00000234213	121.709	203.524	39.8938	0.196015	-2.35096	0.00419058	0.055752
MSTRG.11611.6	12711.8	20487	4936.57	0.240961	-2.05313	0.00421056	0.0559468
MSTRG.13250.22	6279.75	12559.5	0	0	-Inf	0.00422555	0.056117
ENSMUST00000125657	50.0902	86.9038	13.2765	0.152773	-2.71054	0.00423553	0.056207
ENSMUST00000193649	14.6464	27.8709	1.42196	0.0510196	-4.29281	0.00426255	0.0564746
ENSMUST00000235350	612.962	992.797	233.127	0.234819	-2.09038	0.00426445	0.056494
ENSMUST00000128542	101.447	195.874	7.02113	0.0358451	-4.80208	0.00433135	0.0571511
ENSMUST00000145206	13.0911	26.1821	0	0	-Inf	0.00437125	0.0575599
ENSMUST00000230694	28.263	50.9836	5.54245	0.108711	-3.20144	0.00438203	0.057643
ENSMUST00000231405	6269.05	10071	2467.14	0.244975	-2.02929	0.00438331	0.0576539
MSTRG.24238.13	5025.45	8084.66	1966.24	0.243206	-2.03975	0.00443219	0.0581307
ENSMUST00000195673	6.94242	13.8848	0	0	-Inf	0.00447663	0.0585528
ENSMUST00000206384	1476.36	2378.13	574.58	0.24161	-2.04925	0.00449078	0.0586723
ENSMUST00000097531	7307.69	11739.5	2875.85	0.244971	-2.02932	0.00450648	0.058794
ENSMUST00000219492	27.2642	51.9862	2.54211	0.0488997	-4.35403	0.00451061	0.058842
ENSMUST00000198200	149.046	246.331	51.7612	0.210129	-2.25065	0.00455146	0.0592244
MSTRG.12729.15	5396.44	10792.9	0	0	-Inf	0.00455779	0.0592741
MSTRG.864.1	118.114	196.515	39.7125	0.202084	-2.30697	0.00458409	0.0595324
MSTRG.12729.18	5849.25	11698.5	0	0	-Inf	0.00458962	0.0595652
MSTRG.682.1	469.449	761.828	177.069	0.232427	-2.10515	0.00461899	0.0598379
MSTRG.27891.2	17.6454	35.1168	0.173911	0.00495236	-7.65767	0.00461945	0.0598379
ENSMUST00000208323	14.1943	28.3886	0	0	-Inf	0.00473327	0.0609775
ENSMUST00000227968	201.963	329.599	74.3262	0.225505	-2.14877	0.00479797	0.0615811
ENSMUST00000207526	18.628	35.9848	1.27106	0.035322	-4.82329	0.00489774	0.0625069
ENSMUST00000207937	40.1175	70.2494	9.9855	0.142144	-2.81458	0.00490248	0.0625551
ENSMUST00000203158	996.058	1601.38	390.737	0.244	-2.03504	0.0049202	0.0627252
ENSMUST00000053792	142.24	236.084	48.396	0.204995	-2.28634	0.00492599	0.0627432
MSTRG.17284.11	430.769	861.537	0	0	-Inf	0.00492876	0.0627723
ENSMUST00000189489	44.894	78.4287	11.3593	0.144836	-2.78751	0.00499138	0.0633757
MSTRG.29767.1	8946.5	14317.9	3575.07	0.249692	-2.00178	0.00502972	0.0637432
MSTRG.13471.1	49.525	85.2921	13.7579	0.161304	-2.63215	0.00503229	0.0637689
ENSMUST00000210105	24.4429	44.354	4.5318	0.102173	-3.29091	0.00506939	0.064101
MSTRG.26882.3	12.7716	24.817	0.726318	0.029267	-5.09458	0.00507769	0.064164
MSTRG.10618.1	925.32	1488.05	362.594	0.243672	-2.03699	0.0050882	0.0642759
ENSMUST00000181043	26.2437	47.5913	4.89609	0.102878	-3.281	0.00510745	0.0644495
MSTRG.30941.1	21.6827	39.7173	3.64819	0.0918538	-3.44452	0.00526405	0.0659736
MSTRG.20814.5	405.83	656.09	155.571	0.237118	-2.07633	0.0052844	0.0661771
MSTRG.24245.1	862.488	1381.88	343.095	0.248281	-2.00995	0.0053217	0.0665085
MSTRG.27636.1	8086.14	12886.9	3285.36	0.254938	-1.97178	0.00535626	0.0668046
MSTRG.19662.1	8.12846	16.2569	0	0	-Inf	0.00538386	0.0670644
ENSMUST00000189594	35.8748	63.1681	8.5816	0.135853	-2.87988	0.00539099	0.0671146
ENSMUST00000224637	147.131	240.929	53.3328	0.221363	-2.17551	0.00543679	0.0675541
ENSMUST00000199326	1431.36	2288.3	574.421	0.251025	-1.9941	0.00543891	0.0675593
MSTRG.27011.1	3589.24	5722.35	1456.14	0.254465	-1.97446	0.00546113	0.0677725
ENSMUST00000194133	521.473	838.574	204.372	0.243714	-2.03674	0.00553477	0.0684154
MSTRG.15828.2	194.153	388.307	0	0	-Inf	0.00556426	0.0686745
MSTRG.2032.1	370.401	597.585	143.216	0.239657	-2.06095	0.00556814	0.0687092
ENSMUST00000192682	164.617	270.048	59.1872	0.219173	-2.18986	0.0055809	0.0688469
ENSMUST00000181912	51.9875	89.3468	14.6282	0.163724	-2.61066	0.00565188	0.0694898
MSTRG.8695.1	216.385	352.493	80.2768	0.22774	-2.13454	0.00570119	0.0699542
MSTRG.29857.13	2936.88	4697.74	1176.02	0.250338	-1.99805	0.00572831	0.0701752
MSTRG.17381.2	103.813	172.365	35.2607	0.20457	-2.28934	0.00585035	0.0713306
ENSMUST00000221728	231.733	376.749	86.7158	0.230168	-2.11924	0.00589617	0.0717408
ENSMUST00000223158	55.814	95.1684	16.4597	0.172953	-2.53155	0.00590767	0.0718468
ENSMUST00000181296	44.7179	77.8246	11.6111	0.149196	-2.74472	0.00597486	0.0724416
MSTRG.10619.1	1087.7	1737.52	437.877	0.252013	-1.98843	0.0059866	0.0725602
ENSMUST00000238197	220.7	357.404	83.9958	0.235016	-2.08917	0.00601822	0.0727921
MSTRG.8405.30	2010.05	3197.96	822.149	0.257086	-1.95968	0.00602609	0.072854
ENSMUST00000204492	14.2608	27.0598	1.46189	0.0540247	-4.21024	0.0060433	0.0729986
MSTRG.29768.1	2304.62	3667.55	941.677	0.256759	-1.96151	0.00606096	0.0731726
ENSMUST00000221412	94.5472	157.16	31.9339	0.203193	-2.29908	0.00615903	0.0740422
MSTRG.29770.1	359.414	578.906	139.923	0.241702	-2.0487	0.00617459	0.0741781
MSTRG.28625.1	1683.26	2672.85	693.679	0.259528	-1.94604	0.00618563	0.0742604
ENSMUST00000225064	77.2712	130.136	24.4061	0.187542	-2.41471	0.00619112	0.0742917
ENSMUST00000151170	15.3025	28.8199	1.78512	0.0619405	-4.01297	0.00622831	0.0746268
ENSMUST00000199503	76.1063	127.435	24.7771	0.194428	-2.36269	0.0062489	0.0747763
ENSMUST00000212450	126.482	207.334	45.6288	0.220074	-2.18394	0.00627069	0.0749119
MSTRG.10730.1	88.48	147.994	28.9661	0.195725	-2.3531	0.00628129	0.0749898
ENSMUST00000191819	20.801	37.8699	3.73203	0.0985486	-3.34302	0.00631251	0.075253
MSTRG.25156.1	261.351	420.456	102.246	0.24318	-2.0399	0.00648543	0.0767312
MSTRG.29767.3	2158.33	3423.57	893.086	0.260864	-1.93863	0.00648571	0.0767312
MSTRG.3524.1	587.588	939.118	236.057	0.251361	-1.99217	0.00651107	0.0769563
ENSMUST00000225650	113.268	185.924	40.6127	0.218437	-2.19471	0.00658561	0.077567
MSTRG.12754.1	19726.7	31203.2	8250.26	0.264404	-1.91918	0.00659585	0.0776521
MSTRG.3926.19	92.931	185.862	0	0	-Inf	0.00663891	0.0780308
ENSMUST00000186025	347.67	558.059	137.281	0.245998	-2.02328	0.00664582	0.0780977
ENSMUST00000126672	85.9533	166.484	5.42276	0.0325722	-4.94021	0.00665839	0.0782114
ENSMUST00000226251	22.0566	40.2494	3.86387	0.0959982	-3.38085	0.00668033	0.0784247
ENSMUST00000181322	270.143	434.703	105.583	0.242885	-2.04165	0.00673517	0.0789821
MSTRG.20826.1	673.173	1071.19	275.16	0.256874	-1.96087	0.00678554	0.0794068
MSTRG.5643.1	1517.82	2413.06	622.571	0.258001	-1.95455	0.00679049	0.079443
MSTRG.15402.1	226.601	366.291	86.9121	0.237276	-2.07536	0.00680965	0.0796213
MSTRG.2823.1	10767.9	17018.6	4517.25	0.265431	-1.91359	0.00681005	0.0796213
MSTRG.17289.1	6.39678	12.7936	0	0	-Inf	0.00683373	0.0798329
ENSMUST00000218151	16.145	30.2031	2.08693	0.0690965	-3.85524	0.00686462	0.0800787
ENSMUST00000181485	223.135	359.117	87.1534	0.242688	-2.04282	0.0069061	0.0804597
ENSMUST00000190949	28.5179	50.674	6.36192	0.125546	-2.99371	0.00694714	0.0808647
ENSMUST00000097608	803.21	1277.43	328.993	0.257543	-1.95712	0.00695175	0.0808866
ENSMUST00000196044	153.783	250.04	57.5255	0.230065	-2.11989	0.0070442	0.081626
ENSMUST00000142815	221.508	357.079	85.9372	0.240667	-2.05489	0.00706777	0.0818697
MSTRG.21.1	356.165	572.945	139.385	0.243278	-2.03932	0.00708912	0.0820359
MSTRG.29753.2	24.5123	44.0185	5.006	0.113725	-3.13638	0.00712964	0.0823569
MSTRG.2509.1	92.8995	153.395	32.4035	0.211241	-2.24304	0.00714658	0.082501
ENSMUST00000181145	594.261	943.792	244.73	0.259305	-1.94728	0.0071845	0.0828199
MSTRG.13839.2	8.82123	17.6425	0	0	-Inf	0.00724031	0.0832995
MSTRG.6952.1	54.7704	93.109	16.4318	0.176479	-2.50243	0.00731994	0.0839534
MSTRG.116.1	163.547	265.544	61.5504	0.23179	-2.10911	0.00758555	0.0862629
ENSMUST00000201689	12.5833	24.6218	0.544738	0.0221243	-5.49823	0.0076138	0.0864545
MSTRG.23308.1	356.047	566.557	145.537	0.25688	-1.96083	0.00767589	0.0870215
MSTRG.12753.1	6448.68	10144.1	2753.3	0.27142	-1.8814	0.00771352	0.0873325
ENSMUST00000222385	95.2635	156.513	34.0137	0.217322	-2.2021	0.00772477	0.0874066
ENSMUST00000126967	250.736	401.246	100.225	0.249785	-2.00124	0.00773697	0.0874832
MSTRG.19815.4	606.178	958.223	254.134	0.265214	-1.91477	0.00776999	0.0877411
MSTRG.8689.2	2698.4	4253.58	1143.22	0.268765	-1.89558	0.00782442	0.0880989
ENSMUST00000228670	63.1476	111.862	14.4328	0.129022	-2.95431	0.00784722	0.0882499
MSTRG.30951.2	18121.1	28491.4	7750.76	0.272039	-1.87812	0.00785994	0.0883544
MSTRG.18008.1	46.0701	92.1402	0	0	-Inf	0.00787292	0.0884545
MSTRG.27637.1	689.743	1089.73	289.759	0.265901	-1.91104	0.00796102	0.0891998
ENSMUST00000115580	40.6225	69.8262	11.4188	0.163531	-2.61236	0.00796393	0.0892199
ENSMUST00000200646	247.947	397.682	98.2113	0.246959	-2.01765	0.0080237	0.0897102
MSTRG.8407.2	1665.72	3331.44	0	0	-Inf	0.00811496	0.0905264
MSTRG.8433.1	446.584	709.267	183.901	0.259283	-1.9474	0.00812877	0.090657
ENSMUST00000231960	410.165	650.928	169.403	0.260248	-1.94204	0.0081858	0.0911511
MSTRG.12752.1	2317.57	3644.27	990.872	0.271898	-1.87886	0.00819779	0.0912137
ENSMUST00000203807	14.5475	27.3055	1.78959	0.0655395	-3.93149	0.00821737	0.0913815
MSTRG.8689.3	6543.89	10272.9	2814.89	0.274011	-1.86769	0.00832946	0.092266
ENSMUST00000218354	82.6129	136.872	28.3537	0.207154	-2.27122	0.00835241	0.0924394
ENSMUST00000192006	976.943	1541.82	412.069	0.267262	-1.90367	0.00836033	0.0924944
ENSMUST00000201268	28.7604	50.5787	6.94217	0.137255	-2.86507	0.00838601	0.0927193
ENSMUST00000180519	18.9817	34.7214	3.24197	0.0933709	-3.42088	0.00842277	0.0930344
ENSMUST00000126265	58.2266	98.2363	18.2168	0.185439	-2.43098	0.00843715	0.0931533
MSTRG.23537.4	1567.31	3134.63	0	0	-Inf	0.00844919	0.0932254
ENSMUST00000232216	5.98215	11.9643	0	0	-Inf	0.0085446	0.0939534
ENSMUST00000181121	141.788	229.905	53.6709	0.233448	-2.09883	0.00858732	0.0942869
MSTRG.21867.2	8.17409	16.3482	0	0	-Inf	0.00860108	0.0944214
ENSMUST00000152595	14.4552	27.0945	1.81579	0.0670171	-3.89933	0.00865748	0.0949274
MSTRG.31089.7	1519.75	2363.12	676.379	0.286224	-1.80479	0.0086718	0.0950278
MSTRG.7472.1	433.048	685.739	180.357	0.263012	-1.9268	0.0087201	0.0954598
MSTRG.29769.1	905.55	1426.82	384.28	0.269326	-1.89258	0.00877822	0.0958843
MSTRG.13561.1	3453.07	5418.31	1487.83	0.274592	-1.86464	0.00878144	0.0959114
MSTRG.3594.2	100.722	165.419	36.0261	0.217788	-2.19901	0.00878987	0.0959644
ENSMUST00000147868	34.0185	59.237	8.79997	0.148555	-2.75093	0.00880409	0.0960824
ENSMUST00000208830	44.5879	75.8055	13.3704	0.176377	-2.50326	0.00883286	0.0962772
ENSMUST00000197043	538.517	849.252	227.782	0.268214	-1.89854	0.00889632	0.0967807
MSTRG.20909.2	321.886	513.061	130.712	0.254768	-1.97274	0.008996	0.0975605
ENSMUST00000232525	16.5039	30.5729	2.43475	0.0796375	-3.65041	0.00903863	0.0979321
MSTRG.10578.1	61.5153	111.344	11.6864	0.104958	-3.25212	0.00904392	0.097973
ENSMUST00000135358	5.80216	11.6043	0	0	-Inf	0.00906583	0.0981208
ENSMUST00000181503	9.30299	18.0842	0.521733	0.0288501	-5.11528	0.00907998	0.0982276
ENSMUST00000208965	103.593	168.926	38.2598	0.226489	-2.14249	0.00908167	0.0982276
MSTRG.4327.1	126.254	204.228	48.2805	0.236405	-2.08067	0.0090947	0.0983248
ENSMUST00000228816	7.58226	15.1645	0	0	-Inf	0.00913756	0.0986642
ENSMUST00000204442	46.9305	80.0944	13.7666	0.17188	-2.54052	0.00915929	0.0987994
MSTRG.12741.1	945.243	1485.37	405.119	0.27274	-1.8744	0.00920676	0.0992119
ENSMUST00000186515	27.6702	48.8701	6.47036	0.132399	-2.91703	0.00921986	0.0992783
ENSMUST00000210265	187.191	299.76	74.6229	0.248942	-2.00612	0.00927107	0.0996881
MSTRG.27539.4	94.8965	157.001	32.7922	0.208866	-2.25935	0.00928011	0.0997271
MSTRG.12751.1	1345.64	2108.51	582.774	0.276392	-1.85521	0.00934704	0.100209
MSTRG.8621.10	3417.78	5350.56	1485	0.277542	-1.84922	0.00937787	0.100359
MSTRG.13218.1	118.38	192.107	44.6533	0.23244	-2.10507	0.00947495	0.101099
MSTRG.13133.1	76.303	126.387	26.2186	0.207446	-2.26919	0.00953163	0.10156
MSTRG.10982.2	78.8496	143.72	13.9791	0.0972662	-3.36192	0.00961991	0.102271
MSTRG.16183.1	186.165	297.586	74.7442	0.251169	-1.99327	0.00962737	0.10232
ENSMUST00000237123	15.7713	29.0401	2.50257	0.0861765	-3.53656	0.00970906	0.102921
MSTRG.29804.2	265.563	422.582	108.545	0.256862	-1.96094	0.0097212	0.102982
ENSMUST00000212669	31.8631	55.4308	8.29527	0.149651	-2.74033	0.00982945	0.103796
MSTRG.24506.55	1157.05	2314.11	0	0	-Inf	0.00984788	0.103982
ENSMUST00000145105	749.591	1174.22	324.959	0.276744	-1.85338	0.00998029	0.105019
ENSMUST00000181398	18.9842	34.6508	3.3176	0.0957438	-3.38468	0.0100919	0.105908
MSTRG.29857.12	3752.85	5861.91	1643.79	0.280419	-1.83434	0.0101934	0.106739
ENSMUST00000198075	253.881	401.85	105.912	0.263562	-1.92379	0.0101965	0.106754
ENSMUST00000223992	15.039	27.8115	2.26636	0.08149	-3.61723	0.0102114	0.106841
ENSMUST00000147504	50.8528	84.9897	16.7159	0.196682	-2.34606	0.0102315	0.106964
ENSMUST00000141696	9.05095	17.5244	0.577517	0.032955	-4.92336	0.0102841	0.10742
ENSMUST00000222024	6.44198	12.884	0	0	-Inf	0.0103832	0.108103
MSTRG.8614.3	1281.34	2462.58	100.096	0.040647	-4.62071	0.0103925	0.108139
ENSMUST00000223198	14.3131	26.6228	2.00331	0.0752478	-3.73221	0.0104893	0.108917
MSTRG.15131.5	1404.71	2191.53	617.882	0.281941	-1.82654	0.0105966	0.109697
ENSMUST00000231640	84.2043	137.642	30.7667	0.223527	-2.16148	0.0106867	0.11046
MSTRG.19333.1	64.7561	107.629	21.8832	0.203321	-2.29817	0.0106998	0.110569
ENSMUST00000206342	60.4097	100.538	20.2813	0.201727	-2.30952	0.010705	0.11059
MSTRG.24249.1	462.229	726.254	198.203	0.272912	-1.87349	0.0107135	0.110622
ENSMUST00000200070	366.299	575.403	157.194	0.27319	-1.87202	0.0107316	0.110716
ENSMUST00000180860	90.5995	148.322	32.8765	0.221655	-2.17361	0.0108161	0.11136
MSTRG.28623.1	1308.32	2039.92	576.724	0.282718	-1.82256	0.0108577	0.111655
ENSMUST00000205759	5.60234	11.2047	0	0	-Inf	0.0108687	0.11175
ENSMUST00000198130	117.064	188.529	45.5986	0.241864	-2.04773	0.0109434	0.112349
MSTRG.7744.2	7.05022	14.1004	0	0	-Inf	0.010959	0.112472
MSTRG.8676.1	1577.18	2454.12	700.239	0.285332	-1.80929	0.0109989	0.112703
ENSMUST00000139514	42.7959	72.4447	13.1471	0.181478	-2.46213	0.0110296	0.1129
MSTRG.18119.1	4326.85	6735.04	1918.66	0.284877	-1.81159	0.0110763	0.113205
ENSMUST00000198434	495.503	776.485	214.522	0.276273	-1.85583	0.0111252	0.113517
ENSMUST00000193545	978.949	1519.82	438.076	0.288242	-1.79465	0.0111506	0.113726
ENSMUST00000232964	83.5614	150.962	16.1606	0.10705	-3.22364	0.0111834	0.113967
MSTRG.29764.6	2741.66	4276.3	1207.01	0.282257	-1.82492	0.0111866	0.113991
ENSMUST00000222188	179.542	285.441	73.644	0.258001	-1.95455	0.0112316	0.114368
MSTRG.4332.1	66.1414	109.45	22.8329	0.208615	-2.26109	0.0112962	0.114818
MSTRG.30938.12	21727.7	33653.9	9801.48	0.291244	-1.7797	0.0113197	0.11502
ENSMUST00000099385	132.49	211.612	53.3677	0.252195	-1.98739	0.0113504	0.115295
MSTRG.14680.1	651.747	1018.1	285.393	0.280319	-1.83486	0.0114012	0.115638
ENSMUST00000200700	13.0181	24.4711	1.5652	0.0639612	-3.96666	0.0114511	0.11598
MSTRG.27973.2	1127.62	1752.64	502.603	0.286769	-1.80204	0.0114526	0.115987
MSTRG.13769.37	54.6207	100.156	9.0852	0.0907103	-3.46259	0.0114971	0.116282
MSTRG.19622.3	1756.22	2729.48	782.961	0.286853	-1.80162	0.0115196	0.116446
ENSMUST00000194364	66.5408	109.387	23.6945	0.216611	-2.20682	0.0115775	0.116806
MSTRG.7674.1	126.258	201.949	50.567	0.250395	-1.99772	0.0117341	0.117925
MSTRG.4015.24	809.937	1619.87	0	0	-Inf	0.0117662	0.11817
MSTRG.9274.1	1346.27	2097.56	594.988	0.283658	-1.81778	0.0117832	0.118279
ENSMUST00000197391	83.9054	136.561	31.2501	0.228836	-2.12761	0.0119782	0.119553
ENSMUST00000189080	5.45964	10.9193	0	0	-Inf	0.0119933	0.119629
MSTRG.29418.1	776.181	1552.36	0	0	-Inf	0.0119982	0.119645
ENSMUST00000131345	500.372	778.611	222.133	0.285294	-1.80948	0.0120506	0.120016
MSTRG.4813.1	96.5143	156.987	36.0412	0.22958	-2.12293	0.0121624	0.120802
ENSMUST00000210400	39.9995	68.1464	11.8526	0.173929	-2.52343	0.012277	0.121631
MSTRG.307.1	296.462	466.095	126.828	0.272107	-1.87775	0.0122798	0.121642
MSTRG.13648.7	959.623	1489.23	430.015	0.28875	-1.79211	0.01228	0.121642
MSTRG.18727.1	123.508	198.812	48.2043	0.242462	-2.04417	0.0123633	0.122186
MSTRG.18728.1	1209.29	1876.12	542.455	0.289138	-1.79017	0.0123799	0.122293
MSTRG.30949.1	708.1	1416.2	0	0	-Inf	0.0124359	0.12265
ENSMUST00000237284	8.6567	16.7917	0.521733	0.0310709	-5.00829	0.0124684	0.12282
MSTRG.28088.19	3182.87	4920.14	1445.6	0.293814	-1.76703	0.0125166	0.123162
ENSMUST00000210866	59.5753	98.7842	20.3664	0.206171	-2.27809	0.0125278	0.123228
ENSMUST00000234333	8.55179	16.5261	0.577517	0.0349458	-4.83874	0.0125298	0.123236
MSTRG.8621.11	94.0784	188.157	0	0	-Inf	0.0125357	0.123265
MSTRG.21214.1	102.889	167.744	38.0341	0.226739	-2.14089	0.0125375	0.123265
MSTRG.8432.1	2166.79	3350.63	982.945	0.293362	-1.76925	0.0126481	0.124049
ENSMUST00000124198	86.3828	140.256	32.5094	0.231786	-2.10914	0.0127072	0.124496
MSTRG.13651.1	236.76	374.067	99.4529	0.265869	-1.91121	0.0127122	0.124527
MSTRG.29857.14	1579.8	2454.49	705.11	0.287274	-1.7995	0.0127366	0.124642
ENSMUST00000203186	1064.05	1648.76	479.341	0.290728	-1.78226	0.0127528	0.124744
ENSMUST00000204286	1688.03	2613.74	762.323	0.29166	-1.77764	0.0127937	0.125011
MSTRG.3888.2	1837.38	2848.64	826.132	0.29001	-1.78583	0.0128177	0.125132
MSTRG.17244.1	282.781	558.084	7.47817	0.0133997	-6.22165	0.0128342	0.125246
ENSMUST00000132571	30.1894	51.8581	8.52071	0.164308	-2.60553	0.0129058	0.125754
ENSMUST00000181438	29.9146	51.8742	7.95497	0.153351	-2.70509	0.0129216	0.125861
ENSMUST00000194137	191.636	301.777	81.4955	0.270052	-1.88869	0.0129237	0.12587
ENSMUST00000131516	5.3017	10.6034	0	0	-Inf	0.0129798	0.12616
ENSMUST00000208133	11.9499	22.5085	1.39129	0.0618116	-4.01598	0.013016	0.126378
MSTRG.22027.1	2207.17	3409.72	1004.63	0.294637	-1.76299	0.0130256	0.126425
MSTRG.13556.16	787.626	1575.25	0	0	-Inf	0.0130463	0.126559
ENSMUST00000228939	51.505	85.6757	17.3343	0.202324	-2.30526	0.0131513	0.127281
ENSMUST00000156579	5.38369	10.7674	0	0	-Inf	0.013177	0.127433
MSTRG.7471.1	419.187	653.06	185.314	0.283763	-1.81724	0.0132538	0.127965
ENSMUST00000209183	13.7749	25.5525	1.99737	0.0781676	-3.67729	0.0133184	0.12838
ENSMUST00000238724	86.8167	140.877	32.7565	0.232519	-2.10458	0.0133795	0.128792
MSTRG.17624.1	1458.22	2251.07	665.372	0.29558	-1.75838	0.0134107	0.128972
ENSMUST00000233120	5.27896	10.5579	0	0	-Inf	0.0134964	0.12957
MSTRG.28626.1	945.677	1461.01	430.344	0.294552	-1.7634	0.0135136	0.129679
ENSMUST00000181355	20.8548	37.1701	4.53949	0.122128	-3.03354	0.0135148	0.129679
MSTRG.29446.44	16268.6	25155.6	7381.62	0.293439	-1.76887	0.0135236	0.129715
ENSMUST00000201318	138.519	219.96	57.0779	0.259492	-1.94624	0.0135669	0.129947
MSTRG.10981.1	464.849	722.669	207.03	0.286479	-1.8035	0.0136105	0.130255
MSTRG.13556.15	2226.69	3895.53	557.858	0.143205	-2.80385	0.0136581	0.130559
MSTRG.29448.1	365.459	570.774	160.144	0.280573	-1.83355	0.0137385	0.131132
ENSMUST00000210569	11.7769	22.0704	1.4833	0.0672075	-3.89523	0.0137674	0.131369
ENSMUST00000181538	30.1663	51.9831	8.34942	0.160618	-2.6383	0.013791	0.131475
ENSMUST00000207574	31.3324	53.8779	8.78685	0.163088	-2.61628	0.0138396	0.131746
ENSMUST00000181886	99.0919	159.376	38.8074	0.243495	-2.03804	0.013867	0.131906
MSTRG.952.2	161.854	323.708	0	0	-Inf	0.0138885	0.132045
MSTRG.11611.7	576.467	1152.93	0	0	-Inf	0.0139175	0.132224
ENSMUST00000239218	9.03181	18.0636	0	0	-Inf	0.0139291	0.132315
MSTRG.3324.1	910.513	1407.01	414.011	0.294248	-1.7649	0.0139579	0.13253
MSTRG.21855.1	8365.78	12865.1	3866.43	0.300535	-1.73439	0.0140005	0.132824
ENSMUST00000181029	69.0109	112.897	25.1245	0.222543	-2.16784	0.0140197	0.132931
ENSMUST00000210289	12.3661	23.098	1.63422	0.0707514	-3.8211	0.0140786	0.13326
ENSMUST00000220205	21.3045	37.6862	4.92275	0.130625	-2.9365	0.0141623	0.133693
ENSMUST00000201853	18.6324	33.7522	3.51272	0.104074	-3.26432	0.0142824	0.134413
MSTRG.12102.4	546.862	1093.72	0	0	-Inf	0.0142884	0.134454
MSTRG.24650.1	245.726	384.904	106.548	0.276817	-1.853	0.0143145	0.134597
ENSMUST00000200563	233.247	364.818	101.676	0.278703	-1.8432	0.0143364	0.134725
ENSMUST00000137582	84.6791	137.602	31.7565	0.230785	-2.11538	0.0143422	0.13475
MSTRG.3881.1	906.952	1401.19	412.71	0.294542	-1.76346	0.0143591	0.134868
MSTRG.13257.5	76.2703	149.528	3.01296	0.0201499	-5.63309	0.0144178	0.135299
MSTRG.647.1	601.364	927.15	275.578	0.297232	-1.75034	0.0144248	0.135324
ENSMUST00000196744	40.7226	68.2929	13.1524	0.192588	-2.37641	0.0144899	0.135669
ENSMUST00000141846	459.893	712.922	206.863	0.290162	-1.78507	0.0144925	0.135677
ENSMUST00000180594	104.143	167.073	41.2133	0.246679	-2.0193	0.0145533	0.136147
MSTRG.18882.3	201.17	375.826	26.5139	0.0705485	-3.82524	0.0145688	0.136252
MSTRG.2432.1	15.1031	27.7482	2.45801	0.0885826	-3.49683	0.014619	0.136534
ENSMUST00000174019	10.4719	20.9437	0	0	-Inf	0.0146465	0.136692
ENSMUST00000197200	5.28433	10.5687	0	0	-Inf	0.0146603	0.136785
MSTRG.9926.1	181.911	286.078	77.7434	0.271756	-1.87962	0.0146707	0.13683
ENSMUST00000180751	31.5541	53.7768	9.33126	0.173518	-2.52684	0.0147695	0.137434
MSTRG.19628.2	33.325	57.4097	9.24026	0.160953	-2.63529	0.0147752	0.137455
ENSMUST00000156395	106.333	170.577	42.0896	0.246748	-2.01889	0.0148977	0.138265
MSTRG.8431.1	4575.67	7008.15	2143.18	0.305812	-1.70928	0.0149915	0.138856
ENSMUST00000211142	81.0596	130.607	31.512	0.241273	-2.05126	0.0151258	0.13966
ENSMUST00000190515	11.5071	21.6196	1.39461	0.0645068	-3.95441	0.0151854	0.139978
MSTRG.13562.1	7720.99	11834.3	3607.67	0.304848	-1.71384	0.0152108	0.140162
MSTRG.14779.3	1790.05	2762.69	817.423	0.29588	-1.75692	0.0152332	0.140319
ENSMUST00000194678	158.592	249.968	67.2158	0.268898	-1.89487	0.0152506	0.140438
MSTRG.8607.6	575.362	1150.72	0	0	-Inf	0.0152588	0.140474
ENSMUST00000236724	16.5158	30.0185	3.01296	0.10037	-3.3166	0.0152777	0.140557
ENSMUST00000236943	422.987	656.223	189.75	0.289155	-1.79009	0.0153003	0.140716
MSTRG.27539.5	1023.46	1687.74	359.179	0.212817	-2.23232	0.0153313	0.14089
MSTRG.2851.14	1759.62	2861.26	657.979	0.229961	-2.12054	0.0153806	0.141212
MSTRG.25998.27	516.601	1033.2	0	0	-Inf	0.0154102	0.141423
ENSMUST00000134493	37.8695	64.131	11.6081	0.181006	-2.46589	0.0154271	0.141522
ENSMUST00000063376	21.8337	38.5244	5.14311	0.133503	-2.90506	0.0154371	0.141571
MSTRG.28844.1	123.012	195.482	50.5421	0.258552	-1.95148	0.0154405	0.141571
MSTRG.27972.1	2120.81	3249.06	992.562	0.305492	-1.71079	0.0155632	0.142321
ENSMUST00000192232	11.443	21.3646	1.52145	0.0712137	-3.8117	0.0157357	0.143374
MSTRG.2825.1	612.747	944.1	281.393	0.298054	-1.74635	0.0157764	0.143608
MSTRG.15408.1	697.335	1074.51	320.158	0.297957	-1.74682	0.0158013	0.143795
MSTRG.19624.1	2425.91	3714.89	1136.94	0.306049	-1.70817	0.0158988	0.144406
MSTRG.6530.1	205.405	321.395	89.4147	0.278208	-1.84576	0.0159014	0.144409
ENSMUST00000192742	25.0048	43.5188	6.49082	0.14915	-2.74517	0.0159722	0.14493
MSTRG.13250.35	520.81	1041.62	0	0	-Inf	0.0160361	0.145387
MSTRG.477.3	433.687	867.375	0	0	-Inf	0.0160399	0.145411
MSTRG.31032.1	197.939	306.451	89.4281	0.291819	-1.77685	0.0161777	0.14627
ENSMUST00000137603	8.79472	16.8938	0.695644	0.0411775	-4.602	0.016239	0.146661
MSTRG.14963.2	4146.56	6351.87	1941.26	0.30562	-1.71019	0.0162554	0.146725
ENSMUST00000202755	5.07192	10.1438	0	0	-Inf	0.0162931	0.146959
MSTRG.24506.79	418.228	836.455	0	0	-Inf	0.0163609	0.147296
MSTRG.19950.7	415.546	831.092	0	0	-Inf	0.0164134	0.147594
ENSMUST00000223632	57.0905	93.1575	21.0235	0.225677	-2.14767	0.0165039	0.148153
MSTRG.18897.1	790.696	1213.85	367.537	0.302785	-1.72363	0.0165672	0.148492
ENSMUST00000134436	5.09157	10.1831	0	0	-Inf	0.0166023	0.14868
ENSMUST00000206423	567.968	871.629	264.308	0.303234	-1.72149	0.0169089	0.150547
ENSMUST00000207696	164.106	258.379	69.8342	0.270278	-1.88748	0.0169605	0.15084
MSTRG.8696.1	2409.42	3675.92	1142.91	0.310917	-1.6854	0.0172117	0.152307
ENSMUST00000228229	10.2271	19.4007	1.05343	0.0542987	-4.20294	0.0172481	0.152515
MSTRG.10392.16	229.704	459.409	0	0	-Inf	0.01748	0.153856
MSTRG.24453.1	173.228	271.564	74.8932	0.275785	-1.85838	0.0175096	0.154013
ENSMUST00000199138	665.772	1024.72	306.82	0.299418	-1.73977	0.0175766	0.154392
ENSMUST00000032900	9.43858	17.991	0.886166	0.0492561	-4.34355	0.0176154	0.154638
MSTRG.24666.1	156.666	245.715	67.6169	0.275185	-1.86153	0.0176345	0.154731
MSTRG.15143.45	427.559	855.117	0	0	-Inf	0.0176941	0.155106
MSTRG.29446.33	960.821	1921.45	0.192506	0.000100188	-13.285	0.0177017	0.155142
ENSMUST00000153188	131.261	207.318	55.2033	0.266273	-1.90902	0.0178464	0.156014
MSTRG.24241.1	231.684	361.009	102.358	0.283534	-1.81841	0.0179108	0.156347
ENSMUST00000196468	381.956	586.813	177.098	0.301796	-1.72835	0.0179318	0.156456
ENSMUST00000126642	47.8566	78.7242	16.989	0.215804	-2.21221	0.0180904	0.157404
ENSMUST00000186510	31.5819	55.3091	7.85476	0.142016	-2.81588	0.018092	0.157407
MSTRG.29447.1	1288.98	1972.98	604.984	0.306635	-1.7054	0.0181223	0.157529
ENSMUST00000195476	50.9192	83.6748	18.1636	0.217073	-2.20375	0.0181258	0.157529
MSTRG.30947.1	4912.41	7466.54	2358.28	0.315847	-1.6627	0.0183595	0.15892
ENSMUST00000194811	21.4023	37.6077	5.19679	0.138184	-2.85534	0.0183819	0.158995
MSTRG.12729.13	330.53	661.06	0	0	-Inf	0.0183973	0.159086
MSTRG.19622.4	1946.91	2963.89	929.928	0.313753	-1.6723	0.0185251	0.159795
ENSMUST00000136503	11.0765	20.7617	1.39129	0.0670123	-3.89943	0.01854	0.159903
ENSMUST00000196856	790.626	1204.47	376.783	0.312821	-1.67659	0.0185632	0.160059
ENSMUST00000225933	571.34	874.973	267.706	0.305959	-1.70859	0.0185657	0.160059
ENSMUST00000192276	462.83	709.462	216.199	0.304736	-1.71437	0.0185847	0.16018
MSTRG.23105.2	225.409	405.092	45.7262	0.112878	-3.14716	0.0185901	0.160194
ENSMUST00000200118	113.223	179.397	47.0476	0.262253	-1.93097	0.018645	0.16053
MSTRG.31642.2	310.663	481.082	140.244	0.291517	-1.77835	0.0186596	0.160578
MSTRG.27355.1	1213.43	1840.75	586.113	0.31841	-1.65104	0.0187045	0.160889
ENSMUST00000182690	90.0676	143.896	36.2392	0.251843	-1.9894	0.0187115	0.160918
MSTRG.8614.2	2343.19	4219.56	466.824	0.110633	-3.17614	0.0189016	0.162099
MSTRG.13769.32	341.026	682.052	0	0	-Inf	0.0189557	0.162378
MSTRG.27531.8	306.992	613.983	0	0	-Inf	0.0190873	0.163189
MSTRG.24302.47	671.999	1043.51	300.493	0.287965	-1.79603	0.0190883	0.163189
ENSMUST00000197656	6110.55	9253.85	2967.25	0.32065	-1.64093	0.0191852	0.163735
ENSMUST00000145525	106.68	169.116	44.2431	0.261614	-1.93449	0.0192309	0.164045
ENSMUST00000237035	13.6517	24.9889	2.31452	0.0926221	-3.4325	0.0192524	0.164178
MSTRG.11406.1	1588.47	2421.87	755.064	0.311769	-1.68145	0.0192889	0.164368
MSTRG.13660.50	1250.9	2049.45	452.361	0.220724	-2.17969	0.0193001	0.1644
ENSMUST00000201713	4.84491	9.68982	0	0	-Inf	0.0193457	0.164702
ENSMUST00000209104	69.9804	112.698	27.2631	0.241914	-2.04743	0.0193683	0.164786
MSTRG.21392.1	34.6953	58.351	11.0396	0.189193	-2.40207	0.0193907	0.16491
ENSMUST00000223270	100.526	158.835	42.2168	0.265791	-1.91164	0.0195062	0.165652
MSTRG.7145.1	266.938	412.418	121.459	0.294505	-1.76364	0.0195672	0.165963
MSTRG.5793.6	909.947	1383.09	436.808	0.315821	-1.66282	0.0195808	0.166046
MSTRG.24164.1	535.676	818.221	253.132	0.309369	-1.6926	0.0196906	0.166609
ENSMUST00000191753	5.02853	10.0571	0	0	-Inf	0.0197716	0.167135
MSTRG.19622.1	1261.08	1913.95	608.198	0.31777	-1.65394	0.0197734	0.167138
ENSMUST00000145400	127.539	198.857	56.2203	0.282718	-1.82257	0.0197745	0.167138
ENSMUST00000203784	215.427	331.593	99.2619	0.299349	-1.7401	0.0198213	0.167402
MSTRG.29390.2	338.387	676.773	0	0	-Inf	0.0198825	0.16775
MSTRG.12406.11	337.804	675.608	0	0	-Inf	0.0198996	0.167821
ENSMUST00000195836	58.2037	94.2218	22.1857	0.235463	-2.08643	0.0199772	0.168311
MSTRG.16810.21	9876.68	14960.5	4792.89	0.320371	-1.64219	0.0200142	0.168556
ENSMUST00000197944	9491.25	14335.8	4646.72	0.324134	-1.62534	0.0200989	0.169115
MSTRG.30951.1	12086.6	18278.3	5894.99	0.322513	-1.63257	0.020161	0.169571
ENSMUST00000142458	4.76091	9.52181	0	0	-Inf	0.020196	0.169743
ENSMUST00000193527	10.8745	20.2701	1.47895	0.0729625	-3.7767	0.0202029	0.169771
MSTRG.24300.9	271.039	542.077	0	0	-Inf	0.0203095	0.170339
ENSMUST00000195007	14.5553	26.2788	2.8318	0.10776	-3.21411	0.0203475	0.170528
ENSMUST00000234112	35.2122	59.2342	11.1902	0.188915	-2.40419	0.0204103	0.170921
MSTRG.2194.3	267.463	534.926	0	0	-Inf	0.0204444	0.171139
ENSMUST00000198825	4.73592	9.47185	0	0	-Inf	0.0204577	0.171196
ENSMUST00000185635	672.392	1024.2	320.582	0.313006	-1.67574	0.0204664	0.171243
MSTRG.3887.1	3446.54	5223.15	1669.92	0.319716	-1.64514	0.0204845	0.171298
ENSMUST00000216299	79.8307	127.555	32.1062	0.251705	-1.99019	0.020491	0.171326
MSTRG.27319.46	82.9699	132.08	33.8597	0.256357	-1.96377	0.0204947	0.171338
MSTRG.13556.19	7042.86	10676.5	3409.24	0.319322	-1.64692	0.0205934	0.171706
MSTRG.11834.1	242.658	372.471	112.845	0.302964	-1.72278	0.0206225	0.171838
MSTRG.477.4	307.847	615.694	0	0	-Inf	0.0208422	0.17311
MSTRG.25362.1	15.8446	28.3594	3.32976	0.117413	-3.09034	0.0208724	0.173249
ENSMUST00000127448	18.1232	32.1313	4.11523	0.128076	-2.96493	0.0208865	0.173299
ENSMUST00000136322	42.2457	69.5367	14.9546	0.21506	-2.21719	0.0208894	0.173312
ENSMUST00000199780	607.439	922.901	291.977	0.316369	-1.66032	0.0211115	0.174626
ENSMUST00000123149	219.344	338.589	100.099	0.295635	-1.75811	0.0211491	0.17487
MSTRG.15165.1	50.0244	81.9211	18.1276	0.221281	-2.17605	0.0212579	0.175443
ENSMUST00000203440	12.6594	23.3827	1.93602	0.0827973	-3.59427	0.0212739	0.175541
ENSMUST00000198654	1311.75	1980.78	642.73	0.324484	-1.62378	0.0212878	0.175589
MSTRG.8465.2	376.915	581.16	172.669	0.297112	-1.75092	0.0213707	0.176076
MSTRG.16572.3	125.097	226.41	23.784	0.105049	-3.25087	0.0213765	0.176079
MSTRG.16812.1	3536.52	5347.77	1725.27	0.322616	-1.63211	0.0214563	0.176516
ENSMUST00000173847	8.4212	16.1008	0.741649	0.046063	-4.44025	0.0214771	0.176618
MSTRG.1475.2	18.5443	32.815	4.27355	0.130232	-2.94085	0.0215386	0.176933
ENSMUST00000182548	155.268	240.315	70.2215	0.292206	-1.77494	0.0215516	0.176983
ENSMUST00000191364	5.94351	11.7016	0.185412	0.015845	-5.97983	0.021603	0.177236
MSTRG.27973.1	2200.47	3323.57	1077.38	0.324163	-1.62521	0.0216274	0.177369
ENSMUST00000152143	88.1047	147.214	28.9958	0.196964	-2.344	0.0217167	0.17782
ENSMUST00000181370	10.0901	18.8823	1.29789	0.0687356	-3.8628	0.0217344	0.177907
ENSMUST00000199414	325.694	496.572	154.815	0.311768	-1.68145	0.0218439	0.178474
ENSMUST00000221180	93.7962	147.504	40.0888	0.271782	-1.87948	0.0218736	0.178671
ENSMUST00000153057	255.333	391.005	119.662	0.306036	-1.70823	0.0219087	0.178879
MSTRG.15193.1	231.201	462.402	0	0	-Inf	0.0219456	0.179101
MSTRG.29923.1	133.452	208.863	58.0418	0.277894	-1.84739	0.0219936	0.17937
ENSMUST00000135037	212.107	325.474	98.7393	0.303371	-1.72085	0.0221199	0.179987
ENSMUST00000197868	111.551	173.813	49.2885	0.283572	-1.81821	0.0222847	0.180876
ENSMUST00000216646	15.5927	27.9553	3.23008	0.115544	-3.11348	0.022362	0.181214
ENSMUST00000209128	4.77803	9.55605	0	0	-Inf	0.0224992	0.181982
MSTRG.23403.1	24.5803	49.1607	0	0	-Inf	0.022521	0.182099
MSTRG.24238.15	241.066	482.132	0	0	-Inf	0.0225324	0.182159
ENSMUST00000191132	15.6626	28.1969	3.12825	0.110943	-3.17211	0.0225939	0.182462
ENSMUST00000211167	82.3997	130.071	34.7286	0.266997	-1.9051	0.0226023	0.182503
ENSMUST00000232062	22.3106	38.8206	5.80054	0.149419	-2.74256	0.0226245	0.182606
ENSMUST00000133630	121.55	189.4	53.701	0.283532	-1.81842	0.022638	0.182681
MSTRG.24509.1	6875.07	10349.7	3400.45	0.328556	-1.60579	0.0226473	0.182733
ENSMUST00000236179	67.8155	108.902	26.7293	0.245444	-2.02653	0.0227072	0.183102
ENSMUST00000193546	334.84	510.135	159.544	0.312749	-1.67692	0.022728	0.183213
MSTRG.19509.1	24.9509	42.8234	7.07838	0.165292	-2.59691	0.0227472	0.183287
MSTRG.29598.1	305.906	466.401	145.41	0.311771	-1.68144	0.0228677	0.183924
MSTRG.8420.2	213.335	426.67	0	0	-Inf	0.0228817	0.18398
MSTRG.30946.1	7694.86	11575	3814.73	0.329566	-1.60136	0.0230155	0.184699
MSTRG.29762.14	202.536	405.073	0	0	-Inf	0.0232084	0.185738
ENSMUST00000204131	249.044	382.482	115.605	0.30225	-1.72619	0.0232716	0.18607
ENSMUST00000217153	11807.4	17735.6	5879.31	0.331498	-1.59293	0.0232964	0.186164
MSTRG.14272.12	161.077	258.012	64.1421	0.248601	-2.0081	0.023302	0.186185
MSTRG.30948.1	2596.74	3912.16	1281.32	0.327522	-1.61034	0.0233082	0.186201
MSTRG.24861.1	3228.04	4854.9	1601.17	0.329805	-1.60031	0.0233189	0.186241
MSTRG.19623.1	773.6	1168.3	378.905	0.324322	-1.6245	0.0234867	0.187048
MSTRG.29762.15	221.139	442.278	0	0	-Inf	0.0235219	0.18727
MSTRG.8607.4	220.708	441.416	0	0	-Inf	0.0235447	0.187406
ENSMUST00000143964	11.6125	21.5465	1.67849	0.0779009	-3.68222	0.0236027	0.187681
ENSMUST00000227321	8.83858	16.7693	0.907897	0.0541406	-4.20715	0.0236983	0.18821
ENSMUST00000180598	391.955	595.61	188.301	0.316148	-1.66133	0.0237108	0.188263
MSTRG.11048.16	197.643	395.285	0	0	-Inf	0.023769	0.188548
MSTRG.18884.1	3732.01	5594.86	1869.15	0.334084	-1.58172	0.0241126	0.190398
MSTRG.8221.1	1174.86	1773.5	576.21	0.3249	-1.62193	0.0241256	0.190432
ENSMUST00000201249	21.5839	37.3956	5.7722	0.154355	-2.69567	0.0241322	0.190458
MSTRG.23481.2	1405.64	2114.86	696.422	0.329299	-1.60253	0.0241422	0.190471
ENSMUST00000213406	8.64974	16.3916	0.907897	0.055388	-4.17428	0.0241822	0.190667
MSTRG.13094.1	967.037	1460.72	473.356	0.324057	-1.62568	0.0241913	0.190697
MSTRG.13563.1	19173.9	28773	9574.68	0.332766	-1.58742	0.0241975	0.190705
MSTRG.28627.1	3534.22	5298.28	1770.16	0.3341	-1.58165	0.0245815	0.19266
ENSMUST00000130683	35.1367	58.5876	11.6859	0.19946	-2.32583	0.0246105	0.192805
MSTRG.3327.1	961.567	1445.02	478.116	0.330872	-1.59565	0.0247018	0.193224
ENSMUST00000139791	4.70238	9.40475	0	0	-Inf	0.0248371	0.193991
ENSMUST00000209498	11.6868	21.6345	1.73911	0.0803858	-3.63692	0.0249521	0.194701
MSTRG.29446.3	66.9052	133.254	0.556237	0.00417425	-7.90427	0.0250222	0.194988
MSTRG.8616.1	2368.4	3558.15	1178.64	0.33125	-1.59401	0.0250596	0.195103
MSTRG.14677.1	1469.97	2207.84	732.093	0.331587	-1.59254	0.0250644	0.195128
MSTRG.13556.18	25606.4	38444.2	12768.7	0.332136	-1.59015	0.0250686	0.195149
MSTRG.30950.1	697.304	1051.23	343.379	0.326646	-1.6142	0.0251747	0.195633
MSTRG.30796.1	60.4044	96.5838	24.2251	0.25082	-1.99528	0.025216	0.195859
ENSMUST00000204449	78.839	128.36	29.3178	0.228403	-2.13035	0.0252196	0.195863
MSTRG.30448.4	175.296	350.592	0	0	-Inf	0.025232	0.1959
MSTRG.23403.4	3938.87	5904.1	1973.65	0.334284	-1.58085	0.0254085	0.196939
MSTRG.18008.6	165.578	331.155	0	0	-Inf	0.0254493	0.197187
ENSMUST00000159422	10.8645	20.1639	1.5652	0.0776239	-3.68735	0.0254767	0.197301
MSTRG.16420.8	111.426	172.84	50.0123	0.289355	-1.78909	0.0255877	0.197804
ENSMUST00000190504	11.9062	21.815	1.99737	0.0915596	-3.44915	0.0256108	0.197947
ENSMUST00000150364	49.1479	79.1477	19.1482	0.24193	-2.04734	0.0256396	0.198087
MSTRG.8678.1	1002.31	1504.54	500.072	0.332375	-1.58911	0.0258721	0.199429
ENSMUST00000204288	313.504	477.182	149.826	0.313982	-1.67125	0.0259282	0.19967
ENSMUST00000180639	150.215	230.928	69.5011	0.300964	-1.73234	0.025981	0.199934
MSTRG.25660.1	390.119	588.45	191.789	0.325922	-1.6174	0.0259913	0.199977
MSTRG.17927.1	17.9255	31.4505	4.40064	0.139923	-2.8373	0.0260078	0.200061
ENSMUST00000031305	75.5862	119.354	31.8186	0.26659	-1.9073	0.0260127	0.200061
ENSMUST00000195497	1085.29	1626.39	544.195	0.334603	-1.57948	0.0260683	0.200366
MSTRG.2196.1	215.508	328.077	102.939	0.313764	-1.67225	0.0261052	0.200516
ENSMUST00000143346	77.5524	122.11	32.9945	0.270203	-1.88789	0.0262221	0.200949
ENSMUST00000227224	684.935	1031.37	338.502	0.328207	-1.60732	0.0262728	0.201194
MSTRG.11692.5	157.593	315.186	0	0	-Inf	0.0262956	0.201357
MSTRG.13769.33	1404.73	2099.26	710.208	0.338314	-1.56357	0.0264467	0.202094
ENSMUST00000217967	34.0322	60.3755	7.68887	0.127351	-2.97312	0.0264857	0.202296
MSTRG.24861.2	1020.23	1528.78	511.691	0.334706	-1.57903	0.0266272	0.202975
ENSMUST00000236277	4.56079	9.12159	0	0	-Inf	0.0266429	0.20304
ENSMUST00000206586	39.7937	64.7388	14.8486	0.229361	-2.12431	0.0267183	0.203337
MSTRG.24506.97	169.974	339.949	0	0	-Inf	0.0268145	0.203727
MSTRG.27531.12	151.465	302.929	0	0	-Inf	0.0268197	0.203749
ENSMUST00000224987	8.64377	16.418	0.869555	0.0529636	-4.23886	0.0268333	0.203804
MSTRG.24258.2	95.7507	187.144	4.35791	0.0232864	-5.42437	0.0268715	0.204027
ENSMUST00000191246	14.485	25.6975	3.27259	0.127351	-2.97312	0.026925	0.204308
ENSMUST00000219623	331.982	501.766	162.198	0.323253	-1.62926	0.0269744	0.204508
ENSMUST00000196075	16130.3	24026.6	8233.91	0.342699	-1.54499	0.0269767	0.204508
MSTRG.1722.11	1355.72	2587.42	124.019	0.0479314	-4.38288	0.0272264	0.205735
MSTRG.11879.9	150.367	300.735	0	0	-Inf	0.0272334	0.205764
ENSMUST00000231971	29.5973	49.4512	9.74346	0.197032	-2.3435	0.027266	0.205877
MSTRG.16116.2	707.843	1065.77	349.915	0.328321	-1.60682	0.0273607	0.206266
ENSMUST00000142433	42.8177	69.8771	15.7583	0.225515	-2.1487	0.0273638	0.206275
ENSMUST00000209091	285.585	431.94	139.229	0.322335	-1.63337	0.0274238	0.206608
MSTRG.13595.2	528.371	900.749	155.993	0.173182	-2.52964	0.0276051	0.207526
MSTRG.1677.9	141.056	282.111	0	0	-Inf	0.0277867	0.208386
MSTRG.14679.1	1611.28	2407.69	814.858	0.33844	-1.56303	0.0280967	0.209949
ENSMUST00000186267	13.5357	24.3478	2.72369	0.111866	-3.16015	0.0281029	0.20997
MSTRG.9273.6	167.153	334.307	0	0	-Inf	0.0282514	0.210691
ENSMUST00000225651	131.194	201.588	60.7997	0.301604	-1.72927	0.0282515	0.210691
MSTRG.25763.2	166.804	333.608	0	0	-Inf	0.0282809	0.210787
ENSMUST00000231685	14.3357	26.7065	1.96484	0.0735714	-3.76471	0.028343	0.211079
ENSMUST00000050921	21.6065	37.1326	6.08032	0.163746	-2.61047	0.0283457	0.211079
MSTRG.24506.70	35883.5	52987.9	18779.1	0.354404	-1.49654	0.0284573	0.211511
MSTRG.8840.2	150.801	301.602	0	0	-Inf	0.0284601	0.211511
ENSMUST00000229977	4.42551	8.85103	0	0	-Inf	0.0285259	0.211842
MSTRG.3883.1	700.363	1048.16	352.57	0.336372	-1.57187	0.0285656	0.212063
MSTRG.3117.1	76.2816	119.327	33.2364	0.278533	-1.84408	0.0286572	0.212498
MSTRG.13257.4	33.6407	64.5863	2.69508	0.0417283	-4.58283	0.0288402	0.213347
ENSMUST00000214661	32.9828	54.8683	11.0972	0.202251	-2.30578	0.0288835	0.213526
MSTRG.14906.70	79.2436	148.289	10.1977	0.0687687	-3.8621	0.028997	0.214021
MSTRG.8425.3	4158.04	7065.2	1250.88	0.177047	-2.49779	0.0290754	0.214287
ENSMUST00000202498	47.9508	76.4964	19.4052	0.253675	-1.97895	0.0290762	0.214287
MSTRG.10703.1	431.768	647.812	215.723	0.333003	-1.58639	0.0291487	0.214637
ENSMUST00000196621	68.5708	107.726	29.4152	0.273055	-1.87274	0.0294553	0.215908
ENSMUST00000220862	21.9642	37.4967	6.4318	0.17153	-2.54347	0.0296311	0.216818
ENSMUST00000207859	15.5695	27.5259	3.61316	0.131264	-2.92945	0.0296317	0.216818
ENSMUST00000159953	87.9124	136.288	39.5367	0.290097	-1.78539	0.0296453	0.216906
ENSMUST00000204360	1159.29	1726.69	591.892	0.34279	-1.5446	0.0297291	0.217285
ENSMUST00000202511	33.15	54.7746	11.5254	0.210415	-2.24869	0.0298056	0.217671
MSTRG.9311.1	75.3917	118.189	32.5939	0.275777	-1.85843	0.0299524	0.218458
ENSMUST00000210432	80.6661	125.834	35.498	0.282102	-1.82571	0.0299845	0.218629
MSTRG.23756.1	1330.12	1977.32	682.914	0.345373	-1.53377	0.0300225	0.218821
MSTRG.14150.2	121.69	243.38	0	0	-Inf	0.0302037	0.219658
MSTRG.10753.1	218.846	331.242	106.45	0.321366	-1.63771	0.0302489	0.219851
ENSMUST00000199072	2086.4	3091.93	1080.87	0.349577	-1.51632	0.0303225	0.220134
ENSMUST00000137810	21.3655	36.6113	6.11976	0.167155	-2.58074	0.0303285	0.220143
MSTRG.8793.24	131.628	263.256	0	0	-Inf	0.0304518	0.220652
ENSMUST00000192257	137.016	209.878	64.155	0.305678	-1.70992	0.0304605	0.22069
MSTRG.14682.1	83.5953	130.429	36.7615	0.28185	-1.827	0.0305383	0.221019
ENSMUST00000151800	179.9	273.99	85.8097	0.313186	-1.67491	0.030613	0.22142
ENSMUST00000182578	792.145	1181.83	402.458	0.340537	-1.55412	0.0306221	0.221451
ENSMUST00000187941	33.0184	54.9313	11.1056	0.202172	-2.30634	0.0307407	0.222022
ENSMUST00000051330	75.9224	118.446	33.3988	0.281975	-1.82636	0.0308897	0.222836
MSTRG.13090.1	1097.76	1634.97	560.562	0.342858	-1.54432	0.0309823	0.223178
ENSMUST00000155796	1274.18	1894.52	653.846	0.345126	-1.53481	0.0310693	0.223582
MSTRG.23151.1	238.272	361.192	115.351	0.319363	-1.64673	0.0311872	0.224167
ENSMUST00000155681	74.2383	115.489	32.988	0.285639	-1.80774	0.0312259	0.224308
ENSMUST00000203987	23.331	39.7171	6.94481	0.174857	-2.51575	0.0313361	0.224778
MSTRG.27553.2	232.743	350.168	115.317	0.329319	-1.60244	0.03138	0.225001
MSTRG.13109.8	2653.67	3961.01	1346.34	0.339897	-1.55683	0.0314572	0.225341
MSTRG.8748.1	3077.46	4563.83	1591.1	0.348633	-1.52022	0.0316078	0.226031
MSTRG.18725.2	1315.33	1929.76	700.907	0.36321	-1.46113	0.0318201	0.226976
MSTRG.21701.1	4530	6678.92	2381.08	0.356506	-1.488	0.0318964	0.227278
MSTRG.6169.1	325.309	488.598	162.021	0.331604	-1.59247	0.0318966	0.227278
ENSMUST00000192154	291.564	440.109	143.018	0.324959	-1.62167	0.0319027	0.227282
MSTRG.6198.1	439.771	655.86	223.682	0.341051	-1.55194	0.0320418	0.227943
ENSMUST00000160088	16.1463	28.3875	3.90502	0.137561	-2.86186	0.0320697	0.228015
MSTRG.14678.1	920.427	1368.98	471.876	0.344692	-1.53662	0.0321601	0.22846
ENSMUST00000140003	159.082	242.649	75.5155	0.311213	-1.68402	0.0323021	0.229083
ENSMUST00000128943	10.6911	19.6098	1.77233	0.0903797	-3.46786	0.0323099	0.229107
MSTRG.12849.4	214.153	414.218	14.0868	0.0340081	-4.87798	0.0323431	0.229292
ENSMUST00000198582	149.449	227.286	71.6127	0.315078	-1.66622	0.0323783	0.229493
ENSMUST00000197231	35.8789	58.4542	13.3035	0.227589	-2.1355	0.0324329	0.229748
MSTRG.7532.6	115.578	231.156	0	0	-Inf	0.0324855	0.230023
MSTRG.1560.3	105.178	210.355	0	0	-Inf	0.0325299	0.230121
ENSMUST00000186386	46.7147	74.7336	18.6958	0.250165	-1.99905	0.0325578	0.230244
ENSMUST00000194907	23.1917	39.3741	7.00924	0.178016	-2.48992	0.032656	0.230708
MSTRG.8421.1	1943.67	2869.58	1017.77	0.354677	-1.49542	0.0330286	0.232405
ENSMUST00000196724	114.591	175.998	53.1848	0.30219	-1.72647	0.0330571	0.232481
MSTRG.14681.2	386.867	742.502	31.2317	0.0420627	-4.57131	0.0330598	0.232481
MSTRG.3325.1	1033.79	1529.85	537.722	0.351487	-1.50846	0.0331139	0.232684
MSTRG.11825.11	110.946	221.893	0	0	-Inf	0.0331527	0.232858
MSTRG.8621.1	6522.61	9641.56	3403.65	0.353018	-1.50219	0.0331586	0.232858
MSTRG.29446.29	101.106	202.211	0	0	-Inf	0.0331744	0.232943
MSTRG.27976.1	3372.87	4972.79	1772.96	0.356532	-1.4879	0.0334961	0.234306
MSTRG.4015.29	96.5015	193.003	0	0	-Inf	0.0335567	0.23453
ENSMUST00000208822	4.16015	8.3203	0	0	-Inf	0.0336914	0.23519
ENSMUST00000204631	380.306	566.777	193.835	0.341995	-1.54795	0.0337494	0.235431
MSTRG.20182.1	296.077	442.633	149.521	0.3378	-1.56576	0.0338555	0.235897
ENSMUST00000194958	4.20755	8.41509	0	0	-Inf	0.0338595	0.235897
MSTRG.15411.22	190.374	342.823	37.9236	0.110621	-3.1763	0.0338758	0.235937
MSTRG.6797.1	12.7355	22.6903	2.78061	0.122546	-3.0286	0.0339299	0.236169
MSTRG.24371.2	317.007	475.34	158.673	0.33381	-1.5829	0.0340828	0.236999
MSTRG.19972.2	119.768	209.275	30.2605	0.144597	-2.78989	0.0340867	0.237
MSTRG.26615.1	2572.18	3801.59	1342.77	0.353212	-1.50139	0.0341043	0.237044
ENSMUST00000192147	310.929	464.998	156.861	0.337336	-1.56774	0.0342543	0.237627
MSTRG.24863.1	1525.63	2254.26	797	0.353553	-1.5	0.0343511	0.238086
MSTRG.28624.1	1070.87	1584.07	557.663	0.352045	-1.50617	0.0343844	0.238222
MSTRG.24858.1	14682.9	21620.1	7745.72	0.358264	-1.4809	0.0344162	0.238314
ENSMUST00000221933	6.72628	12.875	0.577517	0.0448555	-4.47857	0.0346873	0.239471
MSTRG.29886.1	4.15884	8.31769	0	0	-Inf	0.0347212	0.239614
MSTRG.7668.1	209.066	314.813	103.32	0.328194	-1.60738	0.0347879	0.239896
MSTRG.8423.1	766.015	1130.7	401.328	0.354937	-1.49436	0.034793	0.239905
ENSMUST00000181032	77.3446	119.983	34.7061	0.289258	-1.78957	0.0348689	0.240278
ENSMUST00000209781	10.7282	19.8451	1.6112	0.0811888	-3.62258	0.0349079	0.240428
ENSMUST00000239306	4.14331	8.28661	0	0	-Inf	0.0350019	0.240875
ENSMUST00000206216	56.3416	94.9727	17.7105	0.18648	-2.42291	0.0351389	0.241578
ENSMUST00000181762	4.13437	8.26873	0	0	-Inf	0.0351647	0.241664
MSTRG.28627.2	98.3438	196.688	0	0	-Inf	0.0351997	0.241778
MSTRG.20858.6	98.2361	196.472	0	0	-Inf	0.0352188	0.241831
MSTRG.20904.19	106.657	213.313	0	0	-Inf	0.0353254	0.242249
ENSMUST00000212310	88.0187	134.618	41.4189	0.307676	-1.70051	0.0353349	0.242268
ENSMUST00000218143	29.9193	51.4909	8.34773	0.162121	-2.62486	0.0353483	0.242309
ENSMUST00000186760	7.32844	13.9398	0.717112	0.0514436	-4.28086	0.035434	0.242625
MSTRG.8222.1	1599.93	2357.85	842.002	0.357105	-1.48558	0.0354921	0.242855
ENSMUST00000189221	14.9863	26.4413	3.53137	0.133555	-2.90449	0.0355354	0.243047
ENSMUST00000205319	181.009	271.854	90.1638	0.331662	-1.59221	0.0355384	0.243047
ENSMUST00000202425	165.848	249.332	82.3639	0.330338	-1.59799	0.0358448	0.244399
MSTRG.24330.19	86.4066	172.813	0	0	-Inf	0.0358662	0.244494
MSTRG.21498.5	86.4066	172.813	0	0	-Inf	0.0358662	0.244494
ENSMUST00000150251	11.082	20.1244	2.03953	0.101346	-3.30263	0.0358851	0.244597
MSTRG.23468.1	85.4503	170.901	0	0	-Inf	0.036003	0.245115
MSTRG.1742.1	67.449	104.714	30.1843	0.288255	-1.79458	0.0360072	0.245131
MSTRG.20100.1	5019.51	7373.61	2665.41	0.361479	-1.46802	0.0360226	0.245197
ENSMUST00000202073	249.109	372.013	126.205	0.339248	-1.55959	0.036034	0.245235
ENSMUST00000144118	43.86	72.0684	15.6517	0.217179	-2.20305	0.0360619	0.245348
MSTRG.17851.1	2453.56	4289.76	617.353	0.143913	-2.79673	0.0361808	0.245897
ENSMUST00000071101	236.337	352.271	120.403	0.341791	-1.54882	0.0362928	0.246328
ENSMUST00000222199	4.31998	8.63995	0	0	-Inf	0.0363366	0.246475
MSTRG.8420.1	6275.07	9190.35	3359.8	0.36558	-1.45174	0.036347	0.246495
ENSMUST00000186027	8.88465	16.5519	1.21738	0.073549	-3.76515	0.0364589	0.246972
MSTRG.17284.5	129.978	219.531	40.4262	0.184148	-2.44106	0.0364761	0.247041
ENSMUST00000221224	28.7512	47.3738	10.1285	0.2138	-2.22567	0.0365678	0.247496
MSTRG.27637.2	58.8374	117.675	0	0	-Inf	0.0365972	0.247682
MSTRG.2149.5	82.0837	164.167	0	0	-Inf	0.0367285	0.248333
MSTRG.27635.1	2371.77	3480.11	1263.42	0.363041	-1.4618	0.0367384	0.248377
ENSMUST00000180931	118.444	180.518	56.3697	0.312266	-1.67915	0.0367879	0.248608
MSTRG.9928.1	2227.99	3414.77	1041.21	0.304912	-1.71353	0.0367986	0.248631
MSTRG.22743.24	97.9142	195.828	0	0	-Inf	0.0368588	0.248858
ENSMUST00000223594	96.3268	147.774	44.8791	0.3037	-1.71928	0.0369407	0.249235
ENSMUST00000211421	46.2574	73.4946	19.0202	0.258798	-1.9501	0.0369905	0.249493
MSTRG.7002.1	64.7991	101.524	28.0745	0.276532	-1.85448	0.0370436	0.249702
MSTRG.16281.1	447.194	658.507	235.881	0.358205	-1.48114	0.037051	0.249718
ENSMUST00000229409	4.0847	8.16939	0	0	-Inf	0.0371739	0.25023
ENSMUST00000194659	4.20784	8.41567	0	0	-Inf	0.0371987	0.250347
ENSMUST00000181488	4.02575	8.05149	0	0	-Inf	0.0372221	0.250452
ENSMUST00000174217	4.01641	8.03283	0	0	-Inf	0.0374059	0.251092
ENSMUST00000198595	194.545	292.558	96.5319	0.329958	-1.59965	0.0374854	0.251405
ENSMUST00000208953	4.01085	8.02171	0	0	-Inf	0.037516	0.251561
ENSMUST00000151381	73.2307	112.972	33.4895	0.296441	-1.75418	0.0375368	0.25165
ENSMUST00000193468	4.00116	8.00232	0	0	-Inf	0.0377089	0.252515
ENSMUST00000194715	88.8286	136.378	41.2796	0.302686	-1.72411	0.0377553	0.252694
MSTRG.4945.2	5111.18	7491.58	2730.77	0.364512	-1.45596	0.0379288	0.253461
MSTRG.2336.1	2557.73	3755.36	1360.09	0.362174	-1.46524	0.0379649	0.253609
ENSMUST00000187270	4.09861	8.19723	0	0	-Inf	0.0380469	0.254001
ENSMUST00000193450	33.1857	54.0988	12.2725	0.226854	-2.14017	0.0381299	0.254335
ENSMUST00000221695	5.16494	10.3299	0	0	-Inf	0.0382304	0.254724
ENSMUST00000147929	18.3139	31.4868	5.14106	0.163277	-2.61461	0.0384295	0.255601
ENSMUST00000067599	78.9486	121.196	36.701	0.302823	-1.72345	0.0385344	0.255969
ENSMUST00000196116	123.827	187.896	59.757	0.318032	-1.65275	0.0387518	0.256831
ENSMUST00000200128	289.491	429.284	149.697	0.348714	-1.51988	0.0388476	0.257227
ENSMUST00000156790	245.928	365.88	125.976	0.34431	-1.53822	0.039111	0.258308
ENSMUST00000137460	4.03756	8.07511	0	0	-Inf	0.0392584	0.258884
ENSMUST00000181931	1095.37	1603.59	587.152	0.366149	-1.4495	0.039272	0.25896
ENSMUST00000197951	63.3604	98.7362	27.9847	0.283429	-1.81894	0.0393433	0.259285
ENSMUST00000153672	3.91972	7.83945	0	0	-Inf	0.0393796	0.259428
MSTRG.10136.1	125.446	189.652	61.2408	0.322911	-1.63079	0.0393982	0.259461
MSTRG.13097.1	568.144	836.299	299.989	0.35871	-1.47911	0.0395972	0.260323
MSTRG.20904.18	77.3394	154.679	0	0	-Inf	0.0396593	0.260601
MSTRG.18889.1	787.109	1158.21	416.006	0.359179	-1.47722	0.03973	0.260943
ENSMUST00000151921	128.322	191.772	64.8719	0.338277	-1.56372	0.0397655	0.261061
MSTRG.29446.30	70.1184	140.237	0	0	-Inf	0.0397828	0.2611
MSTRG.27505.10	76.8008	153.602	0	0	-Inf	0.039797	0.261125
MSTRG.4396.1	47.2081	88.4076	6.00847	0.0679633	-3.8791	0.0398619	0.261392
MSTRG.24300.8	83.3436	166.687	0	0	-Inf	0.0399291	0.261704
MSTRG.19834.8	108.396	173.154	43.6379	0.252017	-1.98841	0.0399943	0.26199
MSTRG.24330.16	69.1127	138.225	0	0	-Inf	0.04	0.26199
ENSMUST00000200369	629.095	921.202	336.989	0.365814	-1.45082	0.040116	0.262359
MSTRG.28968.11	81.9448	163.89	0	0	-Inf	0.040266	0.262844
MSTRG.2347.19	68.43	136.86	0	0	-Inf	0.0402666	0.262844
MSTRG.991.1	50.6784	79.7567	21.6001	0.270824	-1.88457	0.0404067	0.263371
MSTRG.12461.27	81.362	162.724	0	0	-Inf	0.0404089	0.263372
ENSMUST00000181149	1145.91	1681.8	610.027	0.362723	-1.46306	0.0404664	0.26368
ENSMUST00000216586	9.58845	17.6117	1.5652	0.0888727	-3.49212	0.0405741	0.264141
ENSMUST00000219581	9.23684	17.0671	1.40663	0.0824175	-3.6009	0.0406207	0.264285
MSTRG.12225.1	2211.68	3232.15	1191.21	0.368549	-1.44007	0.0407005	0.264504
ENSMUST00000238123	133.396	200.676	66.1157	0.329466	-1.6018	0.0407685	0.264872
ENSMUST00000194586	1241.6	1822.26	660.941	0.362704	-1.46314	0.0408723	0.265346
ENSMUST00000194820	315.742	465.99	165.493	0.355143	-1.49353	0.0409187	0.265554
MSTRG.15099.14	3113.78	5656.72	570.834	0.100913	-3.30882	0.0410101	0.265892
MSTRG.15409.1	395.399	582.772	208.026	0.35696	-1.48617	0.0410242	0.265929
MSTRG.18893.1	847.22	1243.29	451.152	0.36287	-1.46248	0.041252	0.266925
ENSMUST00000197831	7.60845	14.3243	0.89256	0.0623107	-4.00438	0.0412869	0.267056
ENSMUST00000179908	106.646	161.545	51.747	0.320325	-1.64239	0.0412957	0.267099
MSTRG.20736.3	63.4264	126.853	0	0	-Inf	0.0413249	0.267221
ENSMUST00000176275	41.923	66.6109	17.2351	0.258742	-1.95041	0.0413548	0.267334
MSTRG.24277.1	275.152	406.938	143.366	0.352305	-1.5051	0.0414689	0.267776
ENSMUST00000132261	95.9687	146.706	45.2315	0.308314	-1.69753	0.0415461	0.268084
ENSMUST00000221427	13.1115	23.0606	3.16236	0.137133	-2.86635	0.0415589	0.268142
ENSMUST00000210037	25.2843	41.9633	8.6053	0.205067	-2.28583	0.0415928	0.268281
ENSMUST00000198712	3.86569	7.73138	0	0	-Inf	0.0417114	0.268762
ENSMUST00000143813	141.338	212.34	70.3351	0.331238	-1.59406	0.0417114	0.268762
ENSMUST00000149413	5.68095	11.3619	0	0	-Inf	0.0417372	0.268809
MSTRG.22625.1	192.096	287.298	96.8939	0.33726	-1.56807	0.0420139	0.269894
MSTRG.17519.1	88.1846	134.372	41.9972	0.312544	-1.67787	0.0420841	0.270111
MSTRG.24857.1	4602	6700.47	2503.52	0.373633	-1.42031	0.0420915	0.270122
ENSMUST00000059474	45.2345	71.5087	18.9604	0.265148	-1.91513	0.0422987	0.270918
MSTRG.3271.7	61.6764	123.353	0	0	-Inf	0.0423948	0.271349
MSTRG.24370.2	3305.3	4813.66	1796.94	0.373299	-1.4216	0.0424738	0.271679
ENSMUST00000181943	48.8255	76.8855	20.7655	0.270084	-1.88852	0.0424912	0.271723
MSTRG.8608.8	1618.26	2361.92	874.611	0.370297	-1.43325	0.0425238	0.271837
MSTRG.28526.17	66.5679	133.136	0	0	-Inf	0.042722	0.272726
MSTRG.12740.14	1503.74	2183.25	824.231	0.377525	-1.40536	0.0427735	0.272925
ENSMUST00000180426	14.9703	26.7006	3.24006	0.121348	-3.04278	0.0428747	0.273362
MSTRG.24330.20	60.0873	120.175	0	0	-Inf	0.0429467	0.273635
ENSMUST00000199858	522.109	766.736	277.482	0.3619	-1.46634	0.0431823	0.274549
ENSMUST00000208097	1591.02	2315.7	866.334	0.374114	-1.41845	0.043415	0.275471
MSTRG.19280.9	3.84234	7.68468	0	0	-Inf	0.0434779	0.275748
ENSMUST00000154414	21.0325	35.2578	6.80711	0.193067	-2.37283	0.0435456	0.276006
MSTRG.11721.23	56.6168	113.234	0	0	-Inf	0.0437168	0.276651
MSTRG.19233.9	318.041	545.981	90.1012	0.165026	-2.59923	0.0437845	0.276944
MSTRG.15115.4	57.5279	115.056	0	0	-Inf	0.0438074	0.277062
MSTRG.26611.22	3685.31	5363.76	2006.87	0.374153	-1.4183	0.0439873	0.27789
ENSMUST00000218078	179.207	266.634	91.7793	0.344214	-1.53862	0.0441219	0.278444
MSTRG.10704.1	303.404	448.385	158.424	0.353321	-1.50095	0.0443364	0.279365
ENSMUST00000194382	3.86131	7.72262	0	0	-Inf	0.0443434	0.27937
ENSMUST00000238134	60.9044	93.4421	28.3666	0.303574	-1.71988	0.0444088	0.279645
ENSMUST00000146949	75.7843	116.015	35.5536	0.306457	-1.70624	0.0444193	0.279688
MSTRG.18882.2	331.709	484.342	179.077	0.369733	-1.43545	0.0447997	0.281112
ENSMUST00000193344	23.2197	38.7618	7.67766	0.198073	-2.3359	0.0448291	0.281206
ENSMUST00000189071	3.7836	7.5672	0	0	-Inf	0.0448597	0.281342
MSTRG.27763.1	1916.48	2784.57	1048.4	0.376503	-1.40927	0.0448722	0.28138
MSTRG.25241.2	53.6012	107.202	0	0	-Inf	0.0449178	0.281515
ENSMUST00000207156	78.0975	118.972	37.2225	0.312866	-1.67638	0.0449327	0.28154
MSTRG.9040.1	11544.1	16784.1	6304.06	0.375597	-1.41274	0.045188	0.282563
ENSMUST00000151209	3.82151	7.64302	0	0	-Inf	0.045279	0.282844
MSTRG.24476.1	74.4123	114.17	34.6541	0.30353	-1.72009	0.0452959	0.282881
MSTRG.7239.1	1614.25	2343.9	884.61	0.37741	-1.4058	0.0458796	0.285186
MSTRG.17244.3	52.3791	104.758	0	0	-Inf	0.0458891	0.285213
MSTRG.13107.1	2812.4	4081.24	1543.57	0.378212	-1.40273	0.0459519	0.285388
ENSMUST00000228116	3.73308	7.46616	0	0	-Inf	0.0460932	0.285935
ENSMUST00000154946	52.0426	104.085	0	0	-Inf	0.046115	0.286056
MSTRG.24.1	301.001	443.255	158.748	0.358141	-1.4814	0.0462847	0.286764
ENSMUST00000150255	51.072	79.5645	22.5795	0.283789	-1.81711	0.0462984	0.28678
ENSMUST00000189929	32.3203	53.0827	11.558	0.217735	-2.19935	0.0464245	0.287313
MSTRG.9951.2	12.3486	24.6972	0	0	-Inf	0.0464365	0.287346
MSTRG.13468.1	209.539	309.939	109.138	0.352128	-1.50583	0.0464433	0.287346
MSTRG.15134.1	130.199	194.026	66.3727	0.342081	-1.54759	0.046531	0.287599
ENSMUST00000125582	5.6358	10.9238	0.347822	0.0318408	-4.97298	0.0467629	0.288562
ENSMUST00000147542	86.209	129.671	42.7467	0.329654	-1.60098	0.0467817	0.288609
ENSMUST00000191298	498.973	729.744	268.202	0.367529	-1.44407	0.0469789	0.289354
ENSMUST00000193995	39.8122	62.8757	16.7487	0.266377	-1.90846	0.047245	0.290386
MSTRG.15099.13	48363.6	70043.3	26684	0.380965	-1.39227	0.0472458	0.290386
MSTRG.5464.12	59.0982	118.196	0	0	-Inf	0.0473518	0.290646
MSTRG.8422.1	1383.82	2004.73	762.914	0.380556	-1.39382	0.0473838	0.290737
ENSMUST00000208263	33.8194	54.4416	13.1972	0.24241	-2.04448	0.0474427	0.290958
ENSMUST00000181782	75.1084	115.261	34.9558	0.303275	-1.7213	0.0478869	0.292664
MSTRG.27488.3	47.0834	94.1668	0	0	-Inf	0.0478938	0.292664
MSTRG.20101.1	2837.33	4108.55	1566.1	0.381181	-1.39145	0.0480451	0.29325
ENSMUST00000212328	48.4496	76.4202	20.4789	0.267978	-1.89981	0.0480576	0.29328
MSTRG.15771.2	52.4572	104.914	0	0	-Inf	0.0480738	0.293365
MSTRG.8619.1	614.092	894.466	333.717	0.37309	-1.4224	0.048174	0.29374
MSTRG.10482.1	93.0954	139.788	46.4027	0.33195	-1.59096	0.0482694	0.294141
MSTRG.8840.1	2949	4253.8	1644.19	0.386522	-1.37138	0.0483226	0.294424
ENSMUST00000237116	96.7178	146.092	47.3437	0.324068	-1.62563	0.0483966	0.294734
MSTRG.24506.91	1287.09	2183.14	391.034	0.179116	-2.48104	0.0484633	0.29503
ENSMUST00000233562	82.3728	133.675	31.0709	0.232437	-2.10509	0.0485519	0.295333
MSTRG.23144.3	46.7353	93.4705	0	0	-Inf	0.0485521	0.295333
MSTRG.8398.2	46.7787	93.5574	0	0	-Inf	0.0486133	0.295454
ENSMUST00000192073	2276.63	3302.18	1251.08	0.378865	-1.40025	0.0486899	0.295804
ENSMUST00000129924	3.73499	7.46998	0	0	-Inf	0.0488315	0.296361
ENSMUST00000038032	19.3694	33.6083	5.13052	0.152656	-2.71164	0.0489509	0.296918
MSTRG.11396.1	1335.65	1934.13	737.161	0.381133	-1.39163	0.0489555	0.296932
ENSMUST00000205693	39.112	61.5836	16.6404	0.270208	-1.88786	0.0489585	0.296937
ENSMUST00000219137	76.0938	116.419	35.769	0.307245	-1.70254	0.0489661	0.296969
MSTRG.18892.1	284.129	415.761	152.497	0.366791	-1.44697	0.0490188	0.297162
ENSMUST00000197326	1400.83	2031.46	770.207	0.379139	-1.3992	0.0491481	0.297736
ENSMUST00000222936	28.4373	46.4159	10.4587	0.225327	-2.14991	0.0493024	0.298433
ENSMUST00000181774	512.395	746.799	277.991	0.372243	-1.42568	0.0494581	0.299052
ENSMUST00000222088	47.2384	73.5976	20.8791	0.283693	-1.8176	0.0496003	0.299558
ENSMUST00000236338	3.64607	7.29214	0	0	-Inf	0.0497181	0.300076
ENSMUST00000181362	71.2021	108.762	33.642	0.309318	-1.69284	0.049722	0.300085
MSTRG.23537.5	1057.68	1518.79	596.569	0.392792	-1.34816	0.0499065	0.300959
