# Supplementary material for: Expression Profiles and Potential Functions of Long Non-Coding RNAs in the Heart of Mice With Coxsackie B3 Virus-Induced Myocarditis
Source: Front Cell Infect Microbiol. 2021 Aug 24;11:704919. doi: 10.3389/fcimb.2021.704919 (PMC8423026; doi:10.3389/fcimb.2021.704919)
Supplement: Supplementary file 1 [file DataSheet_1.zip › Figure 1(raw data)/Figure 1B-1C/RNA-seq in C3H mice/DESeq/con_vs_NFM/con_vs_NFM.lncRNA.DESeq.Up.xlsx]

## Sheet: Sheet1
id	baseMean	baseMean_con	baseMean_NFM	foldChange(NFM/con)(NFM/con)	log2FoldChange	pval	padj
MSTRG.11286.3	799.826	0	1599.65	Inf	Inf	4.9122e-25	9.74225e-22
MSTRG.28902.1	463.947	0	927.894	Inf	Inf	1.59997e-22	1.90979e-19
MSTRG.2843.22	487.34	0	974.679	Inf	Inf	1.00577e-20	8.7018e-18
MSTRG.3821.1	279.971	0	559.942	Inf	Inf	5.41332e-20	4.05725e-17
MSTRG.10139.2	258.205	0	516.41	Inf	Inf	1.43342e-19	9.72562e-17
ENSMUST00000141700	250.107	0	500.215	Inf	Inf	2.13507e-19	1.41148e-16
MSTRG.18349.1	249.097	0	498.195	Inf	Inf	2.18903e-19	1.43977e-16
MSTRG.12084.1	192.821	0	385.643	Inf	Inf	5.25956e-18	2.76745e-15
MSTRG.14847.1	190.724	0	381.449	Inf	Inf	6.28246e-18	3.22666e-15
ENSMUST00000138207	189.021	0	378.042	Inf	Inf	6.51136e-18	3.33095e-15
MSTRG.31642.1	201.544	0	403.089	Inf	Inf	1.28307e-17	6.3617e-15
ENSMUST00000222963	142.433	0	284.866	Inf	Inf	2.44292e-16	9.45718e-14
MSTRG.24715.2	342.543	0	685.086	Inf	Inf	7.48865e-16	2.65946e-13
ENSMUST00000203093	104.587	0	209.174	Inf	Inf	1.18279e-14	3.33649e-12
MSTRG.19365.1	88.5117	0	177.023	Inf	Inf	9.92601e-14	2.36523e-11
MSTRG.18800.1	82.164	0	164.328	Inf	Inf	2.54953e-13	5.71596e-11
ENSMUST00000219775	80.7469	0	161.494	Inf	Inf	3.0339e-13	6.70856e-11
ENSMUST00000231549	80.6973	0	161.395	Inf	Inf	3.22949e-13	7.1045e-11
MSTRG.9040.2	477.645	0	955.29	Inf	Inf	7.92424e-13	1.62925e-10
ENSMUST00000193524	73.5679	0	147.136	Inf	Inf	1.11947e-12	2.21682e-10
MSTRG.10237.18	199.952	0	399.904	Inf	Inf	1.33167e-12	2.57376e-10
ENSMUST00000181496	69.2921	0	138.584	Inf	Inf	2.27082e-12	4.16413e-10
ENSMUST00000222212	67.894	0	135.788	Inf	Inf	2.82934e-12	5.13434e-10
ENSMUST00000221487	67.3323	0	134.665	Inf	Inf	3.23307e-12	5.80481e-10
MSTRG.28040.2	320.017	0	640.034	Inf	Inf	5.38795e-12	9.16329e-10
MSTRG.11281.1	63.5772	0	127.154	Inf	Inf	6.98696e-12	1.15738e-09
MSTRG.8346.2	147.756	0	295.511	Inf	Inf	9.97882e-11	1.3428e-08
MSTRG.6391.1	49.288	0	98.5761	Inf	Inf	3.24206e-10	3.85912e-08
ENSMUST00000181308	45.7864	0	91.5727	Inf	Inf	3.91345e-10	4.56556e-08
MSTRG.14064.1	45.4253	0	90.8506	Inf	Inf	4.47474e-10	5.14587e-08
ENSMUST00000193733	44.1613	0	88.3226	Inf	Inf	5.6125e-10	6.28605e-08
MSTRG.28033.9	193.018	0	386.036	Inf	Inf	8.80896e-10	9.42398e-08
MSTRG.11573.1	42.3791	0	84.7583	Inf	Inf	9.85915e-10	1.04643e-07
ENSMUST00000187015	41.9473	0	83.8946	Inf	Inf	1.0733e-09	1.11943e-07
ENSMUST00000192087	37.135	0	74.2699	Inf	Inf	4.42793e-09	4.04548e-07
MSTRG.11598.1	36.8133	0	73.6266	Inf	Inf	4.91882e-09	4.4219e-07
ENSMUST00000181167	35.5377	0	71.0754	Inf	Inf	7.28866e-09	6.23907e-07
ENSMUST00000227028	33.5065	0	67.013	Inf	Inf	1.41342e-08	1.12405e-06
ENSMUST00000238175	32.7551	0	65.5102	Inf	Inf	1.87825e-08	1.45003e-06
ENSMUST00000144896	32.3642	0	64.7285	Inf	Inf	2.11594e-08	1.61499e-06
MSTRG.969.1	52.1172	0	104.234	Inf	Inf	2.42578e-08	1.82553e-06
ENSMUST00000211025	31.5638	0	63.1275	Inf	Inf	2.86355e-08	2.11425e-06
MSTRG.26402.1	31.514	0	63.028	Inf	Inf	2.92908e-08	2.15647e-06
ENSMUST00000193494	42.9313	0	85.8627	Inf	Inf	3.51951e-08	2.54322e-06
ENSMUST00000175871	30.9436	0	61.8873	Inf	Inf	3.52948e-08	2.54614e-06
MSTRG.7652.14	234.712	0	469.425	Inf	Inf	3.8248e-08	2.73773e-06
MSTRG.25534.1	30.7032	0	61.4064	Inf	Inf	3.90573e-08	2.78793e-06
MSTRG.24302.42	310.4	0	620.8	Inf	Inf	5.24693e-08	3.6171e-06
ENSMUST00000221222	28.7521	0	57.5043	Inf	Inf	8.01284e-08	5.29723e-06
ENSMUST00000236682	76.2904	0	152.581	Inf	Inf	8.2603e-08	5.44685e-06
MSTRG.858.1	28.5346	0	57.0692	Inf	Inf	8.44551e-08	5.55761e-06
MSTRG.1795.1	28.0927	0	56.1854	Inf	Inf	1.04907e-07	6.77549e-06
ENSMUST00000124589	27.8027	0	55.6055	Inf	Inf	1.0996e-07	7.06294e-06
ENSMUST00000203442	26.756	0	53.5121	Inf	Inf	1.69809e-07	1.03364e-05
MSTRG.25512.1	26.8208	0	53.6416	Inf	Inf	1.77864e-07	1.07749e-05
MSTRG.4804.1	26.7211	0	53.4422	Inf	Inf	1.80115e-07	1.08857e-05
MSTRG.22999.1	25.3577	0	50.7154	Inf	Inf	2.91045e-07	1.67274e-05
ENSMUST00000218069	25.2013	0	50.4026	Inf	Inf	3.19229e-07	1.8153e-05
ENSMUST00000153767	24.8594	0	49.7189	Inf	Inf	3.58829e-07	2.00859e-05
ENSMUST00000209810	24.4854	0	48.9709	Inf	Inf	4.12571e-07	2.26708e-05
ENSMUST00000203144	23.8153	0	47.6306	Inf	Inf	5.57125e-07	2.98135e-05
ENSMUST00000182499	24.7104	0	49.4207	Inf	Inf	7.71856e-07	3.99156e-05
MSTRG.31352.1	257.875	0	515.751	Inf	Inf	7.76477e-07	4.01355e-05
MSTRG.4038.1	22.9054	0	45.8107	Inf	Inf	8.53974e-07	4.37901e-05
MSTRG.2844.4	213.449	0	426.898	Inf	Inf	1.12556e-06	5.5679e-05
ENSMUST00000180442	22.1779	0	44.3558	Inf	Inf	1.17205e-06	5.75807e-05
MSTRG.13250.33	7848.05	0	15696.1	Inf	Inf	1.40828e-06	6.78677e-05
ENSMUST00000146929	21.5121	0	43.0242	Inf	Inf	1.48398e-06	7.09061e-05
ENSMUST00000230877	21.5483	0	43.0965	Inf	Inf	1.48821e-06	7.1082e-05
ENSMUST00000192966	40.8794	0	81.7589	Inf	Inf	1.49771e-06	7.1456e-05
MSTRG.6979.2	321.896	0	643.792	Inf	Inf	1.67792e-06	7.90015e-05
MSTRG.6975.2	268.424	0	536.848	Inf	Inf	1.7015e-06	7.99945e-05
ENSMUST00000144634	21.1523	0	42.3047	Inf	Inf	1.76865e-06	8.27591e-05
ENSMUST00000159087	21.0735	0	42.147	Inf	Inf	1.86146e-06	8.65369e-05
MSTRG.26634.8	151.166	0	302.332	Inf	Inf	1.92463e-06	8.89922e-05
ENSMUST00000219638	20.8431	0	41.6863	Inf	Inf	2.02301e-06	9.28089e-05
ENSMUST00000070085	102.265	0	204.531	Inf	Inf	2.11855e-06	9.65387e-05
ENSMUST00000231054	20.6345	0	41.2691	Inf	Inf	2.24648e-06	0.000101793
ENSMUST00000208005	19.5288	0	39.0577	Inf	Inf	3.85142e-06	0.000164349
ENSMUST00000189744	18.6452	0	37.2903	Inf	Inf	5.72761e-06	0.000233585
ENSMUST00000222236	18.6268	0	37.2536	Inf	Inf	5.76179e-06	0.000234682
MSTRG.24506.78	3016.26	0	6032.52	Inf	Inf	6.05291e-06	0.000245069
MSTRG.1797.1	18.3987	0	36.7974	Inf	Inf	6.38793e-06	0.00025742
MSTRG.30614.1	18.1985	0	36.397	Inf	Inf	7.12435e-06	0.000282591
ENSMUST00000124853	17.9766	0	35.9531	Inf	Inf	7.8925e-06	0.000308879
ENSMUST00000127564	17.9714	0	35.9428	Inf	Inf	7.90599e-06	0.000309125
MSTRG.6064.11	25.6744	0	51.3488	Inf	Inf	1.12209e-05	0.000417464
MSTRG.8397.5	1602.74	0	3205.47	Inf	Inf	1.16337e-05	0.000431083
MSTRG.5670.7	619.002	0	1238	Inf	Inf	1.29541e-05	0.000472719
MSTRG.24780.21	2880.81	0	5761.61	Inf	Inf	1.33666e-05	0.000484843
ENSMUST00000197982	16.7723	0	33.5445	Inf	Inf	1.4582e-05	0.000522168
ENSMUST00000191157	16.5588	0	33.1177	Inf	Inf	1.64231e-05	0.000578299
MSTRG.11883.2	1109.34	0	2218.69	Inf	Inf	1.82391e-05	0.000633933
MSTRG.14922.5	127.908	0	255.816	Inf	Inf	1.85445e-05	0.000643506
ENSMUST00000223781	16.1054	0	32.2107	Inf	Inf	2.10788e-05	0.000716975
ENSMUST00000233521	15.9768	0	31.9536	Inf	Inf	2.13953e-05	0.000725634
MSTRG.22148.14	800.656	0	1601.31	Inf	Inf	2.24005e-05	0.000753579
ENSMUST00000215400	15.9097	0	31.8194	Inf	Inf	2.25855e-05	0.000759406
ENSMUST00000209431	15.8262	0	31.6524	Inf	Inf	2.29169e-05	0.000769746
ENSMUST00000123610	15.6894	0	31.3788	Inf	Inf	2.55741e-05	0.000842749
ENSMUST00000193724	15.4976	0	30.9952	Inf	Inf	2.73967e-05	0.00089662
ENSMUST00000222356	15.4421	0	30.8842	Inf	Inf	2.79522e-05	0.000912253
MSTRG.30459.1	15.37	0	30.74	Inf	Inf	2.86928e-05	0.000932177
ENSMUST00000208266	45.2115	0	90.4229	Inf	Inf	3.02504e-05	0.000974318
ENSMUST00000200182	15.2712	0	30.5425	Inf	Inf	3.06593e-05	0.000985876
MSTRG.3130.4	596.098	0	1192.2	Inf	Inf	3.50032e-05	0.00110031
ENSMUST00000195495	14.7721	0	29.5443	Inf	Inf	4.03739e-05	0.00123981
ENSMUST00000149618	14.652	0	29.304	Inf	Inf	4.35408e-05	0.00132569
ENSMUST00000229575	14.4926	0	28.9852	Inf	Inf	4.91893e-05	0.00146379
MSTRG.12768.2	307.135	0	614.269	Inf	Inf	5.35291e-05	0.00157792
MSTRG.8346.3	87.6193	0	175.239	Inf	Inf	5.69466e-05	0.00166202
MSTRG.4171.1	14.0917	0	28.1834	Inf	Inf	5.8999e-05	0.00171532
ENSMUST00000203466	14.8743	0	29.7485	Inf	Inf	7.17825e-05	0.00202665
ENSMUST00000216170	13.6264	0	27.2528	Inf	Inf	7.74806e-05	0.00215357
ENSMUST00000194697	13.5006	0	27.0012	Inf	Inf	8.00552e-05	0.00221415
ENSMUST00000161319	334.216	0	668.433	Inf	Inf	8.34373e-05	0.00229049
MSTRG.19594.1	13.4516	0	26.9032	Inf	Inf	8.55758e-05	0.00234168
ENSMUST00000193540	13.404	0	26.8081	Inf	Inf	8.57857e-05	0.00234547
MSTRG.10237.44	676.977	0	1353.95	Inf	Inf	9.33575e-05	0.00251989
ENSMUST00000228865	13.3492	0	26.6985	Inf	Inf	9.65805e-05	0.00259547
ENSMUST00000170645	13.2091	0	26.4182	Inf	Inf	9.70945e-05	0.00260711
ENSMUST00000225011	13.3892	0	26.7785	Inf	Inf	0.000113343	0.00297705
MSTRG.10140.3	332.081	0	664.162	Inf	Inf	0.000119592	0.00311579
ENSMUST00000180967	15.9927	0	31.9854	Inf	Inf	0.000121026	0.0031449
ENSMUST00000237571	77.5413	0	155.083	Inf	Inf	0.000123679	0.00320057
ENSMUST00000192524	12.7575	0	25.5149	Inf	Inf	0.000125725	0.00324605
ENSMUST00000173856	12.7299	0	25.4597	Inf	Inf	0.00012711	0.00327199
ENSMUST00000184083	17.2603	0	34.5206	Inf	Inf	0.000129186	0.00331881
MSTRG.10305.2	12.9068	0	25.8136	Inf	Inf	0.00013122	0.00336054
ENSMUST00000171098	12.6835	0	25.3669	Inf	Inf	0.000131595	0.00336726
ENSMUST00000223425	12.6747	0	25.3495	Inf	Inf	0.000132053	0.00337563
MSTRG.21740.1	12.6543	0	25.3086	Inf	Inf	0.000135319	0.00343936
ENSMUST00000223143	15.9003	0	31.8005	Inf	Inf	0.000138213	0.0034998
MSTRG.13660.52	319.789	0	639.579	Inf	Inf	0.000139423	0.00352489
MSTRG.31632.1	12.4841	0	24.9682	Inf	Inf	0.000152138	0.00379427
MSTRG.14925.14	189.108	0	378.216	Inf	Inf	0.00016269	0.00401395
MSTRG.23500.4	12.4169	0	24.8337	Inf	Inf	0.000164318	0.0040433
ENSMUST00000190409	11.917	0	23.834	Inf	Inf	0.000214888	0.00508757
ENSMUST00000212914	14.5413	0	29.0826	Inf	Inf	0.000215121	0.00509215
ENSMUST00000231503	11.8546	0	23.7092	Inf	Inf	0.000216743	0.00512287
ENSMUST00000180386	11.6951	0	23.3901	Inf	Inf	0.000235297	0.00549011
ENSMUST00000228660	11.4877	0	22.9754	Inf	Inf	0.000265073	0.00605339
MSTRG.15155.3	132.177	0	264.354	Inf	Inf	0.000266818	0.00608784
ENSMUST00000133616	11.5391	0	23.0782	Inf	Inf	0.000273042	0.00619804
ENSMUST00000176762	11.248	0	22.4961	Inf	Inf	0.000308053	0.00684336
ENSMUST00000177059	15.621	0	31.242	Inf	Inf	0.000309629	0.00687009
MSTRG.30757.1	11.2096	0	22.4193	Inf	Inf	0.000313055	0.00693699
MSTRG.11287.1	11.2498	0	22.4997	Inf	Inf	0.000313075	0.00693699
ENSMUST00000203352	11.1094	0	22.2188	Inf	Inf	0.000326562	0.00717908
MSTRG.27577.13	112.605	0	225.211	Inf	Inf	0.000336887	0.00737838
MSTRG.6286.1	10.9111	0	21.8222	Inf	Inf	0.000393189	0.00841561
ENSMUST00000168775	10.8731	0	21.7462	Inf	Inf	0.000399538	0.00853959
ENSMUST00000190356	42.9482	0	85.8964	Inf	Inf	0.000401059	0.00856982
MSTRG.4394.31	105.242	0	210.484	Inf	Inf	0.000411318	0.00875565
ENSMUST00000173637	10.742	0	21.4839	Inf	Inf	0.000429712	0.00906339
ENSMUST00000166606	10.4592	0	20.9185	Inf	Inf	0.000510734	0.0104508
MSTRG.19042.1	10.3365	0	20.6729	Inf	Inf	0.00053851	0.0109324
MSTRG.14767.11	110.406	0	220.812	Inf	Inf	0.000551338	0.0111444
ENSMUST00000185737	10.0944	0	20.1887	Inf	Inf	0.000630169	0.0124216
ENSMUST00000139600	9.99082	0	19.9816	Inf	Inf	0.000670943	0.0130929
ENSMUST00000170214	9.96546	0	19.9309	Inf	Inf	0.00067846	0.0132078
ENSMUST00000239068	44.3077	0	88.6155	Inf	Inf	0.000733246	0.0140956
ENSMUST00000219456	14.8061	0	29.6123	Inf	Inf	0.000753788	0.014425
ENSMUST00000205621	9.7641	0	19.5282	Inf	Inf	0.000767735	0.0146493
MSTRG.12729.9	86563.3	0	173127	Inf	Inf	0.000769083	0.0146711
MSTRG.15246.2	54.718	0	109.436	Inf	Inf	0.000789828	0.014991
ENSMUST00000228370	10.0675	0	20.1349	Inf	Inf	0.000793989	0.0150571
ENSMUST00000196002	9.71892	0	19.4378	Inf	Inf	0.000797047	0.0151014
ENSMUST00000220833	9.69699	0	19.394	Inf	Inf	0.000819097	0.015451
MSTRG.12729.5	161066	0	322132	Inf	Inf	0.00095836	0.017564
ENSMUST00000160432	9.39711	0	18.7942	Inf	Inf	0.000969853	0.0177393
ENSMUST00000131381	9.27835	0	18.5567	Inf	Inf	0.00102331	0.0185201
MSTRG.4055.15	51.1568	0	102.314	Inf	Inf	0.00108969	0.0194655
ENSMUST00000181416	9.1724	0	18.3448	Inf	Inf	0.00115201	0.0203855
MSTRG.9941.2	39.4607	0	78.9214	Inf	Inf	0.00118555	0.0208846
ENSMUST00000141082	9.06659	0	18.1332	Inf	Inf	0.00118742	0.0209145
ENSMUST00000220248	8.96014	0	17.9203	Inf	Inf	0.00126878	0.0220435
ENSMUST00000229621	8.95537	0	17.9107	Inf	Inf	0.00127156	0.0220799
ENSMUST00000200263	8.89321	0	17.7864	Inf	Inf	0.00130845	0.0225926
ENSMUST00000230800	8.92129	0	17.8426	Inf	Inf	0.00133815	0.0229945
MSTRG.8763.4	246.735	0	493.47	Inf	Inf	0.00137437	0.0234917
MSTRG.23260.11	347.058	0	694.116	Inf	Inf	0.00146572	0.0246741
ENSMUST00000221008	8.76551	0	17.531	Inf	Inf	0.00148961	0.0249877
ENSMUST00000189565	8.62475	0	17.2495	Inf	Inf	0.00161827	0.0267679
ENSMUST00000136879	10.511	0	21.0221	Inf	Inf	0.00166328	0.0273733
MSTRG.12729.7	41956.8	0	83913.5	Inf	Inf	0.0018062	0.0291491
ENSMUST00000133214	8.43185	0	16.8637	Inf	Inf	0.00186837	0.0298831
MSTRG.13877.1	24.7695	0	49.5389	Inf	Inf	0.0018797	0.0300456
MSTRG.5438.2	51.2939	0	102.588	Inf	Inf	0.00190616	0.0303782
MSTRG.12729.14	38491.8	0	76983.7	Inf	Inf	0.00192256	0.0305942
ENSMUST00000234063	8.39418	0	16.7884	Inf	Inf	0.00197264	0.0312143
MSTRG.12729.3	32542.1	0	65084.3	Inf	Inf	0.00204975	0.0322046
ENSMUST00000155349	8.10815	0	16.2163	Inf	Inf	0.00229623	0.0351769
MSTRG.12729.10	22117.1	0	44234.3	Inf	Inf	0.00246404	0.0371343
ENSMUST00000131710	7.92627	0	15.8525	Inf	Inf	0.00254897	0.0381068
ENSMUST00000203350	7.93353	0	15.8671	Inf	Inf	0.00258697	0.0385542
MSTRG.5438.4	44.5609	0	89.1219	Inf	Inf	0.00267614	0.0395766
ENSMUST00000138379	8.6484	0	17.2968	Inf	Inf	0.0027264	0.0401679
MSTRG.14922.6	27.3389	0	54.6777	Inf	Inf	0.00278374	0.0408306
ENSMUST00000142044	7.80683	0	15.6137	Inf	Inf	0.0028019	0.0410468
ENSMUST00000228400	7.78274	0	15.5655	Inf	Inf	0.00283111	0.0413701
ENSMUST00000128601	7.71585	0	15.4317	Inf	Inf	0.00297738	0.043044
ENSMUST00000219022	7.70518	0	15.4104	Inf	Inf	0.00299266	0.0432019
ENSMUST00000056774	7.63903	0	15.2781	Inf	Inf	0.00320564	0.0455823
ENSMUST00000195935	7.51547	0	15.0309	Inf	Inf	0.00346561	0.0483771
MSTRG.29542.1	7.41831	0	14.8366	Inf	Inf	0.00363229	0.0501338
MSTRG.18740.13	116.426	0	232.852	Inf	Inf	0.00375208	0.0514183
MSTRG.24490.2	25.7409	0	51.4818	Inf	Inf	0.00379041	0.0518168
ENSMUST00000068507	30.2111	0	60.4223	Inf	Inf	0.00382148	0.052098
ENSMUST00000216918	7.28676	0	14.5735	Inf	Inf	0.00387339	0.0525832
ENSMUST00000101121	7.3589	0	14.7178	Inf	Inf	0.0038804	0.0526563
MSTRG.19007.2	87.2106	0	174.421	Inf	Inf	0.00388797	0.0527312
MSTRG.12729.8	8843.94	0	17687.9	Inf	Inf	0.00392051	0.0530832
MSTRG.3130.5	44.1844	0	88.3688	Inf	Inf	0.00400116	0.0538736
ENSMUST00000191735	7.31243	0	14.6249	Inf	Inf	0.00404433	0.0542751
ENSMUST00000174168	7.20755	0	14.4151	Inf	Inf	0.00417727	0.0556185
ENSMUST00000222231	7.14814	0	14.2963	Inf	Inf	0.00438128	0.0576426
ENSMUST00000185513	7.17436	0	14.3487	Inf	Inf	0.00440735	0.0578756
MSTRG.28902.2	36.2988	0	72.5975	Inf	Inf	0.00485793	0.0621464
MSTRG.23983.1	13.5041	0	27.0082	Inf	Inf	0.00492587	0.0627432
MSTRG.6392.1	6.96937	0	13.9387	Inf	Inf	0.00506066	0.0640221
ENSMUST00000207045	6.9575	0	13.915	Inf	Inf	0.00509032	0.0642903
ENSMUST00000126769	6.94735	0	13.8947	Inf	Inf	0.00511584	0.0645186
ENSMUST00000186785	13.4067	0	26.8134	Inf	Inf	0.00512923	0.0646322
MSTRG.28699.2	79.2723	0	158.545	Inf	Inf	0.00520987	0.0654536
MSTRG.2845.3	6.8679	0	13.7358	Inf	Inf	0.00522302	0.0655677
ENSMUST00000228450	6.93806	0	13.8761	Inf	Inf	0.00523801	0.0657171
MSTRG.22074.1	57.2737	0	114.547	Inf	Inf	0.00529658	0.0662782
ENSMUST00000122365	11.9959	0	23.9918	Inf	Inf	0.00533882	0.066658
MSTRG.13250.30	3987.84	0	7975.67	Inf	Inf	0.0058279	0.0711046
ENSMUST00000224082	9.7025	0	19.405	Inf	Inf	0.00591651	0.0719204
ENSMUST00000192625	8.60458	0	17.2092	Inf	Inf	0.00595902	0.0723197
MSTRG.15143.75	823.715	0	1647.43	Inf	Inf	0.00608645	0.0734253
MSTRG.2353.1	6.65887	0	13.3177	Inf	Inf	0.00624797	0.0747763
ENSMUST00000218234	6.6163	0	13.2326	Inf	Inf	0.00626382	0.0748798
ENSMUST00000209129	6.66433	0	13.3287	Inf	Inf	0.00626452	0.0748798
ENSMUST00000215963	6.61664	0	13.2333	Inf	Inf	0.00650393	0.0769001
MSTRG.13268.3	41.7313	0	83.4625	Inf	Inf	0.00652921	0.0770929
ENSMUST00000180989	6.54854	0	13.0971	Inf	Inf	0.00672926	0.07892
MSTRG.22074.8	70.9315	0	141.863	Inf	Inf	0.0068363	0.0798558
MSTRG.7566.3	382.964	0	765.928	Inf	Inf	0.00687495	0.0801765
ENSMUST00000198003	6.46151	0	12.923	Inf	Inf	0.00716514	0.0826291
ENSMUST00000220432	6.43168	0	12.8634	Inf	Inf	0.00741415	0.0847774
MSTRG.5545.3	34.8358	0	69.6717	Inf	Inf	0.00760007	0.0863747
ENSMUST00000186830	6.38209	0	12.7642	Inf	Inf	0.00760153	0.086376
ENSMUST00000207269	6.37371	0	12.7474	Inf	Inf	0.00778226	0.0878258
MSTRG.25998.26	237.828	0	475.655	Inf	Inf	0.0080672	0.0901029
ENSMUST00000231521	6.22175	0	12.4435	Inf	Inf	0.00840442	0.0928794
ENSMUST00000182231	9.12612	0	18.2522	Inf	Inf	0.00844884	0.0932254
MSTRG.25998.25	928.624	0	1857.25	Inf	Inf	0.00865932	0.0949395
MSTRG.13250.27	1792.36	0	3584.72	Inf	Inf	0.00867662	0.0950646
ENSMUST00000194273	6.17987	0	12.3597	Inf	Inf	0.00875112	0.0956555
ENSMUST00000218518	6.13578	0	12.2716	Inf	Inf	0.00895035	0.0971799
MSTRG.8767.1	1682.21	0	3364.42	Inf	Inf	0.00895481	0.0972086
MSTRG.7612.4	412.738	0	825.476	Inf	Inf	0.00918835	0.0990466
ENSMUST00000218201	6.11637	0	12.2327	Inf	Inf	0.0092145	0.0992454
ENSMUST00000236498	28.8629	0	57.7258	Inf	Inf	0.0093276	0.100071
MSTRG.5438.3	17.8138	0	35.6275	Inf	Inf	0.00940244	0.100531
MSTRG.8767.5	1625.32	0	3250.65	Inf	Inf	0.00944215	0.100826
ENSMUST00000226304	7.48636	0	14.9727	Inf	Inf	0.00965713	0.102556
MSTRG.7810.1	6.0122	0	12.0244	Inf	Inf	0.00971982	0.102976
ENSMUST00000189067	6.0189	0	12.0378	Inf	Inf	0.00987384	0.10418
ENSMUST00000214060	6.01367	0	12.0273	Inf	Inf	0.00990033	0.104391
ENSMUST00000189996	6.03748	0	12.075	Inf	Inf	0.00997359	0.104991
MSTRG.20232.22	37.9292	0	75.8584	Inf	Inf	0.0102215	0.106894
ENSMUST00000192072	5.97929	0	11.9586	Inf	Inf	0.0102737	0.107335
ENSMUST00000235622	8.71777	0	17.4355	Inf	Inf	0.0103232	0.107696
ENSMUST00000216282	5.95715	0	11.9143	Inf	Inf	0.0103907	0.108139
MSTRG.2519.12	42.8363	0	85.6727	Inf	Inf	0.0104261	0.108407
ENSMUST00000178996	5.8408	0	11.6816	Inf	Inf	0.0112477	0.114459
MSTRG.8767.2	1031.67	0	2063.35	Inf	Inf	0.0114208	0.115769
ENSMUST00000211381	5.78482	0	11.5696	Inf	Inf	0.011578	0.116806
ENSMUST00000181392	5.77526	0	11.5505	Inf	Inf	0.0116356	0.117176
MSTRG.29446.49	988.156	0	1976.31	Inf	Inf	0.0117911	0.11832
ENSMUST00000186944	9.651	0	19.302	Inf	Inf	0.0121384	0.120629
ENSMUST00000195213	5.69481	0	11.3896	Inf	Inf	0.0123686	0.122228
MSTRG.8131.3	104.532	0	209.063	Inf	Inf	0.0124166	0.122525
ENSMUST00000165827	5.68174	0	11.3635	Inf	Inf	0.012453	0.122734
MSTRG.18848.23	927.492	0	1854.98	Inf	Inf	0.0124817	0.122906
ENSMUST00000125577	5.70773	0	11.4155	Inf	Inf	0.012528	0.123228
ENSMUST00000192129	6.18931	0	12.3786	Inf	Inf	0.0125938	0.123639
ENSMUST00000237729	5.70692	0	11.4138	Inf	Inf	0.0130605	0.126649
MSTRG.28077.2	29.8343	0	59.6687	Inf	Inf	0.013146	0.127239
MSTRG.15143.69	40.1897	0	80.3793	Inf	Inf	0.0133039	0.128318
MSTRG.9273.5	7.09489	0	14.1898	Inf	Inf	0.0133849	0.128812
MSTRG.25998.17	743.84	0	1487.68	Inf	Inf	0.0135802	0.130044
MSTRG.15967.1	742.576	0	1485.15	Inf	Inf	0.0137153	0.13095
MSTRG.3977.3	732.007	0	1464.01	Inf	Inf	0.0138134	0.131601
ENSMUST00000200934	6.1315	0	12.263	Inf	Inf	0.013977	0.132682
ENSMUST00000145520	5.47958	0	10.9592	Inf	Inf	0.0141157	0.133471
MSTRG.25998.18	686.098	0	1372.2	Inf	Inf	0.014137	0.133542
ENSMUST00000147634	5.53315	0	11.0663	Inf	Inf	0.0142672	0.13431
MSTRG.7309.16	49.5437	0	99.0875	Inf	Inf	0.0144062	0.135222
MSTRG.29446.37	632.253	0	1264.51	Inf	Inf	0.0144517	0.135502
ENSMUST00000131886	5.48583	0	10.9717	Inf	Inf	0.0146234	0.136551
MSTRG.15143.76	601.906	0	1203.81	Inf	Inf	0.0148095	0.13767
MSTRG.3548.1	5.45782	0	10.9156	Inf	Inf	0.0148393	0.137873
MSTRG.29446.47	608.745	0	1217.49	Inf	Inf	0.0150034	0.138903
MSTRG.15879.7	610.522	0	1221.04	Inf	Inf	0.0153458	0.140973
MSTRG.17257.2	20.7545	0	41.5091	Inf	Inf	0.0154133	0.141427
MSTRG.15912.18	556.335	0	1112.67	Inf	Inf	0.0155268	0.142099
ENSMUST00000236439	5.39095	0	10.7819	Inf	Inf	0.0156739	0.142987
ENSMUST00000132019	5.3372	0	10.6744	Inf	Inf	0.0158146	0.143885
ENSMUST00000193021	5.35105	0	10.7021	Inf	Inf	0.0160062	0.145126
ENSMUST00000221805	5.32782	0	10.6556	Inf	Inf	0.0162035	0.146452
ENSMUST00000061823	5.34975	0	10.6995	Inf	Inf	0.0163367	0.147161
MSTRG.13268.2	512.054	0	1024.11	Inf	Inf	0.0163508	0.147226
ENSMUST00000138411	5.45994	0	10.9199	Inf	Inf	0.0163704	0.147371
MSTRG.15967.5	481.733	0	963.467	Inf	Inf	0.0165435	0.148333
ENSMUST00000233479	5.33698	0	10.674	Inf	Inf	0.0167801	0.149762
ENSMUST00000191547	5.25307	0	10.5061	Inf	Inf	0.0168592	0.15024
ENSMUST00000229092	5.26326	0	10.5265	Inf	Inf	0.0170973	0.151637
ENSMUST00000146702	5.29145	0	10.5829	Inf	Inf	0.0171837	0.152103
ENSMUST00000098827	6.84298	0	13.686	Inf	Inf	0.0174894	0.153898
ENSMUST00000134920	5.18353	0	10.3671	Inf	Inf	0.0174983	0.153935
MSTRG.2215.1	5.20344	0	10.4069	Inf	Inf	0.0183616	0.158926
MSTRG.8614.5	393.483	0	786.966	Inf	Inf	0.0186379	0.16052
ENSMUST00000185380	5.10687	0	10.2137	Inf	Inf	0.0189464	0.162323
ENSMUST00000198737	5.13769	0	10.2754	Inf	Inf	0.019009	0.162684
MSTRG.27950.16	372.238	0	744.476	Inf	Inf	0.0191591	0.163578
ENSMUST00000233719	5.60976	0	11.2195	Inf	Inf	0.0193307	0.164595
ENSMUST00000237916	5.08983	0	10.1797	Inf	Inf	0.0194979	0.165615
MSTRG.10140.4	310.779	0	621.558	Inf	Inf	0.0205695	0.171612
ENSMUST00000227693	5.01916	0	10.0383	Inf	Inf	0.0206511	0.171978
ENSMUST00000123574	6.91049	0	13.821	Inf	Inf	0.0208344	0.173067
ENSMUST00000161362	5.94349	0	11.887	Inf	Inf	0.0213742	0.176076
MSTRG.3130.3	280.826	0	561.652	Inf	Inf	0.0218087	0.178333
ENSMUST00000203383	4.91491	0	9.82982	Inf	Inf	0.021838	0.178462
MSTRG.14779.4	274.866	0	549.733	Inf	Inf	0.0218632	0.178598
ENSMUST00000175753	4.90561	0	9.81122	Inf	Inf	0.0219479	0.179101
MSTRG.775.2	278.452	0	556.904	Inf	Inf	0.0221314	0.180044
ENSMUST00000222534	4.90717	0	9.81435	Inf	Inf	0.0223649	0.181226
ENSMUST00000204577	4.91986	0	9.83972	Inf	Inf	0.022665	0.182853
MSTRG.3959.15	254.684	0	509.368	Inf	Inf	0.0228931	0.18406
MSTRG.15143.77	266.707	0	533.414	Inf	Inf	0.0231259	0.185343
MSTRG.11795.15	39.6674	0	79.3349	Inf	Inf	0.0231597	0.185498
MSTRG.30448.2	248.31	0	496.62	Inf	Inf	0.0234271	0.186804
ENSMUST00000146304	4.85538	0	9.71076	Inf	Inf	0.0234579	0.186946
ENSMUST00000180428	4.77661	0	9.55322	Inf	Inf	0.0239994	0.189753
ENSMUST00000185169	4.8107	0	9.62139	Inf	Inf	0.0240275	0.189923
ENSMUST00000226854	4.83076	0	9.66151	Inf	Inf	0.0242544	0.191003
ENSMUST00000177890	4.76842	0	9.53684	Inf	Inf	0.0250769	0.195179
MSTRG.17284.12	208.635	0	417.27	Inf	Inf	0.0255421	0.19759
ENSMUST00000195357	4.80317	0	9.60634	Inf	Inf	0.0258243	0.199168
ENSMUST00000145448	4.7137	0	9.4274	Inf	Inf	0.0258274	0.199168
ENSMUST00000180809	4.70395	0	9.40789	Inf	Inf	0.025964	0.199839
MSTRG.19950.5	202.841	0	405.682	Inf	Inf	0.0261374	0.20061
MSTRG.12750.15	194.961	0	389.922	Inf	Inf	0.0266565	0.203107
ENSMUST00000124182	4.70145	0	9.40291	Inf	Inf	0.0270768	0.205013
ENSMUST00000218501	4.67172	0	9.34343	Inf	Inf	0.0275103	0.20703
MSTRG.13456.3	177.766	0	355.533	Inf	Inf	0.0276545	0.207752
MSTRG.13876.2	170.433	0	340.866	Inf	Inf	0.0277173	0.208097
MSTRG.22988.1	6.15744	0	12.3149	Inf	Inf	0.0277216	0.20811
MSTRG.8763.3	176.223	0	352.446	Inf	Inf	0.0277744	0.208337
ENSMUST00000230911	6.18492	0	12.3698	Inf	Inf	0.0280518	0.209732
MSTRG.11692.3	170.672	0	341.344	Inf	Inf	0.0284758	0.211592
MSTRG.13028.2	176.046	0	352.093	Inf	Inf	0.0285035	0.211724
ENSMUST00000124095	4.77241	0	9.54483	Inf	Inf	0.0287937	0.213082
MSTRG.17395.5	155.998	0	311.996	Inf	Inf	0.0289612	0.213875
MSTRG.13456.2	161.606	0	323.212	Inf	Inf	0.0289935	0.21402
MSTRG.28044.3	154.607	0	309.214	Inf	Inf	0.0290901	0.214361
ENSMUST00000231631	4.52759	0	9.05518	Inf	Inf	0.0297367	0.217299
MSTRG.6807.10	157.951	0	315.902	Inf	Inf	0.0300793	0.219086
MSTRG.8793.14	151.482	0	302.963	Inf	Inf	0.0302115	0.219689
ENSMUST00000210200	7.10601	0	14.212	Inf	Inf	0.0303018	0.22007
ENSMUST00000189781	4.51654	0	9.03308	Inf	Inf	0.0305264	0.22097
MSTRG.2845.2	139.477	0	278.953	Inf	Inf	0.0306143	0.22142
ENSMUST00000137077	4.4711	0	8.9422	Inf	Inf	0.0306696	0.221683
MSTRG.30442.3	146.304	0	292.608	Inf	Inf	0.0312439	0.224337
ENSMUST00000176618	4.47361	0	8.94721	Inf	Inf	0.0312461	0.22434
MSTRG.15820.2	135.318	0	270.635	Inf	Inf	0.0313318	0.224769
MSTRG.10554.11	132.085	0	264.171	Inf	Inf	0.0314519	0.225341
MSTRG.8793.2	9.39215	0	18.7843	Inf	Inf	0.0316998	0.226425
MSTRG.24302.57	131.096	0	262.193	Inf	Inf	0.0329912	0.232252
ENSMUST00000224316	4.40594	0	8.81187	Inf	Inf	0.0330836	0.232572
ENSMUST00000181641	4.39959	0	8.79918	Inf	Inf	0.0331982	0.233004
MSTRG.11258.15	7.92487	0	15.8497	Inf	Inf	0.0333858	0.233791
MSTRG.3400.28	118.037	0	236.075	Inf	Inf	0.0335269	0.234423
MSTRG.15912.16	126.476	0	252.952	Inf	Inf	0.0335832	0.234664
ENSMUST00000207959	4.3694	0	8.73879	Inf	Inf	0.0337501	0.235431
ENSMUST00000205000	4.36607	0	8.73213	Inf	Inf	0.0338116	0.235685
MSTRG.13876.6	124.166	0	248.332	Inf	Inf	0.0338914	0.235964
ENSMUST00000203540	4.35042	0	8.70085	Inf	Inf	0.0341026	0.237044
ENSMUST00000154462	4.38531	0	8.77061	Inf	Inf	0.0341518	0.237223
ENSMUST00000097320	4.30147	0	8.60294	Inf	Inf	0.0350337	0.241024
MSTRG.24330.15	109.671	0	219.343	Inf	Inf	0.0354566	0.242699
ENSMUST00000210067	4.74981	0	9.49962	Inf	Inf	0.0355512	0.243105
ENSMUST00000195148	4.27611	0	8.55222	Inf	Inf	0.0362472	0.246179
ENSMUST00000138137	4.27478	0	8.54955	Inf	Inf	0.0362737	0.246282
MSTRG.23352.1	4.24605	0	8.4921	Inf	Inf	0.0368518	0.248846
MSTRG.27405.2	95.6511	0	191.302	Inf	Inf	0.0369048	0.249045
ENSMUST00000181395	98.87	0	197.74	Inf	Inf	0.036988	0.249493
ENSMUST00000233047	4.23309	0	8.46617	Inf	Inf	0.0371164	0.250008
ENSMUST00000235914	4.25749	0	8.51498	Inf	Inf	0.0373756	0.251
MSTRG.12625.3	99.7179	0	199.436	Inf	Inf	0.0377804	0.252797
ENSMUST00000207552	4.2319	0	8.4638	Inf	Inf	0.0379022	0.253362
ENSMUST00000199304	4.38442	0	8.76884	Inf	Inf	0.0380459	0.254001
MSTRG.13040.2	91.4082	0	182.816	Inf	Inf	0.0388034	0.257041
MSTRG.6683.2	91.2228	0	182.446	Inf	Inf	0.0388424	0.257221
MSTRG.11482.10	86.6134	0	173.227	Inf	Inf	0.0394924	0.259935
MSTRG.2284.14	86.2503	0	172.501	Inf	Inf	0.0395746	0.260263
MSTRG.7655.5	88.36	0	176.72	Inf	Inf	0.0401112	0.262359
MSTRG.3083.1	4.41827	0	8.83655	Inf	Inf	0.0402379	0.262784
MSTRG.3926.17	79.895	0	159.79	Inf	Inf	0.0411019	0.266273
ENSMUST00000180524	4.10593	0	8.21187	Inf	Inf	0.0414619	0.267757
MSTRG.21778.4	80.3711	0	160.742	Inf	Inf	0.0420368	0.269969
ENSMUST00000160938	4.78143	0	9.56286	Inf	Inf	0.0425015	0.271748
ENSMUST00000225706	4.09767	0	8.19534	Inf	Inf	0.0425206	0.27183
MSTRG.987.21	74.6284	0	149.257	Inf	Inf	0.0428989	0.273435
MSTRG.15912.17	37.3276	0	74.6552	Inf	Inf	0.0429925	0.273788
ENSMUST00000186612	4.03975	0	8.0795	Inf	Inf	0.043897	0.277492
MSTRG.13267.1	66.6397	0	133.279	Inf	Inf	0.0444898	0.279935
MSTRG.18854.2	65.6649	0	131.33	Inf	Inf	0.0448149	0.28117
MSTRG.7635.25	4.51769	0	9.03537	Inf	Inf	0.045027	0.281908
ENSMUST00000227019	3.99377	0	7.98754	Inf	Inf	0.0450294	0.281908
ENSMUST00000225533	3.98668	0	7.97336	Inf	Inf	0.0452074	0.282616
MSTRG.28740.2	63.1297	0	126.259	Inf	Inf	0.0453236	0.283013
MSTRG.7132.1	65.187	0	130.374	Inf	Inf	0.0454509	0.28352
ENSMUST00000131841	4.00822	0	8.01644	Inf	Inf	0.0456048	0.284136
ENSMUST00000160306	3.98665	0	7.9733	Inf	Inf	0.0461494	0.286228
ENSMUST00000198395	17.3882	0	34.7763	Inf	Inf	0.0462985	0.28678
ENSMUST00000188031	3.95695	0	7.9139	Inf	Inf	0.0469128	0.28906
ENSMUST00000196847	60.1936	0	120.387	Inf	Inf	0.0472758	0.290434
MSTRG.12864.1	3.90476	0	7.80952	Inf	Inf	0.0473274	0.290594
ENSMUST00000148654	3.95521	0	7.91042	Inf	Inf	0.0479536	0.292895
ENSMUST00000222974	3.94859	0	7.89718	Inf	Inf	0.048128	0.293552
ENSMUST00000199480	3.86092	0	7.72185	Inf	Inf	0.0485128	0.29518
MSTRG.4394.19	60.0617	0	120.123	Inf	Inf	0.0485464	0.295331
MSTRG.18601.2	54.695	0	109.39	Inf	Inf	0.0486492	0.295617
MSTRG.15246.3	57.1997	0	114.399	Inf	Inf	0.0489235	0.296794
MSTRG.5366.5	9.13499	0	18.27	Inf	Inf	0.0495485	0.299401
MSTRG.28185.3	57.5591	0	115.118	Inf	Inf	0.0495774	0.29946
MSTRG.12729.11	375078	32.1718	750124	23316.2	14.509	1.6416e-05	0.000578205
MSTRG.21736.1	900.251	1.17959	1799.32	1525.38	10.575	6.13731e-22	6.2792e-19
MSTRG.15879.9	407.405	0.64629	814.163	1259.75	10.2989	0.0399747	0.261919
MSTRG.24121.2	269.022	0.595907	537.447	901.897	9.81682	0.0433667	0.275339
MSTRG.3810.1	612.112	1.78228	1222.44	685.888	9.42183	3.12883e-19	1.98693e-16
ENSMUST00000181444	169.665	0.595907	338.733	568.433	9.15085	3.52896e-15	1.09096e-12
ENSMUST00000218413	116.445	0.466258	232.424	498.488	8.96141	2.05361e-06	9.39629e-05
MSTRG.1186.1	285.729	1.16736	570.291	488.532	8.93231	1.49479e-16	6.13686e-14
MSTRG.30591.1	650.856	2.94642	1298.77	440.794	8.78396	2.74827e-18	1.53371e-15
ENSMUST00000199139	413.906	2.62403	825.188	314.473	8.29679	2.09145e-16	8.2451e-14
ENSMUST00000188232	209.003	1.36539	416.641	305.144	8.25335	1.17308e-14	3.31635e-12
ENSMUST00000192543	32.7295	0.21543	65.2436	302.853	8.24247	1.0564e-07	6.80581e-06
ENSMUST00000113396	28.9999	0.198636	57.8012	290.991	8.18483	3.96496e-07	2.18808e-05
ENSMUST00000193881	476.478	3.35896	949.597	282.705	8.14316	1.12567e-16	4.77348e-14
MSTRG.17542.1	751.202	5.56978	1496.83	268.742	8.07008	6.19197e-17	2.76203e-14
ENSMUST00000235045	128.586	0.972798	256.199	263.364	8.04091	7.60614e-13	1.57057e-10
ENSMUST00000224027	27.3914	0.21543	54.5673	253.295	7.98467	7.05091e-07	3.69043e-05
ENSMUST00000161150	360.362	3.30751	717.417	216.905	7.76092	5.03051e-15	1.51518e-12
ENSMUST00000189100	25.2813	0.233129	50.3295	215.887	7.75413	0.00681463	0.0796676
MSTRG.5438.1	296.508	2.73606	590.28	215.741	7.75315	1.25809e-14	3.53342e-12
MSTRG.27625.19	126.473	1.16736	251.778	215.682	7.75276	2.09225e-12	3.87967e-10
MSTRG.17938.13	716.914	6.84815	1426.98	208.374	7.70303	4.34062e-06	0.000182446
MSTRG.29714.1	275.122	2.77606	547.467	197.21	7.62359	2.66917e-14	7.07587e-12
MSTRG.11579.10	1981.5	20.1253	3942.88	195.917	7.6141	1.075e-08	8.83808e-07
ENSMUST00000199551	17.4558	0.198031	34.7135	175.293	7.45363	4.43347e-05	0.00134478
ENSMUST00000185501	245.18	2.7859	487.574	175.015	7.45134	5.87604e-14	1.45953e-11
ENSMUST00000193264	32.5736	0.39259	64.7547	164.942	7.36582	3.95963e-07	2.18607e-05
ENSMUST00000222401	65.4545	0.794543	130.114	163.76	7.35544	1.05232e-09	1.10201e-07
ENSMUST00000214791	48.6333	0.594092	96.6724	162.723	7.34627	1.28659e-08	1.03726e-06
MSTRG.9865.1	1165.24	14.4802	2316.01	159.943	7.32141	1.47144e-15	4.90149e-13
ENSMUST00000192965	34.5703	0.43086	68.7098	159.471	7.31715	1.98095e-07	1.18337e-05
MSTRG.11803.1	1059.87	14.7384	2105.01	142.825	7.1581	4.84305e-15	1.46557e-12
ENSMUST00000194442	16.4383	0.233129	32.6434	140.023	7.12952	7.29804e-05	0.00205328
MSTRG.31340.1	45.0303	0.64629	89.4144	138.35	7.11218	3.24362e-08	2.36373e-06
ENSMUST00000228352	29.2766	0.43086	58.1224	134.899	7.07573	1.09538e-06	5.4311e-05
ENSMUST00000197001	814.448	12.448	1616.45	129.856	7.02077	1.97115e-14	5.32718e-12
ENSMUST00000136941	52.0693	0.86172	103.277	119.85	6.90508	1.43717e-08	1.14082e-06
MSTRG.21741.1	126.914	2.1543	251.674	116.824	6.86819	2.4523e-11	3.64629e-09
MSTRG.6007.1	162.704	2.80059	322.607	115.193	6.8479	6.17396e-12	1.03633e-09
ENSMUST00000214824	11.5	0.198636	22.8013	114.789	6.84284	0.000894446	0.0165972
ENSMUST00000074761	76.4616	1.32979	151.593	113.998	6.83287	2.13662e-05	0.000724837
ENSMUST00000215662	33.9245	0.594092	67.255	113.206	6.82281	6.56273e-07	3.45456e-05
MSTRG.15192.7	224.302	3.97272	444.632	111.921	6.80634	0.0396284	0.260458
ENSMUST00000188819	196.394	3.57883	389.209	108.753	6.76491	3.9668e-12	6.93857e-10
ENSMUST00000221792	97.9851	1.86503	194.105	104.076	6.70149	1.8867e-06	8.75524e-05
ENSMUST00000114854	62.0663	1.18818	122.944	103.472	6.6931	8.30894e-09	7.0238e-07
ENSMUST00000168000	40.8485	0.792123	80.9048	102.137	6.67436	1.96274e-07	1.17453e-05
ENSMUST00000227226	50.0965	0.993179	99.1998	99.8811	6.64214	4.95747e-08	3.43777e-06
MSTRG.19745.1	314.589	6.25201	622.926	99.6361	6.6386	9.85232e-13	1.97834e-10
MSTRG.1086.1	673.454	13.8231	1333.09	96.4391	6.59155	2.34774e-13	5.29115e-11
MSTRG.28052.1	218.817	4.50058	433.133	96.2393	6.58855	6.03445e-12	1.01602e-09
MSTRG.5344.9	56.4248	1.18774	111.662	94.0122	6.55478	2.54453e-08	1.906e-06
ENSMUST00000194629	27.7912	0.595907	54.9864	92.2735	6.52784	4.58306e-06	0.000190894
ENSMUST00000189763	32.5935	0.699387	64.4876	92.2059	6.52679	1.02537e-06	5.12709e-05
ENSMUST00000216739	207.027	4.53076	409.523	90.3874	6.49805	1.17158e-11	1.84862e-09
MSTRG.12728.1	95.6059	2.14016	189.072	88.3449	6.46507	1.02336e-09	1.07869e-07
ENSMUST00000233806	17.0993	0.389119	33.8096	86.8875	6.44108	0.000136713	0.00346641
MSTRG.9739.1	254.109	5.95348	502.265	84.3649	6.39857	8.44975e-12	1.37536e-09
MSTRG.28036.1	52.9672	1.25084	104.683	83.6906	6.38699	4.93184e-08	3.42184e-06
ENSMUST00000212007	142.248	3.37257	281.123	83.3556	6.38121	1.33302e-10	1.73755e-08
ENSMUST00000215913	145.393	3.51236	287.274	81.7894	6.35384	1.04556e-10	1.40111e-08
MSTRG.29283.1	270.404	6.80958	533.999	78.4187	6.29313	1.6079e-11	2.48239e-09
MSTRG.17540.1	801.674	20.4817	1582.87	77.2821	6.27206	9.42558e-13	1.90451e-10
ENSMUST00000212247	22.8394	0.583679	45.0951	77.2602	6.27165	0.0322035	0.228617
ENSMUST00000181655	145.749	3.77408	287.724	76.2369	6.25242	2.03451e-10	2.53651e-08
MSTRG.8346.1	389.944	10.3109	769.578	74.6373	6.22182	7.17547e-12	1.18288e-09
MSTRG.9804.1	121.505	3.21731	239.792	74.532	6.21979	5.24717e-10	5.94402e-08
ENSMUST00000154334	65.7235	1.75104	129.696	74.0681	6.21078	0.0108365	0.111516
ENSMUST00000238757	15.9518	0.43086	31.4727	73.0463	6.19074	0.000229332	0.00537699
ENSMUST00000187121	28.0011	0.794543	55.2077	69.4835	6.1186	8.7409e-06	0.000337168
MSTRG.28048.1	257.454	7.34613	507.561	69.0923	6.11045	1.83705e-11	2.80925e-09
MSTRG.5439.1	284.14	8.24064	560.04	67.9608	6.08663	1.78357e-11	2.7401e-09
ENSMUST00000138444	47.9359	1.39877	94.4729	67.5398	6.07767	1.48284e-07	9.177e-06
ENSMUST00000128240	14.6363	0.43086	28.8418	66.94	6.0648	0.000451742	0.00944154
ENSMUST00000198222	20.0292	0.595907	39.4624	66.2224	6.04925	8.29789e-05	0.00228131
ENSMUST00000099292	46.4917	1.39877	91.5847	65.475	6.03287	2.07386e-07	1.22998e-05
MSTRG.20713.4	6.07718	0.19456	11.9598	61.4711	5.94184	0.028149	0.21023
ENSMUST00000123700	139.428	4.47305	274.382	61.3411	5.93878	8.03199e-10	8.66466e-08
ENSMUST00000226587	12.2841	0.396061	24.1722	61.0314	5.93148	0.00136155	0.023319
ENSMUST00000179324	52.0069	1.75104	102.263	58.4013	5.86793	3.23389e-07	1.83733e-05
ENSMUST00000124462	166.4	6.0245	326.776	54.2413	5.76132	4.7509e-10	5.41514e-08
MSTRG.24715.1	479.834	17.9083	941.759	52.5879	5.71666	5.74822e-06	0.000234204
ENSMUST00000147685	15.6241	0.583679	30.6645	52.5366	5.71525	0.0005383	0.0109299
MSTRG.30610.1	37.046	1.38622	72.7057	52.4491	5.71285	3.4223e-06	0.000147749
ENSMUST00000219150	15.8396	0.595907	31.0832	52.1612	5.7049	0.00049166	0.0101248
MSTRG.2848.1	2043.92	77.0456	4010.8	52.0575	5.70204	2.26986e-11	3.40646e-09
MSTRG.28892.1	39.9378	1.50801	78.3677	51.9676	5.69954	1.72198e-06	8.07515e-05
MSTRG.17263.1	260.37	9.83684	510.903	51.9378	5.69871	1.81023e-10	2.29011e-08
MSTRG.8770.1	365.639	13.8749	717.403	51.7052	5.69224	1.55688e-10	1.98911e-08
MSTRG.22976.1	640.607	25.1327	1256.08	49.978	5.64322	5.97614e-11	8.36485e-09
ENSMUST00000234076	4.91284	0.198636	9.62705	48.4658	5.5989	0.0491029	0.297531
ENSMUST00000229658	52.9097	2.14016	103.679	48.4447	5.59827	0.000294029	0.00658859
ENSMUST00000151051	48.3129	1.96295	94.6627	48.2247	5.5917	9.3755e-07	4.74957e-05
MSTRG.7333.1	102.041	4.15794	199.923	48.0823	5.58743	1.26663e-08	1.02373e-06
MSTRG.2347.23	858.496	35.3572	1681.64	47.5614	5.57172	2.49594e-08	1.87307e-06
ENSMUST00000229763	22.5358	0.932516	44.139	47.3332	5.56478	5.66837e-05	0.00165548
MSTRG.30023.1	51.6074	2.14016	101.075	47.2277	5.56156	7.59191e-07	3.93208e-05
MSTRG.10140.1	1098.4	45.6862	2151.11	47.0845	5.55718	0.0393116	0.259142
ENSMUST00000184062	14.0581	0.595907	27.5203	46.1821	5.52926	0.00109531	0.0195379
ENSMUST00000227886	109.925	4.66943	215.181	46.0829	5.52616	1.77305e-08	1.37941e-06
ENSMUST00000181777	32.6784	1.39045	63.9663	46.004	5.52369	1.15326e-05	0.000427951
ENSMUST00000185218	9.32153	0.397272	18.2458	45.9277	5.52129	0.00644692	0.0764289
ENSMUST00000206358	4510.55	193.479	8827.63	45.6257	5.51177	1.47877e-06	7.07094e-05
ENSMUST00000140307	13.7782	0.595907	26.9606	45.2429	5.49962	0.0012076	0.021209
MSTRG.8759.6	543.123	23.6377	1062.61	44.9541	5.49038	5.47495e-05	0.00160736
ENSMUST00000227412	126.273	5.5177	247.028	44.7702	5.48447	6.33256e-09	5.50843e-07
ENSMUST00000219395	34.1604	1.50801	66.8129	44.3053	5.46941	7.49847e-06	0.000295161
ENSMUST00000221270	25.9514	1.16564	50.7371	43.527	5.44384	3.03265e-05	0.000975664
MSTRG.1184.1	905.925	41.0416	1770.81	43.1467	5.43118	1.41125e-10	1.81746e-08
ENSMUST00000194780	13.0143	0.594092	25.4345	42.8123	5.41995	0.00174616	0.0284688
MSTRG.1180.1	857.354	39.3837	1675.33	42.5385	5.4107	1.53015e-10	1.95885e-08
MSTRG.27547.19	1018.57	47.1753	1989.96	42.1823	5.39856	1.1112e-10	1.48136e-08
ENSMUST00000199476	55.0422	2.58516	107.499	41.5832	5.37793	6.00277e-07	3.18713e-05
MSTRG.28035.1	1072.74	51.4437	2094.03	40.7053	5.34714	1.73177e-10	2.19732e-08
ENSMUST00000214985	15.9239	0.778238	31.0696	39.9229	5.31915	0.000783233	0.0148922
MSTRG.18636.7	15.6465	0.778238	30.5148	39.2101	5.29315	0.000907675	0.0168023
MSTRG.28042.1	3013.19	150.381	5876	39.0741	5.28814	1.25088e-10	1.63544e-08
ENSMUST00000209119	51.7355	2.58516	100.886	39.025	5.28632	1.14608e-06	5.64772e-05
MSTRG.1182.1	361.266	18.1948	704.338	38.711	5.27467	1.14554e-09	1.1852e-07
MSTRG.7739.1	49.0131	2.48899	95.5372	38.3839	5.26243	1.97811e-06	9.10405e-05
MSTRG.2634.5	491.635	25.1796	958.091	38.0503	5.24983	6.26842e-10	6.93037e-08
ENSMUST00000230939	142.017	7.30319	276.732	37.8919	5.24382	1.52037e-08	1.19802e-06
MSTRG.9717.1	68.8447	3.54927	134.14	37.7937	5.24007	3.45516e-07	1.94165e-05
MSTRG.28044.2	1359.02	70.737	2647.31	37.4247	5.22592	2.69468e-10	3.27716e-08
ENSMUST00000217458	53.2142	2.77243	103.656	37.3881	5.22451	1.66644e-06	7.85758e-05
MSTRG.1186.2	549.844	28.6783	1071.01	37.3456	5.22287	6.47876e-10	7.14453e-08
MSTRG.27625.20	182.942	9.56013	356.325	37.272	5.22002	1.0119e-08	8.3727e-07
ENSMUST00000171722	41.1145	2.1543	80.0748	37.1697	5.21606	4.7391e-06	0.000196631
MSTRG.10304.1	698.623	36.7587	1360.49	37.0112	5.20989	6.25829e-10	6.92511e-08
MSTRG.11803.2	297.161	15.7774	578.544	36.6691	5.19649	0.0102293	0.106959
MSTRG.28054.1	158.813	8.46323	309.162	36.53	5.19101	1.4033e-08	1.11738e-06
MSTRG.20521.1	32.2866	1.72344	62.8498	36.4676	5.18854	1.99051e-05	0.000683364
MSTRG.28033.10	964.859	51.9211	1877.8	36.1663	5.17658	5.55578e-10	6.24422e-08
MSTRG.1087.1	73.5182	3.96788	143.069	36.0567	5.1722	4.00857e-07	2.20931e-05
MSTRG.1181.1	538.421	29.1391	1047.7	35.9552	5.16813	1.06709e-09	1.11386e-07
MSTRG.2515.1	29.1857	1.58909	56.7822	35.7326	5.15917	4.7609e-05	0.00142366
ENSMUST00000186007	62.9785	3.50207	122.455	34.9664	5.1279	1.04529e-06	5.21549e-05
MSTRG.11667.1	376.837	21.0618	732.613	34.7839	5.12035	2.47349e-09	2.38492e-07
MSTRG.20448.1	109.826	6.35271	213.299	33.5761	5.06936	1.05556e-07	6.80377e-06
ENSMUST00000207942	67.371	3.90534	130.837	33.502	5.06618	7.43545e-07	3.85517e-05
MSTRG.28037.1	1228.39	71.2718	2385.5	33.4705	5.06482	6.12911e-10	6.8114e-08
ENSMUST00000217008	37.3753	2.17276	72.5778	33.4034	5.06192	1.66304e-05	0.000584798
ENSMUST00000193293	96.6457	5.63308	187.658	33.3136	5.05804	8.87758e-08	5.8241e-06
MSTRG.1179.1	1291.16	75.3258	2506.99	33.282	5.05667	7.64633e-10	8.27633e-08
MSTRG.1175.1	538.499	31.5232	1045.47	33.1653	5.0516	2.10695e-09	2.07655e-07
MSTRG.810.4	6.99107	0.40999	13.5722	33.1037	5.04892	0.0239983	0.189753
MSTRG.18851.2	669.489	39.3299	1299.65	33.0448	5.04635	2.90796e-05	0.000942841
MSTRG.29446.34	725.824	43.362	1408.29	32.4775	5.02137	0.0349246	0.240491
MSTRG.29541.1	312.707	18.722	606.693	32.4054	5.01816	5.57254e-09	4.93388e-07
ENSMUST00000217849	26.4849	1.58667	51.3831	32.3843	5.01722	0.000112976	0.00296939
MSTRG.8681.1	44.1257	2.6614	85.59	32.1598	5.00719	7.25765e-06	0.000286843
MSTRG.14561.1	79.0841	4.78939	153.379	32.0247	5.00111	3.36645e-07	1.90008e-05
MSTRG.28044.1	857.645	52.4117	1662.88	31.7272	4.98765	1.61353e-09	1.61998e-07
ENSMUST00000238403	14.0801	0.86172	27.2984	31.679	4.98546	0.0017625	0.0286302
ENSMUST00000181484	106.525	6.61175	206.438	31.2229	4.96453	1.19241e-07	7.57975e-06
MSTRG.2844.2	1506.9	95.0547	2918.75	30.706	4.94045	1.95621e-09	1.93836e-07
MSTRG.28040.1	1577.59	100.556	3054.63	30.3773	4.92492	1.45183e-09	1.47254e-07
ENSMUST00000145961	6.10028	0.39259	11.808	30.0771	4.91059	0.0403655	0.263222
ENSMUST00000195842	793.363	51.2182	1535.51	29.9797	4.90592	2.77962e-09	2.6484e-07
ENSMUST00000145769	6.13337	0.396061	11.8707	29.9718	4.90553	0.0398703	0.261408
MSTRG.28034.1	285.161	18.6919	551.631	29.5117	4.88322	1.18174e-08	9.59932e-07
MSTRG.28244.1	84.2894	5.54486	163.034	29.4027	4.87788	6.24427e-07	3.3004e-05
MSTRG.28041.1	1114.04	73.4556	2154.62	29.3323	4.87442	2.25386e-09	2.20282e-07
ENSMUST00000097669	12.0095	0.794543	23.2244	29.2299	4.86937	0.00473685	0.0610021
MSTRG.11582.1	1958.54	130.472	3786.62	29.0224	4.8591	1.98003e-09	1.95895e-07
ENSMUST00000135086	8.67011	0.583679	16.7565	28.7085	4.84341	0.0157623	0.14353
ENSMUST00000193178	11.4487	0.778238	22.1192	28.4222	4.82895	0.00603084	0.0728772
MSTRG.24715.3	844.953	58.2756	1631.63	27.9985	4.80728	1.15473e-08	9.40366e-07
MSTRG.28038.1	478.821	33.0802	924.562	27.9491	4.80473	6.94836e-09	5.98353e-07
MSTRG.1187.1	411.781	28.6518	794.91	27.7438	4.7941	1.37076e-08	1.09369e-06
MSTRG.14923.1	410.953	28.8043	793.102	27.5341	4.78315	1.1327e-08	9.24176e-07
MSTRG.28045.1	479.17	33.6743	924.665	27.4591	4.77921	7.79128e-09	6.62968e-07
MSTRG.1185.1	1187.77	83.8254	2291.72	27.3392	4.7729	4.72346e-09	4.2671e-07
ENSMUST00000181726	340.251	24.0942	656.408	27.2434	4.76784	1.22409e-08	9.92462e-07
MSTRG.29710.4	10.8993	0.778238	21.0204	27.0102	4.75543	0.0251451	0.195485
MSTRG.9871.1	1339.57	96.3966	2582.73	26.7928	4.74377	3.84389e-09	3.56495e-07
MSTRG.11580.1	1213.5	90.2167	2336.78	25.9018	4.69498	6.79268e-09	5.86187e-07
ENSMUST00000130576	6.16106	0.466258	11.8559	25.4277	4.66833	0.0402369	0.262784
ENSMUST00000194539	231.178	17.5737	444.783	25.3096	4.66161	6.90363e-08	4.62801e-06
ENSMUST00000150702	7.78146	0.594092	14.9688	25.1961	4.65513	0.0247646	0.193612
ENSMUST00000195349	33.8198	2.58227	65.0573	25.1939	4.655	7.45189e-05	0.00208519
MSTRG.12509.1	828.731	63.6777	1593.78	25.0289	4.64552	1.08281e-08	8.89664e-07
ENSMUST00000220221	289.429	22.307	556.55	24.9496	4.64094	0.000941777	0.017334
MSTRG.25129.1	56.5054	4.36999	108.641	24.8607	4.63579	0.0295272	0.216241
MSTRG.8397.7	1745.57	135.057	3356.08	24.8494	4.63514	0.0193717	0.164803
MSTRG.7564.1	176.458	13.6806	339.236	24.7968	4.63208	1.14537e-07	7.32044e-06
ENSMUST00000203956	41.5343	3.22497	79.8436	24.758	4.62982	3.02668e-05	0.000974472
ENSMUST00000155906	81.4426	6.35634	156.529	24.6256	4.62209	1.88946e-06	8.76489e-05
ENSMUST00000235051	8.24686	0.64629	15.8474	24.5206	4.61592	0.0270948	0.205117
ENSMUST00000213132	51.6189	4.09317	99.1446	24.222	4.59824	9.51034e-06	0.000362819
MSTRG.29540.1	162.902	13.0402	312.764	23.9846	4.58403	1.89935e-07	1.13937e-05
ENSMUST00000208547	59.1675	4.76485	113.57	23.835	4.57501	2.04606e-05	0.000699084
ENSMUST00000190169	26.6477	2.1543	51.1411	23.7391	4.56919	0.00020889	0.00496381
ENSMUST00000186230	19.6343	1.58909	37.6795	23.7114	4.56751	0.00104004	0.0187517
ENSMUST00000198971	250.99	20.3245	481.655	23.6983	4.56671	7.18981e-08	4.80487e-06
MSTRG.28039.1	1600	129.79	3070.21	23.6553	4.56409	9.52285e-09	7.91502e-07
ENSMUST00000207965	14.6889	1.19181	28.1859	23.6496	4.56374	0.00330572	0.0466758
MSTRG.12708.13	418.48	34.0264	802.933	23.5973	4.56055	1.10557e-05	0.000412629
ENSMUST00000142642	19.5048	1.58909	37.4206	23.5485	4.55756	0.00108178	0.0193527
MSTRG.7344.7	7.31243	0.595907	14.029	23.5422	4.55718	0.0310823	0.223625
MSTRG.12671.7	7.91392	0.64629	15.1816	23.4903	4.55399	0.0228668	0.183924
MSTRG.25016.1	97.3411	7.99076	186.691	23.3634	4.54618	9.3766e-07	4.74957e-05
ENSMUST00000204474	18.9208	1.55648	36.2851	23.3124	4.54302	0.00132056	0.022759
MSTRG.20716.1	284.355	23.4819	545.229	23.2191	4.53724	0.00699744	0.0812248
MSTRG.413.1	44.8862	3.70918	86.0633	23.2028	4.53623	2.63805e-05	0.000866884
ENSMUST00000134998	14.2673	1.17959	27.3551	23.1904	4.53546	0.00394758	0.0533824
MSTRG.771.20	384.468	32.179	736.757	22.8956	4.517	0.00117012	0.0206692
ENSMUST00000209288	13.8864	1.16564	26.6072	22.8261	4.51261	0.00316152	0.0450766
ENSMUST00000222616	10.2612	0.86172	19.6606	22.8155	4.51194	0.0109286	0.112225
MSTRG.11283.1	76.7975	6.45745	147.138	22.7857	4.51006	2.95993e-06	0.000129479
MSTRG.17546.1	34.1578	2.87811	65.4376	22.7363	4.50693	9.58252e-05	0.00257733
MSTRG.776.1	3152.56	266.581	6038.54	22.6518	4.50155	1.29871e-08	1.04507e-06
ENSMUST00000181274	30.3668	2.57863	58.1551	22.5527	4.49523	0.000192208	0.0046245
MSTRG.14924.1	2570.57	221.725	4919.42	22.1871	4.47165	1.80667e-08	1.40388e-06
MSTRG.25622.1	13.6322	1.18774	26.0766	21.9549	4.45647	0.015029	0.139074
ENSMUST00000181710	209.382	18.4426	400.322	21.7064	4.44005	1.97215e-07	1.17866e-05
ENSMUST00000159157	25.8097	2.27503	49.3444	21.6895	4.43893	0.000373021	0.00804403
ENSMUST00000219320	156.904	13.9751	299.833	21.4547	4.42322	4.95736e-07	2.68629e-05
ENSMUST00000196615	10.4675	0.932516	20.0024	21.4499	4.4229	0.00977954	0.103456
ENSMUST00000207806	125.526	11.2139	239.839	21.3877	4.41871	9.85558e-07	4.95906e-05
ENSMUST00000217495	11.0622	0.993179	21.1313	21.2764	4.41118	0.0105567	0.109414
MSTRG.16638.1	491.45	44.237	938.664	21.219	4.40728	4.79524e-08	3.33604e-06
MSTRG.11801.2	689.405	62.3549	1316.45	21.1123	4.40001	0.00108275	0.0193647
ENSMUST00000127563	12.897	1.16736	24.6267	21.0961	4.39891	0.00673617	0.0789867
ENSMUST00000216842	800.67	73.143	1528.2	20.8933	4.38497	0.000439206	0.00922139
ENSMUST00000141652	138.903	12.7051	265.101	20.8657	4.38306	7.43743e-07	3.85517e-05
ENSMUST00000093501	12.7067	1.16564	24.2477	20.802	4.37865	0.00535531	0.0667991
MSTRG.9872.1	1304.49	120.899	2488.09	20.58	4.36317	3.75984e-08	2.69573e-06
MSTRG.24017.1	301.891	28.0675	575.714	20.5118	4.35838	1.36449e-07	8.53289e-06
MSTRG.8545.6	308.557	28.7514	588.363	20.4638	4.355	1.50887e-07	9.32918e-06
ENSMUST00000188891	17.5249	1.65218	33.3977	20.2143	4.3373	0.00216508	0.0336278
MSTRG.30666.1	63.875	6.02781	121.722	20.1934	4.33582	1.29535e-05	0.000472719
ENSMUST00000193969	150.32	14.3949	286.244	19.8851	4.31361	1.18874e-06	5.83341e-05
ENSMUST00000220149	10.3174	0.990154	19.6446	19.8399	4.31034	0.014735	0.137212
MSTRG.18565.1	1071.82	103.294	2040.35	19.7529	4.30399	5.88572e-08	4.0124e-06
MSTRG.318.32	42.4794	4.09798	80.8608	19.7319	4.30246	0.000105198	0.00279214
ENSMUST00000141741	9.29215	0.898023	17.6863	19.6947	4.29973	0.0169421	0.150739
MSTRG.24773.1	48.8925	4.73328	93.0517	19.659	4.29712	4.74587e-05	0.00142098
ENSMUST00000187542	8.11309	0.792123	15.4341	19.4844	4.28425	0.039777	0.2611
ENSMUST00000221299	15.7727	1.55648	29.989	19.2672	4.26808	0.00404593	0.0542853
ENSMUST00000181286	60.7752	6.03401	115.516	19.1442	4.25884	2.11868e-05	0.000719888
MSTRG.8763.1	617.051	61.4808	1172.62	19.073	4.25346	0.00300875	0.0433791
ENSMUST00000221188	11.9304	1.19181	22.669	19.0206	4.24949	0.0103544	0.107917
ENSMUST00000219429	93.4026	9.35542	177.45	18.9676	4.24546	4.54768e-06	0.000189665
ENSMUST00000192541	415.321	41.6198	789.022	18.9579	4.24472	2.02291e-07	1.20424e-05
MSTRG.28047.1	96.7529	9.77566	183.73	18.7946	4.23225	4.34433e-06	0.000182527
ENSMUST00000234020	467.499	47.2932	887.704	18.7702	4.23037	0.000705003	0.0136503
ENSMUST00000148364	7.66161	0.778238	14.545	18.6896	4.22417	0.0385089	0.255866
ENSMUST00000206991	23.1771	2.35554	43.9986	18.6788	4.22333	0.00102286	0.0185145
MSTRG.17529.1	27.4969	2.82009	52.1738	18.5008	4.20951	0.000398346	0.00851608
ENSMUST00000219852	9.66382	0.993179	18.3345	18.4604	4.20636	0.0204919	0.171326
ENSMUST00000181532	154.076	15.9014	292.251	18.3789	4.19998	2.78684e-06	0.000122908
ENSMUST00000237144	42.4003	4.39881	80.4018	18.2781	4.19204	7.90609e-05	0.002189
MSTRG.11795.8	3361.91	349.835	6373.98	18.22	4.18745	8.126e-08	5.36653e-06
MSTRG.1178.1	237.529	25.1869	449.872	17.8614	4.15877	5.99893e-07	3.1864e-05
MSTRG.10305.1	2306.28	249.592	4362.97	17.4804	4.12767	1.40373e-07	8.742e-06
ENSMUST00000223262	79.3397	8.59849	150.081	17.4543	4.12551	1.06332e-05	0.000399406
ENSMUST00000230612	21.3817	2.31753	40.4458	17.4521	4.12533	0.00140143	0.0238498
ENSMUST00000232234	39.7108	4.33238	75.0892	17.3321	4.11538	0.000178277	0.00432892
MSTRG.16637.1	1676.26	183.433	3169.1	17.2765	4.11074	1.47996e-07	9.16358e-06
MSTRG.16635.18	116.808	12.8797	220.735	17.1382	4.09914	3.88246e-06	0.000165454
MSTRG.7563.1	299.927	33.123	566.731	17.1099	4.09676	5.11727e-07	2.76773e-05
ENSMUST00000224554	693.754	76.6717	1310.84	17.0967	4.09565	2.48721e-07	1.4528e-05
ENSMUST00000187757	85.8721	9.49838	162.246	17.0814	4.09436	1.20456e-05	0.000443666
ENSMUST00000192330	49.8744	5.51725	94.2316	17.0795	4.09419	8.18168e-05	0.00225569
MSTRG.770.1	122.593	13.7277	231.458	16.8607	4.07559	3.7622e-06	0.000160982
MSTRG.8770.4	1791.08	201.525	3380.64	16.7752	4.06826	0.0012464	0.0217425
MSTRG.771.17	173.665	19.6182	327.712	16.7045	4.06217	1.8312e-06	8.53148e-05
MSTRG.12510.1	169.878	19.8486	319.908	16.1174	4.01055	2.81578e-06	0.000124099
ENSMUST00000127150	205.157	24.0234	386.29	16.0797	4.00717	2.24598e-06	0.000101793
MSTRG.21778.3	2395.85	280.88	4510.82	16.0596	4.00536	2.51712e-07	1.46894e-05
ENSMUST00000239270	300.538	35.4475	565.629	15.9568	3.9961	5.52012e-06	0.000225695
MSTRG.23582.1	85.971	10.1863	161.756	15.8798	3.98912	1.25788e-05	0.000460805
ENSMUST00000211921	8.30992	0.993179	15.6267	15.734	3.97581	0.0384744	0.255768
ENSMUST00000162608	10.2409	1.22997	19.2518	15.6522	3.9683	0.0212331	0.175283
MSTRG.15820.1	5390.5	647.585	10133.4	15.648	3.96791	2.56918e-07	1.49391e-05
ENSMUST00000131188	13.2204	1.58909	24.8517	15.639	3.96707	0.0108375	0.111518
MSTRG.9471.1	264.851	32.0027	497.699	15.5518	3.95901	1.06863e-06	5.30867e-05
MSTRG.9472.1	2778.19	338.17	5218.2	15.4307	3.94773	3.24131e-07	1.84073e-05
ENSMUST00000136542	9.71741	1.19181	18.243	15.3069	3.93611	0.0268057	0.203702
ENSMUST00000208797	17.3545	2.14016	32.5689	15.218	3.92771	0.00502655	0.0637219
MSTRG.9717.2	15.4511	1.93887	28.9632	14.9382	3.90093	0.00626221	0.0748798
MSTRG.25860.1	93.1552	11.9792	174.331	14.5528	3.86323	2.34663e-05	0.00078523
MSTRG.9473.1	2364.43	305.183	4423.67	14.4952	3.8575	5.86003e-07	3.11776e-05
ENSMUST00000221468	15.8336	2.04995	29.6173	14.4478	3.85278	0.00707333	0.0819046
ENSMUST00000194143	15.208	1.98333	28.4327	14.3358	3.84155	0.0085818	0.0942635
ENSMUST00000232713	22.8327	2.97772	42.6877	14.3357	3.84154	0.00238239	0.0362008
MSTRG.14226.1	50.3042	6.57181	94.0366	14.3091	3.83886	0.000108651	0.00287313
ENSMUST00000198260	50.86	6.64533	95.0746	14.307	3.83865	0.000131216	0.00336054
ENSMUST00000193300	16.6522	2.17834	31.1261	14.2889	3.83682	0.00677201	0.0792916
MSTRG.19007.1	415.755	54.4001	777.109	14.2851	3.83644	1.55294e-06	7.37636e-05
ENSMUST00000122898	10.5274	1.37927	19.6755	14.2651	3.83442	0.0243469	0.191438
ENSMUST00000212728	7.78959	1.02209	14.5571	14.2425	3.83213	0.048461	0.29503
MSTRG.12768.1	1181.5	155.151	2207.85	14.2303	3.8309	8.12457e-06	0.000316711
ENSMUST00000225874	9.02903	1.18818	16.8699	14.198	3.82762	0.0353221	0.242249
ENSMUST00000217243	23.0862	3.05056	43.1219	14.1357	3.82127	0.00226812	0.0348415
MSTRG.6070.2	391.436	51.7546	731.117	14.1266	3.82034	5.44764e-05	0.00160117
ENSMUST00000196944	18.677	2.48488	34.8692	14.0325	3.8107	0.00445341	0.0583034
ENSMUST00000203592	127.145	16.9981	237.292	13.9599	3.80322	1.23233e-05	0.000452472
ENSMUST00000173695	10.2881	1.3823	19.194	13.8855	3.79551	0.0275292	0.207086
ENSMUST00000231475	12.7588	1.72344	23.7941	13.8062	3.78724	0.0135936	0.130154
ENSMUST00000186411	37.7383	5.12476	70.3518	13.7278	3.77903	0.000456041	0.00950826
ENSMUST00000213907	10.2288	1.39045	19.0671	13.7129	3.77746	0.0274463	0.206718
ENSMUST00000196653	17.5055	2.38363	32.6273	13.6881	3.77485	0.00616506	0.0740962
MSTRG.1970.1	96.7968	13.2154	180.378	13.6491	3.77073	3.38127e-05	0.00106914
MSTRG.8975.1	43.5742	5.95517	81.1933	13.6341	3.76915	0.000287015	0.00645949
ENSMUST00000205221	10.1063	1.38274	18.8299	13.6178	3.76742	0.0287206	0.212778
MSTRG.2376.1	768.513	105.335	1431.69	13.5919	3.76467	1.20832e-06	5.91541e-05
ENSMUST00000221460	15.7482	2.16098	29.3354	13.575	3.76288	0.00909419	0.0983248
MSTRG.7345.1	244.402	33.6053	455.199	13.5454	3.75974	4.81665e-06	0.000199399
ENSMUST00000200612	28.3328	3.9075	52.7582	13.5018	3.75508	0.00383183	0.0521747
ENSMUST00000180445	634.83	88.3353	1181.33	13.3732	3.74127	1.58686e-06	7.52637e-05
ENSMUST00000128385	27.1246	3.78622	50.463	13.3281	3.7364	0.00167825	0.0275638
ENSMUST00000181085	41.7198	5.82822	77.6115	13.3165	3.73514	0.000217767	0.00514157
MSTRG.24132.10	753.28	105.488	1401.07	13.2818	3.73137	1.24977e-06	6.09347e-05
MSTRG.24780.24	2434.24	342.395	4526.09	13.2189	3.72453	0.00243819	0.0368482
MSTRG.20848.1	531.571	74.8605	988.281	13.2016	3.72265	2.38578e-06	0.000107313
ENSMUST00000180612	13.0532	1.8398	24.2666	13.1898	3.72135	0.0149157	0.138343
ENSMUST00000237496	32.2902	4.5656	60.0148	13.145	3.71644	0.00102035	0.0184805
MSTRG.11800.1	899.987	127.686	1672.29	13.0969	3.71115	1.69067e-06	7.95435e-05
MSTRG.2847.1	63.0802	8.99438	117.166	13.0266	3.70339	0.000109236	0.00288684
MSTRG.3750.1	233.483	33.294	433.672	13.0256	3.70327	5.35104e-06	0.000219888
MSTRG.8348.1	23.4276	3.34925	43.5059	12.9897	3.6993	0.00296265	0.0429128
MSTRG.28699.1	297.324	42.6444	552.004	12.9443	3.69425	3.68408e-06	0.000158151
MSTRG.21237.1	88.6322	12.902	164.362	12.7393	3.67121	4.23891e-05	0.00129429
MSTRG.1348.1	21.6443	3.15615	40.1324	12.7156	3.66853	0.003437	0.0480714
ENSMUST00000199608	34.4953	5.09014	63.9006	12.5538	3.65005	0.027662	0.207784
MSTRG.21778.2	160.103	23.8355	296.371	12.434	3.63622	0.000748378	0.0143437
ENSMUST00000195716	16.9432	2.52927	31.3571	12.3977	3.632	0.00925381	0.0995524
ENSMUST00000164330	87.2717	13.106	161.437	12.3179	3.62268	7.42455e-05	0.00207934
ENSMUST00000201019	761.279	115.098	1407.46	12.2284	3.61216	2.60466e-06	0.000115824
MSTRG.26586.1	21.2384	3.22069	39.2561	12.1887	3.60748	0.00450031	0.0587432
ENSMUST00000219032	29.3638	4.46142	54.2662	12.1634	3.60448	0.0014572	0.0245648
MSTRG.14884.1	202.393	30.7509	374.035	12.1634	3.60447	1.07883e-05	0.000403935
MSTRG.4267.1	78.4103	11.9524	144.868	12.1205	3.59938	6.53585e-05	0.00187276
MSTRG.8514.12	2446.88	375.419	4518.34	12.0354	3.58922	2.55409e-05	0.00084187
ENSMUST00000097535	30.4026	4.71064	56.0945	11.908	3.57386	0.00179796	0.0290564
ENSMUST00000137463	9.72874	1.50801	17.9495	11.9028	3.57322	0.035322	0.242249
ENSMUST00000065383	11.286	1.75104	20.821	11.8907	3.57176	0.029021	0.214125
MSTRG.13456.7	57.71	8.97823	106.442	11.8555	3.56749	0.0129568	0.126022
ENSMUST00000132223	52.9763	8.30719	97.6455	11.7543	3.55512	0.000198838	0.00475632
MSTRG.2845.1	3596.37	564.417	6628.32	11.7436	3.55381	3.06313e-06	0.00013363
MSTRG.11280.1	10.0148	1.57278	18.4568	11.7351	3.55276	0.039742	0.260965
MSTRG.773.1	978.399	154.424	1802.37	11.6716	3.54493	4.24133e-06	0.000178681
MSTRG.15243.5	321.302	50.9585	591.645	11.6103	3.53734	8.888e-06	0.00034233
MSTRG.15243.8	40.7585	6.476	75.0411	11.5876	3.5345	0.000894535	0.0165972
MSTRG.11795.12	3551.57	564.684	6538.46	11.579	3.53344	0.00585154	0.0713323
MSTRG.4663.1	354.874	56.8376	652.91	11.4873	3.52197	8.53826e-06	0.00033034
ENSMUST00000181070	108.466	17.593	199.338	11.3305	3.50215	6.06702e-05	0.00175717
ENSMUST00000181780	21.9812	3.56729	40.3952	11.3238	3.50128	0.0422672	0.270869
MSTRG.11797.1	266.575	43.3982	489.752	11.2851	3.49634	1.35829e-05	0.000491031
ENSMUST00000194488	14.2971	2.33129	26.2628	11.2654	3.49382	0.0233022	0.186185
MSTRG.16679.57	179.568	29.3085	329.827	11.2536	3.49231	0.0173968	0.153324
ENSMUST00000150749	30.2687	4.95077	55.5866	11.2279	3.48901	0.00227492	0.0349335
MSTRG.2754.1	42.8119	7.01041	78.6133	11.2138	3.4872	0.000577943	0.011578
MSTRG.14883.1	186.253	30.6482	341.858	11.1543	3.47952	2.14892e-05	0.000727783
MSTRG.7635.23	343.067	56.8735	629.26	11.0642	3.46783	0.000149355	0.00373208
ENSMUST00000151472	51.6781	8.58403	94.7722	11.0405	3.46474	0.000411255	0.00875565
ENSMUST00000204946	139.722	23.4292	256.015	10.9272	3.44985	3.59385e-05	0.00112395
MSTRG.1842.1	11.7596	1.98031	21.5388	10.8765	3.44314	0.0305426	0.221037
MSTRG.11799.1	505.237	85.6706	924.803	10.7949	3.43227	9.73315e-06	0.000369875
MSTRG.11798.1	851.131	144.324	1557.94	10.7947	3.43226	7.45687e-06	0.000293792
MSTRG.7346.2	716.191	121.724	1310.66	10.7674	3.4286	8.78395e-06	0.000338626
ENSMUST00000207324	46.1844	7.85864	84.5102	10.7538	3.42677	0.000718167	0.0138553
MSTRG.10237.19	1407.26	240.108	2574.41	10.7219	3.42248	7.83496e-06	0.000306906
MSTRG.8013.1	14.4318	2.48775	26.3759	10.6023	3.40631	0.0180266	0.157039
MSTRG.11804.1	1242.13	215.902	2268.35	10.5064	3.39319	8.03011e-06	0.000313503
ENSMUST00000193717	899.52	156.455	1642.59	10.4988	3.39215	9.54741e-06	0.000363707
MSTRG.12506.1	17.0761	2.97954	31.1728	10.4623	3.38713	0.0130582	0.126645
MSTRG.1763.1	35.7752	6.33648	65.2139	10.2918	3.36343	0.00133184	0.0229075
ENSMUST00000194323	11.1774	1.98636	20.3684	10.2541	3.35813	0.0370609	0.249772
MSTRG.28732.1	111.142	19.8017	202.483	10.2255	3.3541	9.75594e-05	0.00261741
ENSMUST00000141199	28.6645	5.15908	52.17	10.1123	3.33803	0.00374517	0.0513619
MSTRG.30407.22	130.959	23.5769	238.342	10.1091	3.33759	0.0197255	0.166833
MSTRG.8762.1	7851.96	1414.58	14289.3	10.1015	3.3365	8.69865e-06	0.000335739
ENSMUST00000210111	63.2216	11.3915	115.052	10.0998	3.33625	0.000378125	0.00813369
MSTRG.30595.1	73.1898	13.1889	133.191	10.0987	3.3361	0.000206711	0.00491927
ENSMUST00000230515	12.883	2.32297	23.443	10.0919	3.33512	0.0241973	0.190705
ENSMUST00000181940	38.0759	6.8656	69.2863	10.0918	3.33511	0.00141667	0.0240268
MSTRG.15660.2	487.169	87.9086	886.429	10.0835	3.33393	0.000260442	0.00596773
MSTRG.8767.6	2778.08	502.372	5053.8	10.0599	3.33054	9.95531e-06	0.000377239
MSTRG.29284.3	2092.93	379.021	3806.84	10.0439	3.32824	9.87937e-06	0.000374692
MSTRG.2847.2	899.869	163.381	1636.36	10.0156	3.32418	1.34624e-05	0.000487493
MSTRG.17081.1	173.527	31.5796	315.474	9.98982	3.32046	5.24469e-05	0.00154893
ENSMUST00000162276	40.2459	7.32627	73.1656	9.98674	3.32001	0.00122772	0.0214981
ENSMUST00000034299	3729.83	681.31	6778.35	9.94899	3.31455	1.00893e-05	0.000381757
MSTRG.21060.1	16.2266	2.96731	29.4859	9.93692	3.3128	0.0176435	0.154768
ENSMUST00000193001	32.9063	6.04369	59.7689	9.88947	3.30589	0.00232279	0.0354893
MSTRG.7655.2	1116.22	206.039	2026.41	9.83508	3.29794	0.00267766	0.03959
MSTRG.14059.1	14.9391	2.7646	27.1137	9.80746	3.29388	0.0240495	0.190039
MSTRG.10220.24	1428.41	264.649	2592.16	9.79474	3.29201	1.32473e-05	0.000481462
MSTRG.8764.1	5491.15	1018.67	9963.64	9.78104	3.28999	1.12806e-05	0.000419447
ENSMUST00000219021	12.5146	2.33471	22.6945	9.72048	3.28103	0.0342772	0.237745
ENSMUST00000217069	51.0463	9.55036	92.5422	9.68992	3.27649	0.00056194	0.0113084
ENSMUST00000190720	16.6189	3.10953	30.1283	9.68903	3.27635	0.0127244	0.124592
ENSMUST00000231051	23.4276	4.40011	42.4551	9.64865	3.27033	0.00536032	0.0668422
ENSMUST00000217259	70.8446	13.4445	128.245	9.53879	3.25381	0.000369749	0.00798684
ENSMUST00000193253	7061.47	1343.9	12779	9.50892	3.24928	1.39984e-05	0.000504458
MSTRG.7344.6	43.7284	8.33414	79.1226	9.49379	3.24698	0.00136284	0.0233379
ENSMUST00000216452	18.0962	3.46184	32.7305	9.45465	3.24102	0.0102916	0.107468
ENSMUST00000142833	10.223	1.95717	18.4888	9.44672	3.23981	0.0447167	0.280787
ENSMUST00000181631	11.7357	2.25036	21.2211	9.43012	3.23728	0.0366688	0.248024
ENSMUST00000174173	14.425	2.76686	26.0832	9.427	3.2368	0.0260225	0.20011
ENSMUST00000192720	1405.47	269.655	2541.29	9.42422	3.23637	1.62251e-05	0.000572735
ENSMUST00000203790	18.9175	3.66381	34.1711	9.32667	3.22136	0.0114659	0.116094
ENSMUST00000210827	17.9862	3.50207	32.4704	9.27177	3.21284	0.0163855	0.147445
ENSMUST00000188852	57.3209	11.1619	103.48	9.27079	3.21269	0.000583027	0.0116476
ENSMUST00000194679	5971.74	1167.12	10776.4	9.2333	3.20685	1.72555e-05	0.000603487
MSTRG.29666.2	18.0612	3.53433	32.588	9.22044	3.20484	0.0140286	0.132995
ENSMUST00000204392	17.5246	3.43798	31.6112	9.19471	3.2008	0.0164407	0.147757
ENSMUST00000204543	42.3001	8.32413	76.2761	9.16325	3.19586	0.00144847	0.0244599
MSTRG.7566.6	2747.46	541.329	4953.59	9.15079	3.1939	1.57303e-05	0.000557252
ENSMUST00000237668	17.8796	3.53709	32.2221	9.10977	3.18742	0.0150035	0.138903
ENSMUST00000217507	54.0961	10.7214	97.4707	9.09127	3.18448	0.00825607	0.0916722
MSTRG.6016.1	83.5794	16.5897	150.569	9.07605	3.18206	0.000308312	0.00684793
MSTRG.16636.1	399.685	79.5442	719.825	9.04938	3.17782	4.22153e-05	0.0012899
MSTRG.3915.9	184.874	37.054	332.694	8.97863	3.1665	0.0170578	0.151403
ENSMUST00000180604	19.281	3.89909	34.6629	8.89	3.15218	0.0121774	0.120913
ENSMUST00000180719	17.1182	3.48861	30.7478	8.81377	3.13976	0.0163317	0.147136
MSTRG.836.1	282.61	57.7544	507.466	8.78662	3.13531	6.84966e-05	0.00194624
MSTRG.29432.1	1597.82	326.632	2869.01	8.78362	3.13482	2.76841e-05	0.00090465
ENSMUST00000216055	25.8674	5.31375	46.4211	8.73605	3.12698	0.00694895	0.0808784
ENSMUST00000195226	45.4897	9.35917	81.6201	8.72087	3.12447	0.00166106	0.0273442
ENSMUST00000198237	13.6429	2.8233	24.4626	8.66452	3.11512	0.0280531	0.209732
MSTRG.15247.2	2576.98	533.988	4619.96	8.65182	3.113	3.13708e-05	0.001005
MSTRG.16857.1	156.418	32.4313	280.406	8.64613	3.11206	0.000197132	0.00472359
ENSMUST00000205846	624.884	129.795	1119.97	8.62877	3.10915	4.58229e-05	0.00138244
ENSMUST00000194110	1466.24	304.888	2627.59	8.6182	3.10739	3.63272e-05	0.00113364
ENSMUST00000212180	42.3159	8.83218	75.7997	8.58221	3.10135	0.00179398	0.0290209
ENSMUST00000126225	81.2545	16.9744	145.535	8.57379	3.09993	0.000451619	0.00944154
ENSMUST00000227348	22.1648	4.64183	39.6877	8.55	3.09593	0.011497	0.116282
MSTRG.7346.1	276.838	58.4068	495.27	8.47965	3.08401	8.70815e-05	0.00237687
MSTRG.25170.1	39.0292	8.25337	69.8051	8.45777	3.08028	0.00273792	0.0402791
MSTRG.23789.1	106.889	22.7238	191.055	8.40769	3.07171	0.000299868	0.00669615
MSTRG.29434.1	835.299	177.633	1492.96	8.40475	3.07121	4.62071e-05	0.0013924
MSTRG.5834.1	44.7836	9.52961	80.0375	8.39882	3.07019	0.00202883	0.0319383
ENSMUST00000180547	162.649	34.6595	290.638	8.3855	3.0679	0.000227441	0.00533676
MSTRG.8774.1	1769.54	377.992	3161.08	8.36282	3.06399	4.38975e-05	0.00133403
MSTRG.21233.1	236.294	50.5382	422.049	8.35109	3.06196	0.000121987	0.00316477
MSTRG.23862.3	272.898	58.3985	487.397	8.34605	3.06109	8.71366e-05	0.00237767
ENSMUST00000192661	580.12	124.177	1036.06	8.34346	3.06065	5.10674e-05	0.00151165
ENSMUST00000206898	98.8869	21.169	176.605	8.34263	3.0605	0.000358386	0.00777788
MSTRG.31109.1	67.6363	14.4797	120.793	8.34224	3.06043	0.00081223	0.0153327
ENSMUST00000239363	33.4511	7.17951	59.7226	8.31849	3.05632	0.00422532	0.056117
ENSMUST00000220244	67.2323	14.4567	120.008	8.30122	3.05332	0.000705543	0.0136587
ENSMUST00000133125	1140.29	245.722	2034.86	8.28114	3.04983	4.79907e-05	0.00143242
MSTRG.775.1	1407.38	303.945	2510.82	8.26075	3.04627	5.06308e-05	0.0015005
ENSMUST00000228418	21.9837	4.75274	39.2146	8.25096	3.04456	0.0132534	0.127965
ENSMUST00000196543	361.497	78.3521	644.642	8.2275	3.04045	8.71479e-05	0.00237767
MSTRG.2371.1	1332.54	289.541	2375.53	8.20447	3.03641	4.72825e-05	0.00141851
MSTRG.29285.1	2756.84	599.559	4914.13	8.19623	3.03496	4.51364e-05	0.00136525
ENSMUST00000204296	849.155	184.74	1513.57	8.19299	3.03439	6.19851e-05	0.00178963
ENSMUST00000195489	15.4725	3.36652	27.5785	8.19198	3.03421	0.029136	0.214587
MSTRG.20713.5	48.0305	10.4769	85.5841	8.16884	3.03013	0.00199592	0.0314971
ENSMUST00000204652	62.3453	13.6002	111.09	8.16829	3.03003	0.00101049	0.0183297
ENSMUST00000174074	27.5129	6.05745	48.9684	8.084	3.01507	0.00731264	0.0838995
ENSMUST00000238774	16.9757	3.74216	30.2091	8.07264	3.01304	0.0453616	0.283176
ENSMUST00000160516	24.8815	5.51604	44.2469	8.0215	3.00387	0.010328	0.107737
ENSMUST00000191357	19.4122	4.32129	34.5031	7.98444	2.99719	0.0175274	0.154117
MSTRG.19732.1	744.618	166.743	1322.49	7.93134	2.98757	7.10246e-05	0.00200833
MSTRG.2374.1	478.72	107.438	850.003	7.91159	2.98397	8.70627e-05	0.00237686
MSTRG.15323.1	15.6867	3.54373	27.8297	7.85324	2.97329	0.0308699	0.222718
MSTRG.17041.14	171.282	38.734	303.831	7.84403	2.9716	0.0293596	0.215549
ENSMUST00000197499	19.0874	4.36281	33.8119	7.75003	2.9542	0.0220014	0.179408
MSTRG.8767.3	14446.3	3303.34	25589.3	7.74648	2.95354	6.10334e-05	0.00176611
ENSMUST00000199941	97.8692	22.4901	173.248	7.70331	2.94548	0.00345915	0.0483131
ENSMUST00000206841	118.267	27.1821	209.352	7.70182	2.9452	0.000431117	0.00908709
MSTRG.25282.1	95.6057	22.0382	169.173	7.67637	2.94042	0.000723536	0.0139472
MSTRG.8769.1	3481.2	804.736	6157.67	7.65178	2.9358	7.21812e-05	0.00203435
MSTRG.26487.20	15.4021	3.56637	27.2378	7.63741	2.93308	0.0349606	0.240662
ENSMUST00000229076	15.4304	3.57579	27.2851	7.63051	2.93178	0.0259134	0.199628
MSTRG.21778.1	1002.38	232.652	1772.1	7.61695	2.92921	8.1935e-05	0.00225646
MSTRG.11850.1	694.383	161.404	1227.36	7.60427	2.92681	0.000102787	0.00273943
ENSMUST00000189156	14.628	3.42322	25.8328	7.54636	2.91578	0.0385022	0.25586
ENSMUST00000205051	37.4377	8.78854	66.0869	7.51967	2.91067	0.00455799	0.0592741
ENSMUST00000117249	55.0052	12.9936	97.0168	7.46653	2.90044	0.0268026	0.203702
MSTRG.29665.9	654.006	155.497	1152.51	7.41181	2.88983	0.0143349	0.13472
ENSMUST00000190861	74.0223	17.6197	130.425	7.40224	2.88796	0.00147499	0.0247908
ENSMUST00000181160	46.0728	10.9814	81.1641	7.39102	2.88577	0.00220855	0.0341667
ENSMUST00000195237	100.165	24.2327	176.098	7.26695	2.86135	0.000927799	0.0171109
ENSMUST00000230242	47.6521	11.597	83.7072	7.21798	2.8516	0.00396613	0.053549
ENSMUST00000199764	118.093	28.9799	207.206	7.14999	2.83794	0.000663626	0.0129739
MSTRG.12671.1	947.966	233.113	1662.82	7.13311	2.83453	0.000136342	0.00346127
ENSMUST00000199604	16.8368	4.15865	29.5149	7.09724	2.82726	0.0345815	0.238941
ENSMUST00000221438	31.8332	7.88673	55.7797	7.0726	2.82224	0.00963639	0.102403
ENSMUST00000200349	25.8386	6.41437	45.2628	7.05646	2.81894	0.0144937	0.135679
MSTRG.1547.8	525.631	130.601	920.661	7.04941	2.8175	0.000213703	0.00506323
ENSMUST00000208302	1601.16	398.193	2804.13	7.04214	2.81601	0.000141544	0.00356663
ENSMUST00000139218	43.5008	10.8444	76.1571	7.0227	2.81203	0.00531	0.0664075
MSTRG.17235.1	458.729	114.57	802.887	7.00784	2.80897	0.000209181	0.00496889
ENSMUST00000210953	158.44	39.5745	277.306	7.00719	2.80884	0.000536254	0.0108952
ENSMUST00000190698	47.2807	11.8342	82.7272	6.99054	2.8054	0.00395475	0.0534415
ENSMUST00000212751	14.9333	3.73829	26.1283	6.98939	2.80517	0.0470826	0.289756
ENSMUST00000181517	422.03	105.728	738.331	6.98328	2.80391	0.000250664	0.00578168
MSTRG.15243.6	2081.8	521.636	3641.97	6.98183	2.8036	0.000133232	0.00339568
MSTRG.17233.1	2619.59	656.462	4582.72	6.98094	2.80342	0.000138584	0.00350644
ENSMUST00000214736	53.9046	13.5139	94.2952	6.97767	2.80275	0.00344362	0.0481483
ENSMUST00000193913	48.5507	12.1809	84.9205	6.97163	2.8015	0.00415487	0.0553895
ENSMUST00000178331	20.0789	5.04853	35.1093	6.95436	2.79792	0.025114	0.195337
ENSMUST00000203701	27.5208	6.94964	48.0919	6.92006	2.79078	0.0138682	0.131906
ENSMUST00000180489	41.5627	10.5077	72.6177	6.91088	2.78887	0.00630932	0.0752477
ENSMUST00000182119	138.601	35.1124	242.09	6.89471	2.78549	0.0331558	0.232858
MSTRG.29283.2	618.551	156.984	1080.12	6.88041	2.78249	0.000217691	0.00514146
MSTRG.8720.1	1295.47	330.552	2260.39	6.83822	2.77362	0.000167351	0.00410692
ENSMUST00000192635	41.7884	10.6762	72.9007	6.82835	2.77154	0.00646554	0.0765514
ENSMUST00000127920	24.6136	6.29212	42.9351	6.82363	2.77054	0.0168953	0.150457
MSTRG.1121.1	67.5142	17.2681	117.76	6.81955	2.76968	0.00168066	0.0275964
ENSMUST00000208201	439.708	112.557	766.86	6.81309	2.76831	0.00026623	0.00607657
MSTRG.18912.1	352.384	90.3272	614.442	6.8024	2.76604	0.000344587	0.0075151
ENSMUST00000220620	34.8766	8.9534	60.7998	6.7907	2.76356	0.00873689	0.0955453
MSTRG.7569.1	6511.38	1674.93	11347.8	6.77511	2.76025	0.000165978	0.00407711
ENSMUST00000148028	30.8522	7.94066	53.7637	6.77068	2.7593	0.0110048	0.112719
ENSMUST00000238486	19.3917	5.01718	33.7662	6.73011	2.75063	0.0284676	0.211555
ENSMUST00000186500	395.215	102.55	687.879	6.70777	2.74583	0.000303377	0.00675905
ENSMUST00000222226	38.1935	9.9645	66.4224	6.66591	2.7368	0.00734281	0.0841276
MSTRG.21975.1	53.7699	14.1835	93.3563	6.58205	2.71854	0.00315937	0.0450685
MSTRG.15247.1	2412.16	641.332	4182.99	6.52234	2.70539	0.000537138	0.010908
ENSMUST00000217853	169.125	45.1068	293.143	6.49886	2.70019	0.000582028	0.0116345
MSTRG.24963.3	202.644	54.0681	351.221	6.4959	2.69953	0.0300598	0.218981
ENSMUST00000207512	170.834	45.6314	296.036	6.48755	2.69767	0.000731843	0.014077
ENSMUST00000238260	391.793	105.141	678.445	6.4527	2.6899	0.000426378	0.00900633
ENSMUST00000202328	59.8547	16.1584	103.551	6.40849	2.67998	0.00382099	0.0520968
MSTRG.8514.9	864.641	233.671	1495.61	6.40051	2.67819	0.00696527	0.0809406
MSTRG.25602.1	231.382	62.6037	400.161	6.39197	2.67626	0.000588616	0.011728
MSTRG.18376.1	66.282	17.962	114.602	6.38023	2.67361	0.00352786	0.0490014
ENSMUST00000231830	785.094	214.056	1356.13	6.3354	2.66344	0.00032712	0.00718889
ENSMUST00000171853	29.1622	7.95499	50.3694	6.3318	2.66262	0.0126115	0.123775
ENSMUST00000130639	17.9221	4.89571	30.9486	6.32157	2.66028	0.0271636	0.205417
MSTRG.26496.2	214.301	58.6079	369.994	6.31304	2.65833	0.047919	0.292753
MSTRG.10221.1	2207.87	604.616	3811.12	6.30338	2.65613	0.000277987	0.00628287
ENSMUST00000204572	343.775	94.5843	592.967	6.26919	2.64828	0.000547921	0.0110843
MSTRG.3873.1	270.296	74.722	465.871	6.23472	2.64032	0.000671831	0.0131045
ENSMUST00000204200	16.4593	4.58715	28.3315	6.17627	2.62674	0.0410856	0.266208
MSTRG.5174.1	46.6044	12.9984	80.2105	6.1708	2.62546	0.00615006	0.0739643
ENSMUST00000131733	29.2169	8.16061	50.2731	6.16046	2.62304	0.0141658	0.133693
ENSMUST00000181253	446.531	124.788	768.274	6.15665	2.62215	0.00070978	0.0137202
ENSMUST00000130392	69.6395	19.4985	119.78	6.14305	2.61896	0.00362827	0.0501053
MSTRG.29284.1	825.767	231.437	1420.1	6.13601	2.6173	0.000419012	0.00889114
MSTRG.26487.48	1506.59	423.1	2590.07	6.12165	2.61392	0.000354196	0.00770121
ENSMUST00000199867	173.384	48.8327	297.935	6.10113	2.60908	0.000892296	0.0165699
ENSMUST00000190911	50.7951	14.3302	87.2601	6.08924	2.60626	0.00533271	0.066614
MSTRG.12671.8	549.4	155.126	943.674	6.08327	2.60485	0.000505757	0.0103622
ENSMUST00000180468	54.3239	15.3682	93.2796	6.06964	2.60161	0.00454311	0.0591555
ENSMUST00000201893	46.2831	13.1361	79.4301	6.04672	2.59615	0.0444839	0.279925
MSTRG.23582.2	64.0901	18.2674	109.913	6.01686	2.58901	0.0048404	0.0619837
MSTRG.16692.3	113.764	32.5299	194.998	5.99441	2.58362	0.0475328	0.291222
ENSMUST00000199729	25.5758	7.36002	43.7916	5.94994	2.57287	0.0189108	0.162144
MSTRG.21729.1	56.5663	16.2954	96.8372	5.94262	2.5711	0.00539968	0.0671706
MSTRG.24330.17	804.262	231.96	1376.56	5.93449	2.56912	0.007623	0.0865425
MSTRG.20909.3	383.88	110.72	657.04	5.93423	2.56906	0.000853343	0.0159731
ENSMUST00000209836	166.889	48.173	285.606	5.92876	2.56773	0.00126349	0.0219663
MSTRG.20693.1	246.276	71.4566	421.096	5.89303	2.55901	0.00091959	0.0169772
MSTRG.15243.7	202.114	58.6431	345.584	5.893	2.559	0.000945822	0.0173911
MSTRG.16659.1	17.3592	5.07487	29.6434	5.84121	2.54627	0.0499634	0.30119
ENSMUST00000150613	35.2172	10.3044	60.13	5.83536	2.54482	0.0119424	0.119343
ENSMUST00000206563	161.509	47.2872	275.73	5.83095	2.54373	0.00149891	0.0251143
MSTRG.26293.1	533.885	157.148	910.622	5.79468	2.53473	0.000707479	0.013686
ENSMUST00000235277	27.0351	7.97451	46.0958	5.78039	2.53117	0.0192158	0.163932
ENSMUST00000233332	53.9432	15.9133	91.9731	5.77963	2.53098	0.00663267	0.0779788
MSTRG.28718.1	185.522	54.7989	316.246	5.77103	2.52883	0.00143426	0.0242503
MSTRG.26291.1	1346.72	399.348	2294.09	5.74458	2.5222	0.000544009	0.011025
MSTRG.20700.1	749.937	224.886	1274.99	5.66949	2.50322	0.000687782	0.0133631
ENSMUST00000146576	83.3186	24.9952	141.642	5.66678	2.50253	0.00442907	0.0581075
ENSMUST00000182953	29.8917	8.98801	50.7954	5.65146	2.49862	0.0221261	0.180027
MSTRG.15246.1	804.513	242.958	1366.07	5.62266	2.49125	0.000709997	0.0137223
ENSMUST00000181524	20.1509	6.10659	34.1951	5.59971	2.48535	0.0434122	0.275471
MSTRG.20514.1	42.2683	12.8597	71.6768	5.57375	2.47865	0.0114379	0.115883
ENSMUST00000213617	177.482	54.0613	300.902	5.56595	2.47663	0.002057	0.0322858
MSTRG.8770.6	702.257	214.161	1190.35	5.55822	2.47462	0.0312349	0.224322
ENSMUST00000200221	78.4246	24.0159	132.833	5.53105	2.46755	0.00362615	0.0500972
MSTRG.11793.1	47.8115	14.6613	80.9616	5.52212	2.46522	0.00737824	0.0844492
ENSMUST00000226731	72.2337	22.1602	122.307	5.51921	2.46446	0.00537792	0.0670164
ENSMUST00000197562	46.3117	14.2396	78.3838	5.50464	2.46065	0.0104831	0.108888
MSTRG.5443.1	387.188	119.512	654.863	5.47949	2.45404	0.0011257	0.0199941
MSTRG.18735.4	205.526	63.5439	347.509	5.4688	2.45122	0.00202392	0.0318765
ENSMUST00000238714	58.1528	17.9983	98.3072	5.46203	2.44944	0.00822982	0.0914675
MSTRG.26294.1	281.017	87.1305	474.903	5.45048	2.44638	0.00128783	0.0223101
ENSMUST00000160137	21.9442	6.80629	37.0821	5.44821	2.44578	0.042235	0.270689
ENSMUST00000028069	25.8931	8.03201	43.7543	5.44748	2.44559	0.0269888	0.204568
ENSMUST00000150314	40.6663	12.6173	68.7153	5.44613	2.44523	0.0149762	0.138744
MSTRG.6827.1	158.096	49.106	267.085	5.43894	2.44333	0.00235598	0.0358875
ENSMUST00000206856	339.39	105.471	573.308	5.43568	2.44246	0.00134629	0.0231159
MSTRG.6270.1	223.798	69.6787	377.918	5.42372	2.43928	0.00170676	0.0279217
ENSMUST00000143122	23.8423	7.4304	40.2541	5.41749	2.43763	0.0388164	0.2571
ENSMUST00000146981	87.3543	27.4029	147.306	5.37555	2.42641	0.00398774	0.0537652
MSTRG.31675.10	20.7616	6.51439	35.0088	5.37408	2.42602	0.0467729	0.288595
ENSMUST00000211572	68.6211	21.5757	115.666	5.36097	2.42249	0.0068647	0.0800787
ENSMUST00000150801	351.16	110.555	591.765	5.35266	2.42026	0.00529466	0.0662605
MSTRG.11425.1	220.003	69.2827	370.723	5.35087	2.41977	0.00178987	0.0289682
ENSMUST00000239293	67.2748	21.2588	113.291	5.32911	2.41389	0.00706404	0.0818338
MSTRG.15429.1	641.293	203.401	1079.18	5.30569	2.40754	0.00103029	0.018615
MSTRG.28074.1	300.807	96.0231	505.592	5.26531	2.39652	0.00149755	0.0250951
MSTRG.26292.1	678.943	218.593	1139.29	5.21194	2.38182	0.00125295	0.0218332
ENSMUST00000214468	19.8804	6.41174	33.3492	5.20127	2.37886	0.0450616	0.282033
ENSMUST00000188947	123.297	39.8669	206.727	5.18543	2.37446	0.00372792	0.0511636
MSTRG.18922.1	509.784	165.719	853.848	5.15237	2.36524	0.00122168	0.0214214
MSTRG.21538.3	66.04	21.4943	110.586	5.14488	2.36314	0.00689548	0.080365
ENSMUST00000205001	244.882	79.7796	409.985	5.13897	2.36148	0.00208697	0.0326741
ENSMUST00000233300	30.9502	10.1198	51.7806	5.11676	2.35523	0.0244269	0.191834
MSTRG.20699.1	699.684	229.587	1169.78	5.09515	2.34912	0.00139381	0.0237516
ENSMUST00000181800	94.5906	31.2539	157.927	5.05304	2.33715	0.00497019	0.0631689
MSTRG.5444.1	537.588	177.683	897.493	5.0511	2.3366	0.00152643	0.0255067
MSTRG.3871.1	552.146	182.616	921.676	5.04706	2.33544	0.00164266	0.0270964
MSTRG.22076.2	1614.06	534.392	2693.72	5.04072	2.33363	0.00116731	0.0206252
ENSMUST00000206387	123.392	41.0116	205.772	5.01741	2.32694	0.00483454	0.0619334
MSTRG.24983.1	248.191	82.7553	413.627	4.99819	2.32141	0.00220169	0.034081
ENSMUST00000181949	31.1063	10.4083	51.8043	4.97719	2.31533	0.029711	0.217177
MSTRG.16214.1	15142	5086.78	25197.2	4.95346	2.30844	0.00126085	0.0219427
ENSMUST00000198462	217.474	73.0591	361.89	4.95338	2.30841	0.00260826	0.0387819
MSTRG.29443.2	188.981	63.5449	314.417	4.94795	2.30683	0.00341324	0.0478221
ENSMUST00000184161	22.4552	7.55167	37.3587	4.94708	2.30658	0.0359862	0.245066
ENSMUST00000181742	99.4788	33.5847	165.373	4.92405	2.29985	0.00516054	0.0649415
ENSMUST00000201056	24.6715	8.3515	40.9914	4.90827	2.29521	0.0432017	0.274601
ENSMUST00000238253	56.5193	19.1737	93.8649	4.8955	2.29146	0.0222747	0.180861
ENSMUST00000200283	49.4209	16.8145	82.0274	4.87838	2.2864	0.0146811	0.136876
ENSMUST00000228875	38.4636	13.1058	63.8213	4.86971	2.28384	0.0216265	0.177369
ENSMUST00000208883	930.084	318.279	1541.89	4.84446	2.27634	0.00176031	0.0286126
MSTRG.24490.1	61.892	21.2169	102.567	4.8342	2.27328	0.0405813	0.264164
ENSMUST00000216269	119.86	41.1025	198.617	4.83224	2.27269	0.005434	0.0675324
MSTRG.17510.1	664.264	228.488	1100.04	4.81442	2.26736	0.00184135	0.0295536
MSTRG.13322.1	39.4343	13.62	65.2486	4.79065	2.26022	0.0251796	0.195633
MSTRG.18735.7	31.5122	10.8906	52.1337	4.78702	2.25913	0.0343886	0.238225
ENSMUST00000212411	24.9357	8.65555	41.2158	4.76178	2.2515	0.0454071	0.283383
MSTRG.3198.5	3310.24	1151.46	5469.03	4.74965	2.24782	0.00178849	0.0289539
MSTRG.13878.1	808.976	281.618	1336.33	4.7452	2.24647	0.00204791	0.0321876
MSTRG.7566.1	1345.35	469.368	2221.33	4.73259	2.24263	0.0406692	0.26444
ENSMUST00000186189	46.142	16.1322	76.1518	4.7205	2.23894	0.02204	0.179644
MSTRG.14259.1	74.5211	26.1769	122.865	4.69365	2.23071	0.0106111	0.10981
ENSMUST00000195676	53.7823	18.922	88.6425	4.68462	2.22793	0.0162592	0.146749
MSTRG.28075.1	1969.96	693.38	3246.54	4.6822	2.22719	0.00194485	0.0308802
ENSMUST00000160679	735.085	260.174	1210	4.65073	2.21746	0.00240205	0.0364172
MSTRG.16285.1	185.827	65.9867	305.668	4.63227	2.21172	0.00380333	0.0519164
MSTRG.24554.1	131.489	46.7393	216.238	4.62647	2.20991	0.00622827	0.0746268
MSTRG.15971.1	453.612	161.489	745.736	4.61788	2.20723	0.00300969	0.0433791
ENSMUST00000202514	169.81	60.5533	279.066	4.6086	2.20433	0.00556905	0.0687139
ENSMUST00000162380	90.3168	32.2146	148.419	4.60719	2.20389	0.00795355	0.0891436
MSTRG.26590.1	661.155	236.211	1086.1	4.59801	2.20101	0.00244866	0.0369654
ENSMUST00000123127	127.292	45.5579	209.027	4.58815	2.19791	0.00620547	0.0744154
ENSMUST00000197563	105.51	37.8151	173.205	4.58032	2.19545	0.00782883	0.0881277
ENSMUST00000183028	1773.76	636.214	2911.31	4.57599	2.19408	0.00241814	0.0365881
ENSMUST00000191669	27.6435	9.92601	45.3611	4.56992	2.19217	0.0468749	0.288976
MSTRG.26383.1	597.517	214.719	980.314	4.56557	2.19079	0.00286725	0.0417751
MSTRG.3273.1	857.187	308.543	1405.83	4.55635	2.18788	0.00255446	0.0381606
MSTRG.28076.1	215.256	77.7062	352.806	4.54026	2.18277	0.00479324	0.0615388
ENSMUST00000125626	42.3471	15.3072	69.3871	4.53297	2.18046	0.0232206	0.185789
ENSMUST00000174464	34.3216	12.4225	56.2208	4.52572	2.17815	0.0336189	0.23485
MSTRG.18740.7	397.692	143.95	651.435	4.52542	2.17805	0.00353541	0.0490803
ENSMUST00000113886	122.801	44.4792	201.122	4.52172	2.17687	0.00680216	0.0795579
MSTRG.26584.3	153.973	56.5975	251.348	4.44098	2.15088	0.00654437	0.0772365
MSTRG.16817.1	175.089	64.5382	285.641	4.42592	2.14598	0.00609436	0.07349
ENSMUST00000221818	52.8478	19.48	86.2156	4.42585	2.14596	0.0211697	0.174961
ENSMUST00000137154	32.1103	11.8646	52.3559	4.41277	2.14168	0.0388381	0.257217
ENSMUST00000179676	368.996	136.688	601.303	4.39908	2.1372	0.00908133	0.0982276
MSTRG.24430.1	75.8057	28.1852	123.426	4.37912	2.13064	0.0149054	0.138287
ENSMUST00000185516	166.168	62.0173	270.319	4.35876	2.12392	0.00631268	0.075253
ENSMUST00000099661	56.5609	21.1482	91.9736	4.34901	2.12069	0.0193666	0.164786
ENSMUST00000203437	178.241	66.7575	289.724	4.33995	2.11768	0.0072061	0.0830182
MSTRG.9260.1	113.793	42.7113	184.874	4.32845	2.11385	0.00892605	0.0970351
MSTRG.8516.1	134.359	50.4354	218.283	4.32797	2.11369	0.00872303	0.0954756
ENSMUST00000195730	43.3111	16.2662	70.356	4.32529	2.1128	0.0283949	0.211258
ENSMUST00000181238	182.629	68.8108	296.448	4.30815	2.10707	0.00673966	0.0790133
ENSMUST00000212427	32.4699	12.2363	52.7036	4.30716	2.10674	0.0422317	0.270682
ENSMUST00000197287	158.567	59.7559	257.378	4.30716	2.10674	0.0078796	0.0885214
MSTRG.9412.1	46.7204	17.6076	75.8333	4.30686	2.10664	0.0299379	0.218377
MSTRG.26587.1	564.001	214.015	913.987	4.27068	2.09446	0.00383384	0.0521776
MSTRG.24780.14	765.401	290.613	1240.19	4.26749	2.09339	0.00413587	0.0552391
ENSMUST00000188936	29.8322	11.3291	48.3354	4.26649	2.09305	0.0474108	0.29085
MSTRG.24780.12	4799.85	1828.32	7771.38	4.25056	2.08765	0.00369616	0.0508086
ENSMUST00000207446	199.018	76.528	321.508	4.20119	2.0708	0.0064208	0.0762107
MSTRG.21579.1	83.8173	32.252	135.383	4.19764	2.06958	0.0132364	0.127864
ENSMUST00000207705	77.5629	30.012	125.114	4.1688	2.05963	0.01624	0.146661
MSTRG.14544.1	357.301	138.546	576.056	4.15787	2.05584	0.00560274	0.0690503
MSTRG.21538.4	1266.05	492.27	2039.83	4.14373	2.05093	0.00428213	0.056672
MSTRG.28077.1	168.948	65.71	272.185	4.14222	2.0504	0.00885496	0.0964936
MSTRG.25445.1	36.2585	14.1267	58.3904	4.13333	2.04731	0.0398082	0.261125
MSTRG.808.1	2609.15	1016.8	4201.49	4.13206	2.04686	0.00398076	0.0536846
MSTRG.26636.1	2955.52	1152.22	4758.83	4.13015	2.04619	0.00397922	0.0536808
MSTRG.6875.7	1645.55	647.226	2643.87	4.08493	2.03031	0.004917	0.0626906
MSTRG.10138.1	1170.21	461.247	1879.16	4.07409	2.02648	0.00503703	0.0638045
ENSMUST00000192244	40.9317	16.1344	65.7289	4.07384	2.02639	0.0308143	0.222429
ENSMUST00000196534	116.508	45.9473	187.069	4.07137	2.02551	0.0136235	0.130324
ENSMUST00000195494	170.915	67.5165	274.313	4.0629	2.02251	0.00897303	0.0973606
MSTRG.27163.1	221.405	87.9433	354.867	4.03519	2.01263	0.00798178	0.0893733
MSTRG.12899.1	496.13	197.214	795.046	4.03138	2.01127	0.00602046	0.0728063
ENSMUST00000202212	106.91	42.501	171.32	4.03097	2.01113	0.01244	0.122671
ENSMUST00000181307	89.2718	35.6513	142.892	4.00805	2.0029	0.0187588	0.161206
MSTRG.18913.1	311.783	124.557	499.009	4.00625	2.00225	0.00713592	0.0824147
MSTRG.31179.5	11207.3	4482.16	17932.5	4.00085	2.00031	0.00456169	0.0592983
MSTRG.22456.11	7159.98	2873.18	11446.8	3.98402	1.99423	0.00502845	0.0637334
ENSMUST00000191153	280.354	112.928	447.781	3.96521	1.9874	0.00790166	0.0887228
MSTRG.30021.2	2947.6	1199.2	4696	3.91593	1.96935	0.00578351	0.0707103
MSTRG.12040.1	389.499	158.545	620.452	3.91341	1.96842	0.00792843	0.0889459
MSTRG.18743.1	39.2762	16.0224	62.5299	3.90267	1.96446	0.0487287	0.295989
ENSMUST00000183514	56.7141	23.2362	90.1919	3.88153	1.95663	0.0335037	0.234312
MSTRG.7652.15	1285.14	527.338	2042.94	3.87407	1.95385	0.00311211	0.0445224
ENSMUST00000233091	780.654	320.742	1240.57	3.86781	1.95152	0.0364567	0.246972
MSTRG.3210.1	154.993	63.7208	246.266	3.86476	1.95038	0.0124724	0.12284
ENSMUST00000133244	78.1042	32.2426	123.966	3.84479	1.9429	0.0239921	0.189748
ENSMUST00000199677	214.603	88.7316	340.474	3.83713	1.94003	0.0108273	0.111458
MSTRG.21100.1	3611.2	1494.7	5727.7	3.832	1.9381	0.00636867	0.0757455
MSTRG.20909.1	2435.78	1008.37	3863.19	3.83113	1.93777	0.00693001	0.0807091
ENSMUST00000100370	91.4125	38.0118	144.813	3.80969	1.92967	0.0178825	0.156207
MSTRG.8517.1	229.703	95.56	363.846	3.80752	1.92885	0.0118544	0.118666
MSTRG.24780.25	25057.8	10445.5	39670.1	3.79782	1.92517	0.00635772	0.075657
MSTRG.3227.1	235.691	98.4494	372.934	3.78807	1.92146	0.0119252	0.119227
ENSMUST00000123363	157.715	66.0008	249.429	3.77919	1.91808	0.0140693	0.133204
ENSMUST00000161540	62.1017	26.2016	98.0018	3.74029	1.90315	0.0301903	0.219585
MSTRG.28890.1	133.484	56.3414	210.627	3.7384	1.90242	0.0165394	0.148322
MSTRG.16901.1	211.739	89.5029	333.975	3.73144	1.89973	0.0116828	0.117509
ENSMUST00000131501	56.0137	23.6995	88.3278	3.72698	1.89801	0.0387217	0.256737
ENSMUST00000203746	1331.56	565.332	2097.79	3.71072	1.8917	0.00799681	0.0894872
MSTRG.28071.2	291.229	123.836	458.622	3.70347	1.88888	0.0118131	0.118413
MSTRG.3496.1	921.427	394.27	1448.58	3.6741	1.87739	0.00911396	0.0985072
ENSMUST00000238539	262.306	112.376	412.237	3.66838	1.87514	0.0121974	0.121056
MSTRG.8515.1	375.961	161.342	590.58	3.66042	1.87201	0.0119929	0.119629
ENSMUST00000190020	424.214	182.561	665.867	3.64736	1.86685	0.00852987	0.0938234
MSTRG.26589.1	531.849	228.962	834.737	3.64575	1.86621	0.00913413	0.0986483
MSTRG.23509.2	80.8329	34.8517	126.814	3.63868	1.86341	0.0303189	0.220128
MSTRG.21721.8	2903.33	1252.34	4554.33	3.63667	1.86262	0.00853146	0.093833
MSTRG.21722.1	991.497	428.463	1554.53	3.62816	1.85924	0.00969309	0.102819
ENSMUST00000237300	64.1252	27.8095	100.441	3.61175	1.8527	0.0432092	0.274626
ENSMUST00000193349	490.243	213.234	767.252	3.59817	1.84726	0.0315636	0.225815
MSTRG.21101.2	1247.2	543.602	1950.8	3.58865	1.84344	0.00925703	0.0995788
MSTRG.8267.1	185.497	81.1258	289.868	3.57307	1.83717	0.0149665	0.13868
ENSMUST00000044500	832.526	364.251	1300.8	3.57116	1.83639	0.010715	0.110628
MSTRG.12737.4	126.767	55.5515	197.983	3.56394	1.83347	0.016436	0.147735
MSTRG.23515.1	158.487	69.4651	247.508	3.56306	1.83312	0.0190107	0.162684
ENSMUST00000239221	448.26	196.665	699.854	3.55862	1.83132	0.0122512	0.121452
ENSMUST00000195409	154.516	67.808	241.225	3.55747	1.83085	0.0175479	0.154213
ENSMUST00000196665	185.629	81.5036	289.755	3.55512	1.8299	0.0184975	0.159663
ENSMUST00000212145	130.781	57.4294	204.134	3.55451	1.82965	0.023186	0.185639
MSTRG.9024.1	782.901	344.182	1221.62	3.54934	1.82755	0.0106607	0.110235
MSTRG.1265.1	80.0432	35.2567	124.83	3.5406	1.82399	0.0307713	0.222206
ENSMUST00000186596	68.0618	29.9896	106.134	3.53903	1.82335	0.0346503	0.239254
ENSMUST00000235750	145.881	64.336	227.427	3.53498	1.8217	0.0214039	0.17623
ENSMUST00000193352	182.322	80.507	284.136	3.52934	1.8194	0.0181374	0.157578
ENSMUST00000205403	242.146	106.957	377.335	3.5279	1.81881	0.0165518	0.148393
MSTRG.17562.1	62.6808	27.7897	97.5719	3.51108	1.81191	0.0369018	0.249045
ENSMUST00000191635	121.603	53.9508	189.255	3.50792	1.81062	0.0220138	0.179487
ENSMUST00000193037	181.86	80.7311	282.99	3.50534	1.80955	0.0187762	0.161317
ENSMUST00000210097	290.538	129.538	451.538	3.48575	1.80147	0.0160733	0.145604
ENSMUST00000077951	595.111	265.419	924.802	3.4843	1.80087	0.0146704	0.13683
ENSMUST00000196372	518.269	231.214	805.325	3.48303	1.80034	0.0146299	0.136587
MSTRG.14662.1	225.933	100.854	351.012	3.48039	1.79925	0.017445	0.153643
MSTRG.13876.4	1742.36	780.834	2703.89	3.46282	1.79195	0.0112133	0.114209
ENSMUST00000181574	124.518	56.0319	193.003	3.44452	1.7843	0.0257757	0.1989
MSTRG.9023.1	2138.35	962.621	3314.07	3.44276	1.78356	0.0119515	0.119379
MSTRG.4150.1	611.369	275.994	946.744	3.43031	1.77834	0.0139023	0.132133
MSTRG.11015.1	2540.98	1148.09	3933.87	3.42644	1.77671	0.0119377	0.119305
ENSMUST00000149386	96.6642	43.8216	149.507	3.41171	1.7705	0.0329399	0.232009
MSTRG.17184.1	743.265	337.189	1149.34	3.4086	1.76918	0.0142049	0.133928
ENSMUST00000129570	258.208	117.384	399.032	3.39939	1.76527	0.0172825	0.152756
ENSMUST00000211449	188.541	85.8609	291.221	3.39178	1.76204	0.0418619	0.269289
ENSMUST00000220477	94.2288	42.9376	145.52	3.38911	1.76091	0.0320663	0.228015
MSTRG.26258.6	3814.62	1739.82	5889.42	3.38506	1.75918	0.0474774	0.291025
MSTRG.11139.2	705.199	321.666	1088.73	3.38467	1.75901	0.0143276	0.134691
ENSMUST00000180585	131.882	60.2638	203.5	3.37681	1.75566	0.0278531	0.208733
MSTRG.27760.1	130.468	59.7402	201.196	3.36785	1.75183	0.0235927	0.187637
ENSMUST00000217818	104.11	47.6954	160.525	3.36564	1.75088	0.0312772	0.224523
MSTRG.22361.14	624.663	286.475	962.852	3.36104	1.74891	0.0194552	0.165328
MSTRG.26591.1	2356.86	1082.55	3631.17	3.35427	1.746	0.0142889	0.134454
ENSMUST00000193333	169.194	77.9728	260.415	3.33982	1.73977	0.0251778	0.195633
MSTRG.10409.2	318.542	146.929	490.155	3.33599	1.73812	0.0188293	0.161618
ENSMUST00000135825	238.559	110.188	366.93	3.33003	1.73554	0.0201048	0.169153
ENSMUST00000147681	1703.23	788.344	2618.11	3.32103	1.73163	0.0149514	0.138597
ENSMUST00000098867	74.8922	34.7509	115.033	3.31023	1.72693	0.0410282	0.265929
ENSMUST00000197090	242.143	112.537	371.749	3.30335	1.72393	0.0236535	0.18794
MSTRG.25830.8	269.213	125.27	413.156	3.29811	1.72164	0.0193225	0.164548
MSTRG.8509.1	69.5532	32.3993	106.707	3.2935	1.71962	0.0460276	0.285706
ENSMUST00000192814	1882.26	877.179	2887.34	3.29162	1.7188	0.0161596	0.146147
ENSMUST00000227277	349.307	163.35	535.264	3.27679	1.71228	0.019973	0.168297
MSTRG.21101.1	318.511	149.32	487.702	3.26614	1.70759	0.0210629	0.174324
ENSMUST00000154192	131.463	61.7347	201.191	3.25896	1.70441	0.0279972	0.209488
MSTRG.10139.1	10903.5	5126.95	16680.1	3.25342	1.70196	0.0157698	0.143579
ENSMUST00000146145	141.558	66.6603	216.455	3.24713	1.69917	0.0304408	0.220608
ENSMUST00000196110	153.463	72.3714	234.555	3.241	1.69644	0.0300998	0.219163
MSTRG.21058.1	251.328	118.717	383.939	3.23408	1.69335	0.0248332	0.193981
MSTRG.9421.1	212.563	100.532	324.595	3.22877	1.69098	0.0275119	0.20703
MSTRG.6978.1	864.915	409.927	1319.9	3.21985	1.68699	0.0192643	0.164225
MSTRG.14655.1	785.713	373.01	1198.42	3.21282	1.68384	0.0188706	0.161887
ENSMUST00000193393	675.938	321.111	1030.76	3.20999	1.68257	0.0198242	0.167416
MSTRG.3489.1	3703.01	1759.67	5646.35	3.20876	1.68202	0.0171695	0.152051
MSTRG.26082.11	3112.36	1491.22	4733.49	3.17424	1.66641	0.0182255	0.158131
MSTRG.3129.4	746.077	357.658	1134.5	3.17201	1.6654	0.0211874	0.175035
MSTRG.5853.1	119.21	57.2315	181.189	3.16589	1.66261	0.0395868	0.26029
ENSMUST00000149285	118.442	56.9143	179.969	3.1621	1.66088	0.0409258	0.265586
ENSMUST00000192459	91.6682	44.1826	139.154	3.14952	1.65513	0.0454844	0.283647
MSTRG.9024.2	663.372	320.19	1006.55	3.14361	1.65242	0.0207296	0.17243
MSTRG.26260.4	2240.67	1082.81	3398.54	3.13862	1.65013	0.0189913	0.162587
MSTRG.24195.1	413.06	199.809	626.311	3.13455	1.64826	0.0245679	0.192577
MSTRG.17275.1	265.481	128.633	402.328	3.12771	1.64511	0.0281008	0.209967
MSTRG.18235.1	1211.93	587.559	1836.31	3.12532	1.644	0.0201699	0.169601
MSTRG.3129.2	1509.73	733.482	2285.99	3.11662	1.63998	0.0204968	0.171344
MSTRG.24196.1	796.987	387.912	1206.06	3.10911	1.6365	0.0230635	0.18498
ENSMUST00000207632	504.203	246.319	762.087	3.0939	1.62943	0.0199627	0.168244
ENSMUST00000204851	209.901	102.939	316.864	3.07818	1.62208	0.0341303	0.237159
ENSMUST00000201790	372.052	182.91	561.195	3.06815	1.61737	0.025959	0.199812
MSTRG.6979.1	770.221	378.686	1161.76	3.06786	1.61723	0.0265984	0.202853
ENSMUST00000181605	609.729	300.014	919.444	3.06467	1.61573	0.0261149	0.200516
MSTRG.29687.1	1868.46	919.488	2817.44	3.06414	1.61548	0.0223754	0.181254
MSTRG.15779.2	271.563	133.716	409.411	3.06179	1.61438	0.0284502	0.211487
MSTRG.21538.1	180.549	88.9544	272.144	3.05936	1.61323	0.0402078	0.262717
MSTRG.26592.1	1211.75	599.212	1824.29	3.04449	1.6062	0.0244858	0.192144
ENSMUST00000182819	131.301	65.1359	197.466	3.03161	1.60008	0.0453336	0.283062
ENSMUST00000195400	222.183	110.592	333.773	3.01805	1.59362	0.0296169	0.216748
MSTRG.19284.6	833.169	414.952	1251.39	3.01574	1.59251	0.0350169	0.240934
MSTRG.23711.1	1500.96	748.469	2253.45	3.01075	1.59012	0.0250727	0.195158
MSTRG.3311.1	1364.4	683.717	2045.08	2.99112	1.58069	0.0253449	0.19654
ENSMUST00000198012	268.778	134.807	402.749	2.98761	1.57899	0.0337537	0.235434
MSTRG.30021.1	1063.86	534.396	1593.33	2.98156	1.57607	0.0266445	0.20304
ENSMUST00000198963	178.789	90.1996	267.378	2.9643	1.56769	0.0413145	0.26718
MSTRG.9451.1	198.822	100.631	297.014	2.95152	1.56146	0.0406307	0.26431
ENSMUST00000200084	364.311	184.426	544.196	2.95075	1.56108	0.0342787	0.237745
ENSMUST00000193302	343.29	173.892	512.688	2.94831	1.55989	0.0357298	0.2439
MSTRG.22163.1	140.282	71.3595	209.204	2.93168	1.55173	0.0394922	0.259935
ENSMUST00000159037	143.386	73.227	213.546	2.91622	1.5441	0.0467749	0.288595
MSTRG.26084.1	6117.68	3145.91	9089.45	2.88929	1.53072	0.0288527	0.213359
MSTRG.5854.1	355.095	182.82	527.369	2.88462	1.52838	0.0347724	0.239878
MSTRG.12667.1	358.431	184.878	531.985	2.87749	1.52481	0.0356694	0.243617
MSTRG.22160.1	352.757	182.406	523.107	2.86782	1.51996	0.0369708	0.249399
MSTRG.15864.1	323.508	168.082	478.935	2.84941	1.51066	0.038333	0.25521
MSTRG.29255.1	658.068	342.409	973.726	2.84375	1.50779	0.0371122	0.250001
MSTRG.3130.2	1468.29	766.96	2169.62	2.82886	1.50022	0.0360282	0.245222
MSTRG.3129.1	5117.32	2673.6	7561.04	2.82804	1.4998	0.0341604	0.237238
ENSMUST00000201762	844.109	441.377	1246.84	2.82489	1.4982	0.0344943	0.238586
MSTRG.31675.66	525.64	275.132	776.148	2.821	1.49621	0.0313661	0.224938
ENSMUST00000193052	1170.38	613.362	1727.41	2.81629	1.4938	0.0345475	0.238828
MSTRG.9022.1	811.639	426.791	1196.49	2.80345	1.4872	0.0357779	0.244111
MSTRG.26593.1	1580.32	834.145	2326.5	2.78909	1.47979	0.0371717	0.25023
MSTRG.20697.1	398.17	210.194	586.146	2.78859	1.47954	0.0428929	0.273411
MSTRG.4752.1	329.876	174.552	485.2	2.77969	1.47493	0.0419086	0.269454
MSTRG.15775.1	604.507	320.333	888.681	2.77424	1.47209	0.0427744	0.272925
MSTRG.1867.1	573.404	304.063	842.745	2.77161	1.47073	0.0423214	0.271014
MSTRG.2347.17	7289.06	3874.18	10703.9	2.76289	1.46618	0.0355291	0.243018
ENSMUST00000197445	469.755	249.757	689.754	2.7617	1.46556	0.0417917	0.26903
ENSMUST00000210665	1343.72	716.731	1970.7	2.74957	1.45921	0.0358412	0.244398
MSTRG.10140.2	16228.2	8657.6	23798.9	2.7489	1.45886	0.0370276	0.249664
MSTRG.28059.12	617.832	332.457	903.208	2.71677	1.44189	0.045197	0.282588
MSTRG.3400.29	2078.35	1127.04	3029.67	2.68815	1.42661	0.0413534	0.267334
MSTRG.26604.1	988.678	537.873	1439.48	2.67625	1.42022	0.0452128	0.282636
MSTRG.5862.1	660.963	360.055	961.871	2.67146	1.41763	0.0453628	0.283176
ENSMUST00000214037	2960.2	1615.63	4304.76	2.66444	1.41383	0.0438574	0.277284
MSTRG.15780.1	3701.08	2029.31	5372.86	2.64763	1.4047	0.0454507	0.28352
MSTRG.2282.1	2634.19	1451.39	3817	2.6299	1.39501	0.0482465	0.294049
MSTRG.10260.11	1061.24	589.91	1532.58	2.59798	1.37739	0.0485989	0.295423
