# Supplementary material for: Expression Profiles and Potential Functions of Long Non-Coding RNAs in the Heart of Mice With Coxsackie B3 Virus-Induced Myocarditis
Source: Front Cell Infect Microbiol. 2021 Aug 24;11:704919. doi: 10.3389/fcimb.2021.704919 (PMC8423026; doi:10.3389/fcimb.2021.704919)
Supplement: Supplementary file 1 [file DataSheet_1.zip › Figure 1(raw data)/Figure 1B-1C/RNA-seq in C3H mice/Volcano_MA/all.heatmap.xlsx]

## Sheet: Sheet1
Sample	Control	Control	Control	Control	Control	NFM	NFM	NFM	NFM	NFM
ENSMUST00000193349	-0.970525	-0.565535	-0.714149	0.148042	-0.793388	1.56303	1.15261	-0.896412	1.38152	-0.305192
MSTRG.771.20	-0.660004	-0.660004	-0.660004	-0.660004	-0.354951	1.54461	1.249	-0.660004	1.52137	-0.660004
MSTRG.31352.1	-0.607586	-0.607586	-0.607586	-0.607586	-0.607586	1.13545	1.19361	-0.607586	1.92404	-0.607586
ENSMUST00000203466	-0.604815	-0.604815	-0.604815	-0.604815	-0.604815	1.30018	0.994453	-0.604815	1.93907	-0.604815
ENSMUST00000133214	-0.691746	-0.691746	-0.691746	-0.691746	-0.691746	1.76712	0.54431	0.205765	1.63328	-0.691746
ENSMUST00000219150	-0.746405	-0.746405	-0.746405	-0.746405	-0.613898	1.72697	0.565944	-0.14188	1.72991	-0.281429
ENSMUST00000204572	-0.927056	-0.904407	-0.841032	-0.962779	-0.55128	1.8194	0.787803	0.303928	1.1611	0.114326
ENSMUST00000217243	-0.89913	-0.656961	-0.854388	-0.678761	-0.89913	1.82968	0.906676	0.11784	1.25046	-0.116283
ENSMUST00000236439	-0.822834	-0.822834	-0.822834	-0.822834	-0.822834	1.56766	0.89715	0.0190473	1.53033	0.0999809
ENSMUST00000160516	-0.787173	-0.476413	-0.582201	-0.603968	-0.725789	2.04838	1.32858	-0.186064	0.673194	-0.688542
ENSMUST00000178996	-0.555861	-0.555861	-0.555861	-0.555861	-0.555861	2.33757	0.488381	-0.555861	1.06507	-0.555861
MSTRG.6392.1	-0.586894	-0.586894	-0.586894	-0.586894	-0.586894	2.17062	0.974799	-0.586894	0.962842	-0.586894
ENSMUST00000166606	-0.592724	-0.592724	-0.592724	-0.592724	-0.592724	2.08797	0.861615	-0.592724	1.19948	-0.592724
MSTRG.7655.2	-0.829614	-0.829614	-0.829614	-0.0323845	-0.829614	0.817674	0.439831	-0.829614	1.9218	1.00115
ENSMUST00000189156	-0.704963	-0.901588	-0.901588	-0.193734	-0.901588	1.23814	0.861633	-0.901588	1.35425	1.05102
MSTRG.2347.23	-0.775538	-0.775538	-0.775538	-0.775538	-0.612951	1.32597	0.908248	-0.775538	1.62226	0.634169
ENSMUST00000221008	-0.724311	-0.724311	-0.724311	-0.724311	-0.724311	1.19359	0.715222	-0.724311	1.90643	0.530621
MSTRG.21778.2	-0.529635	-0.694168	-0.761779	-0.551342	-0.779984	1.6543	0.411563	-0.779984	1.7797	0.251333
ENSMUST00000226587	-0.728013	-0.728013	-0.668595	-0.728013	-0.728013	1.50532	0.384966	-0.728013	1.74047	0.677909
ENSMUST00000189565	-0.687752	-0.687752	-0.687752	-0.687752	-0.687752	1.30178	0.113482	-0.687752	1.97974	0.731516
MSTRG.19042.1	-0.822712	-0.822712	-0.822712	-0.822712	-0.822712	1.8118	0.288857	0.057402	1.38664	0.568863
ENSMUST00000203144	-0.843728	-0.843728	-0.843728	-0.843728	-0.843728	1.64847	0.635989	-0.0788499	1.38487	0.628159
ENSMUST00000175871	-0.827523	-0.827523	-0.827523	-0.827523	-0.827523	1.67878	0.431464	-0.106809	1.44312	0.691065
ENSMUST00000196002	-0.788082	-0.788082	-0.788082	-0.788082	-0.788082	1.81047	0.725359	-0.477379	1.15534	0.726624
ENSMUST00000213132	-0.792951	-0.495915	-0.792951	-0.792951	-0.792951	1.80635	0.752911	-0.599853	1.39739	0.310912
ENSMUST00000216282	-0.550737	-0.550737	-0.550737	-0.550737	-0.550737	1.03718	-0.195162	-0.000581706	2.46298	-0.550737
ENSMUST00000224082	-0.494432	-0.494432	-0.494432	-0.494432	-0.494432	1.10866	-0.291478	-0.323357	2.47276	-0.494432
MSTRG.12729.9	-0.454318	-0.454318	-0.454318	-0.454318	-0.454318	1.20743	-0.454318	-0.454318	2.42711	-0.454318
MSTRG.19007.2	-0.443636	-0.443636	-0.443636	-0.443636	-0.443636	1.02371	-0.443636	-0.443636	2.52537	-0.443636
ENSMUST00000174168	-0.649123	-0.649123	-0.649123	-0.649123	-0.649123	1.88185	-0.649123	0.0487613	1.68889	0.275238
ENSMUST00000190169	-0.737694	-0.48061	-0.737694	-0.737694	-0.737694	2.01656	-0.431605	0.24379	1.50694	0.0957032
ENSMUST00000218518	-0.690105	-0.690105	-0.690105	-0.690105	-0.690105	1.98429	-0.480037	0.228058	1.53837	0.179842
MSTRG.969.1	-0.772389	-0.772389	-0.772389	-0.772389	-0.772389	1.42699	-0.107601	0.153642	1.93342	0.455494
ENSMUST00000228660	-0.64117	-0.64117	-0.64117	-0.64117	-0.64117	1.44618	-0.64117	0.110501	2.09568	0.194658
MSTRG.4394.31	-0.468654	-0.468654	-0.468654	-0.468654	-0.468654	2.20215	-0.468654	-0.468654	1.54708	-0.468654
ENSMUST00000182231	-0.46713	-0.46713	-0.46713	-0.46713	-0.46713	2.23702	-0.46713	-0.46713	1.50002	-0.46713
MSTRG.11883.2	-0.473973	-0.473973	-0.473973	-0.473973	-0.473973	1.8123	-0.473973	-0.473973	1.97948	-0.473973
ENSMUST00000237571	-0.516609	-0.516609	-0.516609	-0.516609	-0.516609	1.89359	-0.516609	-0.516609	1.8768	-0.154123
MSTRG.17041.14	-0.689912	-0.689912	-0.689912	-0.689912	0.127947	1.80951	-0.689912	-0.689912	1.56415	0.637865
MSTRG.7810.1	-0.584875	-0.584875	-0.584875	-0.584875	-0.584875	2.03047	-0.584875	-0.584875	1.45213	0.611523
MSTRG.24330.17	-0.900481	-0.491278	0.00933012	-0.9022	-0.899072	1.08183	0.295615	1.90346	0.799863	-0.897065
MSTRG.12506.1	-0.698934	-0.698934	-0.698934	-0.698934	-0.0207783	1.42853	-0.698934	1.66434	1.12152	-0.698934
MSTRG.8514.9	-0.907672	-0.725834	-0.169223	-0.834159	-0.615602	1.90814	-0.483919	1.51894	0.551952	-0.242623
ENSMUST00000194323	-0.646618	-0.646618	-0.646618	-0.646618	-0.171349	1.91236	-0.646618	1.68263	0.33689	-0.527443
ENSMUST00000173856	-0.59249	-0.59249	-0.59249	-0.59249	-0.59249	2.0559	-0.59249	1.29946	0.792079	-0.59249
MSTRG.11287.1	-0.683712	-0.683712	-0.683712	-0.683712	-0.683712	0.841914	-0.0510892	1.67761	1.63383	-0.683712
ENSMUST00000230800	-0.621056	-0.621056	-0.621056	-0.621056	-0.621056	0.928722	-0.469442	1.99823	1.26883	-0.621056
ENSMUST00000159157	-0.669932	-0.749153	-0.714292	-0.679245	-0.684243	0.977507	-0.423138	1.26758	1.93431	-0.2594
MSTRG.11795.12	-0.501724	-0.409121	-0.734733	-0.734733	-0.44025	1.19888	-0.734733	1.46545	1.62569	-0.734733
ENSMUST00000205000	-0.612331	-0.612331	-0.612331	-0.612331	-0.612331	1.07327	-0.612331	1.431	1.78205	-0.612331
ENSMUST00000221805	-0.637911	-0.637911	-0.637911	-0.637911	-0.637911	1.06106	-0.637911	2.20826	0.72652	-0.168368
ENSMUST00000231631	-0.563881	-0.563881	-0.563881	-0.563881	-0.563881	0.523619	-0.563881	2.52886	0.594481	-0.263672
ENSMUST00000210827	-0.75037	-0.75037	-0.75037	-0.0932534	-0.75037	0.651521	-0.75037	1.87596	1.48472	-0.167099
ENSMUST00000223425	-0.697208	-0.697208	-0.697208	-0.697208	-0.697208	0.417188	-0.697208	1.82519	1.55973	0.381132
ENSMUST00000234020	-0.617196	-0.698414	-0.764046	-0.797094	-0.659486	0.296967	-0.198034	1.96023	1.58011	-0.103029
MSTRG.12737.4	-0.0403046	0.115625	-1.28793	-1.13266	-1.12083	1.37793	1.09307	0.718205	0.893242	-0.616339
ENSMUST00000181949	-0.755652	-0.87509	-0.387835	-0.533481	-1.00618	1.60414	1.02876	1.43987	0.177807	-0.692337
ENSMUST00000131886	-0.792882	-0.792882	-0.792882	-0.792882	-0.792882	1.48739	0.802558	1.60354	0.4972	-0.426277
ENSMUST00000147685	-0.844685	-0.844685	-0.844685	-0.715148	-0.844685	1.78601	0.975158	1.13363	0.406862	-0.207775
ENSMUST00000233806	-0.811645	-0.811645	-0.811645	-0.767002	-0.811645	1.87764	0.949283	0.90142	0.64098	-0.35574
ENSMUST00000099292	-0.694574	-0.790856	-0.790856	-0.790856	-0.790856	1.72931	1.20595	1.22514	-0.0411195	-0.261285
ENSMUST00000151472	-0.821138	-0.606041	-0.930837	-0.668598	-0.930837	1.59625	1.40507	1.0375	0.256429	-0.337798
ENSMUST00000221468	-0.911981	-0.67642	-0.911981	-0.704194	-0.911981	1.59163	1.35351	1.0819	0.121106	-0.0315862
MSTRG.20697.1	-0.558714	-0.586508	-0.822579	-0.667052	-0.288838	1.66073	0.930203	1.20058	0.487397	-1.35521
ENSMUST00000196615	-0.430881	-0.717222	-0.717222	-0.717222	-0.717222	2.22015	0.217101	0.88561	0.694134	-0.717222
ENSMUST00000205051	-0.631819	-0.637152	-0.819039	-0.53737	-0.813764	1.87172	0.365672	1.04512	1.03524	-0.878616
ENSMUST00000209288	-0.494936	-0.739665	-0.739665	-0.739665	-0.739665	1.88846	0.206798	1.37277	0.725231	-0.739665
ENSMUST00000231549	-0.860287	-0.860287	-0.860287	-0.860287	-0.860287	1.21759	0.455294	0.905611	1.66934	0.0535942
ENSMUST00000191153	-0.795304	-0.664988	-0.846043	-1.08715	-0.833363	1.00602	0.567573	1.26898	1.53786	-0.153585
MSTRG.11283.1	-0.895211	-0.874985	-0.802326	-0.930982	-0.973043	1.13071	0.936726	0.942605	1.38745	0.0790576
MSTRG.5344.9	-0.929434	-0.929434	-0.929434	-0.913466	-0.825979	1.25641	1.06898	0.80184	1.22316	0.177363
MSTRG.24773.1	-1.00201	-1.00201	-0.775067	-0.835828	-0.800394	0.881896	1.02388	0.891105	1.55827	0.0601692
MSTRG.14847.1	-0.887573	-0.887573	-0.887573	-0.887573	-0.887573	0.548955	1.06175	0.963916	1.62712	0.236129
ENSMUST00000199139	-0.913426	-0.913444	-0.874482	-0.913402	-0.913403	0.76165	0.828363	1.05104	1.55444	0.332657
ENSMUST00000181800	-0.533969	-0.756474	-1.25184	-1.13109	-0.493126	0.73083	1.1812	0.688232	1.62675	-0.0605106
MSTRG.31632.1	-0.814014	-0.814014	-0.814014	-0.814014	-0.814014	0.928297	0.869054	0.318707	1.99171	-0.0377026
MSTRG.23789.1	-0.843222	-0.735332	-1.10193	-0.950822	-0.797152	0.959656	0.87939	0.575478	1.69293	0.320997
ENSMUST00000237668	-1.04636	-0.430579	-1.04636	-0.758408	-1.04636	0.896346	1.00913	0.458576	1.68702	0.276994
MSTRG.1348.1	-0.793693	-0.831	-1.01873	-0.697905	-1.01873	1.3434	0.631772	1.31052	1.09322	-0.0188664
ENSMUST00000227348	-1.00431	-0.680018	-1.00431	-0.467706	-1.00431	1.40471	0.827674	1.12996	1.11999	-0.321668
MSTRG.6070.2	-0.28078	-0.817798	-0.817798	-0.817798	-0.817798	0.965137	0.693534	0.860733	1.85037	-0.817798
MSTRG.31642.1	-0.772721	-0.772721	-0.772721	-0.772721	-0.772721	1.11495	1.01791	1.20433	1.29914	-0.772721
ENSMUST00000217849	-0.8433	-0.8433	-0.74502	-0.8433	-0.735542	0.896847	1.16293	1.02757	1.49397	-0.570854
ENSMUST00000180585	-1.03288	-0.604854	-0.975752	-0.901238	-0.360059	1.09514	0.501275	0.937404	1.77613	-0.435169
ENSMUST00000148028	-1.00377	-0.578935	-1.00377	-0.835658	-0.370631	1.3832	0.0890464	0.477027	1.91323	-0.0697447
MSTRG.17546.1	-0.731839	-0.870473	-0.870473	-0.589448	-0.870473	0.822605	-0.0955937	0.79471	2.10549	0.305495
ENSMUST00000131501	-1.25704	-0.411917	-1.11492	-0.356747	-0.739332	0.54536	0.157905	1.17137	1.90492	0.10041
ENSMUST00000193913	-1.06325	-0.909932	-0.609171	-0.856961	-0.543873	1.77009	-0.170245	1.02368	1.18272	0.176949
ENSMUST00000231054	-0.760038	-0.760038	-0.760038	-0.760038	-0.760038	1.59063	-0.130336	1.02704	1.56417	-0.251321
ENSMUST00000198003	-0.85765	-0.85765	-0.85765	-0.85765	-0.85765	0.809284	0.161793	1.48616	1.53036	0.300658
MSTRG.19594.1	-0.893719	-0.893719	-0.893719	-0.893719	-0.893719	0.849018	0.262631	1.47599	1.3072	0.573753
MSTRG.30614.1	-0.893044	-0.893044	-0.893044	-0.893044	-0.893044	0.952035	0.314933	1.41776	1.34395	0.436541
MSTRG.2515.1	-0.893422	-0.893422	-0.893422	-0.893422	-0.596797	0.663005	-0.139897	1.67102	1.33931	0.637049
ENSMUST00000176762	-0.857774	-0.857774	-0.857774	-0.857774	-0.857774	0.963945	-0.00484924	1.68796	1.1331	0.508717
MSTRG.25445.1	-0.989764	-0.58644	-0.909173	-1.11035	-0.672762	1.33225	-0.0178562	0.738194	1.54904	0.666859
ENSMUST00000219638	-0.867987	-0.867987	-0.867987	-0.867987	-0.867987	1.40541	-0.0100463	0.98276	1.40959	0.552218
ENSMUST00000135825	-0.844145	-0.564666	-1.03207	-1.10119	-0.783981	0.954362	0.189774	1.08712	1.66117	0.433625
MSTRG.8770.1	-0.893666	-0.893666	-0.893666	-0.761452	-0.853802	1.16363	0.138594	0.860391	1.73972	0.393925
ENSMUST00000189744	-0.847333	-0.847333	-0.847333	-0.847333	-0.847333	0.983622	0.0260086	1.10288	1.75834	0.36581
MSTRG.1186.1	-0.868507	-0.868507	-0.868507	-0.849064	-0.868507	1.31142	0.106085	1.42654	1.18784	0.291198
ENSMUST00000193021	-0.814864	-0.814864	-0.814864	-0.814864	-0.814864	1.50387	-0.122874	1.35941	1.24384	0.0900668
ENSMUST00000142833	-0.70327	-0.598003	-0.843379	-0.961764	-0.961764	1.27357	-0.279451	1.28753	1.4558	0.330737
ENSMUST00000188852	-0.73918	-0.552252	-0.977083	-1.0241	-0.763297	1.45638	-0.42161	1.17802	1.21945	0.623667
MSTRG.8509.1	-0.618814	-0.873631	-0.493964	-1.2208	-0.913526	-0.153078	1.587	0.965264	1.26657	0.454982
ENSMUST00000193264	-0.843686	-0.843686	-0.839799	-0.831745	-0.843686	-0.187768	1.5431	1.31152	1.04333	0.49242
ENSMUST00000215662	-0.87424	-0.87424	-0.80783	-0.87424	-0.87424	-0.0834374	1.12838	1.55834	1.10964	0.591877
MSTRG.13322.1	-1.38601	-0.876865	-0.92952	-0.698921	-0.483575	0.386348	0.775591	1.34778	1.38921	0.475964
MSTRG.6979.1	-1.24582	-0.794279	-0.653384	-0.685829	-0.616383	-0.523616	0.896663	1.1157	1.44645	1.0605
MSTRG.18735.4	-1.42915	-0.647341	-1.21756	-0.61327	-0.463269	0.604163	1.29077	0.658853	1.32659	0.490208
MSTRG.25282.1	-1.09121	-0.788886	-1.13865	-0.932273	-0.387783	0.539719	1.38895	0.421313	1.492	0.496819
MSTRG.11281.1	-0.856488	-0.856488	-0.856488	-0.856488	-0.856488	0.299167	1.19973	0.443258	1.82906	0.511224
ENSMUST00000195676	-0.877612	-0.857696	-0.792001	-0.55252	-1.16247	0.328178	1.26527	0.177423	1.6919	0.779528
ENSMUST00000137463	-0.97935	-0.304293	-0.97935	-0.97935	-0.97935	0.276424	1.4904	0.12412	1.30959	1.02116
MSTRG.11286.3	-0.86745	-0.86745	-0.86745	-0.86745	-0.86745	-0.0859488	1.52909	0.752386	1.19851	0.943218
MSTRG.24780.12	-1.08891	-0.875058	-0.752644	-0.992152	-0.798557	0.233097	1.30649	0.674233	1.23079	1.06271
ENSMUST00000179324	-0.833136	-0.833136	-0.833136	-0.714797	-0.833136	-0.161091	1.99852	0.635559	0.94427	0.630086
ENSMUST00000229575	-0.865169	-0.865169	-0.865169	-0.865169	-0.865169	0.295019	1.78784	0.302812	0.96089	0.979283
ENSMUST00000215963	-0.86289	-0.86289	-0.86289	-0.86289	-0.86289	0.1548	1.80214	0.523402	1.07437	0.75974
MSTRG.28890.1	-0.625029	-0.996451	-0.615859	-0.765583	-1.3543	0.415786	1.67448	0.666541	1.04018	0.560242
ENSMUST00000182819	-0.925996	-1.08142	-0.596579	-0.69033	-0.945774	0.632017	1.70168	0.216023	1.33282	0.357551
ENSMUST00000212751	-1.06174	-1.06174	-0.308691	-0.668039	-1.06174	0.494175	1.77837	0.643108	1.11283	0.13346
ENSMUST00000183514	-1.12507	-1.11698	-0.88185	-0.338158	-1.04658	0.754041	1.36709	0.906396	1.00823	0.472893
MSTRG.3129.1	-0.99743	-1.03264	-0.703075	-0.776793	-1.05009	0.609463	1.39918	0.85653	1.19336	0.501488
MSTRG.3130.2	-1.1744	-0.876059	-0.821494	-0.714395	-0.982317	0.693203	1.31643	0.763541	1.28163	0.513857
MSTRG.19745.1	-0.831515	-0.899219	-0.865128	-0.880455	-0.899219	0.640854	1.72436	0.652967	1.14562	0.211739
ENSMUST00000227226	-0.924481	-0.924481	-0.924481	-0.924481	-0.80608	0.717667	1.38073	0.742794	1.36802	0.294799
MSTRG.31340.1	-0.927166	-0.853238	-0.927166	-0.927166	-0.927166	0.426993	1.53296	0.744762	1.03326	0.823925
MSTRG.3129.2	-0.683186	-1.04764	-0.97178	-1.01563	-0.870263	0.550552	1.27827	0.842528	1.28858	0.628563
MSTRG.3129.4	-0.931373	-1.12045	-0.840748	-0.879612	-0.861361	0.718857	1.27296	0.752437	1.23323	0.656066
MSTRG.9717.2	-0.974851	-0.438529	-0.974851	-0.974851	-0.974851	-0.0136021	1.00446	1.34864	0.697944	1.30049
MSTRG.10139.2	-0.859815	-0.859815	-0.859815	-0.859815	-0.859815	0.273757	0.790297	1.38862	0.226349	1.62005
ENSMUST00000153767	-0.879928	-0.879928	-0.879928	-0.879928	-0.879928	0.131641	0.755241	1.38754	0.639899	1.48532
MSTRG.21538.3	-0.751673	-0.438251	-0.807608	-1.0488	-1.31176	0.527079	0.931243	0.61416	0.579012	1.70661
MSTRG.8267.1	-0.509739	-0.826439	-1.19147	-0.981113	-0.986289	0.686907	0.843765	0.748138	0.60668	1.60956
ENSMUST00000181742	-0.72964	-0.713932	-1.28096	-1.02397	-0.658402	0.638421	0.956046	0.983326	0.253611	1.5755
ENSMUST00000190020	-0.0946392	-0.826658	-1.18873	-0.884027	-1.31211	0.60968	0.582442	0.542599	1.0858	1.48564
MSTRG.8767.3	-0.913137	-1.02237	-0.820306	-0.93221	-0.755115	0.440614	0.23485	1.16663	1.21169	1.38936
MSTRG.9804.1	-0.931832	-0.894214	-0.931832	-0.849243	-0.931832	0.550721	0.456853	1.31797	0.810398	1.40301
MSTRG.6016.1	-0.641736	-1.14031	-1.18141	-0.783021	-0.757217	0.379653	0.683926	0.92373	1.06536	1.45102
ENSMUST00000146981	-0.589212	-0.9796	-1.05201	-0.740268	-1.14196	0.563444	0.391228	1.0493	1.10781	1.39127
MSTRG.28077.1	-0.984108	-1.08856	-0.831415	-0.899758	-0.751207	0.60851	0.886608	0.547809	0.964861	1.54726
MSTRG.8346.1	-0.961911	-0.961911	-0.862549	-0.961911	-0.883223	0.910055	0.946495	0.480831	0.908994	1.38513
ENSMUST00000207806	-1.01857	-1.02309	-0.73758	-0.943354	-0.962159	0.930795	0.817846	0.752664	0.903817	1.27963
MSTRG.10220.24	-0.813129	-1.18056	-1.18056	-0.732229	-0.691926	1.03065	0.598261	0.814622	0.821573	1.3333
ENSMUST00000098867	-0.65182	-1.18832	-0.921657	-0.88824	-0.85923	0.928853	0.286879	0.718695	1.21738	1.35747
ENSMUST00000186500	-0.961852	-0.907455	-0.929871	-0.946688	-0.886906	0.938448	0.496411	0.733831	1.19725	1.26684
ENSMUST00000154192	-0.257373	-1.0687	-0.885275	-1.30128	-0.882451	0.74264	0.604306	1.23824	1.37829	0.431598
MSTRG.5438.1	-0.902767	-0.902767	-0.902767	-0.860226	-0.890269	0.850987	0.984626	1.39456	1.17522	0.0534011
ENSMUST00000206856	-0.98731	-1.03866	-0.672628	-0.877609	-0.974468	0.70277	0.730675	1.52488	1.07309	0.519259
ENSMUST00000222401	-0.921701	-0.921701	-0.921701	-0.921701	-0.872851	0.739291	0.787781	1.56315	1.00839	0.461043
MSTRG.20848.1	-1.00372	-0.862165	-1.00451	-0.888697	-0.856208	0.5441	0.966251	1.14706	1.33617	0.621709
ENSMUST00000194629	-0.936673	-0.936673	-0.936673	-0.936673	-0.863225	0.811522	0.541069	1.2393	1.34219	0.675832
MSTRG.19365.1	-0.912665	-0.912665	-0.912665	-0.912665	-0.912665	0.681547	0.67154	1.2276	1.46424	0.518395
ENSMUST00000221487	-0.928539	-0.928539	-0.928539	-0.928539	-0.928539	0.778876	0.743741	1.13875	1.35788	0.62344
MSTRG.24195.1	-1.03157	-0.976935	-0.646257	-1.12067	-0.878443	0.892618	0.829493	1.01506	1.26183	0.65487
MSTRG.413.1	-0.887437	-1.02371	-0.80559	-1.02371	-0.81117	1.01632	0.733465	0.905325	1.50532	0.391184
ENSMUST00000138444	-0.816891	-0.944841	-0.944841	-0.944841	-0.944841	1.10172	0.70417	1.13198	1.27397	0.384417
MSTRG.1763.1	-0.382853	-1.05072	-1.05072	-0.692446	-1.05072	0.111525	0.749482	1.11692	1.72059	0.528954
ENSMUST00000212411	-0.839472	-1.11677	-1.00293	-0.638961	-0.914678	0.216618	0.837846	1.24107	1.26674	0.950542
ENSMUST00000226731	-0.883901	-1.01426	-1.1134	-0.471737	-1.04366	0.537693	0.829286	1.28713	1.29089	0.58195
ENSMUST00000228875	-0.497726	-1.19786	-1.19786	-0.104511	-1.19786	0.541919	0.827699	0.711038	1.65568	0.459489
ENSMUST00000239293	-0.773409	-1.37209	-1.01269	-0.381271	-1.01276	0.796453	0.910763	1.19077	1.01765	0.636576
ENSMUST00000238714	-0.961341	-1.30529	-0.999511	-0.360281	-0.847712	0.951807	0.648385	1.05694	1.3724	0.444598
MSTRG.18740.7	-0.643116	-1.40116	-1.40116	-0.431379	-0.533054	0.681336	1.09863	1.04235	0.500713	1.08685
MSTRG.26589.1	-0.343245	-1.09464	-1.35148	-0.983062	-0.691443	0.947563	0.894819	1.2421	0.357867	1.02151
MSTRG.26590.1	-0.626448	-1.15224	-1.24959	-0.95704	-0.593136	1.07389	0.713818	1.06209	0.576472	1.1522
MSTRG.26260.4	-0.585608	-1.16022	-1.19144	-1.3014	-0.226633	0.65921	1.1894	0.92857	0.91497	0.773152
MSTRG.15243.7	-0.512397	-1.2474	-1.2474	-0.967964	-0.624331	1.04382	0.900116	0.98813	0.960849	0.706585
MSTRG.11015.1	-0.804707	-0.899409	-1.12032	-1.12111	-0.752084	0.838785	1.1337	0.917797	0.930443	0.876907
MSTRG.26082.11	-0.899727	-0.981555	-1.02989	-1.15201	-0.611357	1.04441	1.08637	0.701894	0.973839	0.868019
ENSMUST00000201790	-0.52209	-1.18638	-0.93236	-1.18667	-0.793655	0.681476	0.872762	0.872398	1.19049	1.00404
ENSMUST00000217818	-0.750546	-1.21273	-0.633781	-1.1957	-0.784347	0.470889	0.959863	1.24952	1.03795	0.858874
ENSMUST00000198012	-0.616935	-1.2598	-0.84247	-1.01218	-0.777484	0.394678	1.46668	1.06318	0.816901	0.76743
ENSMUST00000184062	-0.95491	-0.95491	-0.95491	-0.95491	-0.80706	0.537415	0.956019	1.42899	0.80652	0.897754
ENSMUST00000218069	-0.934317	-0.934317	-0.934317	-0.934317	-0.934317	0.609705	1.22979	1.17134	0.835414	0.825343
MSTRG.5834.1	-0.862631	-0.738774	-1.15874	-0.450986	-1.15874	0.386728	1.10824	1.63301	0.567571	0.674318
ENSMUST00000239221	-0.814562	-0.579752	-1.69427	-0.417036	-0.773652	0.404987	0.807105	1.49274	0.979856	0.594592
MSTRG.15775.1	-1.1863	-1.0116	-1.02991	-0.364285	-1.02896	0.947433	0.975323	0.790074	1.06232	0.845908
ENSMUST00000195716	-1.05425	-1.05425	-1.05425	-0.337164	-1.05425	0.882873	0.673639	0.923152	0.718467	1.35605
MSTRG.8681.1	-1.01605	-0.868831	-0.766142	-1.01605	-1.01605	0.795801	0.793363	1.26938	0.806127	1.01844
MSTRG.11850.1	-0.888453	-1.13437	-0.863196	-0.859326	-0.935218	0.994976	0.821544	1.14176	0.622387	1.0999
ENSMUST00000180386	-0.923806	-0.923806	-0.923806	-0.923806	-0.923806	1.09071	0.620563	1.33234	0.521189	1.05423
ENSMUST00000196665	-0.981128	-1.34812	-0.85448	-0.535064	-0.855292	0.88549	0.645754	1.33053	0.724629	0.987678
ENSMUST00000127563	-0.975717	-0.975717	-0.975717	-0.591727	-0.975717	0.901559	0.19644	1.42316	0.892493	1.08094
ENSMUST00000210665	-0.796537	-0.141185	-1.52631	-0.524107	-0.951098	0.752594	-0.16105	1.57617	0.576823	1.1947
MSTRG.22163.1	0.0060719	-0.474383	-1.30911	-0.935439	-1.47088	1.32374	0.618268	1.09085	0.441473	0.709409
MSTRG.31675.66	-0.0984395	0.0963392	-1.68996	-0.338928	-1.68996	1.23835	0.459766	0.835709	0.649659	0.537468
ENSMUST00000195489	-0.962269	-0.962269	-0.046871	-0.962269	-0.962269	1.12021	0.301596	-0.0518008	0.648464	1.87748
MSTRG.26586.1	-0.897289	-0.797474	-0.39174	-0.897289	-0.897289	0.500572	0.0588296	0.0820225	1.24118	1.99848
ENSMUST00000228418	-0.970975	-0.970975	-0.0535794	-0.970975	-0.970975	0.924564	-0.0942335	0.167153	1.54916	1.39084
ENSMUST00000230242	-1.10072	-1.10072	-0.372642	-0.579897	-1.10072	0.766363	0.129453	0.541651	1.29848	1.51875
ENSMUST00000149285	-1.54923	-0.723299	-0.461142	-0.274847	-1.01848	1.56532	0.101323	0.345895	0.7407	1.27376
ENSMUST00000221438	-1.02092	-0.892207	-1.02092	-0.0825257	-1.02092	1.44231	0.389789	-0.0254746	0.697619	1.53324
ENSMUST00000151051	-0.863985	-0.863985	-0.788047	-0.794928	-0.863985	1.29368	-0.211955	0.504522	0.991076	1.59761
MSTRG.21579.1	-0.579235	-0.952069	-0.928204	-0.701241	-1.22815	1.33524	0.169608	0.667657	0.805891	1.41051
ENSMUST00000204946	-0.884894	-0.710817	-1.00335	-0.916784	-0.99327	1.35441	0.219757	0.787398	0.887721	1.25983
MSTRG.2754.1	-0.824226	-0.619287	-0.805823	-0.932275	-1.01337	1.63741	0.260106	0.147981	0.680454	1.46903
MSTRG.7344.7	-0.911642	-0.911642	-0.911642	-0.911642	-0.589076	1.51751	0.0839373	0.664787	0.420123	1.54929
ENSMUST00000209836	-0.988201	-0.824795	-0.701056	-0.947391	-0.777044	1.58191	0.00801494	0.529307	0.658346	1.46091
MSTRG.15246.1	-1.02494	-0.787739	-0.79496	-0.960934	-0.797035	1.61789	0.137577	0.785377	0.580596	1.24417
ENSMUST00000227412	-0.928848	-0.729168	-0.928848	-0.902398	-0.928848	1.59274	0.31268	0.821641	0.441664	1.24939
ENSMUST00000192087	-0.891557	-0.891557	-0.891557	-0.891557	-0.891557	1.65584	0.497647	0.509507	0.609362	1.18543
ENSMUST00000185501	-0.890112	-0.900866	-0.893649	-0.907926	-0.90245	1.55895	0.539808	0.599184	0.535667	1.26139
MSTRG.12510.1	-1.06554	-0.907112	-0.893966	-0.870107	-0.78405	1.52288	0.42273	0.663917	0.725746	1.1855
MSTRG.29432.1	-0.904852	-0.9308	-0.978335	-0.906481	-0.698604	1.58452	0.323149	0.608437	0.596523	1.30644
ENSMUST00000203383	-0.67382	-0.67382	-0.67382	-0.67382	-0.67382	2.03256	-0.646292	-0.0443193	0.764372	1.26278
ENSMUST00000185380	-0.717246	-0.717246	-0.717246	-0.717246	-0.717246	1.71334	-0.717246	0.166346	1.29179	1.132
ENSMUST00000220244	-0.999798	-0.189849	-0.999548	-0.984877	-0.871698	1.18482	-0.263172	0.462967	1.27074	1.39042
ENSMUST00000194780	-0.792199	-0.792199	-0.66058	-0.792199	-0.792199	1.48348	-0.145601	-0.225595	1.56974	1.14734
MSTRG.24132.10	-0.684709	-0.737339	-0.939256	-0.688045	-0.939256	1.11937	-0.226039	0.119856	1.53613	1.43929
ENSMUST00000209431	-0.802181	-0.802181	-0.802181	-0.802181	-0.802181	1.16899	-0.395445	0.364668	1.42132	1.45137
MSTRG.19284.6	-1.38986	-1.38986	-1.38986	0.561293	0.047678	0.794496	1.16013	0.365128	0.680368	0.560502
MSTRG.22361.14	-1.25489	-1.25489	-1.25368	0.227846	0.0743618	1.58074	-0.00726652	0.816904	0.0445831	1.02628
MSTRG.31179.5	-0.753645	-0.473765	-1.84646	-0.693359	-0.632837	0.939845	0.905894	0.696781	0.962244	0.8953
ENSMUST00000133244	-1.09645	-0.909083	-1.4185	-0.872469	0.0471841	1.17626	0.92206	0.196529	1.05911	0.895351
MSTRG.26593.1	-1.03997	-1.03937	-1.42065	-0.534356	-0.459752	1.34977	0.677469	0.76014	0.790525	0.916201
ENSMUST00000193393	-1.16738	-0.85808	-1.28482	-0.728669	-0.473462	1.37701	0.47715	0.809602	0.865198	0.983448
MSTRG.26591.1	-0.888784	-1.33906	-1.27317	-0.651905	-0.350939	1.28103	0.741255	0.880231	0.786125	0.815221
MSTRG.26592.1	-1.00018	-1.16675	-1.27563	-0.69645	-0.301213	1.34249	0.586464	0.813082	0.544055	1.15413
ENSMUST00000123127	-0.885051	-0.952896	-0.861143	-1.42355	-0.418218	0.987401	1.01621	0.678486	0.637649	1.22112
ENSMUST00000199677	-0.745969	-1.03883	-1.2194	-1.00162	-0.544272	1.16735	1.35601	0.685111	0.730572	0.611049
ENSMUST00000044500	-0.857067	-0.904669	-0.99553	-1.15539	-0.529169	1.02678	1.63716	0.449351	0.559435	0.769101
MSTRG.24780.14	-1.01353	-1.17041	-0.617242	-1.09358	-0.747682	1.17565	0.855671	0.670896	0.869307	1.07091
MSTRG.28074.1	-0.678825	-1.14796	-0.715202	-1.18516	-0.893432	1.1537	0.869271	0.538265	0.95819	1.10116
MSTRG.28037.1	-0.89491	-0.903928	-1.01279	-0.958513	-0.915105	1.19669	0.938388	0.604724	0.851392	1.09406
MSTRG.28039.1	-0.82746	-0.973303	-0.960467	-0.977012	-0.935209	1.23054	0.864702	0.599034	0.853608	1.12557
MSTRG.2371.1	-0.924301	-0.957536	-0.915734	-1.01738	-0.87376	1.21923	0.787027	0.688993	0.886931	1.10654
MSTRG.28033.10	-0.993882	-0.948076	-0.933919	-0.92627	-0.893853	1.18396	0.883218	0.669686	0.84771	1.11142
MSTRG.12040.1	-0.928476	-1.14911	-0.903011	-0.848133	-0.794708	1.29417	0.855742	0.460606	0.952103	1.06082
MSTRG.3871.1	-0.991522	-1.05122	-1.03498	-0.899058	-0.670833	1.27787	0.791464	0.605183	0.915252	1.05784
MSTRG.11799.1	-0.849045	-1.06128	-0.882093	-0.818686	-1.03586	1.18773	0.649178	0.612438	1.02983	1.16778
MSTRG.24983.1	-0.635077	-1.09973	-0.949064	-1.06052	-0.888398	1.2821	0.646338	0.706599	0.908657	1.08909
MSTRG.15864.1	-0.498839	-1.35465	-0.911398	-0.759028	-0.981125	1.28152	0.868689	0.499293	0.628603	1.22693
ENSMUST00000227277	-0.730869	-1.24056	-0.801804	-0.776466	-0.99834	1.49045	0.813293	0.463996	0.863077	0.91722
ENSMUST00000198462	-0.739669	-0.998638	-0.880728	-1.17265	-0.773406	1.14677	1.08576	0.346615	0.747417	1.23853
MSTRG.29687.1	-0.932664	-0.947949	-1.00825	-0.909491	-0.827695	1.17528	1.17874	0.52541	0.617775	1.12884
ENSMUST00000208883	-0.952608	-0.897843	-0.96895	-1.07538	-0.731279	1.27679	0.936927	0.61927	0.616101	1.17697
MSTRG.2634.5	-0.881318	-0.932541	-0.915461	-0.900439	-0.834434	1.5395	0.724826	0.277265	0.654705	1.2679
ENSMUST00000219022	-0.888214	-0.888214	-0.888214	-0.888214	-0.888214	1.3815	0.912568	0.200272	0.538009	1.40872
MSTRG.19732.1	-0.895758	-0.987837	-0.839777	-0.970597	-0.923188	1.29021	0.711867	0.66864	0.649609	1.29683
MSTRG.28044.1	-0.944798	-0.908308	-0.955589	-0.806983	-0.975413	1.20324	0.687875	0.490612	0.818128	1.39124
MSTRG.12667.1	-0.542318	-1.22533	-0.577027	-1.18248	-0.92641	1.59091	0.868958	0.655273	0.625335	0.713085
MSTRG.26587.1	-0.648937	-0.896807	-0.757391	-1.36714	-0.922406	1.35365	0.77953	0.711493	0.814558	0.933447
ENSMUST00000099661	-0.922665	-0.902663	-0.694919	-1.34621	-0.528525	1.41426	1.11789	0.136317	0.879829	0.846678
MSTRG.28048.1	-0.80223	-0.933745	-0.933745	-0.891371	-0.933745	1.45782	1.18386	0.192381	0.789237	0.871537
MSTRG.28040.1	-0.902109	-0.934519	-0.897628	-0.89095	-0.94195	1.50473	0.930901	0.371839	0.813606	0.946081
ENSMUST00000219320	-0.938396	-0.972846	-0.860735	-0.905826	-0.854377	1.53767	1.04424	0.339351	0.721544	0.889377
MSTRG.10140.2	-0.996214	-0.961337	-0.690841	-1.05824	-0.815619	1.58602	1.02733	0.612257	0.516712	0.779933
MSTRG.7344.6	-1.09476	-0.858384	-0.662448	-1.00515	-0.858753	1.63809	0.882313	0.363543	0.722935	0.872612
ENSMUST00000190911	-0.720007	-0.730635	-1.12543	-0.876567	-0.635015	1.2701	0.549662	-0.35318	1.17916	1.44191
MSTRG.29284.1	-0.792684	-1.09684	-0.723594	-0.718893	-1.01653	1.2118	0.685274	-0.0225352	1.45603	1.01796
ENSMUST00000198260	-0.838164	-0.89212	-0.648799	-0.94315	-0.968039	1.23003	0.691229	-0.173688	1.25672	1.28598
ENSMUST00000203956	-0.984549	-0.88545	-0.984549	-0.878606	-0.809739	1.18926	0.715507	0.245219	1.2076	1.18531
ENSMUST00000181710	-0.924962	-0.940678	-0.814315	-1.03016	-0.899682	1.12726	0.782881	0.375379	1.15309	1.17118
ENSMUST00000192543	-0.887157	-0.874623	-0.887157	-0.887157	-0.887157	1.26753	0.592773	0.173444	0.845554	1.54395
MSTRG.3273.1	-0.801515	-1.08027	-0.848232	-1.00043	-0.804192	1.17982	0.742808	0.336005	0.840708	1.4353
ENSMUST00000188891	-0.888188	-0.949493	-0.810884	-0.940943	-0.892513	1.02217	0.889463	0.133195	0.948022	1.48918
MSTRG.28059.12	-1.26684	-0.773782	-0.41723	-1.15788	-0.753567	1.44702	0.390504	0.397165	0.942094	1.19252
ENSMUST00000200084	-1.46509	-0.573111	-0.665764	-1.07051	-0.620853	1.17236	0.545622	0.489004	0.744408	1.44394
ENSMUST00000180468	-0.708913	-0.66434	-0.853105	-1.16469	-0.889488	1.542	0.939503	0.180053	0.272256	1.34672
MSTRG.4150.1	-0.889434	-0.933244	-0.623208	-1.0479	-0.948841	1.21206	1.10403	0.0889228	0.719354	1.31827
ENSMUST00000191357	-1.06595	-0.58302	-1.00338	-1.06595	-0.582694	1.20301	1.14372	0.0168805	0.51653	1.42086
ENSMUST00000184161	0.148362	-0.733271	-1.1439	-1.1439	-1.1439	1.31021	1.3961	0.356049	0.111796	0.842469
MSTRG.11793.1	-0.256901	-0.573453	-1.2354	-1.08003	-1.18138	0.590457	1.53793	0.791782	0.398369	1.00863
MSTRG.5854.1	-0.472096	-0.570284	-1.34961	-0.986073	-0.898073	0.942653	1.6504	0.170005	0.575498	0.937582
MSTRG.21778.1	-0.809653	-0.710439	-0.838839	-0.894677	-0.827683	1.21021	1.32557	0.567343	-0.413289	1.39146
MSTRG.1797.1	-0.820903	-0.820903	-0.820903	-0.820903	-0.820903	1.28185	1.28708	0.134052	-0.114941	1.51648
MSTRG.2843.22	-0.826084	-0.826084	-0.826084	-0.826084	-0.826084	1.00553	1.34243	0.40048	-0.21989	1.60187
MSTRG.16659.1	-1.01995	-1.03817	-0.752982	-0.771078	-0.576464	1.08426	1.8024	0.26173	0.0663786	0.943874
ENSMUST00000191157	-0.822752	-0.822752	-0.822752	-0.822752	-0.822752	0.679918	1.86116	0.605147	-0.170039	1.13757
ENSMUST00000162608	-0.985095	-0.770979	-0.985095	-0.797135	-0.985095	0.725567	1.10852	0.474196	0.646343	1.56877
MSTRG.16635.18	-1.00489	-0.661268	-1.00489	-0.895564	-0.904608	0.227786	1.16359	0.65982	0.933117	1.48691
ENSMUST00000221222	-0.899111	-0.899111	-0.899111	-0.899111	-0.899111	0.267065	1.38301	0.606027	0.897105	1.34234
MSTRG.6827.1	-1.17899	-0.936204	-0.946818	-0.788092	-0.772432	0.888637	1.04483	0.431388	1.08837	1.16932
ENSMUST00000197090	-1.18625	-1.01758	-0.882801	-0.646884	-0.777129	0.725514	1.33637	0.36052	0.786276	1.30197
ENSMUST00000181777	-0.942696	-0.942696	-0.942696	-0.942696	-0.746547	0.62264	1.30577	0.264904	1.2728	1.05122
MSTRG.3496.1	-0.866851	-0.987197	-0.809655	-0.896259	-1.06969	0.697398	1.31682	0.578477	0.874723	1.16224
ENSMUST00000196543	-0.868545	-0.966626	-0.989938	-0.850891	-0.88268	0.604844	1.50741	0.468175	0.905152	1.0731
MSTRG.10409.2	-0.757076	-0.933801	-0.506181	-1.36834	-0.949261	0.775754	1.37056	0.844495	1.05409	0.469756
MSTRG.26584.3	-1.1112	-0.581336	-0.816915	-1.20869	-0.836376	0.988154	1.41252	0.933507	0.68683	0.533508
MSTRG.14561.1	-0.91893	-0.710641	-0.978025	-0.973885	-0.978025	0.822536	1.41879	0.952499	1.04319	0.322486
ENSMUST00000209119	-0.968997	-0.740411	-0.968997	-0.968997	-0.968997	0.746638	1.4629	0.96433	0.839686	0.602849
MSTRG.770.1	-0.865686	-1.03175	-0.667211	-1.06063	-1.05764	0.836385	1.15987	0.832197	0.784973	1.06949
ENSMUST00000196110	-0.978826	-1.18094	-0.707054	-0.872893	-0.912167	0.813564	1.09669	0.686437	0.797758	1.25743
MSTRG.27625.19	-0.943467	-0.943467	-0.943467	-0.907891	-0.943467	1.04112	1.18746	0.73519	0.629893	1.0881
MSTRG.28047.1	-0.925636	-1.06389	-1.06389	-0.859401	-0.766893	0.940545	1.16797	0.742675	0.713439	1.11508
ENSMUST00000193293	-0.759664	-0.962176	-0.988229	-0.984014	-0.96164	0.719044	1.38125	0.805295	0.768676	0.981462
MSTRG.17263.1	-0.868911	-0.991802	-0.991802	-0.887226	-0.991802	0.840355	1.03619	0.919485	0.903058	1.03246
ENSMUST00000193881	-0.915345	-0.946936	-0.946936	-0.946936	-0.938311	0.725066	1.18537	1.02243	0.702113	1.05949
MSTRG.771.17	-0.887886	-0.979792	-1.02028	-0.747453	-1.01358	1.04084	1.13184	1.01368	0.445771	1.01685
MSTRG.31109.1	-1.10367	-0.66971	-1.16352	-1.00329	-0.710439	0.928721	1.07534	0.917109	0.627253	1.10221
ENSMUST00000133125	-1.187	-0.549775	-0.895501	-0.94917	-1.02606	0.870674	1.11402	0.819528	0.557783	1.2455
ENSMUST00000196372	-1.19142	-1.02789	-1.06309	-0.746045	-0.596386	0.969994	1.22567	0.785483	1.00964	0.634051
ENSMUST00000206387	-1.24139	-1.03528	-1.00538	-0.700242	-0.6481	1.02379	1.09193	0.805547	1.09545	0.61369
ENSMUST00000181308	-0.933245	-0.933245	-0.933245	-0.933245	-0.933245	0.911367	1.12696	0.72279	1.27465	0.630453
ENSMUST00000207942	-0.996528	-0.81176	-0.996528	-0.852112	-0.996528	0.944003	1.12522	0.87887	1.2076	0.497761
ENSMUST00000197001	-0.948286	-0.974395	-0.946134	-0.874117	-0.974395	0.827555	1.14836	0.901174	1.04989	0.79035
MSTRG.1175.1	-1.0079	-0.966414	-0.912745	-1.00078	-0.828166	0.870099	1.16559	0.920146	0.975525	0.784641
MSTRG.1184.1	-1.00924	-0.92482	-0.963658	-0.927636	-0.899409	0.894614	1.13108	0.995354	0.908158	0.795549
MSTRG.1087.1	-1.01081	-1.01081	-0.877328	-1.01081	-0.789136	1.01183	1.16768	0.908922	0.931952	0.678517
MSTRG.11573.1	-0.939523	-0.939523	-0.939523	-0.939523	-0.939523	1.06991	1.07939	0.798006	1.10764	0.642671
MSTRG.1185.1	-0.995758	-0.94971	-0.894666	-0.978037	-0.896822	1.06298	1.01832	0.850181	1.07215	0.71137
MSTRG.11580.1	-0.988051	-0.919339	-1.00271	-0.939763	-0.878017	1.05891	0.966741	0.945865	0.992482	0.76388
MSTRG.1182.1	-0.954672	-1.01768	-0.919457	-0.87716	-0.956841	1.07508	1.04368	0.840813	0.956446	0.809791
MSTRG.2282.1	-1.15166	-0.880457	-0.826803	-0.89339	-0.894603	1.09227	1.31525	0.719915	0.657756	0.861727
MSTRG.29540.1	-0.914946	-0.956443	-0.812601	-0.926012	-1.03117	1.19155	1.30641	0.676279	0.673556	0.793372
ENSMUST00000199476	-0.979004	-0.769531	-0.979004	-0.979004	-0.979004	1.09341	1.18671	0.675796	0.770781	0.958842
MSTRG.28038.1	-0.902741	-0.934355	-0.960386	-0.917586	-0.980821	1.09688	1.10979	0.618274	0.839389	1.03156
ENSMUST00000231830	-0.942292	-0.846063	-0.928777	-1.04058	-0.944744	1.12371	1.04631	0.663892	0.849621	1.01892
MSTRG.776.1	-0.896091	-0.9667	-0.941731	-0.976235	-0.921317	1.16616	1.06413	0.784299	0.697853	0.989629
MSTRG.3198.5	-1.00021	-0.898349	-0.939734	-0.913719	-0.958466	1.18884	1.0194	0.842508	0.739779	0.919942
ENSMUST00000195842	-0.991917	-0.937399	-0.977153	-0.937671	-0.854912	1.15539	1.11214	0.849184	0.673565	0.908768
MSTRG.5443.1	-0.98029	-0.940355	-0.823189	-1.07302	-0.866368	1.14178	1.16324	0.745739	0.694196	0.93826
ENSMUST00000192541	-0.995877	-0.984071	-0.762376	-0.96942	-0.985317	1.08611	1.12274	0.836633	0.677463	0.974115
MSTRG.23711.1	-1.09762	-0.638809	-1.04661	-0.964518	-0.903694	1.10822	1.2128	0.774351	0.911657	0.644226
MSTRG.12671.1	-0.907574	-0.866635	-0.928138	-1.07959	-0.903905	1.26405	1.00574	0.706349	0.930448	0.779251
MSTRG.1187.1	-1.00294	-1.00352	-0.827536	-0.936309	-0.883002	1.241	1.21369	0.756385	0.822621	0.619605
ENSMUST00000188819	-0.948756	-0.863329	-0.948756	-0.928789	-0.948756	1.27184	1.16011	0.697996	0.981447	0.526988
MSTRG.24017.1	-0.705224	-1.09196	-0.996889	-0.804355	-1.09832	1.03305	1.06524	0.827435	0.950066	0.820966
ENSMUST00000161150	-0.961638	-0.961638	-0.961638	-0.885357	-0.961638	1.02309	0.932218	1.06321	0.817048	0.896339
MSTRG.1086.1	-0.935476	-0.966834	-0.972851	-0.914945	-0.937498	1.03415	1.08185	0.964928	0.801837	0.844836
MSTRG.9739.1	-0.944833	-0.976376	-0.859681	-0.976376	-0.976376	0.944973	1.05044	1.00412	0.87372	0.860388
ENSMUST00000227886	-0.98718	-0.98718	-0.98718	-0.757241	-0.98718	1.01397	0.919559	0.973972	1.11007	0.688387
MSTRG.1179.1	-0.927343	-0.968083	-0.914264	-0.964598	-0.940596	0.955536	1.00181	0.948518	1.12718	0.681837
MSTRG.1180.1	-0.957643	-0.983852	-0.918182	-0.940376	-0.93411	0.895669	0.980632	0.941141	1.07776	0.838963
MSTRG.4663.1	-1.07893	-0.733328	-0.879096	-1.00463	-1.01422	0.97205	0.836782	0.812921	1.02587	1.06258
ENSMUST00000138207	-0.943618	-0.943618	-0.943618	-0.943618	-0.943618	0.982316	0.78763	0.787283	1.14428	1.01658
ENSMUST00000181726	-0.917677	-0.802296	-1.04231	-0.905674	-1.04231	0.832674	0.924399	0.788389	1.14766	1.01715
MSTRG.2848.1	-0.995954	-0.995954	-0.995954	-0.725631	-0.995954	0.776922	0.866787	1.08205	0.912831	1.07086
MSTRG.12728.1	-0.988268	-0.988268	-0.988268	-0.772281	-0.988268	0.881251	1.00902	0.82832	1.0388	0.967957
MSTRG.21058.1	-1.10106	-1.05717	-0.942597	-0.731405	-0.885508	0.95498	0.940809	0.908524	1.0251	0.888327
ENSMUST00000149386	-1.21176	-0.870517	-0.695353	-0.727884	-1.13897	0.803408	1.20665	0.745194	1.04915	0.840085
MSTRG.18912.1	-1.07464	-1.09514	-0.532836	-0.876865	-1.05813	0.968504	1.01411	0.572188	1.1139	0.968913
ENSMUST00000204851	-1.23898	-0.997736	-0.54993	-0.985602	-0.864914	0.931225	1.07281	0.702121	1.15534	0.775663
ENSMUST00000181605	-1.05082	-1.18938	-0.613217	-0.855434	-0.952789	1.07229	0.938032	1.08929	0.902038	0.659993
MSTRG.21233.1	-1.07971	-1.03659	-0.674054	-1.09443	-0.81146	0.983078	0.777551	0.995099	0.920127	1.0204
ENSMUST00000180547	-1.21639	-1.21639	-0.630705	-0.728197	-0.855535	0.974943	0.773249	1.03096	0.822925	1.04513
ENSMUST00000186230	-0.966557	-0.966557	-0.966557	-0.966557	-0.625848	0.865638	1.57512	0.285127	0.878895	0.887292
ENSMUST00000181286	-0.964343	-0.866914	-0.827021	-0.892503	-0.797554	1.08188	1.60993	-0.0389017	0.867689	0.827739
MSTRG.14064.1	-0.880815	-0.880815	-0.880815	-0.880815	-0.880815	0.916517	1.76548	0.332328	0.904337	0.485408
ENSMUST00000222963	-0.86907	-0.86907	-0.86907	-0.86907	-0.86907	0.876968	1.86908	0.41262	0.801532	0.385152
MSTRG.1186.2	-0.936517	-0.876859	-0.909833	-0.951234	-0.907884	0.865653	1.55816	0.522426	0.7524	0.883689
ENSMUST00000207045	-0.913005	-0.913005	-0.913005	-0.913005	-0.913005	0.93865	1.55232	0.51056	0.952644	0.610847
MSTRG.26604.1	-0.605159	-1.27736	-0.857648	-0.745331	-0.969447	1.26207	1.46116	0.47366	0.511291	0.746755
ENSMUST00000198222	-0.874526	-0.874526	-0.874526	-0.874526	-0.753971	1.47796	1.56043	0.00201038	0.508461	0.70322
ENSMUST00000216739	-0.888042	-0.83216	-0.888042	-0.844707	-0.888042	1.39584	1.56436	0.222887	0.341806	0.8161
MSTRG.12084.1	-0.900619	-0.900619	-0.900619	-0.900619	-0.900619	1.36001	1.41524	0.331484	0.638581	0.757787
ENSMUST00000204392	-1.03756	-0.805009	-0.841665	-0.828916	-0.925069	1.46695	1.42734	0.433009	0.678707	0.432218
ENSMUST00000199764	-0.763135	-0.961958	-1.0502	-0.750297	-0.903507	0.799706	1.74079	0.489369	0.452836	0.946397
MSTRG.4038.1	-0.8811	-0.8811	-0.8811	-0.8811	-0.8811	0.471658	1.83877	0.88244	0.585919	0.626715
ENSMUST00000204543	-0.856715	-0.69602	-1.03415	-1.08692	-0.809276	0.486113	1.64411	0.741559	0.595469	1.01584
ENSMUST00000181274	-0.944463	-0.944463	-0.776102	-0.944463	-0.736035	0.260366	1.83207	0.681599	0.618045	0.953445
ENSMUST00000181307	-1.14373	-1.00444	-0.541673	-0.89193	-0.673785	0.238337	1.76438	0.484895	0.59049	1.17746
MSTRG.28076.1	-0.825258	-1.20322	-0.558105	-1.06708	-0.769814	0.798787	1.66737	0.410465	0.622729	0.92412
ENSMUST00000146576	-1.25643	-1.00736	-0.58198	-1.01331	-0.644256	0.828789	1.54171	0.578746	0.677722	0.876371
ENSMUST00000181574	-1.28342	-0.268529	-0.777152	-1.19276	-0.804255	0.937548	1.6267	0.459662	0.544017	0.758188
MSTRG.29255.1	-1.32451	-0.789871	-0.565034	-1.13	-0.779118	0.958106	1.16012	1.00344	0.543692	0.923179
ENSMUST00000196534	-1.22079	-0.862563	-0.217598	-0.995597	-1.13008	1.00351	1.44329	0.816396	0.490534	0.672898
ENSMUST00000204474	-0.834535	-0.834535	-0.834535	-0.553908	-0.834535	2.09676	1.0273	0.0864917	0.669338	0.012157
MSTRG.10237.18	-0.752042	-0.752042	-0.752042	-0.752042	-0.752042	2.14742	1.06735	-0.248672	0.546015	0.248099
ENSMUST00000159087	-0.806713	-0.806713	-0.806713	-0.806713	-0.806713	1.96463	1.22986	0.0339719	0.558259	0.246846
ENSMUST00000181070	-0.981483	-0.691711	-0.833939	-0.981483	-0.640565	1.99988	1.02962	0.32864	0.495603	0.275434
ENSMUST00000231051	-0.603819	-0.738407	-1.00096	-1.01827	-0.894209	1.79338	1.19164	0.200574	0.572413	0.497641
MSTRG.8348.1	-0.971968	-0.869663	-0.971968	-0.335335	-0.971968	1.8681	0.413111	0.033941	0.852455	0.953293
ENSMUST00000205403	-0.983834	-1.01259	-0.817642	-0.624207	-0.927079	1.79075	0.877234	0.248454	0.698435	0.750476
ENSMUST00000207324	-0.999833	-0.836621	-0.982213	-0.550105	-0.929224	1.91334	0.749926	0.352689	0.648842	0.633202
ENSMUST00000217458	-0.894454	-0.894454	-0.624623	-0.894454	-0.894454	1.57333	1.09247	-0.284594	0.88459	0.936646
ENSMUST00000223262	-0.936352	-0.560794	-0.936352	-0.840257	-0.882631	1.59565	1.26656	-0.26698	0.838793	0.722364
MSTRG.8517.1	-1.04327	-1.0408	-1.01297	-0.583937	-0.631033	1.53952	0.987695	-0.060295	0.998581	0.846505
MSTRG.24715.3	-0.819476	-0.835678	-0.927737	-0.841841	-0.76702	1.90465	0.864632	-0.0282166	0.873801	0.57689
ENSMUST00000200283	-0.937452	-0.694136	-1.04322	-0.965574	-0.637879	1.71783	0.787118	0.029804	1.11725	0.62627
ENSMUST00000238757	-0.854957	-0.791183	-0.854957	-0.854957	-0.854957	1.85005	0.869731	1.09134	0.192157	0.207727
ENSMUST00000220477	-0.947704	-0.659198	-0.794293	-0.889833	-1.04226	1.7916	0.610944	1.10835	0.476776	0.345611
ENSMUST00000141652	-0.830401	-0.999337	-0.911125	-0.716262	-0.913842	1.70141	0.977451	0.786023	0.0960085	0.81008
ENSMUST00000186007	-0.919762	-0.919762	-0.919762	-0.661889	-0.919762	1.82023	0.830365	0.913597	0.248743	0.528003
MSTRG.23862.3	-0.843844	-0.684241	-0.896636	-0.789796	-0.975285	1.9805	0.429612	0.764962	0.165405	0.849321
MSTRG.13876.4	-0.822109	-0.719216	-0.988331	-0.797315	-1.084	1.8077	0.727955	0.775609	0.462208	0.637499
MSTRG.17510.1	-0.772315	-0.768358	-1.15484	-0.790418	-0.96548	1.73706	0.669847	0.680774	0.504157	0.859576
ENSMUST00000131188	-0.872176	-0.872176	-0.872176	-0.872176	-0.437314	2.18217	0.683411	0.680979	0.163933	0.215523
ENSMUST00000192524	-0.878303	-0.878303	-0.878303	-0.878303	-0.878303	1.86429	0.444234	0.569218	0.746263	0.767507
ENSMUST00000238175	-0.886826	-0.886826	-0.886826	-0.886826	-0.886826	1.82213	0.58695	0.672193	0.810749	0.542106
ENSMUST00000214791	-0.877798	-0.877798	-0.837383	-0.877798	-0.877798	1.91318	0.802209	0.586119	0.626389	0.420674
ENSMUST00000187015	-0.867167	-0.867167	-0.867167	-0.867167	-0.867167	1.94547	0.569806	0.722156	0.495232	0.603176
MSTRG.26293.1	-0.930905	-1.03066	-0.89338	-0.960282	-0.642489	1.68628	0.87021	0.929365	0.511481	0.460385
ENSMUST00000203437	-1.13177	-1.04927	-0.683129	-0.952567	-0.539577	1.73502	0.884146	0.890281	0.353655	0.493204
ENSMUST00000155906	-0.927793	-0.927793	-0.927793	-0.927793	-0.565828	1.9508	0.616086	0.586866	0.366431	0.756812
ENSMUST00000195237	-1.07538	-0.999219	-0.717196	-0.867662	-0.641512	1.92542	0.722841	0.612719	0.41888	0.621109
MSTRG.16636.1	-0.865971	-1.15049	-0.890542	-0.924812	-0.715443	1.60699	0.79241	0.761714	0.606374	0.779768
MSTRG.14544.1	-0.828321	-0.968066	-1.02097	-0.829539	-0.838648	1.68312	0.7844	0.931016	0.407242	0.679762
MSTRG.3821.1	-0.892479	-0.892479	-0.892479	-0.892479	-0.892479	1.74736	0.624134	0.881397	0.422692	0.786812
ENSMUST00000222226	-1.02431	-0.628927	-0.21775	-1.02431	-1.02431	2.00738	0.444105	0.171653	0.252802	1.04367
MSTRG.1265.1	-0.826976	-1.08662	-0.26644	-1.0296	-0.977485	1.5761	0.767332	0.919252	-0.130923	1.05535
MSTRG.18913.1	-0.874015	-0.673097	-0.784181	-1.04579	-0.979768	1.6679	1.19658	0.508595	0.210613	0.773166
ENSMUST00000132223	-0.643288	-0.683187	-1.00733	-1.00733	-1.00733	1.75135	0.966025	0.588657	0.217049	0.825384
MSTRG.9451.1	-1.13806	-0.713718	-0.682266	-0.978244	-0.603832	1.79559	1.16473	0.35409	-0.0355274	0.837235
ENSMUST00000216055	-1.0371	-0.651034	-0.912349	-0.930525	-0.767082	1.66113	1.01101	0.408935	0.0963364	1.12067
ENSMUST00000202212	-0.581696	-0.846801	-0.853822	-1.31876	-0.707437	1.27366	0.636267	1.61686	0.270236	0.511495
ENSMUST00000114854	-0.907375	-0.907375	-0.826908	-0.907375	-0.907375	1.40947	0.570728	1.38616	0.232759	0.857283
ENSMUST00000215913	-0.888774	-0.915331	-0.888465	-0.915331	-0.858886	1.44815	0.770492	1.26002	0.147137	0.840984
MSTRG.1121.1	-0.393052	-0.758281	-1.18083	-1.25082	-0.764991	1.19377	1.32315	1.14707	0.321068	0.362919
MSTRG.21237.1	-0.84075	-0.818089	-0.971629	-1.09576	-0.825398	1.2009	1.40102	0.905882	0.404858	0.638961
MSTRG.5862.1	-0.651097	-0.740439	-1.04884	-1.15189	-0.97512	1.0141	1.33702	1.05323	0.425926	0.737113
MSTRG.14226.1	-0.832932	-0.546675	-1.12581	-1.12581	-1.02095	1.05189	0.869786	1.0225	1.0315	0.676486
MSTRG.30595.1	-0.768824	-0.491346	-1.17696	-1.12778	-1.04856	1.09931	0.74297	1.16943	0.80315	0.798609
ENSMUST00000181484	-0.93433	-0.764861	-0.935875	-0.981251	-0.94938	0.895411	1.01734	1.4929	0.758396	0.40165
ENSMUST00000174074	-1.12236	-0.365876	-1.05757	-1.10423	-0.773951	0.882968	1.06579	1.48515	0.665821	0.324257
ENSMUST00000159037	-0.964747	-0.554335	-1.54071	-0.561442	-0.850169	1.34927	0.586475	0.703596	0.994918	0.837142
MSTRG.16817.1	-1.2262	-0.490139	-1.0716	-0.617595	-1.10454	1.4126	0.493529	0.933829	0.853973	0.816152
MSTRG.26294.1	-1.05792	-0.368001	-1.26004	-0.695176	-1.15702	1.28791	0.708649	0.873075	0.732785	0.935733
ENSMUST00000129570	-0.795228	-0.628912	-1.19545	-1.29342	-0.573943	1.49758	0.66438	0.927639	0.797769	0.59959
MSTRG.22160.1	-1.03009	-0.313541	-1.23572	-1.30221	-0.626086	1.15025	1.04026	0.668264	0.910039	0.738842
ENSMUST00000233332	-1.26627	-0.358246	-1.1599	-1.26627	-0.416328	1.15349	0.82798	0.92084	0.952463	0.612245
MSTRG.836.1	-0.93691	-0.91805	-0.819107	-0.785137	-1.16186	1.40174	1.04628	0.789813	0.659518	0.723715
MSTRG.21721.8	-0.983592	-0.753647	-0.960099	-0.884842	-1.07984	1.33251	0.761184	0.85269	0.71637	0.999262
ENSMUST00000198971	-1.00922	-0.762609	-0.958154	-0.934762	-0.959842	1.49443	0.748121	0.761202	0.79105	0.829785
MSTRG.26383.1	-1.01651	-0.820636	-0.908249	-0.883353	-1.05837	1.26518	0.975412	0.932672	0.752731	0.761125
ENSMUST00000123363	-1.05051	-0.686125	-1.04319	-0.751146	-1.11098	1.34281	0.813812	0.919348	0.815471	0.750514
ENSMUST00000206898	-0.967509	-0.646443	-1.13791	-0.928426	-0.855529	1.46458	0.998394	1.04037	0.508732	0.52374
MSTRG.26402.1	-0.927158	-0.927158	-0.927158	-0.927158	-0.927158	1.39714	1.05031	0.908833	0.672787	0.606717
ENSMUST00000124462	-0.823129	-0.964633	-0.964633	-0.924137	-0.964633	1.2406	1.14277	1.04218	0.666419	0.549194
ENSMUST00000125626	-0.792586	-0.836531	-0.768832	-1.00587	-1.17735	1.44214	0.908579	0.980407	0.757669	0.492386
MSTRG.25534.1	-0.929848	-0.929848	-0.929848	-0.929848	-0.929848	1.29187	0.916854	1.10778	0.827775	0.50497
ENSMUST00000136941	-0.93848	-0.863248	-0.93848	-0.93848	-0.93848	1.48358	0.801127	0.969758	0.781603	0.581097
ENSMUST00000207512	-1.03535	-0.769709	-0.966063	-1.19999	-0.662211	1.06131	0.813202	1.2176	0.952207	0.588996
ENSMUST00000214037	-1.09004	-0.745066	-1.01064	-1.06227	-0.778906	1.08553	0.78538	0.999909	1.07541	0.740704
MSTRG.1178.1	-0.881962	-1.03907	-0.871562	-1.07906	-0.820466	0.994416	0.877372	1.2399	0.775339	0.805098
ENSMUST00000224554	-0.832458	-1.12912	-1.00231	-0.991968	-0.73174	1.00696	1.07104	1.07483	0.850797	0.683971
MSTRG.25860.1	-1.09678	-1.00193	-1.01909	-0.967525	-0.522471	1.37367	0.757941	0.989311	0.739125	0.747736
ENSMUST00000204296	-1.06349	-1.15463	-0.838852	-0.910331	-0.67856	1.32928	0.729187	0.829352	0.953595	0.804451
MSTRG.10139.1	-0.970088	-1.05462	-0.954386	-1.05168	-0.648631	1.21953	0.861781	0.909371	0.959082	0.729646
MSTRG.1547.8	-1.05955	-1.1276	-0.911304	-0.908979	-0.662593	1.14345	0.810471	1.06306	0.983684	0.669358
MSTRG.25602.1	-0.895102	-1.01085	-1.0761	-1.09411	-0.546984	1.09455	0.618609	1.21869	0.73046	0.960846
MSTRG.2347.17	-0.865119	-1.01923	-1.04085	-0.992348	-0.745569	1.19799	0.777869	1.08854	0.592469	1.00625
ENSMUST00000123700	-0.978457	-0.960494	-1.00581	-0.942457	-0.784776	1.29173	0.814007	1.03567	0.644482	0.88611
MSTRG.18235.1	-0.816585	-0.976407	-1.01156	-0.899527	-0.925056	1.44023	0.685797	0.865635	0.649761	0.987714
MSTRG.15820.1	-0.880511	-0.997026	-0.942163	-0.918556	-0.919202	1.32474	0.618722	0.746024	0.875515	1.09246
MSTRG.28052.1	-0.923243	-0.942385	-0.879609	-0.927316	-0.947522	1.45598	0.643527	0.702453	0.754317	1.06379
MSTRG.9865.1	-0.918383	-0.931787	-0.928942	-0.911654	-0.924786	1.48774	0.608871	0.782022	0.736234	1.00068
ENSMUST00000170214	-0.921014	-0.921014	-0.921014	-0.921014	-0.921014	1.48619	0.55666	0.729908	0.796609	1.0357
ENSMUST00000203746	-0.820875	-0.990032	-0.819222	-1.02894	-0.984373	1.43452	0.881666	0.734348	0.751576	0.841341
MSTRG.28041.1	-0.915942	-0.951099	-0.95126	-0.949196	-0.909094	1.30274	0.996556	0.638553	0.784158	0.954581
MSTRG.28042.1	-0.910336	-0.959192	-0.909038	-0.980916	-0.919023	1.30812	0.923402	0.678097	0.762077	1.00681
ENSMUST00000187121	-0.940861	-0.940861	-0.940861	-0.940861	-0.844513	1.48444	0.904368	0.601671	0.643879	0.973601
MSTRG.11804.1	-0.966396	-0.909152	-0.914156	-0.99066	-0.881712	1.40134	0.90438	0.783197	0.70735	0.86581
MSTRG.28045.1	-0.947535	-0.845527	-0.937159	-0.955414	-0.96046	1.42087	0.799061	0.727715	0.700242	0.998211
MSTRG.28054.1	-0.934082	-0.969893	-0.938147	-0.888126	-0.814281	1.63423	0.673209	0.588389	0.711162	0.937533
ENSMUST00000194539	-0.972701	-0.979313	-0.917767	-0.763096	-0.917874	1.62434	0.663447	0.587294	0.847986	0.827684
ENSMUST00000222212	-0.906347	-0.906347	-0.906347	-0.906347	-0.906347	1.67167	0.741524	0.530213	0.848105	0.740219
MSTRG.18565.1	-0.92045	-0.878303	-0.929321	-0.874354	-0.970568	1.5897	0.820681	0.754184	0.546224	0.862206
ENSMUST00000201019	-0.744299	-0.987838	-0.917322	-0.879772	-0.961066	1.73095	0.735709	0.581586	0.632701	0.80935
ENSMUST00000188232	-0.906427	-0.906427	-0.90496	-0.881163	-0.906427	1.68872	0.918033	0.489662	0.62449	0.784496
ENSMUST00000235045	-0.92149	-0.92149	-0.92149	-0.88197	-0.92149	1.59241	0.89406	0.524182	0.73911	0.818172
MSTRG.29434.1	-0.980184	-0.856163	-0.976124	-1.07982	-0.659202	1.52568	0.746545	0.48276	0.795685	1.00082
MSTRG.14655.1	-1.05454	-0.857622	-0.845645	-1.09967	-0.71171	1.54822	0.612489	0.851199	0.700321	0.856962
MSTRG.2374.1	-0.948152	-0.790173	-1.00893	-1.06789	-0.70699	1.65604	0.5919	0.771205	0.778017	0.724979
ENSMUST00000193052	-1.05354	-0.747751	-1.04546	-1.01386	-0.658087	1.61207	0.574004	0.693847	0.708753	0.930017
MSTRG.7346.2	-1.13265	-0.654467	-1.11972	-0.786941	-0.836437	1.43719	0.55223	0.601301	0.742507	1.19698
ENSMUST00000194110	-1.18456	-0.809432	-0.966736	-0.82096	-0.858926	1.27805	0.782308	0.662653	0.768807	1.1488
MSTRG.14883.1	-1.03967	-0.610916	-0.974817	-0.955438	-1.01463	1.33817	0.851035	0.485918	0.789413	1.13093
ENSMUST00000204652	-1.0436	-0.596123	-0.886908	-1.09905	-0.974707	1.32148	1.03615	0.546596	0.684049	1.01211
MSTRG.7345.1	-1.12496	-0.777986	-0.90239	-0.77589	-1.04073	1.35367	0.941981	0.509506	0.905537	0.911267
MSTRG.21741.1	-0.943838	-0.84497	-0.943838	-0.943838	-0.943838	1.38692	1.06822	0.499634	0.729312	0.936235
ENSMUST00000205001	-1.03381	-0.708292	-0.908763	-0.952794	-1.01001	1.36086	1.11218	0.587387	0.643262	0.909982
MSTRG.3311.1	-1.03056	-0.640318	-0.658491	-1.09008	-1.20052	1.26389	0.667937	0.876266	0.983144	0.828739
MSTRG.5174.1	-0.890012	-0.718283	-0.494288	-1.18636	-1.27904	1.22269	1.00589	0.593007	0.771132	0.975264
MSTRG.773.1	-1.05098	-0.89692	-0.835153	-0.909414	-0.96546	1.30905	0.72901	0.814334	0.683466	1.12206
ENSMUST00000238260	-1.10331	-0.914321	-0.68092	-0.827614	-1.05544	1.41065	0.646064	0.748834	0.624505	1.15155
MSTRG.3873.1	-1.12658	-0.981811	-0.597379	-1.12708	-0.743722	1.32492	0.477878	0.838401	0.851398	1.08397
MSTRG.29283.2	-1.0584	-0.889539	-0.594884	-1.01953	-1.0311	1.3214	0.479601	0.75608	1.09174	0.944645
ENSMUST00000193717	-1.03845	-0.932077	-0.663152	-0.977958	-1.02088	1.28777	0.533403	0.836716	0.882636	1.092
ENSMUST00000201762	-0.98115	-0.747405	-0.814608	-1.17183	-0.915021	1.06127	0.634209	0.848118	0.742969	1.34345
ENSMUST00000219395	-0.984347	-0.766718	-0.984347	-0.984347	-0.984347	1.09231	0.656004	1.00179	0.965609	0.988391
MSTRG.13878.1	-1.04494	-0.703337	-1.09616	-1.07284	-0.757218	1.19247	0.779564	0.823127	0.855036	1.02429
ENSMUST00000192720	-1.00243	-0.70801	-1.01806	-1.11588	-0.812146	1.25914	0.65488	1.00121	0.771036	0.970267
MSTRG.8720.1	-0.84475	-0.974377	-1.10748	-0.888846	-0.873594	1.23772	0.695568	0.984767	0.843628	0.927367
MSTRG.28035.1	-0.936749	-0.956927	-0.97324	-0.875549	-0.906204	1.39903	0.58129	0.855842	0.878261	0.934243
MSTRG.16637.1	-0.926421	-0.975743	-0.937111	-0.967576	-0.884199	1.2983	0.71102	0.853463	0.877575	0.950697
MSTRG.9871.1	-0.865817	-0.9679	-0.970238	-0.99464	-0.873506	1.32744	0.629676	0.873635	0.957652	0.883694
MSTRG.26487.48	-0.931773	-0.866482	-1.02698	-0.92946	-0.942213	1.2759	0.730107	0.892623	0.897237	0.901038
MSTRG.7569.1	-1.06112	-0.901429	-0.989026	-0.915139	-0.82437	1.25387	0.710725	0.852566	0.992811	0.881105
ENSMUST00000193253	-0.988838	-0.987314	-0.95573	-0.864515	-0.911385	1.18708	0.809938	0.821916	0.819115	1.06973
MSTRG.11800.1	-0.962264	-0.919363	-0.940975	-0.914663	-0.997416	1.06063	0.85742	0.907297	0.900506	1.00883
MSTRG.12671.8	-1.03327	-0.910431	-0.927614	-0.905546	-0.942142	1.15068	0.751599	0.935472	0.911148	0.970104
MSTRG.10221.1	-0.940062	-0.908148	-0.991936	-1.0253	-0.82201	1.26361	0.889535	0.800675	0.710537	1.0231
MSTRG.16214.1	-0.939273	-0.871993	-1.05089	-1.04662	-0.77986	1.27525	0.777801	0.872256	0.844953	0.918378
MSTRG.8764.1	-0.963564	-1.02159	-0.917953	-0.91946	-0.859557	1.31107	0.742313	0.744026	0.915685	0.969037
MSTRG.8767.6	-0.995773	-0.990234	-0.933071	-0.912068	-0.86803	1.27398	0.832195	0.766912	0.892118	0.933968
MSTRG.17542.1	-0.943954	-0.938118	-0.953377	-0.930288	-0.94475	1.238	0.916243	0.763961	0.891218	0.901065
MSTRG.17540.1	-0.928776	-0.943446	-0.928276	-0.937002	-0.972095	1.21359	0.803732	0.769872	0.920305	1.0021
MSTRG.9472.1	-0.936832	-0.942746	-0.948437	-0.980388	-0.896379	1.23432	0.832547	0.733058	0.929071	0.975786
MSTRG.3227.1	-1.17878	-0.977461	-0.864694	-1.11069	-0.414102	1.03032	0.863948	0.444302	1.27835	0.92881
MSTRG.6978.1	-1.14563	-0.96216	-0.640881	-1.08105	-0.706511	1.31211	0.615574	0.506123	1.29246	0.80997
MSTRG.8515.1	-1.33147	-0.773846	-0.733095	-0.920971	-0.703051	1.43959	0.703299	0.26664	1.06571	0.987204
ENSMUST00000193333	-1.31968	-0.393652	-0.556712	-1.18166	-0.885785	1.28442	0.908131	0.266494	1.32838	0.550062
ENSMUST00000212145	-1.33763	-0.739256	-0.855646	-1.0344	-0.485349	1.17009	1.28331	0.436418	1.09704	0.46542
MSTRG.21101.1	-0.757857	-1.17378	-0.369562	-1.43939	-0.602714	1.41123	0.781395	0.994881	0.906782	0.24901
MSTRG.7346.1	-0.75063	-1.07528	-0.295028	-1.07528	-1.07528	1.48093	0.697182	0.60566	1.34724	0.140471
MSTRG.27163.1	-0.680122	-0.958236	-1.18398	-0.728642	-0.985334	1.5193	0.941268	0.878044	0.72754	0.470164
ENSMUST00000212180	-0.530262	-1.12093	-0.969101	-0.942008	-0.962009	1.42997	0.816608	0.97584	0.966359	0.335533
ENSMUST00000181085	-0.428171	-1.02985	-1.02985	-1.02985	-1.02985	1.4121	0.919206	0.87312	0.859893	0.483275
MSTRG.28044.2	-0.873338	-0.881938	-0.907708	-0.864471	-0.913972	1.42689	1.21901	0.939826	0.803002	0.0526928
ENSMUST00000192330	-0.985786	-0.985786	-0.742405	-0.832585	-0.877907	1.58438	1.18007	0.846183	0.620648	0.193192
MSTRG.20693.1	-0.883367	-0.796882	-0.810719	-1.12996	-0.830327	1.43851	1.14772	1.09463	0.584662	0.185737
ENSMUST00000224027	-0.882342	-0.88058	-0.882342	-0.882342	-0.882342	1.52808	0.924806	1.16196	0.753865	0.0412303
MSTRG.16857.1	-1.1529	-1.17784	-0.623906	-0.765821	-0.793798	1.04362	1.30203	0.774967	1.0978	0.295842
MSTRG.1970.1	-1.10988	-1.10988	-0.722436	-0.830255	-0.765792	1.43401	1.17953	0.735775	0.740779	0.448147
MSTRG.20448.1	-0.982401	-0.982401	-0.910526	-0.982401	-0.673437	1.35131	1.06206	0.969302	0.941013	0.207488
ENSMUST00000197499	-1.11663	-0.977707	-1.11663	-0.574576	-0.489379	1.51998	0.98108	0.59998	1.16093	0.0129536
MSTRG.7739.1	-0.847716	-0.94062	-0.94062	-0.795944	-0.94062	1.0448	1.44699	0.580886	1.19679	0.196056
MSTRG.9717.1	-0.834132	-0.896365	-0.896365	-0.896365	-0.738898	1.24698	1.39166	0.268968	1.33546	0.019053
MSTRG.20713.5	-0.855735	-1.10657	-1.11419	-0.685885	-0.805638	1.29999	1.00469	0.550224	1.18275	0.530361
MSTRG.29541.1	-0.957531	-0.905761	-0.841865	-0.950125	-0.913316	1.31875	0.882577	0.690133	1.29486	0.382284
ENSMUST00000203093	-0.912473	-0.912473	-0.912473	-0.912473	-0.912473	1.1348	1.08467	0.558498	1.37631	0.408084
MSTRG.25170.1	-0.724963	-1.17356	-1.17356	-0.370737	-1.09454	1.359	0.813705	0.861081	0.79451	0.709068
MSTRG.9260.1	-0.413362	-1.30677	-1.01823	-0.486947	-1.13722	1.39721	0.865583	0.307561	1.17206	0.620111
MSTRG.18800.1	-0.891102	-0.891102	-0.891102	-0.891102	-0.891102	1.48723	0.933425	0.259928	1.27721	0.497716
ENSMUST00000211025	-0.882886	-0.882886	-0.882886	-0.882886	-0.882886	1.60736	0.66149	0.314208	1.30664	0.524734
ENSMUST00000113886	-0.800157	-0.848472	-0.880331	-0.929062	-1.01773	1.51391	0.761078	0.310049	1.27035	0.62036
ENSMUST00000141700	-0.885486	-0.885486	-0.885486	-0.885486	-0.885486	1.7744	0.801066	0.368608	0.904975	0.578387
MSTRG.28036.1	-0.94628	-0.862542	-0.94628	-0.919659	-0.94628	1.43274	0.850461	0.504264	0.996185	0.837396
ENSMUST00000126225	-0.805359	-0.969205	-0.911248	-0.936875	-0.936651	1.45847	0.807707	0.39176	1.15801	0.743393
MSTRG.8516.1	-0.883026	-1.36337	-1.05195	-0.789083	-0.256336	1.53812	0.908086	0.313939	0.900451	0.683164
ENSMUST00000147681	-0.696487	-1.41495	-0.74343	-1.00564	-0.479338	1.55215	0.719909	0.527084	1.17466	0.366044
MSTRG.14662.1	-0.831946	-1.01144	-1.23798	-0.814018	-0.43317	1.60792	0.371745	0.92363	1.10611	0.319145
ENSMUST00000213617	-1.1944	-1.12203	-1.15988	-0.700814	-0.222061	1.17826	0.466286	1.03477	1.22956	0.490315
MSTRG.6875.7	-0.997183	-1.23424	-0.758287	-0.657606	-0.93676	1.24838	0.399606	1.03944	0.954865	0.941784
MSTRG.21778.3	-0.893763	-0.983266	-0.862006	-0.884844	-0.923206	1.30195	0.265333	1.13549	1.14634	0.697981
MSTRG.29283.1	-0.941449	-0.941449	-0.941449	-0.780125	-0.941449	1.19994	0.359201	1.39761	0.96949	0.619684
ENSMUST00000217853	-0.575249	-0.809372	-1.11836	-0.965671	-1.08279	1.47246	0.544257	1.02811	0.78508	0.721531
MSTRG.12509.1	-0.911854	-0.980441	-0.86237	-0.927509	-0.940097	1.48545	0.664221	0.885361	0.912445	0.67479
MSTRG.16638.1	-0.764794	-0.976276	-0.9264	-0.888983	-1.02388	1.55704	0.603316	0.81345	0.914207	0.692311
MSTRG.15243.6	-0.84982	-0.947273	-0.966782	-0.973913	-0.821138	1.60046	0.512842	0.758249	0.842405	0.84497
MSTRG.26291.1	-0.931723	-0.802699	-0.98981	-0.920754	-0.910516	1.59194	0.477179	0.895558	0.824229	0.766597
MSTRG.28902.1	-0.907231	-0.907231	-0.907231	-0.907231	-0.907231	1.63918	0.452378	0.824091	0.788391	0.83212
MSTRG.28034.1	-0.888294	-0.992625	-0.888405	-0.899254	-0.89	1.55646	0.529467	1.04961	0.615327	0.807713
MSTRG.18349.1	-0.924217	-0.924217	-0.924217	-0.924217	-0.924217	1.38864	0.445566	1.01271	0.849349	0.924817
MSTRG.7563.1	-0.801721	-1.03365	-0.914293	-0.93804	-0.88352	1.4699	0.380056	0.919293	0.804412	0.997567
MSTRG.28071.2	-1.17489	-0.646508	-1.07429	-0.625682	-0.979714	1.47262	0.52778	0.927541	1.06169	0.511446
ENSMUST00000203442	-0.909665	-0.909665	-0.909665	-0.909665	-0.909665	1.51861	0.684962	0.971091	1.00363	0.370037
MSTRG.21736.1	-0.929843	-0.929843	-0.929843	-0.92614	-0.926024	1.32005	0.834349	0.772408	1.16176	0.553128
MSTRG.1181.1	-0.967387	-0.978215	-0.950015	-0.881751	-0.913019	1.20232	0.802082	0.890879	1.12101	0.674101
MSTRG.2845.1	-1.03861	-0.946104	-0.869293	-0.947756	-0.872513	1.29798	0.79152	0.871197	1.04727	0.66631
MSTRG.10138.1	-0.998016	-0.987993	-0.907622	-0.935383	-0.769423	1.35277	0.714761	0.951161	1.13896	0.44078
MSTRG.6270.1	-1.07322	-1.00066	-0.872842	-1.01578	-0.664873	1.3207	0.746853	0.842205	1.10851	0.609115
MSTRG.20909.1	-1.13617	-1.0255	-0.799712	-0.68789	-0.825581	1.56802	0.479795	0.46678	1.11253	0.84773
ENSMUST00000193037	-0.957346	-0.892515	-1.0459	-0.779893	-0.838712	1.36253	0.544472	0.411336	1.36999	0.826039
ENSMUST00000193352	-0.959228	-0.906568	-1.04557	-0.795741	-0.812168	1.40124	0.510258	0.448497	1.32021	0.839062
MSTRG.28732.1	-1.00904	-0.765207	-0.827552	-0.95646	-0.954616	1.42224	0.350504	0.591471	1.27621	0.872457
MSTRG.858.1	-0.908192	-0.908192	-0.908192	-0.908192	-0.908192	1.37928	0.346504	0.601177	1.25042	0.963576
MSTRG.7564.1	-0.90261	-0.927258	-0.943081	-0.917157	-0.86552	1.24579	0.23267	0.799057	1.19506	1.08305
ENSMUST00000192661	-0.83994	-0.869557	-0.98622	-1.06587	-0.784383	1.35582	0.261993	0.795431	1.08302	1.04969
MSTRG.15243.5	-0.892248	-1.04453	-0.86934	-0.905892	-0.831586	1.44078	0.440321	0.515875	1.12375	1.02287
MSTRG.17235.1	-0.945715	-0.915834	-1.00462	-0.808955	-0.904285	1.40665	0.434063	0.63713	1.00502	1.09655
MSTRG.17233.1	-0.977737	-0.943589	-0.811215	-0.948787	-0.880872	1.42453	0.338926	0.727496	1.0129	1.05835
MSTRG.3489.1	-1.06318	-0.907049	-0.846699	-0.860043	-0.929106	1.39001	0.462409	0.742748	0.943906	1.06701
MSTRG.10305.1	-0.986563	-0.964251	-0.843701	-0.917327	-0.939729	1.37406	0.62766	0.78209	1.04013	0.827636
MSTRG.9872.1	-0.913728	-0.891375	-0.894053	-0.921048	-0.981849	1.47036	0.544445	0.776509	1.07586	0.734879
MSTRG.26292.1	-1.03165	-0.928685	-0.751662	-1.04061	-0.922165	1.31241	0.748683	0.884585	0.950237	0.778854
MSTRG.8774.1	-1.00557	-1.0589	-0.729347	-0.935829	-0.900595	1.43737	0.643469	0.812121	0.863324	0.873964
MSTRG.15247.2	-1.09074	-0.84521	-0.924074	-0.90065	-0.838569	1.45232	0.512259	0.719341	1.0039	0.911417
MSTRG.2847.2	-1.09482	-0.802422	-0.999555	-0.819392	-0.939808	1.27054	0.617262	0.735943	1.0463	0.985948
MSTRG.10237.19	-1.22472	-0.781581	-0.733891	-0.93804	-0.92458	1.34034	0.641903	0.633044	1.11911	0.868416
ENSMUST00000181517	-1.16543	-0.852528	-0.820962	-0.878515	-0.894011	1.21495	0.492701	0.662103	1.11373	1.12796
MSTRG.11798.1	-0.945922	-0.970572	-0.830325	-1.05674	-0.869267	1.17073	0.63606	0.725628	1.1375	1.00291
ENSMUST00000162276	-0.889718	-0.919261	-0.79063	-1.07893	-1.00812	1.15895	0.698791	0.745032	1.04457	1.03932
ENSMUST00000194679	-1.05208	-0.885934	-0.885311	-0.994554	-0.86108	1.23484	0.641618	0.814254	0.899765	1.08848
MSTRG.21722.1	-0.993591	-0.991772	-0.818563	-0.966599	-0.936112	1.17795	0.720823	0.84256	0.971936	0.993371
MSTRG.8762.1	-0.971331	-1.01016	-0.874174	-0.942633	-0.910991	1.22546	0.767195	0.860728	0.933682	0.922227
MSTRG.29285.1	-1.01991	-0.972304	-0.787702	-0.985367	-0.915794	1.26115	0.637095	0.885484	0.992653	0.904691
MSTRG.8769.1	-1.00415	-0.999175	-0.81637	-0.989899	-0.864003	1.31351	0.652005	0.850387	0.902608	0.955088
MSTRG.14923.1	-0.967405	-0.967892	-0.846181	-0.989366	-0.879893	1.10849	0.469433	0.89736	1.22477	0.95069
MSTRG.30666.1	-0.991468	-1.06901	-0.683581	-0.948661	-0.966177	1.15644	0.580063	0.809573	1.13465	0.978167
MSTRG.22456.11	-0.936583	-1.07355	-0.808506	-0.931662	-0.856254	1.33445	0.408456	0.819642	1.0815	0.962497
MSTRG.14924.1	-0.983463	-0.881191	-0.851048	-0.940143	-0.960963	1.25097	0.395838	0.898833	1.1942	0.876971
MSTRG.3810.1	-0.931071	-0.931071	-0.915923	-0.931071	-0.931071	1.306	0.526466	0.817186	1.171	0.819555
MSTRG.4267.1	-0.539343	-1.10298	-1.02137	-0.820464	-1.10298	1.16902	0.741362	0.862798	1.26317	0.550785
MSTRG.7566.6	-0.710752	-0.904095	-1.23167	-0.978437	-0.797043	1.18812	0.561669	1.09232	1.06823	0.711658
MSTRG.29284.3	-0.981034	-0.848847	-0.956458	-0.980227	-0.918739	1.13436	0.636449	1.0193	1.13548	0.759718
MSTRG.6007.1	-0.954727	-0.844528	-0.954727	-0.954727	-0.954727	1.28174	0.653535	0.928924	1.11088	0.688353
MSTRG.12899.1	-0.871685	-1.01979	-0.996327	-0.938797	-0.864648	1.17099	0.649032	0.844493	1.11111	0.915624
ENSMUST00000180445	-0.878032	-0.926335	-1.04865	-0.912747	-0.922879	1.14764	0.581912	0.988915	1.06267	0.907503
MSTRG.808.1	-0.812444	-0.8256	-1.08908	-0.995887	-0.989786	1.15363	0.928096	0.874201	0.855887	0.900979
MSTRG.2376.1	-0.834969	-0.921698	-0.986907	-1.06091	-0.900223	1.20012	0.737691	0.862848	0.981221	0.922828
MSTRG.26636.1	-0.84587	-0.844936	-0.942603	-1.0471	-1.03125	1.12662	0.780849	0.929447	1.04185	0.833
MSTRG.10304.1	-0.978519	-0.95158	-0.980321	-0.847796	-0.946318	1.13434	0.789765	0.741218	1.126	0.913217
ENSMUST00000034299	-0.955489	-0.966578	-0.905787	-0.873845	-1.02222	1.11559	0.856541	0.84856	1.03646	0.866769
MSTRG.21100.1	-0.925005	-0.919202	-0.972187	-1.00327	-0.881228	1.15491	0.82251	0.793704	1.15042	0.779349
MSTRG.28075.1	-0.901887	-0.848796	-0.938426	-1.00415	-1.01081	1.17522	0.890794	0.717493	1.0645	0.856057
MSTRG.9473.1	-0.986591	-0.93044	-0.969208	-0.971183	-0.861362	1.1866	0.870466	0.880135	0.95799	0.823597
ENSMUST00000208302	-1.0086	-0.945176	-0.897487	-1.04947	-0.807414	1.17102	0.800146	0.867514	1.03231	0.837158
MSTRG.11582.1	-0.939591	-0.959369	-1.00625	-0.92879	-0.902221	1.05524	0.910955	0.884426	0.988895	0.896711
MSTRG.11795.8	-0.938181	-0.923481	-0.997157	-0.973633	-0.896292	1.03035	0.943406	0.871337	1.07681	0.806839
MSTRG.27547.19	-0.908822	-0.959126	-0.956967	-0.95983	-0.941609	1.04825	0.864126	0.838514	1.11134	0.864131
MSTRG.5439.1	-0.934112	-0.830827	-0.952116	-0.969205	-0.969205	1.19841	0.817398	0.5015	1.14063	0.997529
MSTRG.11667.1	-1.00086	-0.946702	-0.938022	-0.872429	-0.927626	1.21375	0.74653	0.66126	0.996521	1.06757
MSTRG.29714.1	-0.943319	-0.943319	-0.912634	-0.943319	-0.91823	1.30147	0.68197	0.632637	1.07128	0.973467
MSTRG.26084.1	-1.03117	-0.729981	-1.06302	-0.916147	-0.928173	1.27921	0.754554	0.78452	1.0668	0.783409
MSTRG.21538.4	-0.911999	-0.900101	-0.967905	-1.13942	-0.723567	1.32989	0.711457	0.705187	1.06881	0.827651
MSTRG.30021.2	-1.02998	-0.91903	-0.882251	-1.03534	-0.810827	1.26061	0.798355	0.67411	1.06045	0.883914
MSTRG.9471.1	-0.706321	-0.948392	-1.06594	-0.874756	-0.996056	1.50089	0.838536	0.666553	0.952629	0.63285
MSTRG.3750.1	-0.792009	-1.04119	-1.04823	-0.837707	-0.94691	1.31748	0.804611	0.889793	0.982766	0.671388
MSTRG.15429.1	-0.732125	-0.984796	-1.01741	-0.967831	-0.963992	1.35622	0.757618	0.894981	0.880517	0.776823
MSTRG.24780.25	-0.831726	-0.966401	-1.06488	-0.954996	-0.864543	1.33067	0.841847	0.867161	0.817223	0.825645
MSTRG.21101.2	-0.613103	-0.944648	-1.07249	-1.19259	-0.823167	1.16724	0.938845	0.618756	1.02944	0.891717
ENSMUST00000197445	-0.801982	-0.865898	-1.19888	-1.05923	-0.690508	1.2929	0.855037	0.738967	1.11625	0.613344
MSTRG.8131.3	-0.379878	-0.379878	-0.379878	-0.379878	-0.379878	2.81106	-0.271198	0.119277	-0.379878	-0.379878
MSTRG.5545.3	-0.423798	-0.423798	-0.423798	-0.423798	-0.423798	2.73375	-0.231621	0.464454	-0.423798	-0.423798
MSTRG.15192.7	-0.406069	-0.406069	-0.406069	-0.406069	-0.363082	2.73771	-0.406069	0.467857	-0.406069	-0.406069
MSTRG.18740.13	-0.410215	-0.410215	-0.410215	-0.410215	-0.410215	2.70598	-0.410215	0.575744	-0.410215	-0.410215
MSTRG.28077.2	-0.40761	-0.40761	-0.40761	-0.40761	-0.40761	2.71537	-0.40761	0.545505	-0.40761	-0.40761
MSTRG.29446.34	-0.339381	-0.503448	-0.503448	-0.503448	-0.503448	2.75763	-0.216372	0.122714	0.124158	-0.434955
ENSMUST00000214468	-0.336866	-0.616151	-0.414973	-0.776192	-0.727926	2.64674	-0.131458	0.238162	0.300196	-0.181535
ENSMUST00000138411	-0.462264	-0.462264	-0.462264	-0.462264	-0.462264	2.32471	-0.462264	1.3734	-0.462264	-0.462264
ENSMUST00000186944	-0.44613	-0.44613	-0.44613	-0.44613	-0.44613	2.50518	-0.44613	1.06386	-0.44613	-0.44613
ENSMUST00000229076	-0.188946	-0.775227	-0.775227	-0.64956	-0.775227	2.42964	-0.405097	0.767629	0.103163	0.268849
ENSMUST00000136879	-0.519702	-0.519702	-0.519702	-0.519702	-0.519702	2.52614	-0.519702	0.790372	0.321399	-0.519702
ENSMUST00000141082	-0.56173	-0.56173	-0.56173	-0.56173	-0.56173	2.30466	-0.56173	1.29496	0.099964	-0.329207
MSTRG.16692.3	-0.687748	0.235005	-0.687748	-0.687748	-0.687748	2.13619	0.916075	0.839215	-0.687748	-0.687748
MSTRG.24715.1	-0.739809	-0.598198	-0.739809	-0.725039	-0.739809	2.14198	0.457715	1.21713	0.143936	-0.4181
MSTRG.2353.1	-0.68392	-0.68392	-0.68392	-0.68392	-0.68392	2.09981	1.08567	0.910814	-0.252117	-0.424569
ENSMUST00000139600	-0.568929	-0.568929	-0.568929	-0.568929	-0.568929	2.29432	0.693479	0.994703	-0.568929	-0.568929
ENSMUST00000228370	-0.547474	-0.547474	-0.547474	-0.547474	-0.547474	2.4196	0.548937	0.863784	-0.547474	-0.547474
MSTRG.25830.8	-1.12783	0.494226	-0.672317	-1.12783	-0.755775	2.18508	0.447073	0.450397	0.000996729	0.105981
ENSMUST00000217495	-0.619403	-0.619403	-0.619403	-0.619403	-0.401163	2.53755	0.59387	0.358967	-0.619403	0.00779187
MSTRG.8770.4	-0.748066	-0.626634	-0.399873	-0.748066	-0.748066	2.278	0.658812	0.527277	-0.748066	0.554682
ENSMUST00000195213	-0.749518	-0.749518	-0.749518	-0.749518	-0.749518	2.25391	0.658562	0.537694	-0.265989	0.563411
ENSMUST00000227028	-0.715977	-0.715977	-0.715977	-0.715977	-0.715977	2.31319	0.43979	0.592861	-0.389811	0.623857
MSTRG.29542.1	-0.736693	-0.736693	-0.736693	-0.736693	-0.736693	2.22047	0.659551	0.868785	-0.319025	0.253682
ENSMUST00000170645	-0.791228	-0.791228	-0.791228	-0.791228	-0.791228	2.08022	0.875247	0.613229	-0.209589	0.597032
ENSMUST00000146145	-0.437339	-1.33153	0.0748716	-1.33153	-0.460715	1.27533	0.86479	1.62224	-0.117537	-0.158572
ENSMUST00000162380	-0.416705	-1.05595	-0.935948	-0.927797	-0.707112	1.15964	0.956642	1.78907	0.0228401	0.115321
ENSMUST00000181641	-0.653703	-0.653703	-0.653703	-0.653703	-0.653703	1.11916	0.834628	2.11327	-0.144847	-0.653703
ENSMUST00000237916	-0.658601	-0.658601	-0.658601	-0.658601	-0.658601	1.15198	0.360615	2.28993	-0.270787	-0.238738
MSTRG.14922.5	-0.538296	-0.538296	-0.538296	-0.538296	-0.538296	1.91274	-0.538296	1.81984	-0.538296	0.0354927
MSTRG.9941.2	-0.473532	-0.473532	-0.473532	-0.473532	-0.473532	2.01805	-0.473532	1.7702	-0.473532	-0.473532
ENSMUST00000161319	-0.47173	-0.47173	-0.47173	-0.47173	-0.47173	2.10922	-0.47173	1.66462	-0.47173	-0.47173
MSTRG.810.4	-0.575695	-0.5644	-0.575695	-0.569167	-0.575695	1.79035	0.0152031	1.94039	-0.424304	-0.460985
ENSMUST00000187542	-0.528736	-0.528736	-0.307982	-0.528736	-0.528736	1.55654	-0.528736	2.17732	-0.528736	-0.253459
ENSMUST00000196653	-0.799043	-0.799043	-0.799043	-0.799043	-0.30036	1.72815	0.426477	1.42909	-0.799043	0.711855
ENSMUST00000214824	-0.703788	-0.703788	-0.703788	-0.703788	-0.687811	2.11575	0.0476836	1.14153	-0.511035	0.709028
ENSMUST00000137077	-0.652416	-0.652416	-0.652416	-0.652416	-0.652416	2.07752	-0.652416	1.38675	-0.00468826	0.454921
MSTRG.30459.1	-0.692982	-0.692982	-0.692982	-0.692982	-0.692982	1.89137	-0.692982	1.39783	0.11021	0.758486
ENSMUST00000097320	-0.722887	-0.722887	-0.722887	-0.722887	-0.722887	1.86693	-0.482413	1.39828	-0.0131507	0.844788
ENSMUST00000216842	-0.690085	-0.776144	-0.740983	-0.635777	-0.737008	1.56854	-0.0691119	1.95584	-0.189389	0.314119
ENSMUST00000181532	-0.826623	-0.604022	-0.855269	-0.898582	-0.792893	1.62325	0.13918	1.70938	0.452954	0.0526215
ENSMUST00000181160	-0.437248	-0.558902	-0.949898	-0.987357	-0.987357	1.56029	-0.162357	1.64486	0.223875	0.654093
ENSMUST00000124589	-0.798841	-0.798841	-0.798841	-0.798841	-0.798841	1.43694	0.0681303	1.854	0.0930531	0.542076
ENSMUST00000230612	-0.869905	-0.565778	-0.775236	-0.869905	-0.869905	1.39325	-0.179342	1.85373	0.373902	0.509186
MSTRG.3400.29	0.297915	0.422273	-1.1174	-1.1174	-1.1174	1.28623	0.633921	0.84668	-1.1174	0.982582
MSTRG.29443.2	-1.00413	-0.219213	-1.00413	-1.00413	0.0137151	1.3177	1.34844	1.0551	-1.00413	0.500779
ENSMUST00000215400	-0.762157	-0.762157	-0.762157	-0.762157	-0.762157	1.25357	1.28528	1.35063	-0.762157	0.683461
MSTRG.19007.1	-0.654334	-0.7655	-0.754495	-0.82672	-0.705009	1.22721	1.3522	0.938858	-0.906732	1.09452
ENSMUST00000231503	-0.758828	-0.758828	-0.758828	-0.758828	-0.758828	0.944648	1.65926	0.965513	-0.758828	0.983541
MSTRG.23352.1	-0.772252	-0.772252	-0.772252	-0.772252	-0.772252	0.876067	1.12671	0.74923	-0.62956	1.73881
MSTRG.2844.2	-0.900959	-0.900959	-0.557783	-0.900959	-0.900959	0.972977	1.22872	1.06697	-0.404533	1.29748
MSTRG.8514.12	-0.904165	-0.904165	-0.429312	-0.904165	-0.44594	1.27266	0.786239	0.943416	-0.904165	1.4896
MSTRG.12768.1	-0.726857	-0.734073	-0.667455	-0.75307	-0.758192	1.68237	0.846116	0.827108	-0.876459	1.16051
MSTRG.15247.1	-0.884911	-0.627443	-0.642375	-0.617742	-0.600049	1.67847	0.719709	0.985629	-1.09242	1.08113
ENSMUST00000093501	-0.475219	-0.721634	-0.721634	-0.721634	-0.721634	1.39774	2.04059	0.345727	-0.638205	0.215898
ENSMUST00000195935	-0.682016	-0.682016	-0.682016	-0.682016	-0.682016	1.64341	1.75129	0.663421	-0.682016	0.0339678
ENSMUST00000191735	-0.619549	-0.619549	-0.619549	-0.619549	-0.619549	0.926459	2.21014	0.916972	-0.619549	-0.336275
ENSMUST00000148364	-0.788274	-0.788274	-0.788274	-0.477586	-0.788274	0.894737	2.087	0.990978	-0.382864	0.040831
ENSMUST00000221792	-0.638359	-0.717598	-0.717598	-0.717598	-0.717598	1.00135	1.91346	1.15259	-0.717598	0.158946
ENSMUST00000168775	-0.636891	-0.636891	-0.636891	-0.636891	-0.636891	1.17207	1.63595	1.50903	-0.526263	-0.606335
ENSMUST00000231475	-0.663329	-0.250389	-0.663329	-0.663329	-0.663329	1.4888	1.77245	0.969114	-0.663329	-0.663329
MSTRG.7652.14	-0.608655	-0.608655	-0.608655	-0.608655	-0.608655	1.83353	1.43674	0.990313	-0.608655	-0.608655
ENSMUST00000186612	-0.612957	-0.612957	-0.612957	-0.612957	-0.612957	1.74938	1.4713	1.07002	-0.612957	-0.612957
ENSMUST00000190409	-0.7058	-0.7058	-0.7058	-0.7058	-0.7058	1.37322	1.79683	0.938515	0.126232	-0.7058
ENSMUST00000196944	-0.908413	-0.546168	-0.908413	-0.758677	-0.872657	1.20153	1.61808	1.2831	-0.0495256	-0.0588662
ENSMUST00000220432	-0.783446	-0.783446	-0.783446	-0.783446	-0.783446	1.40287	1.88079	0.651641	-0.0297726	0.0117057
MSTRG.30407.22	-0.592491	-0.656931	-0.656931	-0.148102	-0.656931	2.10483	1.2724	0.648016	-0.656931	-0.656931
ENSMUST00000189067	-0.618947	-0.618947	-0.618947	-0.618947	-0.618947	2.20147	1.35828	0.136124	-0.611934	0.0107891
MSTRG.25622.1	-0.593475	-0.593475	-0.593475	-0.584774	-0.321179	2.04561	1.59907	0.228653	-0.593475	-0.593475
ENSMUST00000192072	-0.51848	-0.51848	-0.51848	-0.51848	-0.51848	2.10698	1.63299	-0.110607	-0.51848	-0.51848
ENSMUST00000123574	-0.433527	-0.433527	-0.433527	-0.433527	-0.433527	2.59497	0.873248	-0.433527	-0.433527	-0.433527
MSTRG.24490.2	-0.474581	-0.474581	-0.474581	-0.474581	-0.474581	2.4422	1.17206	-0.474581	-0.292184	-0.474581
ENSMUST00000146304	-0.472342	-0.472342	-0.472342	-0.472342	-0.472342	2.3142	1.38787	-0.472342	-0.472342	-0.39567
ENSMUST00000180524	-0.550459	-0.550459	-0.550459	-0.550459	-0.550459	2.11693	1.53532	-0.550459	-0.550459	0.20097
MSTRG.25129.1	-0.520366	-0.520366	-0.520366	-0.520366	-0.263061	2.18454	1.55247	-0.520366	-0.351757	-0.520366
MSTRG.13877.1	-0.476297	-0.476297	-0.476297	-0.476297	-0.476297	1.91444	1.88014	-0.463555	-0.474933	-0.474606
ENSMUST00000192129	-0.473935	-0.473935	-0.473935	-0.473935	-0.473935	1.98358	1.8079	-0.473935	-0.473935	-0.473935
ENSMUST00000195400	-0.379696	-0.556348	-0.540579	-0.807202	-0.855114	2.27926	-0.756885	0.152823	0.798015	0.665723
MSTRG.8759.6	-0.703339	-0.703339	-0.703339	-0.703339	-0.544877	2.48557	-0.234913	0.255037	0.603261	0.249275
ENSMUST00000225011	-0.593685	-0.593685	-0.593685	-0.593685	-0.593685	2.51114	-0.593685	-0.0248589	0.544891	0.530944
ENSMUST00000192625	-0.476467	-0.476467	-0.476467	-0.476467	-0.476467	2.69229	-0.300078	-0.476467	0.541977	-0.0753841
ENSMUST00000180809	-0.540857	-0.540857	-0.540857	-0.540857	-0.540857	2.58131	0.118323	-0.540857	0.730391	-0.184886
MSTRG.30757.1	-0.734276	-0.734276	-0.734276	-0.734276	-0.734276	2.39014	0.449495	-0.00333973	0.560182	0.274905
ENSMUST00000214736	-0.923929	-0.784398	-0.785264	-0.481005	-0.582829	2.18439	0.204365	-0.356226	1.10921	0.415683
ENSMUST00000191669	-0.826721	-0.718156	0.0368	-0.501855	-0.826721	2.3214	-0.0799612	-0.659905	0.277077	0.97804
MSTRG.8346.3	-0.546601	-0.546601	-0.546601	-0.546601	-0.546601	2.41127	-0.546601	-0.234946	-0.0522325	1.15551
ENSMUST00000180428	-0.533624	-0.533624	-0.533624	-0.533624	-0.533624	2.25646	-0.533624	-0.533624	0.0985457	1.38036
MSTRG.12864.1	-0.590123	-0.590123	-0.590123	-0.590123	-0.590123	2.38013	-0.590123	0.133847	-0.0784292	1.10518
ENSMUST00000070085	-0.596163	-0.596163	-0.596163	-0.596163	-0.596163	2.51545	-0.403652	-0.0180248	0.0319576	0.855077
ENSMUST00000189100	-0.46039	-0.473666	-0.473666	-0.473666	-0.473666	2.58113	-0.473666	-0.149048	-0.473666	0.870304
MSTRG.5438.4	-0.448863	-0.448863	-0.448863	-0.448863	-0.448863	2.48134	-0.448863	-0.448863	-0.448863	1.10956
ENSMUST00000142044	-0.513303	-0.513303	-0.513303	-0.513303	-0.513303	2.488	-0.286292	-0.513303	-0.177981	1.05609
ENSMUST00000209129	-0.48246	-0.48246	-0.48246	-0.48246	-0.48246	2.65237	-0.395193	-0.48246	-0.00439623	0.641978
MSTRG.29710.4	-0.510996	-0.510996	-0.510996	-0.367055	-0.510996	2.64316	-0.510996	-0.510996	0.408077	0.3818
ENSMUST00000175753	-0.474321	-0.474321	-0.474321	-0.474321	-0.474321	2.68045	-0.474321	-0.474321	0.453385	0.186408
MSTRG.25998.25	-0.339167	-0.339167	-0.339167	-0.339167	-0.339167	2.83968	-0.339167	-0.339167	-0.126337	-0.339167
MSTRG.3959.15	-0.316228	-0.316228	-0.316228	-0.316228	-0.316228	2.84605	-0.316228	-0.316228	-0.316228	-0.316228
MSTRG.8767.2	-0.316228	-0.316228	-0.316228	-0.316228	-0.316228	2.84605	-0.316228	-0.316228	-0.316228	-0.316228
MSTRG.3130.3	-0.316228	-0.316228	-0.316228	-0.316228	-0.316228	2.84605	-0.316228	-0.316228	-0.316228	-0.316228
MSTRG.15912.18	-0.316228	-0.316228	-0.316228	-0.316228	-0.316228	2.84605	-0.316228	-0.316228	-0.316228	-0.316228
MSTRG.13250.27	-0.316228	-0.316228	-0.316228	-0.316228	-0.316228	2.84605	-0.316228	-0.316228	-0.316228	-0.316228
MSTRG.15820.2	-0.316228	-0.316228	-0.316228	-0.316228	-0.316228	2.84605	-0.316228	-0.316228	-0.316228	-0.316228
MSTRG.12729.8	-0.316228	-0.316228	-0.316228	-0.316228	-0.316228	2.84605	-0.316228	-0.316228	-0.316228	-0.316228
MSTRG.8767.1	-0.316228	-0.316228	-0.316228	-0.316228	-0.316228	2.84605	-0.316228	-0.316228	-0.316228	-0.316228
MSTRG.13267.1	-0.316228	-0.316228	-0.316228	-0.316228	-0.316228	2.84605	-0.316228	-0.316228	-0.316228	-0.316228
MSTRG.13250.30	-0.316228	-0.316228	-0.316228	-0.316228	-0.316228	2.84605	-0.316228	-0.316228	-0.316228	-0.316228
MSTRG.12729.3	-0.316228	-0.316228	-0.316228	-0.316228	-0.316228	2.84605	-0.316228	-0.316228	-0.316228	-0.316228
MSTRG.12729.7	-0.316228	-0.316228	-0.316228	-0.316228	-0.316228	2.84605	-0.316228	-0.316228	-0.316228	-0.316228
MSTRG.18854.2	-0.316228	-0.316228	-0.316228	-0.316228	-0.316228	2.84605	-0.316228	-0.316228	-0.316228	-0.316228
MSTRG.3400.28	-0.316228	-0.316228	-0.316228	-0.316228	-0.316228	2.84605	-0.316228	-0.316228	-0.316228	-0.316228
MSTRG.20232.22	-0.396008	-0.396008	-0.396008	-0.396008	-0.396008	2.75175	-0.396008	-0.396008	0.416318	-0.396008
MSTRG.25998.26	-0.364867	-0.364867	-0.364867	-0.364867	-0.364867	2.81499	-0.364867	-0.364867	0.103941	-0.364867
MSTRG.11803.2	-0.490472	-0.565909	-0.476427	-0.565909	-0.565909	2.59717	0.707434	-0.565909	-0.0753835	0.00131164
ENSMUST00000217507	-0.322989	-0.723999	-0.481379	-0.723999	-0.723999	2.57158	0.569715	-0.269487	-0.142327	0.246883
ENSMUST00000190356	-0.550153	-0.550153	-0.550153	-0.550153	-0.550153	2.72689	0.00163575	-0.0648303	-0.102684	0.189757
ENSMUST00000220149	-0.676074	-0.676074	-0.452326	-0.676074	-0.676074	2.59449	0.291733	0.22243	-0.199602	0.247567
ENSMUST00000140307	-0.702256	-0.702256	-0.702256	-0.702256	-0.600847	2.43698	0.242087	-0.202412	0.156428	0.776786
ENSMUST00000200612	-0.70153	-0.70153	-0.70153	-0.357293	-0.624894	2.5068	-0.0859611	-0.122801	-0.0459954	0.834732
ENSMUST00000199941	-0.840587	-0.364361	-0.360899	-0.840587	-0.840587	1.24786	1.90242	-0.840587	0.0845963	0.852739
MSTRG.12708.13	-0.521938	-0.754888	-0.846988	-0.846988	-0.757726	1.64524	1.53702	-0.623118	0.646112	0.523277
ENSMUST00000220833	-0.737848	-0.737848	-0.737848	-0.737848	-0.737848	1.61844	1.2967	-0.737848	1.13658	0.375372
ENSMUST00000194442	-0.767267	-0.773653	-0.773653	-0.773653	-0.773653	1.6509	1.73454	-0.193344	0.438243	0.23154
MSTRG.3210.1	-0.55409	-1.16703	-0.723391	-1.04682	-0.81061	1.45561	1.37203	0.106211	0.914728	0.453358
ENSMUST00000211572	-1.02142	-0.834762	-0.653955	-0.742906	-0.99304	1.61517	1.31572	0.0712213	0.918203	0.325766
MSTRG.18851.2	-0.78407	-0.78407	-0.78407	-0.78407	-0.399444	1.7744	1.24536	-0.78407	0.316737	0.983296
ENSMUST00000171853	-0.409396	-1.02975	-0.664158	-0.977695	-0.885756	1.53423	0.877233	-0.432405	0.603575	1.38412
MSTRG.11797.1	-0.778842	-0.729985	-0.666889	-0.753061	-0.736804	1.50426	1.03471	-0.927966	1.04482	1.00975
ENSMUST00000212007	-0.783774	-0.783774	-0.741918	-0.783774	-0.719418	1.43035	0.81404	-0.783774	1.18552	1.16653
MSTRG.775.1	-0.860945	-0.764543	-0.681508	-0.748439	-0.660466	1.4117	1.21265	-0.865546	0.771527	1.18556
ENSMUST00000171098	-0.756121	-0.756121	-0.756121	-0.756121	-0.756121	1.59928	0.919283	-0.756121	0.753732	1.26443
MSTRG.14259.1	-0.875878	-1.17924	-1.19267	-0.503821	-0.257404	1.50985	0.536805	0.131296	0.268143	1.56292
ENSMUST00000192459	-0.709684	-1.31554	-1.04589	-0.370394	-0.524132	1.82681	0.306812	0.422341	0.131877	1.2778
ENSMUST00000206991	-0.884599	-0.884599	-0.675119	-0.669639	-0.884599	1.7661	0.317646	-0.0109191	0.382384	1.54335
ENSMUST00000214985	-0.754944	-0.754944	-0.754944	-0.574892	-0.754944	1.76247	-0.0664774	-0.154649	0.269353	1.78397
ENSMUST00000213907	-0.879298	-0.879298	-0.879298	-0.879298	-0.335697	2.03698	0.195596	0.053028	0.349992	1.2173
ENSMUST00000220620	-0.814917	-0.860467	-0.827618	-0.586793	-0.199331	1.94344	0.313973	-0.499782	-0.0179713	1.54947
ENSMUST00000143122	-1.04634	-1.04634	-0.814308	-0.0210818	-0.875153	1.35294	1.18631	-0.226531	0.0448954	1.44561
ENSMUST00000195494	-0.600541	-1.19074	-1.21211	-0.78845	-0.568024	1.47438	1.03706	0.734049	0.110584	1.0038
ENSMUST00000217069	-0.451829	-0.954023	-1.03622	-0.858693	-1.03622	1.47819	1.09543	0.529492	0.0810967	1.15278
MSTRG.16901.1	-0.632542	-0.934487	-1.04533	-0.846951	-0.945735	1.30502	0.62454	0.347804	0.542027	1.58565
ENSMUST00000190720	-0.344111	-0.999375	-0.999375	-0.789197	-0.999375	1.36198	0.679786	0.137163	0.26195	1.69056
ENSMUST00000193724	-0.821456	-0.821456	-0.821456	-0.821456	-0.821456	1.49848	0.658951	0.406731	-0.120171	1.66329
MSTRG.27760.1	-0.346944	-0.916914	-0.926115	-1.15865	-0.757138	1.62769	0.799333	0.432972	-0.0890703	1.33484
ENSMUST00000141741	-0.628104	-0.904793	-0.904793	-0.904793	-0.832972	1.70579	0.610435	0.604161	-0.0868646	1.34194
ENSMUST00000232713	-0.841012	-0.841012	-0.713111	-0.841012	-0.301856	2.16436	1.1813	0.30046	-0.280341	0.172223
ENSMUST00000186596	-0.628252	-0.870586	-0.771125	-1.11349	-0.278005	2.06066	1.17136	-0.0228993	-0.101224	0.553559
ENSMUST00000229092	-0.691959	-0.691959	-0.691959	-0.691959	-0.691959	2.2326	1.08606	-0.120097	-0.312892	0.574125
ENSMUST00000227019	-0.618332	-0.618332	-0.618332	-0.618332	-0.618332	2.07134	1.35966	-0.374291	-0.618332	0.653281
ENSMUST00000097535	-0.875467	-0.875467	-0.735844	-0.573804	-0.755318	2.08772	0.914022	-0.0364587	-0.0588328	0.909453
ENSMUST00000145961	-0.762923	-0.762923	-0.723555	-0.731408	-0.762923	2.03764	1.15795	-0.405412	0.272381	0.681181
MSTRG.10305.2	-0.581863	-0.581863	-0.581863	-0.581863	-0.581863	2.11767	0.635792	-0.581863	-0.581863	1.31957
MSTRG.26634.8	-0.567015	-0.567015	-0.567015	-0.567015	-0.567015	2.04182	0.362306	-0.567015	-0.567015	1.56498
MSTRG.7566.1	-0.875252	-0.276618	-0.208329	-0.450506	-0.624175	1.71141	1.22867	-0.875252	-0.875252	1.2453
MSTRG.8763.1	-0.693999	-0.693999	-0.693999	-0.220056	-0.693999	1.91983	1.1172	-0.617765	-0.590009	1.1668
ENSMUST00000229658	-0.631857	-0.631857	-0.631857	-0.510132	-0.631857	1.67966	1.51891	-0.631857	-0.631857	1.1027
ENSMUST00000205221	-0.840194	-0.840194	-0.357886	-0.810752	-0.840194	2.16822	-0.260514	0.459861	0.312313	1.00934
ENSMUST00000229763	-0.626381	-0.761169	-0.761169	-0.761169	-0.761169	1.89952	-0.326568	0.283066	0.256363	1.55868
ENSMUST00000208547	-0.715513	-0.817155	-0.644966	-0.807748	-0.744467	2.00141	-0.0513206	0.444673	-0.0742078	1.40929
ENSMUST00000237144	-0.804755	-0.517167	-0.804755	-0.703041	-0.804755	2.11372	0.04666	0.143134	-0.0124476	1.3434
ENSMUST00000150613	-0.404356	-0.943134	-0.654252	-0.490148	-0.943134	1.80928	-0.310484	1.17792	-0.440693	1.199
ENSMUST00000195226	-0.893053	-0.775494	-0.776023	-0.670941	-0.799671	1.56341	-0.172543	0.811057	0.0473849	1.66588
ENSMUST00000222356	-0.81619	-0.81619	-0.81619	-0.81619	-0.81619	1.75241	0.0311075	1.02432	0.0292586	1.24386
MSTRG.26496.2	-0.884869	-0.472462	0.428671	-0.884869	-0.884869	1.83628	-0.0661301	0.436957	-0.884869	1.37616
MSTRG.6979.2	-0.565979	-0.565979	-0.565979	-0.565979	-0.565979	2.32385	-0.565979	0.729942	-0.565979	0.908062
MSTRG.5670.7	-0.521634	-0.521634	-0.521634	-0.521634	-0.521634	2.54613	-0.521634	0.581283	-0.521634	0.524019
ENSMUST00000194697	-0.63771	-0.63771	-0.63771	-0.63771	-0.63771	2.46468	-0.292129	0.641973	-0.215825	0.589851
ENSMUST00000199480	-0.47433	-0.47433	-0.47433	-0.47433	-0.47433	1.8825	-0.47433	-0.47433	-0.47433	1.91214
MSTRG.23983.1	-0.473761	-0.473761	-0.473761	-0.473761	-0.473761	1.79015	-0.473761	-0.473761	-0.473761	1.99994
MSTRG.24506.78	-0.473305	-0.473305	-0.473305	-0.473305	-0.473305	1.75302	-0.473305	-0.473305	-0.473305	2.03342
MSTRG.8397.7	-0.546974	-0.546974	-0.26601	-0.546974	-0.546974	1.96215	-0.546974	-0.546974	-0.213849	1.79955
ENSMUST00000134920	-0.470266	-0.470266	-0.470266	-0.470266	-0.470266	2.15856	-0.470266	-0.470266	-0.470266	1.60357
MSTRG.22148.14	-0.473752	-0.473752	-0.473752	-0.473752	-0.473752	2.00077	-0.473752	-0.473752	-0.473752	1.78925
ENSMUST00000237729	-0.472916	-0.472916	-0.472916	-0.472916	-0.472916	2.056	-0.472916	-0.472916	-0.472916	1.72733
MSTRG.10237.44	-0.462635	-0.462635	-0.462635	-0.462635	-0.462635	1.38216	-0.462635	-0.462635	-0.462635	2.31892
MSTRG.9273.5	-0.463963	-0.463963	-0.463963	-0.463963	-0.463963	1.41453	-0.463963	-0.463963	-0.463963	2.29717
MSTRG.2845.3	-0.612733	-0.612733	-0.612733	-0.612733	-0.612733	1.70072	0.194788	-0.612733	-0.165768	1.94666
ENSMUST00000200263	-0.630269	-0.630269	-0.630269	-0.630269	-0.630269	1.62997	-0.089381	-0.0757286	-0.365303	2.05179
ENSMUST00000199729	-0.890965	0.182533	-0.933912	-0.933912	-0.933912	1.09071	0.0797201	-0.0734906	0.357189	2.05604
ENSMUST00000238403	-0.668945	-0.500767	-0.668945	-0.668945	-0.668945	1.72389	-0.138024	-0.668945	0.43411	1.82551
ENSMUST00000218234	-0.760887	-0.760887	-0.760887	-0.760887	-0.760887	1.43418	-0.369604	0.37033	0.489319	1.88021
ENSMUST00000188947	-1.02294	-0.745922	-0.768618	-0.791771	-0.447376	1.23715	-0.180404	0.0823105	0.636457	2.00111
MSTRG.12729.11	-0.51693	-0.584647	-0.584647	-0.584647	-0.584647	1.72214	-0.584647	0.421609	-0.584647	1.88106
ENSMUST00000192244	-0.271378	-0.796282	-0.920039	-0.899815	-0.912762	1.0777	0.0257376	0.662746	-0.0156491	2.04974
ENSMUST00000208797	-0.783602	-0.783602	-0.783602	-0.341822	-0.783602	1.09138	0.4083	0.299561	-0.498167	2.17516
ENSMUST00000168000	-0.888134	-0.888134	-0.809654	-0.888134	-0.888134	0.91158	-0.0144728	1.17147	0.725217	1.5684
MSTRG.8545.6	-0.799067	-0.874482	-0.798883	-0.874482	-0.575437	1.18668	-0.51161	1.06196	0.510773	1.67455
ENSMUST00000221270	-0.654167	-0.786433	-0.786433	-0.786433	-0.786433	0.93097	-0.353394	0.972866	0.221939	2.02752
ENSMUST00000238486	-0.974133	-0.967245	-0.977335	-0.977335	0.079252	1.18883	-0.376151	1.20287	0.364474	1.43677
ENSMUST00000207446	-0.653155	-0.67497	-0.671572	-1.10129	-0.288969	1.12315	-1.10129	1.03481	0.939464	1.39382
ENSMUST00000230515	-0.6293	-0.861836	-0.861836	-0.861836	-0.430212	1.38248	-0.861836	1.22351	0.60913	1.29173
MSTRG.28699.1	-0.659284	-0.826392	-0.88713	-0.696938	-0.773618	1.29709	-0.732138	0.765793	1.41393	1.09869
ENSMUST00000181444	-0.798915	-0.798915	-0.798915	-0.798915	-0.78511	1.20506	-0.617131	0.909328	1.44999	1.03353
ENSMUST00000225874	-0.892439	-0.892439	-0.347457	-0.892439	-0.892439	1.39498	-0.599077	1.14907	0.737731	1.23451
ENSMUST00000193540	-0.785413	-0.785413	-0.785413	-0.785413	-0.785413	1.6717	-0.582797	0.807104	1.19909	0.831966
ENSMUST00000193733	-0.812621	-0.812621	-0.812621	-0.812621	-0.812621	1.69291	-0.421485	1.12373	0.81334	0.854608
ENSMUST00000203352	-0.744272	-0.744272	-0.744272	-0.744272	-0.744272	1.81767	-0.744272	1.0224	0.758464	0.867105
MSTRG.17529.1	-0.636324	-0.952974	-0.696662	-0.952974	-0.952974	0.899088	-0.193959	1.72662	0.813013	0.947142
ENSMUST00000195349	-0.905708	-0.905708	-0.905708	-0.905708	-0.59008	1.31598	-0.238384	1.45754	0.680673	0.997105
MSTRG.8346.2	-0.721233	-0.721233	-0.721233	-0.721233	-0.721233	1.62952	-0.646411	1.70397	0.46427	0.454814
ENSMUST00000181167	-0.752106	-0.752106	-0.752106	-0.752106	-0.752106	1.41139	-0.593757	1.66667	0.98086	0.295364
ENSMUST00000228400	-0.828851	-0.828851	-0.828851	-0.828851	-0.828851	1.44424	-0.0855462	1.64892	0.799595	0.337052
ENSMUST00000077951	-1.2818	-1.04615	-0.906411	-0.701693	-0.186733	1.78016	0.202593	1.03804	0.648518	0.453473
ENSMUST00000235750	-1.00194	-0.939667	-0.865384	-1.05684	0.262482	1.90847	-0.211382	1.06556	0.372564	0.466135
ENSMUST00000127920	-0.98976	-0.608086	-0.464166	-0.789462	-0.98976	2.09395	0.0208525	0.904253	0.79291	0.0292732
ENSMUST00000209810	-0.761308	-0.761308	-0.761308	-0.761308	-0.761308	2.31281	0.264034	0.753824	0.208342	0.267525
ENSMUST00000228352	-0.747565	-0.699895	-0.747565	-0.747565	-0.747565	2.29647	-0.015476	0.914635	0.391985	0.102543
ENSMUST00000222231	-0.745008	-0.745008	-0.745008	-0.745008	-0.745008	2.20196	0.211273	1.13283	0.21647	-0.0374882
ENSMUST00000200182	-0.748675	-0.748675	-0.748675	-0.748675	-0.748675	2.10135	-0.38121	1.09606	0.412301	0.514875
ENSMUST00000205621	-0.81899	-0.81899	-0.81899	-0.81899	-0.81899	1.91332	0.116567	1.29233	0.42656	0.346181
ENSMUST00000180612	-0.793861	-0.881807	-0.867152	-0.651623	-0.792435	2.13967	0.231513	0.891285	0.584853	0.139562
MSTRG.25016.1	-0.780242	-0.808424	-0.888311	-0.810817	-0.776029	2.08883	0.0248951	0.772699	0.720794	0.456602
ENSMUST00000146929	-0.810316	-0.810316	-0.810316	-0.810316	-0.810316	2.17094	0.23627	0.720342	0.496214	0.427813
ENSMUST00000221818	-0.963858	-1.04883	-0.917176	-0.785433	-0.387785	1.97797	0.306172	0.765905	0.854599	0.198437
ENSMUST00000210097	-1.02018	-0.926008	-0.80066	-0.795304	-0.76952	1.8627	0.294725	0.928141	0.795262	0.430841
ENSMUST00000190698	-0.822665	-1.079	-0.772831	-0.814268	-0.691284	1.87172	0.0726708	1.09641	0.744451	0.394797
MSTRG.21975.1	-0.712204	-0.362316	-1.12498	-0.96278	-0.923585	1.95412	0.179171	0.929551	0.708901	0.314128
MSTRG.4752.1	-0.698358	-0.725977	-1.23159	-0.886229	-0.663407	1.97694	0.316077	0.582497	0.591133	0.738914
MSTRG.17275.1	-1.09822	-1.10711	-0.743707	-1.17797	-0.234097	1.46026	0.35283	0.954287	0.536849	1.05688
ENSMUST00000190861	-1.12241	-1.12241	-0.70825	-0.992659	-0.427299	1.61713	0.490919	0.82435	0.375762	1.06487
ENSMUST00000192814	-1.07513	-1.24848	-0.75376	-0.981168	-0.448973	1.4432	0.576575	1.04673	0.764231	0.676771
ENSMUST00000128385	-1.03162	-1.05097	-0.664726	-0.916253	-0.876808	1.52263	0.520701	1.00752	0.927912	0.561616
ENSMUST00000202514	-1.25177	-1.08546	-0.590856	-0.846191	-0.757456	1.47289	0.510503	0.916715	0.900829	0.730794
MSTRG.1867.1	-1.15987	-1.04031	-0.942701	-0.725464	-0.526236	1.7142	0.35419	0.682728	0.826969	0.816489
ENSMUST00000194143	-0.993245	-0.993245	-0.722185	-0.993245	-0.749621	1.6158	0.221176	0.837771	0.980106	0.796689
MSTRG.20700.1	-0.902748	-0.966047	-0.982972	-0.927083	-0.762825	1.4835	0.32178	0.840532	1.08251	0.813358
ENSMUST00000205846	-0.960029	-0.97573	-0.835841	-0.903505	-0.846506	1.52457	0.345407	0.747695	1.15149	0.752455
MSTRG.15780.1	-1.15172	-0.942042	-0.687152	-0.90439	-0.825707	1.43287	0.255475	0.778405	1.03647	1.00779
MSTRG.9023.1	-1.07713	-0.831412	-0.777817	-0.98367	-0.806056	1.64209	0.331468	0.71117	0.826266	0.965098
MSTRG.9024.2	-0.778856	-0.862768	-0.903232	-0.829967	-0.687858	1.92939	-0.186525	0.494617	0.954688	0.870515
ENSMUST00000161540	-0.701593	-1.02295	-1.27319	-0.779391	-0.46898	1.59406	-0.0511556	0.753063	0.993426	0.956713
MSTRG.17184.1	-1.0744	-0.983681	-0.961865	-0.804107	-0.731291	1.26797	0.235808	1.03316	0.965929	1.05246
ENSMUST00000203592	-0.971381	-0.946277	-0.983864	-0.771634	-0.781907	1.25994	0.0669882	0.968849	0.830314	1.32898
ENSMUST00000219775	-0.88463	-0.88463	-0.88463	-0.88463	-0.88463	1.60259	0.108126	1.03825	0.954894	0.71929
ENSMUST00000230939	-0.922878	-0.830624	-0.822285	-0.854555	-0.922878	1.68824	0.0104192	0.877874	0.865818	0.910872
ENSMUST00000191635	-0.690367	-0.879689	-0.971583	-0.952805	-0.944584	1.45107	0.0734133	0.862487	1.17627	0.875789
MSTRG.20699.1	-0.949964	-0.887142	-0.871589	-0.751532	-1.04266	1.4431	0.178051	0.908989	1.06571	0.907027
MSTRG.22976.1	-0.916841	-0.944774	-0.869965	-0.879447	-0.883872	1.47406	0.155686	0.879598	1.07437	0.911189
MSTRG.15779.2	-0.913825	-0.482923	-0.910525	-1.73527	-0.214786	0.915237	0.318171	0.901887	1.20512	0.916916
MSTRG.11425.1	-0.88802	-1.03617	-0.460617	-1.24477	-0.917185	0.880715	0.500083	0.815655	1.37755	0.972751
MSTRG.26487.20	-1.09689	-1.09689	-0.190068	-1.09689	-0.919292	0.854853	0.303624	0.895753	1.43034	0.915458
MSTRG.23582.1	-0.734171	-1.05847	-0.968989	-1.05847	-0.705726	1.01744	0.196698	1.02098	1.29257	0.998145
ENSMUST00000199867	-0.671478	-0.984669	-1.10804	-1.05928	-0.737925	1.12473	0.279732	1.15777	0.959857	1.03931
MSTRG.18922.1	-0.519711	-0.99041	-0.969444	-1.00025	-1.09843	1.12402	0.356835	0.965861	1.12393	1.0076
MSTRG.22076.2	-0.713934	-0.937442	-0.82614	-1.16776	-1.02779	1.06611	0.653267	0.842165	1.11542	0.99611
MSTRG.20521.1	-0.962264	-0.68698	-0.962264	-0.962264	-0.962264	0.796326	0.322777	1.01714	1.49303	0.906766
MSTRG.30023.1	-0.971007	-0.971007	-0.971007	-0.701055	-0.971007	1.08292	0.347488	1.02705	1.31422	0.813403
ENSMUST00000206841	-0.865262	-1.00886	-0.561757	-1.07299	-1.07855	0.87537	0.42035	1.23502	1.12872	0.927961
ENSMUST00000230877	-0.928233	-0.928233	-0.928233	-0.928233	-0.928233	0.736473	0.539948	1.05993	1.35045	0.95436
MSTRG.11803.1	-0.96133	-0.928788	-0.96133	-0.96133	-0.904697	0.890162	0.69904	1.06277	1.06973	0.995769
ENSMUST00000144634	-0.935072	-0.935072	-0.935072	-0.935072	-0.935072	0.9055	0.523419	1.18182	1.08833	0.97628
ENSMUST00000212427	-0.747546	-1.10262	-0.888334	-0.703313	-0.235866	1.57499	-0.469679	0.157655	1.557	0.857717
MSTRG.28718.1	-0.896565	-1.19693	-1.07135	-0.642427	-0.561313	1.03012	0.183718	0.536327	1.50586	1.11256
ENSMUST00000197287	-0.902119	-1.20295	-0.94819	-0.7259	-0.470632	1.35418	0.145702	0.587839	1.60721	0.554857
ENSMUST00000182953	-1.12669	-0.945922	-0.119524	-0.896477	-1.12669	1.59207	0.38784	0.284642	1.17484	0.77591
MSTRG.24430.1	-1.08897	-1.03921	-0.284313	-0.821843	-0.536672	1.7156	-0.0714054	0.106735	1.59732	0.422757
ENSMUST00000206563	-0.97122	-0.862587	-0.541416	-0.919333	-0.942539	1.61681	0.102563	0.471791	1.43883	0.607099
ENSMUST00000217259	-0.715371	-0.935591	-0.749602	-0.619458	-0.990244	1.70358	-0.0588329	0.3225	1.56468	0.478333
ENSMUST00000207705	-0.973963	-0.8339	-0.718196	-1.15185	-0.429676	1.80956	0.26204	0.0526813	0.901824	1.08148
ENSMUST00000210953	-0.850112	-1.05787	-0.999448	-0.871147	-0.328102	1.68117	0.0986837	0.128242	1.2074	0.991182
MSTRG.21729.1	-1.00818	-0.679169	-0.849212	-1.03807	-0.613441	1.83643	0.231367	0.548525	1.22471	0.347042
MSTRG.22999.1	-0.849074	-0.849074	-0.849074	-0.849074	-0.849074	1.93809	0.273796	0.591397	1.01654	0.42554
MSTRG.30610.1	-0.853033	-0.853033	-0.697758	-0.853033	-0.853033	1.99402	0.515981	0.083898	1.07735	0.438645
ENSMUST00000238539	-0.863977	-0.706173	-0.441526	-1.27781	-0.67965	2.05509	0.401624	0.0952006	0.891897	0.525317
MSTRG.16285.1	-0.514834	-0.801085	-0.703639	-1.0647	-1.05362	1.98664	0.319912	0.25704	0.781661	0.792627
ENSMUST00000198237	-0.568965	-0.835375	-1.02635	-0.773677	-1.02635	1.79236	0.332828	0.189348	1.1556	0.760572
ENSMUST00000217008	-0.930544	-0.930544	-0.930544	-0.876585	-0.730681	1.63084	0.526393	0.181543	0.965903	1.09422
MSTRG.9024.1	-0.895346	-0.727526	-0.985971	-0.942697	-0.814025	1.72386	0.225832	0.468177	0.914834	1.03286
MSTRG.11598.1	-0.889557	-0.889557	-0.889557	-0.889557	-0.889557	1.71797	0.482979	0.416648	0.987115	0.843073
MSTRG.28244.1	-0.9197	-0.9197	-0.621628	-0.9197	-0.9197	1.80005	0.269524	0.334767	1.01021	0.885881
MSTRG.30021.1	-0.951279	-0.900987	-0.689779	-1.04601	-0.964269	1.55039	0.769715	0.503646	1.00523	0.723339
ENSMUST00000219429	-0.991718	-0.832097	-0.700212	-0.991718	-0.957053	1.55007	0.548837	0.344798	1.17723	0.851867
MSTRG.9022.1	-0.842884	-0.858438	-0.708235	-1.23864	-0.749888	1.67119	0.292114	0.597928	1.04437	0.79248
ENSMUST00000181238	-1.02769	-0.887744	-0.841024	-1.08222	-0.666329	1.59048	0.510989	0.548236	1.02973	0.825578
MSTRG.11139.2	-0.748399	-1.06911	-0.527178	-1.10385	-0.738889	0.601105	0.35644	1.86744	0.262456	1.09998
MSTRG.17562.1	-0.401116	-1.01946	-0.43599	-1.00679	-1.29047	0.797322	0.584588	1.85703	0.249801	0.665096
ENSMUST00000198963	-1.1382	-0.84359	-0.0686259	-1.50055	-0.7382	1.06768	0.451424	1.36245	0.682866	0.72475
MSTRG.23582.2	-1.19974	-1.03168	-0.190467	-0.737316	-0.942354	1.24816	0.0269581	1.60238	0.335534	0.888531
ENSMUST00000199604	-1.07141	-1.07141	0.0372833	-1.07141	-1.07141	1.35126	0.262926	1.20376	0.573966	0.856432
MSTRG.20909.3	-1.14605	-1.1608	-0.358528	-1.107	-0.408332	0.872629	0.874461	1.35685	-0.121707	1.19848
MSTRG.21538.1	-1.48978	-1.32294	-0.285096	-0.664551	-0.684745	0.982889	0.896015	1.06839	0.708198	0.791623
ENSMUST00000186189	-1.3152	-1.3152	-0.703297	-0.431863	-0.595816	1.31953	0.537978	0.773791	0.430008	1.30006
ENSMUST00000195409	-0.524445	-1.06656	-0.961958	-0.667974	-1.15688	1.48165	0.589063	0.859775	0.199918	1.24741
MSTRG.7333.1	-0.917605	-0.790207	-0.917605	-0.882793	-0.882661	1.57841	0.811632	0.868561	0.0240897	1.10818
ENSMUST00000171722	-0.939212	-0.688879	-0.939212	-0.939212	-0.939212	1.48395	0.70076	0.985869	0.128234	1.14691
MSTRG.5444.1	-0.817621	-0.940758	-1.03968	-0.888123	-0.832587	1.40008	0.863911	1.10086	0.190086	0.963827
ENSMUST00000160679	-0.830528	-1.10385	-0.841378	-0.866402	-0.848305	1.48302	0.83414	1.01552	0.180824	0.976957
ENSMUST00000160432	-0.904071	-0.904071	-0.904071	-0.904071	-0.904071	1.15669	0.589536	1.10892	0.279595	1.38561
ENSMUST00000145448	-0.909554	-0.909554	-0.909554	-0.909554	-0.909554	1.00068	0.949961	0.975697	0.221958	1.39947
ENSMUST00000187757	-0.979309	-0.947321	-0.803437	-0.777485	-0.853835	1.45028	0.342933	0.848942	0.249282	1.46995
MSTRG.17081.1	-1.00005	-0.894641	-0.848991	-0.983171	-0.797874	1.27277	0.339707	0.986878	0.56728	1.35809
ENSMUST00000216269	-1.01395	-1.08017	-0.77641	-0.999468	-0.674786	1.29717	0.569955	1.0058	0.428895	1.24297
MSTRG.23515.1	-1.26288	-0.662018	-0.904387	-1.07492	-0.602972	1.38108	0.868474	0.92013	0.331686	1.00581
ENSMUST00000208201	-0.962639	-0.822399	-1.03262	-0.90392	-0.796168	1.2286	1.3755	0.826325	0.224033	0.863286
ENSMUST00000181655	-0.910686	-0.910686	-0.910686	-0.910686	-0.778619	1.42172	1.22547	0.794545	0.0196304	0.959992
MSTRG.8975.1	-0.823368	-1.02571	-1.02571	-0.956261	-0.457437	1.55968	0.988517	1.16198	0.000158527	0.57815
MSTRG.18376.1	-1.12605	-1.28295	-0.825761	-0.690268	-0.43255	1.24359	1.11055	0.943466	0.0255787	1.0344
ENSMUST00000193302	-1.16886	-1.1134	-1.02191	-0.639963	-0.615394	1.22398	1.00083	1.11559	0.417127	0.801996
ENSMUST00000139218	-1.14322	-1.09726	-1.14322	-0.512807	-0.528457	1.29249	0.784826	1.06513	0.196005	1.08651
MSTRG.10260.11	-0.0163105	-1.77707	0.0208676	-1.77707	-0.0514307	0.841397	0.562548	0.705372	0.593864	0.897826
MSTRG.7652.15	0.820403	-1.13579	-1.13579	-1.13579	-1.13579	1.19594	0.553896	0.410089	0.639316	0.923517
MSTRG.23500.4	-0.627671	-0.627671	-0.627671	-0.627671	-0.627671	-0.627671	1.79078	0.283639	1.8251	-0.133498
ENSMUST00000138379	-0.524928	-0.524928	-0.524928	-0.524928	-0.524928	-0.524928	1.69336	-0.0680261	2.04916	-0.524928
ENSMUST00000219456	-0.548102	-0.548102	-0.548102	-0.548102	-0.548102	-0.548102	2.2591	-0.548102	1.3128	0.264814
MSTRG.13250.33	-0.503511	-0.503511	-0.503511	-0.503511	-0.503511	-0.503511	2.15635	-0.221277	1.5895	-0.503511
ENSMUST00000068507	-0.455546	-0.455546	-0.455546	-0.455546	-0.455546	-0.455546	2.41342	-0.455546	1.23095	-0.455546
ENSMUST00000226304	-0.479508	-0.479508	-0.479508	-0.479508	-0.479508	-0.479508	2.43594	-0.258348	1.17897	-0.479508
ENSMUST00000235051	-0.519281	-0.358633	-0.519281	-0.519281	-0.519281	-0.17807	2.36045	-0.519281	1.28666	-0.513998
ENSMUST00000235622	-0.483976	-0.483976	-0.483976	-0.483976	-0.483976	-0.173336	2.48392	-0.483976	1.07725	-0.483976
ENSMUST00000204200	-0.235125	-0.982071	-0.982071	-0.564552	-0.982071	0.244569	1.04449	0.298736	2.11922	0.0388802
ENSMUST00000216452	-0.182078	-0.97745	-0.931872	-0.97745	-0.97745	0.356813	1.05653	0.722787	1.86114	0.0490293
MSTRG.15971.1	-0.804604	-0.858943	-0.742968	-1.09157	-0.680716	0.801708	1.56775	0.188413	1.50262	0.118316
ENSMUST00000180604	-0.497015	-0.852664	-0.914022	-0.748574	-0.841182	0.751438	1.51666	-0.0839439	1.74496	-0.0756524
MSTRG.28033.9	-0.702939	-0.702939	-0.702939	-0.702939	-0.702939	0.66051	2.0506	0.025724	1.27915	-0.50128
MSTRG.15243.8	-0.935889	-0.935889	-0.615345	-0.610256	-0.935889	0.848852	1.84396	0.18339	1.21	-0.0529366
MSTRG.27625.20	-0.749827	-0.783226	-0.822198	-0.74395	-0.822198	0.764378	2.03054	0.144743	1.08611	-0.104371
ENSMUST00000200221	-0.292426	-0.940472	-1.10358	-0.970283	-0.954793	0.794406	1.71075	0.433699	1.0727	0.249992
MSTRG.11280.1	-0.940924	-0.940924	-0.940924	-0.610793	-0.598567	0.858989	1.61788	0.721562	1.25024	-0.416535
MSTRG.25512.1	-0.811391	-0.811391	-0.811391	-0.811391	-0.811391	0.358863	1.90134	0.475222	1.31853	0.00300624
MSTRG.6391.1	-0.816124	-0.816124	-0.816124	-0.816124	-0.816124	0.407357	1.69229	0.464258	1.55653	-0.0398212
MSTRG.9040.2	-0.735307	-0.735307	-0.735307	-0.735307	-0.735307	0.231886	1.86292	-0.384507	1.57113	0.395112
ENSMUST00000134998	-0.758592	-0.758592	-0.758592	-0.629432	-0.61301	0.389011	1.21197	-0.758592	1.94039	0.735439
ENSMUST00000219021	-0.975741	-0.975741	-0.975741	-0.163274	-0.975741	0.375632	1.45494	-0.163528	1.23352	1.16568
ENSMUST00000173637	-0.749511	-0.749511	-0.749511	-0.749511	-0.749511	0.12524	1.80586	-0.489395	1.06247	1.24338
MSTRG.21740.1	-0.842809	-0.842809	-0.842809	-0.842809	-0.842809	1.08975	1.17223	-0.383551	1.09028	1.24533
ENSMUST00000197562	-0.950116	-0.765327	-0.663073	-0.931338	-0.966961	0.663235	1.19455	-0.176789	1.26427	1.33155
ENSMUST00000219032	-0.967946	-0.39824	-0.967946	-0.895731	-0.967946	1.10846	1.15292	-0.241012	1.43635	0.741091
ENSMUST00000199551	-0.86661	-0.86661	-0.822072	-0.86661	-0.86661	1.35822	1.23558	-0.169293	1.23434	0.629671
ENSMUST00000233300	-0.714828	-0.798802	-1.05519	-0.842134	-0.90248	1.41404	1.08267	-0.130717	1.2275	0.719941
ENSMUST00000131733	-0.346043	-1.08744	-0.827763	-0.927647	-0.898672	0.574959	1.00626	-0.179986	1.76782	0.91852
ENSMUST00000142642	-0.925192	-0.925192	-0.925192	-0.925192	-0.565551	0.919024	0.962064	-0.135752	1.64125	0.879734
ENSMUST00000222236	-0.829967	-0.829967	-0.829967	-0.829967	-0.829967	0.829437	0.612991	-0.242095	1.67927	1.27023
ENSMUST00000193001	-0.939237	-0.819263	-0.702394	-0.993038	-1.12457	0.673915	1.09379	0.532481	1.43332	0.844997
MSTRG.14884.1	-0.815906	-0.953948	-1.00961	-0.881133	-0.914115	0.660851	0.738584	0.654724	1.58081	0.939743
MSTRG.24196.1	-0.976285	-1.10771	-0.893565	-0.819052	-0.825266	0.720544	0.904332	0.577513	1.39945	1.02004
ENSMUST00000221460	-1.02339	-1.02339	-0.688324	-0.752841	-1.02339	1.22763	0.941479	0.219688	1.30943	0.8131
MSTRG.30591.1	-0.910259	-0.890644	-0.904489	-0.910259	-0.910259	1.07802	1.05426	0.330704	1.47427	0.588658
ENSMUST00000123610	-0.904139	-0.904139	-0.904139	-0.904139	-0.904139	1.26588	0.958567	0.28819	1.38624	0.621823
MSTRG.20514.1	-0.676139	-1.26173	-0.786838	-0.922833	-0.751756	1.13816	0.968551	0.0524323	1.41129	0.828862
ENSMUST00000210111	-0.833207	-1.08936	-0.650419	-1.08936	-0.859769	0.912625	1.19392	0.240718	1.29818	0.876683
MSTRG.8770.6	-0.480682	-0.89728	-0.89728	-0.317127	-0.292916	-0.89728	-0.077034	0.710678	2.16539	0.983532
ENSMUST00000195148	-0.599915	-0.599915	-0.599915	-0.599915	-0.599915	-0.599915	-0.306147	0.665106	2.34622	0.894312
ENSMUST00000188031	-0.721003	-0.721003	-0.721003	-0.721003	-0.721003	-0.721003	0.887609	1.16587	1.89509	0.377453
MSTRG.15660.2	-0.877879	-0.877879	-0.877879	-0.392551	-0.498303	-0.877879	0.893494	0.760693	1.79933	0.948852
ENSMUST00000147634	-0.701132	-0.701132	-0.701132	-0.701132	-0.701132	-0.701132	1.07771	0.458532	2.08122	0.589328
ENSMUST00000211921	-0.683209	-0.683209	-0.683209	-0.683209	-0.364055	-0.683209	0.249269	1.63413	1.94893	-0.0522355
MSTRG.12768.2	-0.532546	-0.532546	-0.532546	-0.532546	-0.532546	-0.527616	0.384759	0.862727	2.47541	-0.532546
MSTRG.2215.1	-0.576622	-0.576622	-0.576622	-0.576622	-0.576622	-0.576622	0.712468	1.09589	2.228	-0.576622
MSTRG.10140.1	-0.495601	-0.495601	-0.495601	-0.495601	-0.33715	-0.495601	-0.495601	0.847558	2.58448	-0.121282
MSTRG.7635.25	-0.415594	-0.415594	-0.415594	-0.415594	-0.415594	-0.415594	-0.415594	0.639818	2.68494	-0.415594
ENSMUST00000186830	-0.55412	-0.55412	-0.55412	-0.55412	-0.55412	-0.55412	-0.55412	1.30394	2.2454	0.329497
MSTRG.8397.5	-0.472915	-0.472915	-0.472915	-0.472915	-0.472915	-0.472915	-0.472915	1.72727	2.05606	-0.472915
ENSMUST00000186785	-0.472535	-0.472535	-0.472535	-0.472535	-0.472535	-0.472535	-0.472535	1.70514	2.07513	-0.472535
ENSMUST00000207552	-0.453983	-0.453983	-0.453983	-0.453983	-0.453983	-0.453983	-0.453983	1.20112	2.43074	-0.453983
ENSMUST00000101121	-0.561072	-0.561072	-0.561072	-0.561072	-0.561072	-0.561072	-0.0449113	1.40287	2.25407	-0.245594
ENSMUST00000189781	-0.513693	-0.513693	-0.513693	-0.513693	-0.513693	-0.513693	-0.127968	1.38715	2.29253	-0.46955
ENSMUST00000181780	-0.60038	-0.60038	-0.60038	-0.574624	-0.19285	0.562287	0.163038	-0.167822	2.61149	-0.60038
ENSMUST00000160306	-0.461674	-0.461674	-0.461674	-0.461674	-0.461674	0.200928	0.316484	-0.461674	2.71431	-0.461674
MSTRG.14059.1	-0.779965	-0.779965	-0.779965	-0.558968	-0.199816	0.005483	0.439338	0.319992	2.54601	-0.212141
ENSMUST00000208005	-0.732796	-0.732796	-0.732796	-0.732796	-0.732796	0.349675	0.374566	0.360739	2.42896	0.150046
ENSMUST00000222616	-0.699074	-0.433317	-0.699074	-0.699074	-0.699074	0.255028	0.470734	-0.199341	2.55106	0.152132
MSTRG.31675.10	-0.57904	-0.887999	-0.887999	-0.395284	-0.243806	0.370671	0.896423	0.379284	2.23575	-0.887999
ENSMUST00000192966	-0.646331	-0.646331	-0.646331	-0.646331	-0.646331	0.478103	1.37062	-0.246121	2.12155	-0.492496
ENSMUST00000154462	-0.555267	-0.555267	-0.555267	-0.555267	-0.555267	0.295719	1.40435	-0.555267	2.1868	-0.555267
MSTRG.6286.1	-0.65206	-0.65206	-0.65206	-0.65206	-0.65206	0.443121	0.858961	-0.214016	2.41556	-0.243322
ENSMUST00000193494	-0.701453	-0.701453	-0.701453	-0.701453	-0.701453	0.739319	1.00456	-0.0696385	2.20089	-0.367864
ENSMUST00000235914	-0.520873	-0.520873	-0.520873	-0.520873	-0.520873	-0.520873	0.747635	-0.520873	2.5312	0.367276
MSTRG.17257.2	-0.409556	-0.409556	-0.409556	-0.409556	-0.409556	-0.409556	0.56805	-0.409556	2.7084	-0.409556
MSTRG.8763.4	-0.467317	-0.467317	-0.467317	-0.467317	-0.467317	-0.454665	0.604459	-0.0175017	2.66839	-0.464093
ENSMUST00000124095	-0.451713	-0.451713	-0.451713	-0.451713	-0.451713	0.348204	-0.451713	0.085583	2.72821	-0.451713
ENSMUST00000224316	-0.46839	-0.46839	-0.46839	-0.46839	-0.46839	0.255511	-0.46839	0.322273	2.70095	-0.46839
MSTRG.11795.15	-0.366684	-0.366684	-0.366684	-0.366684	-0.366684	-0.366684	-0.366684	0.121058	2.81242	-0.366684
MSTRG.7566.3	-0.378006	-0.378006	-0.378006	-0.378006	-0.378006	-0.138081	-0.0406014	-0.378006	2.82472	-0.378006
MSTRG.24121.2	-0.326618	-0.326618	-0.326618	-0.326618	-0.322715	-0.235859	-0.326618	-0.326618	2.8449	-0.326618
MSTRG.24330.15	-0.316228	-0.316228	-0.316228	-0.316228	-0.316228	-0.316228	-0.316228	-0.316228	2.84605	-0.316228
MSTRG.15246.3	-0.316228	-0.316228	-0.316228	-0.316228	-0.316228	-0.316228	-0.316228	-0.316228	2.84605	-0.316228
MSTRG.13040.2	-0.316228	-0.316228	-0.316228	-0.316228	-0.316228	-0.316228	-0.316228	-0.316228	2.84605	-0.316228
MSTRG.11692.3	-0.316228	-0.316228	-0.316228	-0.316228	-0.316228	-0.316228	-0.316228	-0.316228	2.84605	-0.316228
MSTRG.12729.14	-0.316228	-0.316228	-0.316228	-0.316228	-0.316228	-0.316228	-0.316228	-0.316228	2.84605	-0.316228
MSTRG.12750.15	-0.316228	-0.316228	-0.316228	-0.316228	-0.316228	-0.316228	-0.316228	-0.316228	2.84605	-0.316228
MSTRG.15967.1	-0.316228	-0.316228	-0.316228	-0.316228	-0.316228	-0.316228	-0.316228	-0.316228	2.84605	-0.316228
MSTRG.19950.5	-0.316228	-0.316228	-0.316228	-0.316228	-0.316228	-0.316228	-0.316228	-0.316228	2.84605	-0.316228
MSTRG.987.21	-0.316228	-0.316228	-0.316228	-0.316228	-0.316228	-0.316228	-0.316228	-0.316228	2.84605	-0.316228
MSTRG.8793.14	-0.316228	-0.316228	-0.316228	-0.316228	-0.316228	-0.316228	-0.316228	-0.316228	2.84605	-0.316228
MSTRG.3977.3	-0.316228	-0.316228	-0.316228	-0.316228	-0.316228	-0.316228	-0.316228	-0.316228	2.84605	-0.316228
MSTRG.6683.2	-0.316228	-0.316228	-0.316228	-0.316228	-0.316228	-0.316228	-0.316228	-0.316228	2.84605	-0.316228
MSTRG.16679.57	-0.738439	-0.738439	-0.109675	-0.738439	-0.738439	-0.220538	-0.155412	0.453614	2.51044	0.475322
ENSMUST00000193300	-0.733074	-0.733074	-0.333395	-0.733074	-0.733074	-0.315737	0.237565	0.275075	2.48274	0.586046
ENSMUST00000177890	-0.539017	-0.539017	-0.539017	-0.539017	-0.539017	-0.144376	-0.0639955	-0.105566	2.72601	0.283016
MSTRG.22074.1	-0.419958	-0.419958	-0.419958	-0.419958	-0.419958	-0.419958	-0.419958	-0.348392	2.70194	0.586158
MSTRG.7309.16	-0.387187	-0.387187	-0.387187	-0.387187	-0.387187	-0.387187	-0.387187	-0.387187	2.7742	0.323295
ENSMUST00000128601	-0.704807	-0.704807	-0.704807	-0.704807	-0.704807	-0.704807	0.232518	0.678723	1.63134	1.68627
ENSMUST00000181631	-0.845689	-0.562891	-0.653208	-0.845689	-0.64073	-0.0344619	-0.388544	0.649718	1.25757	2.06393
MSTRG.24715.2	-0.769174	-0.769174	-0.769174	-0.769174	-0.769174	-0.230364	-0.133955	1.47212	1.2029	1.53517
ENSMUST00000144896	-0.824229	-0.824229	-0.824229	-0.824229	-0.824229	0.0766302	-0.0388691	1.24573	1.32431	1.51335
MSTRG.18735.7	-0.846603	-0.846603	0.408943	-0.834864	-0.744942	-0.360052	-0.720892	1.6299	0.873321	1.44179
MSTRG.24780.24	-0.761061	-0.761061	-0.0268836	-0.761061	-0.761061	-0.384586	-0.761061	1.30293	1.53575	1.3781
MSTRG.24490.1	-0.385821	-0.663957	-0.409515	-0.694397	-0.295312	-0.882037	-0.882037	1.76453	1.16963	1.27891
MSTRG.6064.11	-0.61086	-0.61086	-0.61086	-0.61086	-0.61086	-0.61086	-0.61086	1.104	1.32307	1.84894
ENSMUST00000235277	-0.306458	-0.789746	-0.704248	-0.820791	-0.606255	-0.466838	-0.593596	1.43714	1.57706	1.27373
MSTRG.9412.1	-1.21255	-1.21255	0.0626428	-0.923391	-0.366019	0.217166	-0.103538	0.531514	1.82612	1.1806
ENSMUST00000185737	-0.77764	-0.77764	-0.77764	-0.77764	-0.77764	0.0651927	0.129541	0.454236	2.12097	1.11827
ENSMUST00000197563	-0.941445	-0.861755	-0.80686	-0.969604	-0.526419	0.856874	-0.168709	0.515599	1.81346	1.08886
ENSMUST00000127150	-1.01942	-1.01942	-0.898647	-1.01942	-0.402689	0.459854	0.441648	0.68438	1.69583	1.0779
ENSMUST00000216170	-0.868593	-0.868593	-0.868593	-0.868593	-0.868593	0.371007	0.387759	0.576498	1.70908	1.29863
ENSMUST00000181253	-1.23876	-1.23876	-0.0457403	-0.795883	-0.788784	0.568585	0.740272	0.937475	1.70226	0.159346
ENSMUST00000130392	-0.92306	-1.15787	-0.598903	-0.947328	-0.69641	1.07029	0.438599	0.647721	1.77663	0.390332
ENSMUST00000192635	-1.07231	-1.07231	-0.402817	-0.908442	-0.664071	0.911379	0.309723	0.431041	1.98036	0.487454
ENSMUST00000239270	-0.938771	-0.938771	-0.340521	-0.938771	-0.938771	0.45451	0.617063	0.38335	2.07466	0.566025
ENSMUST00000197982	-0.816775	-0.816775	-0.816775	-0.816775	-0.816775	0.671115	0.373267	0.201172	2.12844	0.709879
ENSMUST00000179676	-0.985637	-0.72407	0.55336	-0.985637	-0.985637	1.09126	-0.985637	0.85259	1.16428	1.00513
ENSMUST00000192965	-0.839083	-0.804014	-0.839083	-0.839083	-0.839083	0.450115	-0.245554	1.23309	1.51526	1.20744
ENSMUST00000185218	-0.787199	-0.787199	-0.787199	-0.787199	-0.649576	0.557909	-0.65028	1.3828	1.64651	0.861438
ENSMUST00000239363	-0.951505	-0.557137	-0.625562	-0.951505	-0.731304	0.650815	-0.680268	1.47595	1.38314	0.987378
MSTRG.12671.7	-0.763029	-0.536733	-0.763029	-0.763029	-0.763029	0.981363	-0.763029	1.48985	1.59213	0.288537
MSTRG.4171.1	-0.751517	-0.751517	-0.751517	-0.751517	-0.751517	0.96367	-0.751517	1.29209	1.6137	0.639641
ENSMUST00000220221	-0.687008	-0.698576	-0.613357	-0.67581	-0.68581	0.534811	-0.741483	0.970191	2.1894	0.40764
ENSMUST00000221299	-0.755444	-0.755444	-0.755444	-0.439908	-0.755444	0.273855	-0.755444	1.05645	1.98887	0.897962
ENSMUST00000220248	-0.606642	-0.606642	-0.606642	-0.606642	-0.606642	0.698556	-0.526372	-0.606642	1.64867	1.819
ENSMUST00000132019	-0.56884	-0.56884	-0.56884	-0.56884	-0.56884	0.583175	-0.56884	-0.554799	1.1081	2.27656
ENSMUST00000216918	-0.574226	-0.574226	-0.574226	-0.574226	-0.574226	0.768468	-0.574226	-0.574226	0.986636	2.26448
MSTRG.11801.2	-0.577925	-0.67132	-0.392668	-0.67132	-0.67132	1.53844	-0.67132	-0.67132	1.43364	1.35512
MSTRG.29665.9	0.125122	-0.716102	-0.716102	-0.716102	-0.716102	1.18863	-0.716102	-0.716102	1.33983	1.64302
MSTRG.29666.2	-0.566666	-0.658414	-0.642321	-0.623517	-0.560222	0.499225	-0.0134813	-0.636367	2.42252	0.779248
ENSMUST00000227693	-0.564092	-0.564092	-0.564092	-0.564092	-0.564092	-0.0503409	0.0412769	-0.564092	2.51175	0.881866
ENSMUST00000211381	-0.558511	-0.558511	-0.558511	-0.558511	-0.558511	1.07692	-0.558511	-0.558511	2.32317	0.509478
ENSMUST00000130639	0.167375	-0.787218	-0.787218	-0.787218	-0.787218	0.959037	-0.182778	-0.787218	1.9668	1.02565
MSTRG.3130.5	-0.434075	-0.434075	-0.434075	-0.434075	-0.434075	-0.434075	-0.434075	-0.434075	0.880972	2.59163
ENSMUST00000154334	-0.488137	-0.488137	-0.488137	-0.412524	-0.488137	-0.427222	-0.479096	-0.470528	1.5229	2.21902
ENSMUST00000233719	-0.459557	-0.459557	-0.459557	-0.459557	-0.459557	-0.459557	-0.459557	-0.459557	2.36373	1.31273
ENSMUST00000200934	-0.4689	-0.4689	-0.4689	-0.4689	-0.4689	-0.4689	-0.4689	-0.4689	2.19599	1.55521
MSTRG.15155.3	-0.47363	-0.47363	-0.47363	-0.47363	-0.47363	-0.47363	-0.47363	-0.47363	2.01067	1.77838
MSTRG.27577.13	-0.472996	-0.472996	-0.472996	-0.472996	-0.472996	-0.472996	-0.472996	-0.472996	2.05164	1.73233
MSTRG.20716.1	-0.782076	-0.0927694	-0.782076	-0.782076	-0.782076	-0.263109	0.203945	-0.283445	1.73857	1.82511
ENSMUST00000194273	-0.690673	-0.690673	-0.690673	-0.690673	-0.690673	-0.472601	0.390209	0.00788721	1.85405	1.67382
ENSMUST00000184083	-0.580914	-0.580914	-0.580914	-0.580914	-0.580914	-0.580914	0.572744	-0.580914	2.06848	1.42517
ENSMUST00000221188	-0.713099	-0.713099	-0.713099	-0.713099	-0.37973	-0.608786	0.707908	-0.247319	1.98642	1.3939
MSTRG.3915.9	-0.694873	0.0603437	-0.694873	-0.694873	-0.694873	-0.694873	1.61139	-0.694873	1.68689	0.810617
MSTRG.17938.13	-0.627987	-0.62909	-0.62909	-0.581159	-0.62909	-0.615986	1.24127	-0.615967	1.63276	1.45434
MSTRG.24963.3	-0.767382	-0.445169	-0.767382	0.167044	-0.767382	-0.767382	1.02053	-0.767382	1.55369	1.54081
ENSMUST00000150314	-0.98957	-0.73673	-0.98957	-0.569492	-0.248104	0.320666	0.939009	-0.730231	1.29833	1.70569
MSTRG.318.32	-0.765433	-0.765433	-0.765433	-0.472205	-0.724496	0.760381	0.914842	-0.765433	0.53102	2.05219
ENSMUST00000193178	-0.772222	-0.772222	-0.772222	-0.543496	-0.772222	0.800148	1.10541	-0.772222	0.641993	1.85705
MSTRG.18636.7	-0.74572	-0.74572	-0.74572	-0.607074	-0.74572	0.379825	0.750255	-0.550305	0.846876	2.1633
ENSMUST00000165827	-0.759923	-0.759923	-0.759923	-0.759923	-0.759923	0.655355	0.311296	-0.339254	1.11727	2.05495
ENSMUST00000211449	-0.9119	0.0232396	-0.875234	-0.945425	-0.0822529	-0.484632	1.12568	-0.720258	1.01126	1.85952
ENSMUST00000212728	-0.748982	-0.642129	-0.746039	-0.690787	-0.731407	-0.551778	0.969462	-0.00281762	1.20496	1.93952
ENSMUST00000225533	-0.581207	-0.581207	-0.581207	-0.581207	-0.581207	-0.581207	0.589826	-0.581207	1.39501	2.08361
ENSMUST00000131710	-0.569896	-0.569896	-0.569896	-0.569896	-0.569896	-0.422995	0.70437	-0.569896	0.716732	2.42127
MSTRG.26258.6	-0.980456	-0.957537	0.740889	-0.784503	-0.923963	-0.903713	1.27317	1.39041	0.768496	0.377211
ENSMUST00000160137	-0.969085	-0.593996	-0.657137	-0.222616	-0.969085	-0.969085	1.47474	1.37654	0.531775	0.997955
ENSMUST00000145769	-0.793923	-0.793923	-0.59471	-0.793923	-0.793923	-0.793923	1.0746	1.38709	0.730819	1.37181
ENSMUST00000183028	-0.732752	-0.628945	-0.678377	-0.67554	-0.645042	-1.20274	1.09024	1.12105	0.980177	1.37192
ENSMUST00000146702	-0.606774	-0.606774	-0.606774	-0.606774	-0.606774	-0.606774	1.02957	1.91345	1.3044	-0.606774
ENSMUST00000133616	-0.596018	-0.596018	-0.596018	-0.596018	-0.596018	-0.596018	1.48419	1.93473	0.753198	-0.596018
ENSMUST00000207632	0.12548	-0.652297	-0.409128	-1.21546	-1.29414	-0.221914	0.998719	1.97909	0.482544	0.207114
MSTRG.8013.1	-0.878297	-0.399932	-0.732141	-0.713671	-0.878297	-0.161895	0.810801	2.27857	0.610081	0.0647805
ENSMUST00000136542	-0.812805	-0.812805	-0.812805	-0.812805	-0.355755	-0.282442	0.802809	2.22817	0.134802	0.723634
MSTRG.28040.2	-0.716627	-0.716627	-0.716627	-0.716627	-0.716627	-0.716627	0.887512	1.99691	0.441443	0.97389
ENSMUST00000198737	-0.726942	-0.726942	-0.726942	-0.726942	-0.726942	-0.726942	1.20677	1.88424	0.547507	0.723139
ENSMUST00000207959	-0.540825	-0.540825	-0.540825	-0.540825	-0.540825	-0.540825	-0.540825	2.14264	1.53281	0.110328
MSTRG.10140.3	-0.468671	-0.468671	-0.468671	-0.468671	-0.468671	-0.468671	-0.468671	2.2017	1.54767	-0.468671
ENSMUST00000176618	-0.504069	-0.504069	-0.504069	-0.504069	-0.504069	-0.504069	-0.504069	2.21838	1.50417	-0.194068
ENSMUST00000219852	-0.641186	-0.641186	-0.641186	-0.641186	-0.359479	-0.641186	0.219025	2.35375	1.10229	-0.109652
ENSMUST00000173695	-0.811337	-0.811337	-0.811337	-0.703978	-0.473096	0.0540515	0.27095	2.23853	1.10246	-0.0549087
ENSMUST00000207965	-0.757996	-0.757996	-0.757996	-0.757996	-0.453744	-0.282914	0.195976	2.00033	1.54116	0.0311832
ENSMUST00000210067	-0.430438	-0.430438	-0.430438	-0.430438	-0.430438	-0.430438	-0.430438	2.61308	0.830431	-0.430438
ENSMUST00000161362	-0.450073	-0.450073	-0.450073	-0.450073	-0.450073	-0.450073	-0.450073	2.47013	1.13045	-0.450073
ENSMUST00000138137	-0.472509	-0.472509	-0.472509	-0.472509	-0.472509	-0.472509	-0.472509	2.6238	0.741295	-0.0575342
MSTRG.15143.69	-0.394619	-0.394619	-0.394619	-0.394619	-0.394619	-0.394619	-0.394619	2.75556	0.401392	-0.394619
MSTRG.22074.8	-0.402973	-0.402973	-0.402973	-0.402973	-0.402973	-0.402973	-0.402973	2.73093	0.492848	-0.402973
ENSMUST00000185169	-0.57947	-0.57947	-0.57947	-0.57947	-0.57947	-0.57947	-0.171059	2.5122	0.565564	0.57012
ENSMUST00000065383	-0.734541	-0.734541	-0.734541	-0.283418	-0.734541	-0.176031	-0.513981	2.22619	1.05493	0.630466
ENSMUST00000181940	-0.665144	-0.95362	-0.970071	-0.491225	-0.970071	0.452691	0.270951	2.11472	0.747721	0.464048
ENSMUST00000124853	-0.710884	-0.710884	-0.710884	-0.710884	-0.710884	0.230302	-0.229545	2.30788	0.987038	0.258746
ENSMUST00000200349	-1.02432	-0.809638	-0.667848	-0.750839	-0.785845	0.729252	0.0140181	1.98465	1.06656	0.244013
ENSMUST00000127564	-0.814796	-0.814796	-0.814796	-0.814796	-0.814796	0.627451	0.0861917	2.10372	0.807522	0.449098
ENSMUST00000237496	-0.981409	-0.981409	-0.869356	-0.981409	-0.487766	0.230217	0.413163	1.75197	1.0134	0.892606
MSTRG.11579.10	-0.808063	-0.792788	-0.793442	-0.792041	-0.790935	0.15081	-0.117089	1.90723	0.807458	1.22887
ENSMUST00000149618	-0.788743	-0.788743	-0.788743	-0.788743	-0.788743	0.303961	-0.3262	1.83958	1.21458	0.911801
MSTRG.7635.23	-0.827827	-0.157896	-0.827827	-0.827827	-0.827827	-0.827827	0.325585	1.57486	1.4111	0.985489
ENSMUST00000180989	-0.669563	-0.669563	-0.669563	-0.669563	-0.669563	-0.669563	-0.0901226	1.97025	1.32957	0.807683
ENSMUST00000174173	-0.839642	-0.839642	-0.709097	-0.725122	-0.367357	-0.00686628	0.420884	1.7105	1.77444	-0.418094
ENSMUST00000180442	-0.786035	-0.786035	-0.786035	-0.786035	-0.786035	-0.000524759	0.972162	1.66462	1.47085	-0.176925
ENSMUST00000150702	-0.830591	-0.830591	-0.54535	-0.830591	-0.830591	-0.208854	0.225218	1.55771	1.77605	0.517582
MSTRG.28892.1	-0.871875	-0.674246	-0.871875	-0.871875	-0.871875	0.317372	0.453999	1.3247	1.84202	0.223657
ENSMUST00000218201	-0.817573	-0.817573	-0.817573	-0.817573	-0.817573	0.501594	0.188887	1.42722	1.81961	0.150557
ENSMUST00000223143	-0.61064	-0.61064	-0.61064	-0.61064	-0.61064	0.393441	0.880514	2.41495	-0.61064	-0.025062
ENSMUST00000201056	-0.935471	-0.480573	-0.34573	-0.935471	-0.591877	0.549402	0.199656	2.45223	-0.264283	0.352114
ENSMUST00000203701	-0.801439	-0.732922	-0.801439	-0.493508	-0.270235	0.315109	0.329233	2.51604	-0.431438	0.370597
ENSMUST00000222534	-0.492892	-0.492892	-0.492892	-0.492892	-0.492892	0.751788	0.105571	2.59289	-0.492892	-0.492892
MSTRG.3083.1	-0.439171	-0.439171	-0.439171	-0.439171	-0.439171	0.955072	-0.439171	2.55829	-0.439171	-0.439171
ENSMUST00000160938	-0.432661	-0.432661	-0.432661	-0.432661	-0.432661	0.861117	-0.432661	2.60017	-0.432661	-0.432661
MSTRG.8793.2	-0.410061	-0.410061	-0.410061	-0.410061	-0.410061	0.573939	-0.410061	2.70655	-0.410061	-0.410061
ENSMUST00000212247	-0.467567	-0.467567	-0.467567	-0.415445	-0.467567	0.527975	-0.286747	2.71432	-0.32798	-0.34185
MSTRG.5366.5	-0.383491	-0.383491	-0.383491	-0.383491	-0.383491	0.285489	-0.383491	2.78244	-0.383491	-0.383491
ENSMUST00000198395	-0.362404	-0.362404	-0.362404	-0.362404	-0.362404	0.0809465	-0.362404	2.81829	-0.362404	-0.362404
MSTRG.15143.75	-0.356387	-0.356387	-0.356387	-0.356387	-0.356387	-0.356387	0.0256315	2.82546	-0.356387	-0.356387
MSTRG.15912.17	-0.334168	-0.334168	-0.334168	-0.334168	-0.334168	-0.334168	-0.168859	2.84221	-0.334168	-0.334168
ENSMUST00000181395	-0.316228	-0.316228	-0.316228	-0.316228	-0.316228	-0.316228	-0.316228	2.84605	-0.316228	-0.316228
MSTRG.8614.5	-0.316228	-0.316228	-0.316228	-0.316228	-0.316228	-0.316228	-0.316228	2.84605	-0.316228	-0.316228
MSTRG.13456.3	-0.316228	-0.316228	-0.316228	-0.316228	-0.316228	-0.316228	-0.316228	2.84605	-0.316228	-0.316228
MSTRG.29446.49	-0.316228	-0.316228	-0.316228	-0.316228	-0.316228	-0.316228	-0.316228	2.84605	-0.316228	-0.316228
MSTRG.30448.2	-0.316228	-0.316228	-0.316228	-0.316228	-0.316228	-0.316228	-0.316228	2.84605	-0.316228	-0.316228
MSTRG.2284.14	-0.316228	-0.316228	-0.316228	-0.316228	-0.316228	-0.316228	-0.316228	2.84605	-0.316228	-0.316228
MSTRG.25998.17	-0.316228	-0.316228	-0.316228	-0.316228	-0.316228	-0.316228	-0.316228	2.84605	-0.316228	-0.316228
MSTRG.17284.12	-0.316228	-0.316228	-0.316228	-0.316228	-0.316228	-0.316228	-0.316228	2.84605	-0.316228	-0.316228
MSTRG.27950.16	-0.316228	-0.316228	-0.316228	-0.316228	-0.316228	-0.316228	-0.316228	2.84605	-0.316228	-0.316228
ENSMUST00000196847	-0.316228	-0.316228	-0.316228	-0.316228	-0.316228	-0.316228	-0.316228	2.84605	-0.316228	-0.316228
MSTRG.8763.3	-0.316228	-0.316228	-0.316228	-0.316228	-0.316228	-0.316228	-0.316228	2.84605	-0.316228	-0.316228
MSTRG.7132.1	-0.316228	-0.316228	-0.316228	-0.316228	-0.316228	-0.316228	-0.316228	2.84605	-0.316228	-0.316228
MSTRG.3926.17	-0.316228	-0.316228	-0.316228	-0.316228	-0.316228	-0.316228	-0.316228	2.84605	-0.316228	-0.316228
MSTRG.29446.47	-0.316228	-0.316228	-0.316228	-0.316228	-0.316228	-0.316228	-0.316228	2.84605	-0.316228	-0.316228
MSTRG.25998.18	-0.316228	-0.316228	-0.316228	-0.316228	-0.316228	-0.316228	-0.316228	2.84605	-0.316228	-0.316228
MSTRG.11482.10	-0.316228	-0.316228	-0.316228	-0.316228	-0.316228	-0.316228	-0.316228	2.84605	-0.316228	-0.316228
MSTRG.13268.2	-0.316228	-0.316228	-0.316228	-0.316228	-0.316228	-0.316228	-0.316228	2.84605	-0.316228	-0.316228
MSTRG.13456.2	-0.316228	-0.316228	-0.316228	-0.316228	-0.316228	-0.316228	-0.316228	2.84605	-0.316228	-0.316228
MSTRG.775.2	-0.316228	-0.316228	-0.316228	-0.316228	-0.316228	-0.316228	-0.316228	2.84605	-0.316228	-0.316228
ENSMUST00000233091	-0.350195	-0.687894	-0.964108	-0.657304	-0.321557	-0.577945	-0.0326103	1.31268	0.070769	2.20817
ENSMUST00000191547	-0.470668	-0.470668	-0.470668	-0.470668	-0.470668	-0.470668	-0.470668	2.14616	-0.470668	1.61919
ENSMUST00000122365	-0.474313	-0.474313	-0.474313	-0.474313	-0.474313	-0.474313	-0.474313	1.92065	-0.474313	1.87385
ENSMUST00000229621	-0.674069	-0.674069	-0.674069	-0.674069	-0.674069	0.118072	-0.674069	1.91257	0.471029	1.54274
ENSMUST00000177059	-0.562656	-0.562656	-0.562656	-0.562656	-0.562656	-0.562656	-0.562656	2.18025	0.386952	1.37138
MSTRG.2519.12	-0.400516	-0.400516	-0.400516	-0.400516	-0.400516	-0.400516	-0.400516	2.73861	-0.400516	0.465522
ENSMUST00000122898	-0.707628	-0.707628	-0.446326	-0.612322	-0.707628	-0.144998	-0.114532	2.41167	-0.00661249	1.03601
ENSMUST00000203540	-0.539559	-0.539559	-0.539559	-0.539559	-0.539559	-0.539559	0.204037	2.5571	-0.290799	0.767022
ENSMUST00000233047	-0.514625	-0.514625	-0.514625	-0.514625	-0.514625	-0.514625	0.0033192	2.37812	-0.514625	1.22094
ENSMUST00000234076	-0.678438	-0.678438	-0.678438	-0.678438	-0.617786	0.596211	-0.584566	1.5526	-0.142953	1.91024
MSTRG.2844.4	-0.578905	-0.578905	-0.578905	-0.578905	-0.578905	0.464261	-0.578905	1.76758	-0.578905	1.82049
MSTRG.6975.2	-0.571395	-0.571395	-0.571395	-0.571395	-0.571395	0.373814	-0.571395	1.78988	-0.571395	1.83607
MSTRG.23509.2	-1.04775	-0.5241	-1.04775	0.0289564	-0.611947	0.316788	-0.378579	2.15405	-0.0168463	1.12719
ENSMUST00000208266	-0.631088	-0.631088	-0.631088	-0.631088	-0.631088	0.660867	-0.631088	2.31956	-0.0808803	0.886982
ENSMUST00000098827	-0.455614	-0.455614	-0.455614	-0.455614	-0.455614	0.246963	-0.455614	0.214737	-0.455614	2.7276
ENSMUST00000210200	-0.41899	-0.41899	-0.41899	-0.41899	-0.41899	0.145035	-0.41899	-0.41899	0.00399819	2.7839
MSTRG.29446.37	-0.316228	-0.316228	-0.316228	-0.316228	-0.316228	-0.316228	-0.316228	-0.316228	-0.316228	2.84605
MSTRG.10140.4	-0.316228	-0.316228	-0.316228	-0.316228	-0.316228	-0.316228	-0.316228	-0.316228	-0.316228	2.84605
MSTRG.10554.11	-0.316228	-0.316228	-0.316228	-0.316228	-0.316228	-0.316228	-0.316228	-0.316228	-0.316228	2.84605
MSTRG.12729.10	-0.316228	-0.316228	-0.316228	-0.316228	-0.316228	-0.316228	-0.316228	-0.316228	-0.316228	2.84605
MSTRG.13876.2	-0.316228	-0.316228	-0.316228	-0.316228	-0.316228	-0.316228	-0.316228	-0.316228	-0.316228	2.84605
MSTRG.15143.76	-0.316228	-0.316228	-0.316228	-0.316228	-0.316228	-0.316228	-0.316228	-0.316228	-0.316228	2.84605
MSTRG.28044.3	-0.316228	-0.316228	-0.316228	-0.316228	-0.316228	-0.316228	-0.316228	-0.316228	-0.316228	2.84605
MSTRG.14779.4	-0.316228	-0.316228	-0.316228	-0.316228	-0.316228	-0.316228	-0.316228	-0.316228	-0.316228	2.84605
MSTRG.17395.5	-0.316228	-0.316228	-0.316228	-0.316228	-0.316228	-0.316228	-0.316228	-0.316228	-0.316228	2.84605
MSTRG.28740.2	-0.316228	-0.316228	-0.316228	-0.316228	-0.316228	-0.316228	-0.316228	-0.316228	-0.316228	2.84605
MSTRG.2845.2	-0.316228	-0.316228	-0.316228	-0.316228	-0.316228	-0.316228	-0.316228	-0.316228	-0.316228	2.84605
MSTRG.27405.2	-0.316228	-0.316228	-0.316228	-0.316228	-0.316228	-0.316228	-0.316228	-0.316228	-0.316228	2.84605
MSTRG.15967.5	-0.316228	-0.316228	-0.316228	-0.316228	-0.316228	-0.316228	-0.316228	-0.316228	-0.316228	2.84605
MSTRG.18601.2	-0.316228	-0.316228	-0.316228	-0.316228	-0.316228	-0.316228	-0.316228	-0.316228	-0.316228	2.84605
MSTRG.15323.1	-0.875599	-0.875599	-0.152189	-0.535724	-0.875599	0.199461	0.0798302	0.401443	0.152174	2.4818
ENSMUST00000185516	-0.776883	-0.811892	-1.19153	-0.731326	-0.501127	0.891914	0.492525	0.369894	0.178836	2.07959
ENSMUST00000233521	-0.836789	-0.836789	-0.836789	-0.836789	-0.836789	0.796278	0.53254	0.0930406	0.765396	1.99669
ENSMUST00000195495	-0.831252	-0.831252	-0.831252	-0.831252	-0.831252	0.663696	0.446921	0.354223	0.584944	2.10648
ENSMUST00000131381	-0.594512	-0.594512	-0.594512	-0.594512	-0.594512	1.1714	0.438135	-0.594512	-0.324923	2.28246
ENSMUST00000145520	-0.487321	-0.487321	-0.487321	-0.487321	-0.487321	0.692897	0.10164	-0.487321	-0.487321	2.61671
ENSMUST00000231521	-0.598914	-0.598914	-0.598914	-0.598914	-0.598914	0.929529	1.24288	-0.598914	-0.598914	2.01999
ENSMUST00000100370	-0.343541	-0.869085	0.0492835	-1.11414	-1.11414	1.1332	0.787866	-0.0171232	-0.402867	1.89055
ENSMUST00000181392	-0.58294	-0.58294	-0.58294	-0.58294	-0.58294	-0.58294	0.968114	0.908039	-0.58294	2.20442
ENSMUST00000214060	-0.570868	-0.570868	-0.570868	-0.570868	-0.570868	-0.570868	1.66744	0.381012	-0.570868	1.94762
ENSMUST00000182499	-0.666775	-0.666775	-0.666775	-0.666775	-0.666775	-0.107182	1.53592	0.713866	-0.666775	1.85805
MSTRG.3548.1	-0.681736	-0.681736	-0.681736	-0.681736	-0.681736	-0.681736	1.34481	0.959506	-0.0783335	1.86443
ENSMUST00000155349	-0.720312	-0.720312	-0.720312	-0.720312	-0.720312	-0.720312	1.21147	1.23633	0.18382	1.69025
ENSMUST00000074761	-0.59331	-0.630908	-0.630908	-0.630908	-0.612733	-0.594057	1.42085	1.23318	-0.630908	1.6697
ENSMUST00000236682	-0.642205	-0.642205	-0.642205	-0.642205	-0.642205	-0.456952	1.14344	1.62218	-0.640382	1.54274
MSTRG.5438.2	-0.459387	-0.459387	-0.459387	-0.459387	-0.459387	-0.459387	1.30909	-0.459387	-0.459387	2.36601
ENSMUST00000238774	-0.478779	-0.568285	-0.376581	-0.622424	-0.500882	-0.354419	0.880401	-0.235592	-0.314886	2.57145
ENSMUST00000186411	-0.890917	-0.681677	-0.586224	-0.890917	-0.890917	0.077883	1.39088	0.380398	0.168826	1.92266
ENSMUST00000097669	-0.770301	-0.770301	-0.770301	-0.770301	-0.535245	-0.62544	1.58601	0.319794	0.619157	1.71693
ENSMUST00000150801	-0.551034	-0.689224	-0.566995	-0.961201	-0.625801	-0.446156	1.92955	0.508316	-0.141384	1.54392
ENSMUST00000202328	-0.778491	-0.929119	-0.737789	-0.643374	-0.806337	-0.14039	1.95608	0.39388	0.342457	1.34308
ENSMUST00000203350	-0.684921	-0.684921	-0.684921	-0.684921	-0.684921	0.256675	1.61444	-0.684921	0.409358	1.82905
ENSMUST00000238253	-0.885237	-0.885237	-0.387641	-0.637582	-0.207173	0.18852	1.94855	-0.707616	-0.00767571	1.58109
MSTRG.14925.14	-0.474113	-0.474113	-0.474113	-0.474113	-0.474113	-0.474113	1.96228	-0.474113	-0.474113	1.83063
ENSMUST00000061823	-0.549439	-0.549439	-0.549439	-0.549439	-0.549439	-0.549439	2.18127	-0.549439	0.222854	1.44194
ENSMUST00000180967	-0.58585	-0.58585	-0.58585	-0.58585	-0.58585	-0.58585	1.59149	-0.58585	0.577999	1.93146
MSTRG.13268.3	-0.428815	-0.428815	-0.428815	-0.428815	-0.428815	0.808428	2.62209	-0.428815	-0.428815	-0.428815
MSTRG.11258.15	-0.421202	-0.421202	-0.421202	-0.421202	-0.421202	0.709218	2.6604	-0.421202	-0.421202	-0.421202
MSTRG.23260.11	-0.424796	-0.424796	-0.424796	-0.424796	-0.424796	0.755276	2.64309	-0.424796	-0.424796	-0.424796
ENSMUST00000225706	-0.466105	-0.466105	-0.466105	-0.466105	-0.466105	1.47082	2.25802	-0.466105	-0.466105	-0.466105
MSTRG.4055.15	-0.472428	-0.472428	-0.472428	-0.472428	-0.472428	1.69935	2.08007	-0.472428	-0.472428	-0.472428
ENSMUST00000239068	-0.493381	-0.493381	-0.493381	-0.493381	-0.493381	1.62236	2.13777	-0.306464	-0.493381	-0.493381
ENSMUST00000182119	-0.746985	-0.701866	-0.746985	-0.724785	0.153397	1.29096	2.02104	-0.405334	0.607542	-0.746985
ENSMUST00000131841	-0.586969	-0.586969	-0.586969	-0.586969	-0.586969	1.03281	2.16678	-0.586969	0.909194	-0.586969
ENSMUST00000226854	-0.659806	-0.659806	-0.659806	-0.659806	-0.659806	0.794292	2.05984	-0.659806	1.22463	-0.119926
ENSMUST00000181524	-1.02295	-0.53207	-0.752687	-1.02295	-0.232613	1.25206	2.04931	-0.184708	-0.00277576	0.449379
MSTRG.21060.1	-0.968824	-0.968824	-0.968824	-0.818971	-0.260635	0.84043	2.07177	0.552891	0.313106	0.20788
ENSMUST00000180719	-0.431527	-0.930427	-0.930427	-0.930427	-0.572649	1.08994	2.14224	0.129612	0.236644	0.197024
ENSMUST00000188936	-0.439022	-1.07813	-0.123311	-1.07813	-0.87922	0.842689	2.16165	0.322102	0.42797	-0.156603
ENSMUST00000204577	-0.687516	-0.687516	-0.687516	-0.687516	-0.687516	0.589879	2.37664	0.670316	0.192813	-0.39207
MSTRG.13456.7	-0.577028	-0.64237	-0.668397	-0.564408	-0.65307	0.735578	2.53681	0.166665	-0.13058	-0.2032
ENSMUST00000189996	-0.70057	-0.70057	-0.70057	-0.70057	-0.70057	0.617883	2.44368	0.147949	0.399413	-0.106075
ENSMUST00000228865	-0.633247	-0.633247	-0.633247	-0.633247	-0.633247	0.417036	2.55416	0.198589	0.357321	-0.36087
ENSMUST00000194488	-0.193425	-0.63301	-0.63301	-0.63301	-0.63301	0.324451	2.64686	0.128381	-0.471843	0.0976172
ENSMUST00000203790	-0.634658	-0.534872	-0.638373	-0.817273	-0.817273	0.0806757	2.43666	0.379097	-0.133894	0.679913
MSTRG.28699.2	-0.424901	-0.424901	-0.424901	-0.424901	-0.424901	-0.424901	2.64257	-0.424901	-0.424901	0.756644
ENSMUST00000199304	-0.435941	-0.435941	-0.435941	-0.435941	-0.435941	-0.435941	2.57989	-0.435941	-0.435941	0.907635
MSTRG.22988.1	-0.44253	-0.44253	-0.44253	-0.44253	-0.44253	-0.44253	2.53389	-0.44253	-0.44253	1.00636
MSTRG.28902.2	-0.444065	-0.444065	-0.444065	-0.444065	-0.444065	-0.444065	2.522	-0.444065	-0.444065	1.03052
ENSMUST00000130576	-0.450201	-0.609563	-0.609563	-0.609563	-0.609563	-0.00356076	2.46649	-0.609563	0.117419	0.917667
ENSMUST00000056774	-0.672377	-0.672377	-0.672377	-0.672377	-0.672377	0.323228	2.31207	-0.3652	0.0167249	1.07506
ENSMUST00000195357	-0.467991	-0.467991	-0.467991	-0.467991	-0.467991	-0.194694	2.79329	-0.156084	-0.183458	0.0809056
MSTRG.7612.4	-0.350863	-0.350863	-0.350863	-0.350863	-0.350863	-0.350863	2.831	-0.0241006	-0.350863	-0.350863
MSTRG.15879.9	-0.31762	-0.314554	-0.31762	-0.31762	-0.31762	-0.317404	2.84604	-0.30972	-0.316451	-0.317431
MSTRG.4394.19	-0.316228	-0.316228	-0.316228	-0.316228	-0.316228	-0.316228	2.84605	-0.316228	-0.316228	-0.316228
MSTRG.8767.5	-0.316228	-0.316228	-0.316228	-0.316228	-0.316228	-0.316228	2.84605	-0.316228	-0.316228	-0.316228
MSTRG.6807.10	-0.316228	-0.316228	-0.316228	-0.316228	-0.316228	-0.316228	2.84605	-0.316228	-0.316228	-0.316228
MSTRG.24302.57	-0.316228	-0.316228	-0.316228	-0.316228	-0.316228	-0.316228	2.84605	-0.316228	-0.316228	-0.316228
MSTRG.12625.3	-0.316228	-0.316228	-0.316228	-0.316228	-0.316228	-0.316228	2.84605	-0.316228	-0.316228	-0.316228
MSTRG.13028.2	-0.316228	-0.316228	-0.316228	-0.316228	-0.316228	-0.316228	2.84605	-0.316228	-0.316228	-0.316228
MSTRG.21778.4	-0.316228	-0.316228	-0.316228	-0.316228	-0.316228	-0.316228	2.84605	-0.316228	-0.316228	-0.316228
MSTRG.15912.16	-0.316228	-0.316228	-0.316228	-0.316228	-0.316228	-0.316228	2.84605	-0.316228	-0.316228	-0.316228
MSTRG.7655.5	-0.316228	-0.316228	-0.316228	-0.316228	-0.316228	-0.316228	2.84605	-0.316228	-0.316228	-0.316228
MSTRG.30442.3	-0.316228	-0.316228	-0.316228	-0.316228	-0.316228	-0.316228	2.84605	-0.316228	-0.316228	-0.316228
MSTRG.28185.3	-0.316228	-0.316228	-0.316228	-0.316228	-0.316228	-0.316228	2.84605	-0.316228	-0.316228	-0.316228
MSTRG.18848.23	-0.316228	-0.316228	-0.316228	-0.316228	-0.316228	-0.316228	2.84605	-0.316228	-0.316228	-0.316228
MSTRG.12729.5	-0.316228	-0.316228	-0.316228	-0.316228	-0.316228	-0.316228	2.84605	-0.316228	-0.316228	-0.316228
MSTRG.13876.6	-0.316228	-0.316228	-0.316228	-0.316228	-0.316228	-0.316228	2.84605	-0.316228	-0.316228	-0.316228
MSTRG.15143.77	-0.316312	-0.316312	-0.316312	-0.316312	-0.316312	-0.316312	2.84605	-0.316312	-0.316312	-0.315555
MSTRG.15879.7	-0.316356	-0.316356	-0.316356	-0.316356	-0.316356	-0.316356	2.84605	-0.316356	-0.316356	-0.3152
ENSMUST00000236498	-0.428169	-0.428169	-0.428169	-0.428169	-0.428169	-0.428169	2.7003	0.584901	-0.288021	-0.428169
MSTRG.5438.3	-0.456739	-0.456739	-0.456739	-0.456739	-0.456739	-0.456739	2.74648	0.154848	-0.370507	0.209614
ENSMUST00000222974	-0.454185	-0.454185	-0.454185	-0.454185	-0.454185	-0.454185	2.72545	0.338547	-0.454185	0.115295
MSTRG.14922.6	-0.482935	-0.482935	-0.482935	-0.482935	-0.482935	-0.256921	2.72195	-0.482935	0.342869	0.0897064
ENSMUST00000230911	-0.448252	-0.448252	-0.448252	-0.448252	-0.448252	-0.448252	2.67727	-0.169572	0.630069	-0.448252
ENSMUST00000212914	-0.589505	-0.589505	-0.589505	-0.589505	-0.589505	-0.295509	2.54867	0.490412	0.559185	-0.355234
MSTRG.24780.21	-0.569887	-0.569887	-0.569887	-0.569887	-0.569887	-0.569887	2.61393	0.228178	0.295544	0.281673
ENSMUST00000124182	-0.536997	-0.536997	-0.536997	-0.536997	-0.536997	-0.536997	2.64473	0.142526	0.500556	-0.0658326
ENSMUST00000234063	-0.62524	-0.62524	-0.62524	-0.62524	-0.62524	-0.62524	2.44309	0.290746	0.713085	0.304515
ENSMUST00000128240	-0.693896	-0.636011	-0.693896	-0.693896	-0.693896	-0.356843	2.43955	0.470056	0.45218	0.40665
ENSMUST00000201893	-0.438219	-0.294232	-0.630345	-0.668363	-0.636027	0.35858	2.37389	1.02495	-0.724063	-0.366174
ENSMUST00000233479	-0.541512	-0.541512	-0.541512	-0.541512	-0.541512	-0.541512	2.39051	1.20112	-0.0601675	-0.282392
MSTRG.14767.11	-0.464371	-0.464371	-0.464371	-0.464371	-0.464371	-0.464371	2.29015	1.42482	-0.464371	-0.464371
ENSMUST00000148654	-0.457481	-0.457481	-0.457481	-0.457481	-0.457481	-0.457481	2.39048	1.26936	-0.457481	-0.457481
ENSMUST00000117249	-0.475577	-0.107008	-0.704668	-0.704668	-0.704668	-0.639959	2.12059	1.26563	-0.642576	0.5929
ENSMUST00000207269	-0.624393	-0.624393	-0.624393	-0.624393	-0.624393	-0.1323	1.98508	1.6213	-0.624393	0.272273
ENSMUST00000185513	-0.683453	-0.683453	-0.683453	-0.683453	-0.683453	-0.387748	1.81632	1.63505	-0.312657	0.666303
MSTRG.24302.42	-0.630095	-0.630095	-0.630095	-0.630095	-0.630095	-0.630095	1.58229	2.02423	0.114927	0.0591183
ENSMUST00000218413	-0.63546	-0.649531	-0.649531	-0.649531	-0.649531	-0.472911	1.63529	1.97784	0.264174	-0.170805
ENSMUST00000218501	-0.499972	-0.499972	-0.499972	-0.499972	-0.499972	-0.280351	2.0059	1.77426	-0.499972	-0.499972
MSTRG.20713.4	-0.481244	-0.481244	-0.481244	-0.425451	-0.481244	-0.481244	1.89622	1.89793	-0.481244	-0.481244
MSTRG.15246.2	-0.474242	-0.474242	-0.474242	-0.474242	-0.474242	-0.474242	1.83369	1.95938	-0.47337	-0.474242
MSTRG.3130.4	-0.47457	-0.47457	-0.47457	-0.47457	-0.47457	-0.471962	1.85391	1.94004	-0.47457	-0.47457
MSTRG.13660.52	-0.469945	-0.469945	-0.469945	-0.469945	-0.469945	-0.469945	1.59161	2.16795	-0.469945	-0.469945
ENSMUST00000199608	-0.422203	-0.561427	-0.46864	-0.541555	-0.585574	-0.185519	1.74479	2.01835	-0.493615	-0.50461
MSTRG.18743.1	-1.31735	-0.407516	-1.12215	-0.742978	-0.19293	0.561472	1.94697	0.447454	-0.135092	0.962122
ENSMUST00000028069	-0.728733	-0.774208	-1.173	-1.07531	-0.503227	0.439715	1.53354	0.872621	0.0776296	1.33097
ENSMUST00000178331	-0.949713	-0.952207	-0.784369	-0.895344	-0.49069	-0.029657	1.64372	1.23176	0.0833352	1.14317
ENSMUST00000181496	-0.879922	-0.879922	-0.879922	-0.879922	-0.879922	0.403346	1.51031	1.29674	0.209693	0.979518
ENSMUST00000232234	-0.944938	-0.944938	-0.644448	-0.807846	-0.944938	0.203145	1.63396	0.988513	0.232184	1.22931
ENSMUST00000135086	-0.700831	-0.700831	-0.700831	-0.523343	-0.700831	0.403876	2.05069	1.363	-0.700831	0.209927
ENSMUST00000141199	-0.834612	-0.834612	-0.599662	-0.834612	-0.375922	0.708698	1.73017	1.4166	-0.834612	0.45856
ENSMUST00000180489	-1.00331	-1.00331	-0.294902	-1.00331	-0.550468	0.552433	1.88556	1.16745	-0.28459	0.534454
MSTRG.1842.1	-0.909805	-0.909805	-0.220903	-0.909805	-0.909805	0.506756	1.58622	1.26761	-0.503797	1.00333
ENSMUST00000150749	-0.944083	-0.944083	-0.183453	-0.944083	-0.944083	0.245711	1.7599	1.26989	-0.103278	0.787561
MSTRG.24554.1	-0.7818	-1.16218	-0.772373	-0.55902	-1.15215	0.973798	1.324	1.30507	0.243326	0.58132
ENSMUST00000206358	-0.948937	-0.962167	-0.717258	-0.916389	-0.92932	0.580268	1.55438	1.27645	0.465154	0.597821
MSTRG.1795.1	-0.873629	-0.873629	-0.873629	-0.873629	-0.873629	0.908442	1.54131	1.34859	0.253917	0.31588
ENSMUST00000113396	-0.915435	-0.915435	-0.915435	-0.915435	-0.880274	0.924673	1.29642	1.37432	0.489613	0.456997
ENSMUST00000137154	-1.008	-0.430955	-0.713287	-1.15766	-0.746937	0.243141	1.46421	1.71424	0.162803	0.472445
ENSMUST00000126769	-0.835928	-0.835928	-0.835928	-0.835928	-0.835928	0.564963	1.21146	1.88972	0.166111	0.347386
ENSMUST00000164330	-1.04284	-1.01223	-0.608441	-0.948056	-0.803433	0.680694	1.09014	1.61712	0.214266	0.812785
MSTRG.5853.1	-0.540835	-1.44294	-1.03196	-0.819217	0.0986768	0.90065	1.42722	0.968601	0.925806	-0.485992
ENSMUST00000174464	-1.07407	-0.330268	-1.19644	-0.92495	-0.402755	0.561352	1.15649	1.52186	1.07999	-0.391205
MSTRG.9421.1	-1.09547	-0.950546	-0.799432	-1.01745	-0.38853	0.6999	1.2112	1.55355	0.835694	-0.0489135
ENSMUST00000125577	-0.803672	-0.803672	-0.803672	-0.803672	-0.803672	0.488487	1.49478	1.74081	0.4817	-0.187417
MSTRG.4804.1	-0.795145	-0.795145	-0.795145	-0.795145	-0.795145	-0.231419	1.86748	1.32424	0.388308	0.627106
MSTRG.2847.1	-0.762388	-0.729101	-0.792466	-0.793524	-0.843604	0.323259	2.03724	1.26893	0.0741455	0.217511
ENSMUST00000181416	-0.8058	-0.8058	-0.8058	-0.8058	-0.8058	0.186892	1.79669	1.47788	0.0142902	0.553246
ENSMUST00000223781	-0.850228	-0.850228	-0.850228	-0.850228	-0.850228	0.757557	1.8536	1.0779	0.448393	0.113695
ENSMUST00000193969	-0.909004	-0.871985	-0.882482	-0.606585	-0.825426	0.300548	2.09321	0.854547	0.313237	0.533943
ENSMUST00000189763	-0.736536	-0.786851	-0.786851	-0.786851	-0.786851	0.235162	2.29116	0.641701	0.293918	0.421998
ENSMUST00000237300	-1.21067	-0.989739	-0.0847046	-0.567519	-0.600612	0.201205	1.91483	1.31591	0.472067	-0.450765
ENSMUST00000195730	-0.817068	-0.469787	-1.07874	-0.526134	-0.955055	0.299856	1.89233	1.11369	0.862761	-0.32185
ENSMUST00000193524	-0.834281	-0.834281	-0.834281	-0.834281	-0.834281	0.390404	1.64546	1.15258	1.14277	-0.159818
ENSMUST00000228450	-0.780698	-0.780698	-0.780698	-0.780698	-0.780698	0.306073	1.59508	1.28987	1.192	-0.479537
MSTRG.23537.5	0.435205	-1.81075	1.30854	1.07365	0.72545	-1.20147	-0.6064	-0.312259	0.473707	-0.0856734
MSTRG.8660.2	0.387428	-1.00652	1.4523	1.0839	1.12748	-1.00652	-1.00652	-0.360397	0.335373	-1.00652
MSTRG.28844.3	0.844422	-1.29561	1.43125	1.0409	1.1164	-0.845637	-0.617268	-0.687938	-0.78825	-0.198268
MSTRG.18725.3	1.36308	-0.847768	0.708262	1.17651	1.26088	-0.847768	-0.847768	-0.847768	-0.847768	-0.26989
MSTRG.8427.2	0.875159	-0.798945	0.698983	1.08915	1.77957	-0.798945	-0.798945	-0.798945	-0.798945	-0.44814
ENSMUST00000236806	0.947397	-0.325047	1.17512	1.21316	1.23832	-0.849788	-0.849788	-0.849788	-0.849788	-0.849788
MSTRG.10578.2	1.07799	-0.288444	0.977946	1.48205	0.944731	-1.18146	-0.910086	-0.744752	-0.744348	-0.613633
MSTRG.27637.1	1.09734	-0.544603	1.29991	1.18354	0.992561	-1.15284	-0.790201	-0.729181	-0.773887	-0.582643
MSTRG.13648.3	1.3273	-0.346107	1.08609	0.757942	1.12132	-1.59635	-0.924198	-0.341943	-0.537414	-0.546643
ENSMUST00000210432	1.60445	-0.761858	0.611362	0.895073	1.31964	-1.12892	-0.60678	-0.709108	-0.480515	-0.743349
ENSMUST00000190504	1.04613	-0.646849	1.50928	0.559873	1.24667	-0.913497	-0.913497	-0.0611152	-0.913497	-0.913497
MSTRG.20229.1	0.188261	-0.576832	1.37989	0.954514	1.7125	-1.11517	-0.549968	-0.741587	-0.674216	-0.577396
MSTRG.9951.1	0.342718	-0.34587	1.91128	0.928211	1.05909	-0.973507	-0.556249	-0.737864	-0.804084	-0.823731
ENSMUST00000201713	0.245697	-0.697705	1.92769	0.634183	1.37865	-0.697705	-0.697705	-0.697705	-0.697705	-0.697705
ENSMUST00000133630	0.721649	-0.845616	1.91033	0.906833	0.547757	-0.0866767	-0.986017	-1.19847	-0.715203	-0.254591
ENSMUST00000195007	1.18252	-0.893192	1.33722	1.33444	0.548925	-0.893192	-0.102456	-0.893192	-0.893192	-0.727871
ENSMUST00000229708	0.91999	-0.603846	2.05291	0.957708	0.195593	-0.813666	-0.385302	-0.69605	-0.813666	-0.813666
ENSMUST00000232525	1.33046	-0.506492	1.05609	-0.291957	1.76697	-0.812316	-0.812316	-0.812316	-0.812316	-0.1058
ENSMUST00000159422	0.960092	-0.506643	1.091	0.274081	1.85826	-0.876648	-0.876648	-0.876648	-0.876648	-0.170193
ENSMUST00000216646	0.548988	-0.578997	1.59245	0.0686945	1.81244	-0.902528	-0.902528	-0.476281	-0.638073	-0.52416
ENSMUST00000179908	0.737112	-1.12843	1.51076	-0.146675	1.73556	-0.649498	-0.908223	-0.6789	-0.391319	-0.0803993
ENSMUST00000218143	1.22936	-0.750705	1.44538	-0.750705	1.32989	-0.750705	-0.750705	-0.750705	-0.750705	0.499609
ENSMUST00000229977	1.75432	-0.614153	1.42103	-0.614153	1.12372	-0.614153	-0.614153	-0.614153	-0.614153	-0.614153
ENSMUST00000186448	1.50038	-0.612889	1.73242	-0.612889	1.05742	-0.612889	-0.612889	-0.612889	-0.612889	-0.612889
ENSMUST00000232216	1.60152	-0.615671	1.59353	-0.615671	1.11465	-0.615671	-0.615671	-0.615671	-0.615671	-0.615671
MSTRG.13595.2	1.33985	-0.920254	1.49518	-0.918186	1.19794	-0.915903	-0.929196	0.032662	-0.375296	-0.00679512
ENSMUST00000232964	1.07504	-0.722801	1.38745	-0.722801	1.65413	-0.722801	-0.722801	0.22019	-0.722801	-0.722801
ENSMUST00000144118	0.445837	-0.855768	2.23712	0.110516	0.587279	-0.855768	-0.855768	0.525727	-0.855768	-0.483404
ENSMUST00000218078	1.70889	-0.95029	1.14827	0.458742	0.164243	-1.24345	0.00554592	0.534211	-1.15978	-0.666383
MSTRG.14779.3	1.50015	0.492721	0.18439	0.281197	0.913122	-0.432147	-1.55961	-1.55961	0.585998	-0.406212
MSTRG.21.1	1.4381	0.241857	-0.706121	1.13318	1.02963	-0.0931477	-1.41088	-1.41088	-0.0211199	-0.200615
MSTRG.13660.50	1.1349	-0.946677	0.149647	1.04605	1.27243	-0.98007	-0.626561	-0.97398	0.904326	-0.98007
ENSMUST00000193344	2.27866	-0.877215	0.565872	0.238489	0.422393	-0.331733	-0.877215	-0.877215	0.31496	-0.856995
ENSMUST00000181398	1.92202	-0.449189	1.26936	0.324853	0.557868	-0.711636	-0.921499	-0.921499	-0.921499	-0.148782
ENSMUST00000218151	1.64312	-0.819045	1.09132	0.268605	1.28312	-0.819045	-0.819045	-0.819045	-0.819045	-0.19094
ENSMUST00000168442	1.57785	-0.401603	1.08079	0.454825	1.29407	-0.868286	-0.868286	-0.868286	-0.868286	-0.532782
ENSMUST00000197951	1.74521	-0.190831	0.216439	0.348437	1.36966	-1.19351	0.0259499	-1.04141	-1.16189	-0.118046
ENSMUST00000203440	2.39571	-0.304019	0.568571	-0.346527	0.77576	-0.745227	-0.745227	-0.745227	-0.641867	-0.211942
ENSMUST00000209498	2.11342	-0.63118	0.283608	-0.615942	1.44128	-0.63118	-0.63118	-0.63118	-0.63118	-0.0664663
MSTRG.13518.2	2.32654	-0.462145	-0.462145	-0.462145	1.37062	-0.462145	-0.462145	-0.462145	-0.462145	-0.462145
MSTRG.16775.17	2.21551	-0.468095	-0.468095	-0.468095	1.52925	-0.468095	-0.468095	-0.468095	-0.468095	-0.468095
ENSMUST00000201689	1.67066	-0.53728	-0.0812518	-0.53728	2.0691	-0.53728	-0.53728	-0.434831	-0.53728	-0.53728
ENSMUST00000126672	1.93374	-0.26149	-0.316246	-0.475845	1.8364	-0.581439	-0.591696	-0.596307	-0.449392	-0.497731
ENSMUST00000125582	1.79613	-0.495725	-0.495725	-0.495725	1.98864	-0.495725	-0.495725	-0.495725	-0.495725	-0.314697
MSTRG.13193.2	1.96283	-0.474109	-0.474109	-0.474109	1.83005	-0.474109	-0.474109	-0.474109	-0.474109	-0.474109
MSTRG.24506.74	1.858	-0.474261	-0.474261	-0.474261	1.93609	-0.474261	-0.474261	-0.474261	-0.474261	-0.474261
ENSMUST00000222024	1.83855	-0.474164	-0.474164	-0.474164	1.95476	-0.474164	-0.474164	-0.474164	-0.474164	-0.474164
MSTRG.18882.3	1.48292	-0.645829	0.388739	-0.645829	2.03622	-0.645829	-0.645829	-0.645829	-0.0329015	-0.645829
MSTRG.24506.91	1.54188	-0.671419	0.665026	-0.621898	1.48554	-0.79485	-0.79485	-0.79485	0.780272	-0.79485
MSTRG.23151.1	2.04702	-0.109314	0.288282	0.661462	0.671241	-1.51251	-0.96782	-0.0157084	-0.667975	-0.394673
ENSMUST00000214661	2.05262	-0.180746	0.370966	1.17401	0.0672168	-0.707154	-1.106	-0.128058	-1.16114	-0.381709
ENSMUST00000185635	1.21633	0.469613	0.379187	1.27689	0.781353	-1.6401	-0.781891	-0.438451	-1.19015	-0.0727794
ENSMUST00000238724	1.7054	0.172358	0.339912	0.875369	0.787813	-1.41562	-0.49147	-0.674025	-1.36224	0.0625037
ENSMUST00000194584	2.16166	0.0713527	0.588122	0.343789	0.641807	-1.09613	-0.942346	-0.906828	-0.716434	-0.144994
ENSMUST00000228608	1.78614	0.385542	0.715607	0.815829	0.574042	-1.17572	-1.14394	-1.00396	-0.462894	-0.49064
ENSMUST00000181774	1.62953	0.401713	0.592747	0.741263	1.03711	-1.22398	-1.01467	-0.993703	-0.645279	-0.524728
ENSMUST00000193450	1.93998	0.495215	0.701158	0.7325	-0.0384139	-0.858466	-0.564602	-0.0058911	-1.30626	-1.09522
MSTRG.14677.1	1.60139	0.691955	0.626206	0.912286	0.555419	-1.34397	-0.60551	-0.458975	-0.786309	-1.19249
MSTRG.14678.1	1.57547	0.95824	0.440292	0.875373	0.478924	-1.16303	-0.746376	-0.229246	-0.935746	-1.2539
MSTRG.14679.1	1.35133	1.08784	0.380664	0.86527	0.644295	-1.38329	-0.799878	-0.0901825	-1.08585	-0.970207
MSTRG.14680.1	1.39099	0.946321	0.312843	0.706593	0.855992	-1.31624	-0.342927	-0.114031	-1.19782	-1.24172
ENSMUST00000200700	2.08455	0.0538694	0.0300449	1.08917	0.532572	-0.882095	-0.882095	-0.882095	-0.882095	-0.261824
MSTRG.12909.1	1.81342	0.497658	-0.243648	1.45427	0.357798	-0.913022	-0.812572	-0.545676	-0.999983	-0.608242
ENSMUST00000142937	2.11952	0.438478	-0.434711	1.32997	-0.0267203	-0.706129	-0.706129	-0.706129	-0.602013	-0.706129
ENSMUST00000237857	2.29323	0.903219	-0.0847768	0.327579	0.263145	-0.740479	-0.740479	-0.740479	-0.740479	-0.740479
MSTRG.26399.1	1.6308	1.48457	-0.181517	0.858897	0.224817	-0.869535	-0.869535	-0.869535	-0.869535	-0.539429
ENSMUST00000224987	1.84494	1.24292	-0.547864	0.852267	0.312313	-0.836451	-0.836451	-0.836451	-0.836451	-0.358766
MSTRG.8683.1	1.91424	0.371378	-0.0512935	0.611295	1.21833	-0.854007	-0.854007	-0.854007	-0.854007	-0.647926
ENSMUST00000181912	1.8101	0.296912	-0.229334	1.02197	1.10475	-0.764929	-0.66082	-0.63291	-1.00866	-0.937083
MSTRG.16021.1	1.49857	0.304445	0.509727	0.801166	1.23969	-1.01978	-1.27693	-0.566648	-0.991181	-0.499064
ENSMUST00000180860	1.62616	-0.0141763	0.536328	0.3877	1.39906	-0.802942	-1.30727	-0.302755	-1.18315	-0.338954
ENSMUST00000207828	1.74673	-0.182178	0.666803	0.492194	1.29758	-0.640148	-0.544803	-0.621592	-1.10729	-1.10729
ENSMUST00000207574	1.57442	-0.119188	0.473493	0.177843	1.67992	-0.927175	-0.635428	-0.16228	-1.11504	-0.946567
MSTRG.30941.1	1.44641	-0.843879	-0.123209	1.5061	1.27667	-0.58917	-0.843879	-0.605993	-0.379163	-0.843879
ENSMUST00000210289	1.14995	-0.725083	-0.186433	1.05613	1.90665	-0.766106	-0.766106	-0.136792	-0.766106	-0.766106
ENSMUST00000137582	2.06117	-0.889472	0.0437588	0.6899	1.02703	-0.675653	-0.77985	-0.182542	-1.1432	-0.151141
ENSMUST00000203807	2.07592	-0.303273	-0.162676	0.546746	1.33393	-0.57051	-0.707096	-0.814942	-0.814942	-0.583161
MSTRG.23990.8	1.74689	-0.602258	-0.602258	0.809261	1.65965	-0.602258	-0.602258	-0.602258	-0.602258	-0.602258
ENSMUST00000197200	1.94395	-0.595083	-0.595083	0.740432	1.4812	-0.595083	-0.595083	-0.595083	-0.595083	-0.595083
ENSMUST00000212328	1.5141	-0.08443	-0.779058	0.468793	1.31893	-0.942716	-0.639356	1.02917	-0.942716	-0.942716
MSTRG.8616.1	1.58527	0.765388	-0.56917	1.05485	0.717516	-0.421975	-0.134086	-0.288413	-1.35321	-1.35618
MSTRG.4276.1	1.19982	0.340186	-0.141408	1.04978	1.5844	-0.973839	-0.973839	-0.137427	-0.973839	-0.973839
ENSMUST00000219623	0.765623	0.806148	-0.242026	0.708345	1.77238	-0.440787	-0.735894	-0.0885317	-1.47197	-1.07328
MSTRG.14681.2	2.02479	-0.55099	-0.421025	1.70342	-0.550779	-0.55099	-0.55099	-0.00145702	-0.55099	-0.55099
MSTRG.24506.77	2.26005	-0.466002	-0.466002	1.46796	-0.466002	-0.466002	-0.466002	-0.466002	-0.466002	-0.466002
MSTRG.6742.20	1.89338	0.225941	-0.557765	1.78503	-0.557765	-0.557765	-0.557765	-0.557765	-0.557765	-0.557765
ENSMUST00000237284	1.47675	0.372205	-0.62705	2.09445	-0.377236	-0.62705	-0.62705	-0.62705	-0.62705	-0.43092
ENSMUST00000208323	1.44495	-0.465147	-0.465147	2.27623	-0.465147	-0.465147	-0.465147	-0.465147	-0.465147	-0.465147
MSTRG.8412.2	1.98107	-0.473959	-0.473959	1.8106	-0.473959	-0.473959	-0.473959	-0.473959	-0.473959	-0.473959
ENSMUST00000144078	1.75548	-0.473339	-0.473339	2.03123	-0.473339	-0.473339	-0.473339	-0.473339	-0.473339	-0.473339
ENSMUST00000181943	1.49842	-0.664932	0.47467	1.69066	0.29226	-0.135487	-0.479782	-1.13685	-1.22685	-0.312111
ENSMUST00000183782	1.16622	-0.343671	0.631096	2.09707	-0.273188	-0.850627	-0.0332577	-0.692388	-0.850627	-0.850627
ENSMUST00000224171	0.869901	-0.169506	0.364671	2.33859	0.18646	-0.718023	-0.718023	-0.718023	-0.718023	-0.718023
MSTRG.9928.1	0.783065	-1.22382	0.169948	1.48051	1.07947	-0.340433	-1.22382	0.614986	-1.22382	-0.116083
ENSMUST00000209781	1.25768	-0.598179	-0.598179	2.31968	0.102944	-0.598179	-0.598179	-0.598179	-0.342316	-0.347089
ENSMUST00000134436	1.45537	-0.5654	-0.5654	2.12101	0.381421	-0.5654	-0.5654	-0.5654	-0.5654	-0.5654
ENSMUST00000233028	0.984961	-0.662062	-0.139294	2.05951	1.06719	-0.662062	-0.662062	-0.662062	-0.662062	-0.662062
MSTRG.24506.94	0.618799	-0.568533	-0.568533	2.27483	1.08611	-0.568533	-0.568533	-0.568533	-0.568533	-0.568533
ENSMUST00000137603	0.74624	-0.606478	-0.606478	2.26996	0.978296	-0.606478	-0.606478	-0.606478	-0.606478	-0.355624
MSTRG.16420.8	0.859074	-0.561706	-0.00961986	2.12815	0.444668	-1.21668	-1.21668	0.11	-0.0420834	-0.495118
ENSMUST00000063376	0.444232	-0.558262	0.770275	2.08908	0.775132	-0.963552	-0.963552	-0.51716	-0.876611	-0.19958
ENSMUST00000206216	-0.758427	1.39433	1.32291	1.21157	-0.758427	-0.758427	0.621749	-0.758427	-0.758427	-0.758427
ENSMUST00000196531	0.254831	0.747992	1.36261	1.87623	-0.706944	-0.706944	-0.706944	-0.706944	-0.706944	-0.706944
MSTRG.8608.4	-0.675948	1.18185	1.0794	1.94952	-0.477403	-0.675948	-0.675948	-0.675948	-0.353624	-0.675948
ENSMUST00000135358	-0.594735	0.738679	1.47255	1.95192	-0.594735	-0.594735	-0.594735	-0.594735	-0.594735	-0.594735
ENSMUST00000228116	-0.469409	-0.469409	2.18276	1.57252	-0.469409	-0.469409	-0.469409	-0.469409	-0.469409	-0.469409
MSTRG.13257.4	-0.504483	-0.504483	1.97499	1.80453	-0.504483	-0.504483	-0.248136	-0.504483	-0.504483	-0.504483
MSTRG.11696.1	-0.451951	-0.514027	1.97059	1.81031	-0.264756	-0.493735	-0.514106	-0.514106	-0.514106	-0.514106
ENSMUST00000131516	-0.473596	-0.473596	2.01326	1.77551	-0.473596	-0.473596	-0.473596	-0.473596	-0.473596	-0.473596
ENSMUST00000191246	-0.025093	-0.336942	0.952339	2.34939	-0.0557531	-0.775876	0.219564	-0.775876	-0.775876	-0.775876
MSTRG.17244.1	-0.478588	-0.478588	1.44351	2.27531	-0.478588	-0.478588	-0.478588	-0.478588	-0.478588	-0.3687
MSTRG.7309.17	-0.444391	-0.444391	1.03572	2.51941	-0.444391	-0.444391	-0.444391	-0.444391	-0.444391	-0.444391
ENSMUST00000232008	0.207218	0.141982	1.62724	1.74733	0.190296	-0.700886	-1.044	-0.776424	-0.545115	-0.847635
MSTRG.24506.70	-0.0634025	0.557854	1.72582	1.26242	0.513261	-1.16414	-0.236188	-1.00867	-0.509262	-1.0777
MSTRG.22750.1	-0.127489	0.679491	1.88945	1.14381	0.470065	-1.04344	-0.766158	-0.539776	-0.837362	-0.868594
ENSMUST00000217740	-0.062818	0.471911	1.66181	1.33878	0.781118	-0.598692	-0.91856	-0.851639	-1.01609	-0.805823
ENSMUST00000189071	-0.682413	0.226855	1.78815	1.67014	0.409334	-0.682413	-0.682413	-0.682413	-0.682413	-0.682413
ENSMUST00000211317	-0.899142	0.23796	1.843	1.29055	0.770572	-0.798356	-0.899142	-0.899142	-0.234192	-0.412107
ENSMUST00000174412	-0.540678	0.091259	1.70308	1.33128	1.08656	-0.925801	-0.561557	-0.925801	-0.740205	-0.51814
MSTRG.31032.1	-1.13913	0.424077	1.41722	1.47718	0.945169	-0.330072	-0.338543	-0.508968	-0.79915	-1.14778
ENSMUST00000151521	-0.846059	0.297993	1.69841	1.42973	0.602154	0.202006	-0.846059	-0.846059	-0.846059	-0.846059
MSTRG.22080.2	-1.14172	1.17186	1.4285	1.23469	0.604329	-0.751921	-0.77747	-0.469447	-0.931587	-0.367236
ENSMUST00000147504	-0.509813	0.536939	1.5412	1.60673	0.305855	-1.06948	-0.0570984	-1.06267	-1.02716	-0.264503
MSTRG.12849.4	-0.494411	1.46375	2.25397	-0.494411	-0.494411	-0.494411	-0.494411	-0.494411	-0.494411	-0.256844
MSTRG.3887.2	-0.471456	1.41128	2.29878	-0.409867	-0.471456	-0.471456	-0.471456	-0.471456	-0.471456	-0.471456
ENSMUST00000155588	-0.608195	1.23481	2.27202	-0.133304	0.275636	-0.608195	-0.608195	-0.608195	-0.608195	-0.608195
ENSMUST00000213406	-0.608855	1.08458	2.41886	0.027262	-0.233006	-0.608855	-0.608855	-0.253427	-0.608855	-0.608855
ENSMUST00000050921	-0.0940216	0.896597	2.4272	-0.175468	-0.379968	-0.794496	-0.449448	-0.794496	-0.794496	0.158602
ENSMUST00000189929	-0.778364	0.980628	2.2455	-0.273711	0.266463	-0.844418	-0.17826	-0.844418	-0.844418	0.271004
ENSMUST00000186027	-0.682133	1.24785	1.83523	1.12663	-0.682133	-0.682133	-0.682133	-0.682133	-0.682133	-0.116916
ENSMUST00000222317	-0.196708	0.991263	1.9666	0.96689	-0.404411	-1.03904	-0.888746	-0.181923	-1.03904	-0.174875
ENSMUST00000220862	-0.762466	0.730524	2.36677	0.36573	0.0998939	-0.729804	-0.853435	0.0232107	-0.853435	-0.386994
MSTRG.24258.2	-0.502606	0.49445	2.66423	0.184864	-0.502606	-0.502606	-0.502606	-0.327914	-0.502606	-0.502606
ENSMUST00000128542	-0.443663	0.730518	2.40786	0.692513	-0.484474	-0.620826	-0.646958	-0.646958	-0.341059	-0.646958
MSTRG.19280.9	-0.0607398	0.0547389	2.2644	0.390238	1.01466	-0.732661	-0.732661	-0.732661	-0.732661	-0.732661
ENSMUST00000181370	-0.346424	0.560553	2.45021	-0.380934	0.686753	-0.689195	-0.689195	-0.689195	-0.213382	-0.689195
ENSMUST00000227235	-0.515645	0.360953	2.55485	-0.515645	0.693719	-0.515645	-0.515645	-0.515645	-0.515645	-0.515645
ENSMUST00000208953	-0.463616	0.260997	2.7473	-0.298931	0.0723331	-0.463616	-0.463616	-0.463616	-0.463616	-0.463616
MSTRG.15828.2	-0.387415	-0.387415	2.77367	-0.387415	0.325658	-0.387415	-0.387415	-0.387415	-0.387415	-0.387415
MSTRG.29418.1	-0.316228	-0.316228	2.84605	-0.316228	-0.316228	-0.316228	-0.316228	-0.316228	-0.316228	-0.316228
MSTRG.24330.16	-0.316228	-0.316228	2.84605	-0.316228	-0.316228	-0.316228	-0.316228	-0.316228	-0.316228	-0.316228
MSTRG.2149.5	-0.316228	-0.316228	2.84605	-0.316228	-0.316228	-0.316228	-0.316228	-0.316228	-0.316228	-0.316228
MSTRG.12102.4	-0.316228	-0.316228	2.84605	-0.316228	-0.316228	-0.316228	-0.316228	-0.316228	-0.316228	-0.316228
MSTRG.12729.12	-0.316228	-0.316228	2.84605	-0.316228	-0.316228	-0.316228	-0.316228	-0.316228	-0.316228	-0.316228
MSTRG.477.3	-0.316228	-0.316228	2.84605	-0.316228	-0.316228	-0.316228	-0.316228	-0.316228	-0.316228	-0.316228
MSTRG.14150.2	-0.316228	-0.316228	2.84605	-0.316228	-0.316228	-0.316228	-0.316228	-0.316228	-0.316228	-0.316228
MSTRG.23144.3	-0.316228	-0.316228	2.84605	-0.316228	-0.316228	-0.316228	-0.316228	-0.316228	-0.316228	-0.316228
MSTRG.12729.15	-0.316228	-0.316228	2.84605	-0.316228	-0.316228	-0.316228	-0.316228	-0.316228	-0.316228	-0.316228
MSTRG.15115.4	-0.316228	-0.316228	2.84605	-0.316228	-0.316228	-0.316228	-0.316228	-0.316228	-0.316228	-0.316228
MSTRG.11611.7	-0.316228	-0.316228	2.84605	-0.316228	-0.316228	-0.316228	-0.316228	-0.316228	-0.316228	-0.316228
MSTRG.23537.4	-0.316228	-0.316228	2.84605	-0.316228	-0.316228	-0.316228	-0.316228	-0.316228	-0.316228	-0.316228
MSTRG.23468.1	-0.316228	-0.316228	2.84605	-0.316228	-0.316228	-0.316228	-0.316228	-0.316228	-0.316228	-0.316228
MSTRG.17244.3	-0.316228	-0.316228	2.84605	-0.316228	-0.316228	-0.316228	-0.316228	-0.316228	-0.316228	-0.316228
MSTRG.13250.22	-0.316228	-0.316228	2.84605	-0.316228	-0.316228	-0.316228	-0.316228	-0.316228	-0.316228	-0.316228
MSTRG.15193.1	-0.316228	-0.316228	2.84605	-0.316228	-0.316228	-0.316228	-0.316228	-0.316228	-0.316228	-0.316228
ENSMUST00000233120	-0.557392	0.0793167	2.56074	0.754745	-0.0504502	-0.557392	-0.557392	-0.557392	-0.557392	-0.557392
MSTRG.18008.1	-0.404851	-0.404851	2.72481	0.514004	-0.404851	-0.404851	-0.404851	-0.404851	-0.404851	-0.404851
MSTRG.29446.3	-0.390196	-0.390196	2.77312	0.327816	-0.390196	-0.390196	-0.390196	-0.390196	-0.369562	-0.390196
MSTRG.12748.4	0.766339	0.972034	0.733742	0.828167	0.551538	-0.168448	-0.0802879	-1.71374	-0.175614	-1.71374
MSTRG.31089.7	0.362463	0.565386	0.531723	1.45704	0.38927	-1.37339	0.435285	-1.37339	0.379004	-1.37339
MSTRG.10981.1	0.920095	0.480037	1.64191	1.33161	-1.01663	-0.614714	-0.741462	-0.814623	-0.84368	-0.342544
ENSMUST00000194811	0.729984	0.592503	1.69549	1.22	-0.935034	-0.935034	-0.935034	0.00791705	-0.935034	-0.505753
ENSMUST00000192742	0.151498	0.91595	2.16201	0.639075	-0.25703	-0.191417	-0.868539	-0.71481	-0.901485	-0.935251
ENSMUST00000186760	0.470237	0.453976	2.09244	0.939614	0.0319636	-0.48615	-0.90152	-0.90152	-0.797519	-0.90152
ENSMUST00000194678	0.513299	0.685898	1.90141	0.740419	0.321386	-0.972601	-1.30133	-0.877936	-0.703296	-0.30725
ENSMUST00000237035	0.404874	0.397952	2.30817	0.669372	-0.156185	-0.907434	-0.907434	-0.433735	-0.907434	-0.46815
MSTRG.24302.47	1.56379	0.317845	1.21577	0.650489	-1.17338	0.407306	-0.482309	-1.17338	-0.152762	-1.17338
MSTRG.23130.2	1.5073	0.523413	1.58428	0.727577	-1.00751	-0.598829	-0.502612	-0.717229	-0.508881	-1.00751
ENSMUST00000202511	1.57111	0.536275	1.40816	0.562488	-0.474915	-0.0434652	-0.460965	-0.582597	-1.25805	-1.25805
ENSMUST00000147868	1.16312	0.50639	0.90806	1.58531	0.0939082	-0.437174	-1.32559	-0.759838	-0.781075	-0.953108
ENSMUST00000123149	1.28758	0.0769886	1.11894	1.2609	0.0490945	-0.70824	-1.85131	-0.519947	-0.219719	-0.49429
MSTRG.13556.15	1.8472	-0.0580313	0.75226	1.21999	-0.931013	-0.931013	-0.931013	0.157925	-0.19529	-0.931013
MSTRG.8449.3	1.55704	-0.619142	1.25333	1.52363	-0.619142	-0.619142	-0.619142	-0.619142	-0.619142	-0.619142
MSTRG.19834.8	0.193486	1.15569	2.14232	-0.986089	0.0319818	-0.986089	-0.616299	-0.794065	0.11843	-0.259362
ENSMUST00000225650	0.241348	1.33162	2.07974	-0.168819	-0.153812	-0.980085	-0.608844	-0.585805	-0.103736	-1.05161
ENSMUST00000218354	1.39995	0.923958	1.65811	0.0673939	-0.206433	-0.770716	-0.988404	-0.200631	-0.889084	-0.994138
ENSMUST00000156790	0.960092	1.20925	1.6152	0.334775	-0.0734115	-1.46242	-0.598355	-0.639845	-0.474417	-0.870872
ENSMUST00000199885	0.967724	1.46766	1.43485	0.0546418	0.377351	-0.873581	-0.873581	-0.873581	-0.807911	-0.873581
ENSMUST00000189828	0.578706	1.40023	1.87837	-0.104665	0.200273	-0.790583	-0.790583	-0.790583	-0.790583	-0.790583
ENSMUST00000181355	0.4822	1.19963	1.76744	-0.418772	0.547431	-0.957367	-0.957367	0.251543	-0.957367	-0.957367
ENSMUST00000223992	0.372665	1.30001	1.792	-0.655259	0.821833	-0.881533	-0.357247	-0.629397	-0.881533	-0.881533
ENSMUST00000181195	0.921979	1.21087	1.74741	-0.772211	0.559861	-0.772211	-0.579064	-0.772211	-0.772211	-0.772211
MSTRG.16572.3	1.27615	0.736677	2.01219	-0.730878	-0.729048	-0.0385478	-0.730878	-0.730878	-0.335677	-0.729114
MSTRG.23105.2	0.976903	1.72763	1.28765	-0.734915	-0.729757	0.412153	-0.734915	-0.734915	-0.734915	-0.734915
MSTRG.17851.1	0.725795	1.54275	1.57231	-0.734839	-0.740511	-0.740511	-0.738325	0.590301	-0.740511	-0.736454
MSTRG.2851.14	1.32596	0.956095	1.52375	-0.0661784	-1.14059	-1.14059	0.102123	-0.216176	-1.14059	-0.203801
ENSMUST00000181782	1.69718	-0.166726	1.42706	-0.792058	0.238312	0.740573	-0.466847	-0.514015	-1.0927	-1.07077
MSTRG.29923.1	2.27864	0.38005	1.06622	-0.295698	-0.157999	-0.863951	-0.238942	-0.842818	-0.55831	-0.767193
MSTRG.4399.2	2.35061	0.334171	1.03639	-0.0164494	-0.623424	-0.623424	-0.623424	-0.623424	-0.623424	-0.587607
ENSMUST00000239218	2.49389	-0.447452	1.08572	-0.447452	-0.447452	-0.447452	-0.447452	-0.447452	-0.447452	-0.447452
MSTRG.13839.2	1.98424	-0.473928	1.80719	-0.473928	-0.473928	-0.473928	-0.473928	-0.473928	-0.473928	-0.473928
MSTRG.14777.2	2.13167	-0.470361	1.63721	-0.471216	-0.471216	-0.471216	-0.471216	-0.471216	-0.471216	-0.471216
MSTRG.7744.2	2.17326	-0.469757	1.5848	-0.469757	-0.469757	-0.469757	-0.469757	-0.469757	-0.469757	-0.469757
MSTRG.17284.5	1.22653	-0.583221	1.76644	-0.770926	0.821682	-0.770926	0.623203	-0.770926	-0.770926	-0.770926
ENSMUST00000152754	0.774748	0.384925	2.51456	-0.524891	-0.524891	-0.524891	-0.524891	-0.524891	-0.524891	-0.524891
ENSMUST00000151209	0.674493	-0.418425	2.67291	-0.418425	-0.418425	-0.418425	-0.418425	-0.418425	-0.418425	-0.418425
ENSMUST00000233562	1.344	-0.178478	2.08768	-0.398369	-0.399749	-0.903499	0.168672	0.086744	-0.903499	-0.903499
MSTRG.29767.2	1.43403	-0.46473	2.28381	-0.46473	-0.46473	-0.46473	-0.46473	-0.46473	-0.46473	-0.46473
ENSMUST00000204492	1.58842	0.00321953	2.10453	-0.534425	-0.278954	-0.606806	-0.481704	-0.650756	-0.630384	-0.513142
MSTRG.6394.2	0.286638	0.94842	1.11447	0.9138	1.22797	-0.890757	-0.497957	-1.35327	-0.998258	-0.751062
ENSMUST00000237346	0.132655	0.999652	0.874242	1.31115	1.07856	-1.11169	-0.349238	-1.11169	-1.11169	-0.711954
MSTRG.20182.1	0.410949	0.87492	0.897503	1.41061	0.706319	-0.773835	-0.82883	-1.24522	-1.38965	-0.0627683
ENSMUST00000206423	0.363947	0.923368	1.47454	0.998114	0.492937	-0.899508	-0.595427	-1.22436	-1.38437	-0.149245
MSTRG.6198.1	1.1704	0.3183	0.86507	0.976378	1.07028	-0.801641	-0.367254	-1.59782	-0.908035	-0.725678
ENSMUST00000135037	0.902641	0.166177	1.06069	1.30242	0.761926	-1.05274	-0.202337	-1.50997	-1.10541	-0.323393
MSTRG.27635.1	0.788291	0.863624	1.36562	0.725308	0.825737	-0.956203	-0.489744	-1.29581	-1.08365	-0.74317
ENSMUST00000223799	0.904355	0.908566	1.3103	0.674795	0.650398	-1.36632	-0.439517	-1.21668	-1.03271	-0.393188
MSTRG.28627.1	0.958393	0.383229	1.31559	0.802294	0.952046	-0.929274	-0.714778	-1.02169	-1.46937	-0.276436
ENSMUST00000192276	0.990879	0.723943	0.980241	0.79246	0.934492	-0.969332	-0.369447	-1.0433	-1.64714	-0.392798
ENSMUST00000210866	1.11073	0.448928	0.58146	0.943665	0.928768	-1.34141	-1.34141	-1.34141	-0.188733	0.199421
ENSMUST00000223594	0.875787	0.0355551	0.527067	1.26182	1.2737	-0.667128	-1.4551	-1.40028	-0.464848	0.0134283
ENSMUST00000227485	0.551565	0.967698	1.0661	0.692497	0.966016	-1.13232	-1.13232	-1.13232	-1.13232	0.285399
MSTRG.29804.2	0.866149	1.10952	0.739805	0.601379	1.04351	-1.15919	-0.893732	-1.32819	-1.05302	0.073771
ENSMUST00000097531	0.939341	0.909333	0.885046	0.853427	0.894654	-1.0561	-0.870453	-1.44273	-1.00645	-0.106069
MSTRG.9311.1	0.581164	0.951984	0.263983	1.34403	0.913413	-1.1578	-0.791498	-1.38203	-1.03506	0.311812
ENSMUST00000228024	0.9375	0.641591	0.482205	1.32783	1.05899	-1.21026	-1.07823	-1.21026	-0.632225	-0.317134
ENSMUST00000239444	0.820967	1.0398	0.185543	1.27454	1.01913	-1.1339	-1.1339	-1.1339	-0.822654	-0.115625
MSTRG.29765.5	1.18614	0.362476	0.70455	1.04455	1.09836	-1.36447	-0.664682	-0.501489	-0.500966	-1.36447
ENSMUST00000198130	1.05069	1.00063	0.441578	0.806295	1.20386	-0.751438	-0.575015	-0.967052	-0.699253	-1.51029
MSTRG.8637.1	0.879823	0.978278	0.585981	0.915663	1.03851	-0.918736	-0.91054	-0.391897	-0.451367	-1.72572
ENSMUST00000220080	1.08096	0.906397	0.915961	0.851595	0.843407	-0.946972	-0.785141	-0.652677	-0.691204	-1.52233
MSTRG.21701.1	0.352289	0.777214	1.10684	1.34876	0.875189	-1.0394	-1.11387	-0.874832	-0.297965	-1.13423
ENSMUST00000200369	0.422679	0.797262	1.01421	1.53223	0.526797	-0.69498	-0.731384	-0.708845	-0.494565	-1.6634
ENSMUST00000194820	0.66355	0.745247	0.856023	0.900725	1.33041	-0.416143	-0.841864	-0.76683	-0.946503	-1.52461
ENSMUST00000156387	0.375515	0.729328	1.03031	0.938603	1.43069	-0.675969	-0.807338	-0.81371	-0.848291	-1.35913
MSTRG.3117.1	0.329269	0.798613	1.53665	0.710425	1.02931	-0.429887	-0.729212	-0.942271	-0.961419	-1.34148
ENSMUST00000227968	0.392771	0.898163	1.2384	0.808625	1.18594	-0.959979	-0.581949	-0.727437	-0.888272	-1.36626
MSTRG.15099.13	1.15999	1.15143	0.92048	1.15861	-0.0715259	-0.85901	-1.39806	-0.773688	-0.56354	-0.724695
MSTRG.6623.1	1.17708	1.10162	0.999169	1.19697	-0.216083	-0.754855	-0.922024	-1.19028	-0.938913	-0.452673
MSTRG.13107.1	0.842952	1.10149	1.39567	0.764236	0.398123	-0.770657	-0.929988	-1.098	-1.21919	-0.484638
MSTRG.18414.2	0.683345	1.06177	1.41669	1.07528	0.271742	-0.975858	-0.754323	-0.917246	-1.12248	-0.738917
MSTRG.21156.1	1.21811	0.905256	1.15509	0.878868	0.464599	-1.0786	-1.04728	-0.848366	-0.959683	-0.687994
ENSMUST00000193735	0.907449	0.772443	1.43998	0.943573	0.551432	-0.974208	-0.974208	-0.974208	-0.974208	-0.718046
MSTRG.12225.1	0.762157	1.11465	1.0869	1.03546	0.631843	-0.896263	-1.10692	-0.761987	-1.22796	-0.637868
MSTRG.4989.3	0.69657	0.982641	1.20421	1.04766	0.722715	-1.00322	-1.06526	-0.966758	-1.02544	-0.59312
ENSMUST00000203158	0.890759	0.684736	1.31759	1.12007	0.521044	-0.812525	-1.16403	-0.881523	-1.21133	-0.464799
ENSMUST00000206384	0.897735	0.955918	1.07832	1.08262	0.524151	-0.806764	-1.065	-1.13957	-1.22225	-0.305162
MSTRG.21156.2	1.01464	1.01186	0.768184	1.39404	0.39302	-0.99742	-0.724608	-0.940549	-1.03887	-0.880301
ENSMUST00000136201	0.698337	1.19859	0.82984	1.47275	0.244708	-0.96515	-0.594982	-1.19788	-0.932817	-0.753399
MSTRG.8415.1	0.839438	1.21202	0.902353	0.948613	0.759853	-0.828007	-1.11514	-1.13536	-0.968687	-0.615082
MSTRG.2037.1	0.790106	1.20196	0.981236	0.943357	0.765216	-0.957752	-0.855291	-1.17731	-0.962462	-0.729058
MSTRG.8417.1	0.710126	1.18084	0.897706	1.09546	0.745151	-0.989418	-0.981136	-1.2616	-0.823017	-0.574121
MSTRG.3324.1	0.753896	1.03336	0.887077	1.10999	0.825222	-0.84888	-1.23342	-1.2545	-0.77451	-0.498232
ENSMUST00000235628	0.878157	1.10285	0.909054	1.04073	0.647497	-0.934963	-0.992911	-1.32758	-0.96669	-0.356141
MSTRG.8748.1	0.890126	1.30556	0.734935	1.11256	0.4388	-0.788116	-1.09306	-1.08067	-1.20368	-0.31645
MSTRG.27998.1	1.11788	0.986226	0.819714	1.06049	0.66271	-1.09984	-1.14772	-0.9471	-0.904186	-0.548171
ENSMUST00000204286	0.862845	1.1447	0.877323	1.03995	0.648651	-1.16097	-1.22078	-0.907796	-0.947519	-0.336408
ENSMUST00000149300	0.72863	1.22351	0.730781	1.15962	0.771931	-1.19474	-0.884759	-0.834089	-1.11978	-0.581098
ENSMUST00000230071	0.795915	1.33948	0.818792	0.977407	0.723477	-0.935724	-1.00721	-0.819641	-1.13405	-0.758447
ENSMUST00000196744	0.0682965	0.974474	1.09761	1.80064	0.134561	-1.14738	-0.895532	-0.47496	-0.67091	-0.8868
ENSMUST00000207606	0.377707	0.677873	1.35674	1.71653	0.0917275	-0.946564	-0.946564	-0.721005	-0.798819	-0.807626
MSTRG.3327.1	0.748575	0.976958	1.40589	1.23773	0.0224449	-0.871064	-1.06564	-0.646126	-0.784855	-1.02391
ENSMUST00000202307	0.436764	1.27695	1.31917	1.32882	-0.177841	-1.00127	-0.868017	-1.00127	-0.556417	-0.756887
ENSMUST00000129108	0.494594	1.32546	0.969208	1.52344	-0.00767805	-0.826426	-1.0102	-0.814561	-0.86985	-0.783979
MSTRG.22490.4	0.311908	0.795536	0.88798	1.46006	0.783682	-1.26946	-1.41535	-0.963076	-0.3913	-0.199977
ENSMUST00000197944	0.517742	0.92391	1.16864	1.1283	0.781043	-1.33008	-1.20927	-0.812814	-0.750929	-0.41654
ENSMUST00000197656	0.381069	0.942739	1.25873	1.18936	0.550809	-1.23265	-1.47014	-0.634352	-0.710569	-0.275005
MSTRG.16778.1	0.253873	0.73231	1.0573	1.59618	0.751573	-1.24996	-0.706077	-0.84593	-1.04889	-0.540381
ENSMUST00000145105	0.796193	0.754544	0.653488	1.62688	0.712747	-0.883799	-0.94326	-0.822566	-1.13874	-0.755487
MSTRG.24245.1	0.623488	0.83693	0.920485	1.43609	0.793032	-1.01549	-1.01879	-0.957772	-1.00503	-0.612946
ENSMUST00000094460	0.52718	0.850588	0.921929	1.61386	0.609275	-0.968458	-0.968458	-0.968458	-0.968458	-0.649004
ENSMUST00000223632	0.842749	0.742038	0.349501	1.47932	0.937847	-0.873676	-0.550314	-1.35887	-0.333685	-1.23491
MSTRG.30041.1	0.866072	0.621729	0.513119	1.56154	0.990921	-0.859011	-0.810817	-1.0536	-0.91528	-0.914669
MSTRG.8422.1	1.27381	0.343611	0.24813	1.51765	0.94888	-1.13941	-0.681161	-1.03058	-0.549149	-0.931785
MSTRG.16183.1	0.897304	0.98006	0.818634	0.970886	0.707568	-1.57951	-0.406107	-1.3807	-0.656743	-0.351391
ENSMUST00000181485	0.774569	0.868271	0.994539	1.01589	0.858266	-1.28508	-0.447548	-1.43904	-0.485284	-0.854583
MSTRG.8420.1	0.552495	0.659614	1.02325	1.51377	0.627229	-1.0199	-0.832797	-1.49955	-0.409803	-0.614303
MSTRG.22977.1	0.994168	0.563425	1.23591	1.08869	0.701833	-1.03078	-0.929762	-1.27944	-0.776295	-0.567735
MSTRG.3772.1	0.875452	0.630815	1.03321	1.27951	0.786035	-1.10287	-1.10287	-1.10287	-0.539044	-0.757356
MSTRG.8421.1	0.830538	0.60448	0.928519	1.24228	0.980668	-1.2234	-1.01325	-1.14903	-0.519509	-0.681293
MSTRG.12736.1	0.952469	0.413037	1.13523	1.55738	0.32918	-1.12406	-0.753577	-0.543067	-0.842536	-1.12406
MSTRG.5807.1	1.31575	0.2892	0.800739	1.54882	0.437738	-1.06418	-0.871308	-0.649928	-0.843687	-0.963142
ENSMUST00000220504	1.31798	0.317044	0.602426	1.38937	0.832713	-1.09801	-0.768509	-0.730356	-0.695411	-1.16725
MSTRG.8423.1	0.910716	0.176044	1.36369	0.947479	0.984763	-1.27532	-0.675625	-1.24296	-0.396889	-0.791897
MSTRG.2196.1	1.03015	0.530296	1.38926	1.0123	0.509026	-1.16806	-0.893676	-0.856	-0.363393	-1.1899
ENSMUST00000180639	0.825412	0.781812	1.47744	0.689257	0.766825	-1.16242	-1.21306	-0.785917	-0.502831	-0.876527
ENSMUST00000150255	0.609484	0.0160551	1.31841	1.6716	0.108836	-0.595549	-0.883823	0.0158909	-1.57321	-0.687694
MSTRG.991.1	0.800856	-0.0968279	1.69208	1.09481	0.630535	-0.78753	-1.37161	-0.484795	-0.914628	-0.562896
ENSMUST00000204631	0.992094	-0.433649	1.37888	1.25775	0.748436	-0.962046	-1.11057	-0.468665	-1.16081	-0.241423
MSTRG.19111.1	0.868559	0.0650387	1.75735	1.20413	0.0764727	-1.06401	-1.06401	-0.267408	-1.03249	-0.543637
ENSMUST00000228844	0.723193	7.35572e-05	1.52803	1.52586	0.416181	-1.10663	-0.80021	-0.82497	-0.847137	-0.614395
ENSMUST00000181029	0.967314	-0.0866592	1.276	1.27401	0.508503	0.118697	-1.29832	-0.72762	-1.37196	-0.659961
MSTRG.8840.1	0.503727	0.175173	1.40009	1.17259	1.03194	-0.215981	-0.964423	-0.860076	-1.32571	-0.917325
ENSMUST00000216749	0.368581	-0.232804	1.42337	1.03901	1.18996	0.124108	-1.30033	-0.4272	-1.17368	-1.01101
MSTRG.2040.2	1.05136	0.092175	0.889067	1.33318	1.07893	-0.661957	-0.623121	-1.05321	-1.05321	-1.05321
ENSMUST00000131498	0.720904	0.228818	0.595647	1.51298	1.36669	-0.885008	-0.885008	-0.885008	-0.885008	-0.885008
ENSMUST00000221933	0.646457	-0.0445828	0.774353	1.50254	1.38113	-0.948418	-0.466219	-0.948418	-0.948418	-0.948418
MSTRG.3926.18	0.520481	-0.589841	1.23799	1.46772	1.22729	-0.695416	-0.554404	-0.594766	-1.06022	-0.958827
ENSMUST00000200110	0.58688	-0.610589	0.661422	1.77339	1.35646	-0.741221	-0.829512	-0.68366	-0.68366	-0.829512
MSTRG.29857.13	1.58256	-0.259112	0.959963	1.12689	0.265245	-0.361767	-0.853821	-0.58143	-1.71522	-0.16331
MSTRG.13468.1	1.21686	-0.139603	1.63326	1.01062	0.102214	-0.28463	-0.742183	-1.1867	-1.28686	-0.322972
MSTRG.24469.1	1.61604	-0.130521	1.2132	1.12552	0.286702	-0.593999	-0.648724	-1.03207	-1.03207	-0.804077
MSTRG.9040.1	1.65894	0.404096	0.872873	0.949074	0.456912	-0.635737	-1.00236	-1.37902	-0.774404	-0.550367
ENSMUST00000206342	1.83511	0.28489	0.61589	0.85881	0.680624	-0.711232	-0.604534	-1.33299	-0.809131	-0.817435
MSTRG.22625.1	1.96578	-0.15056	0.81342	1.12734	-0.170524	-0.421701	-0.649247	-1.31533	-0.826458	-0.372725
ENSMUST00000071008	2.18115	-0.270254	0.932343	0.697697	0.186491	-0.745485	-0.745485	-0.745485	-0.745485	-0.745485
MSTRG.16116.3	1.33211	0.792905	0.942995	0.987483	0.127224	-0.623372	-0.344347	-1.71614	-1.0146	-0.484251
MSTRG.14963.2	1.22187	1.04699	1.05093	0.88067	0.0856944	-0.78958	-0.630551	-1.24505	-1.37551	-0.245456
ENSMUST00000181886	1.06219	1.018	0.769657	1.16758	0.311102	-0.778832	-0.484041	-1.40871	-1.36929	-0.287655
MSTRG.8221.1	1.47853	1.13181	0.793864	0.383388	0.600683	-1.19275	-0.656156	-0.787076	-1.31601	-0.436294
MSTRG.9380.1	1.54503	0.622887	0.872582	0.549522	0.751046	-1.1876	-0.603346	-0.922292	-1.38291	-0.24492
MSTRG.18728.1	1.4317	0.839185	0.656956	1.13142	0.392119	-1.02094	-0.369456	-1.07112	-1.18817	-0.801691
MSTRG.24863.1	1.25056	0.777707	0.960829	1.11114	0.409557	-1.05915	-0.750825	-0.71335	-1.40448	-0.581991
ENSMUST00000156466	1.55261	0.438097	0.837608	1.02191	0.465193	-0.854092	-1.17299	-0.965034	-1.17299	-0.150312
MSTRG.3524.1	1.2444	0.704296	1.05571	0.986241	0.637107	-1.02636	-0.971784	-1.08594	-0.988416	-0.555253
MSTRG.8619.1	1.23852	0.879217	0.825559	1.06335	0.578766	-1.11329	-0.916087	-1.12745	-1.0106	-0.417984
ENSMUST00000192682	1.20095	0.860448	0.620968	1.25564	0.631749	-0.975686	-1.09649	-1.039	-1.01081	-0.447775
ENSMUST00000210335	1.45399	0.907664	0.593513	1.12342	0.406118	-1.02019	-1.02019	-0.982567	-1.02019	-0.441553
MSTRG.29857.14	1.72616	0.758757	0.579781	0.951682	0.283319	-0.710079	-0.89412	-0.831524	-1.37372	-0.490261
ENSMUST00000212695	1.82495	1.03963	0.490235	0.682042	0.236304	-0.963597	-0.990763	-0.796356	-1.01037	-0.512077
MSTRG.2088.1	1.37685	1.04592	0.546539	1.15528	0.373815	-1.25061	-0.769511	-0.739214	-0.975366	-0.763709
MSTRG.28498.1	1.64945	0.742756	0.294244	1.30412	0.334731	-1.06502	-0.871167	-0.941045	-0.746776	-0.701293
MSTRG.13133.1	1.81164	0.142696	1.3945	0.452975	0.0564315	-1.03837	-0.697073	-0.624937	-1.23273	-0.265129
MSTRG.8797.1	1.37106	-0.0181631	1.82712	0.756469	-0.0326266	-1.08733	-0.818571	-0.789119	-0.639567	-0.569279
ENSMUST00000148132	0.979993	0.366912	1.62119	0.770478	0.731463	-0.906501	-0.719144	-1.18521	-0.947926	-0.711254
MSTRG.24277.1	1.0574	0.252265	1.66931	0.92987	0.475928	-0.949663	-0.877712	-1.06888	-0.649657	-0.838861
ENSMUST00000141344	1.00334	0.311114	1.70611	0.868531	0.545729	-0.886965	-0.886965	-0.886965	-0.886965	-0.886965
MSTRG.29770.1	1.12562	0.852695	1.5185	0.599657	0.315835	-0.568739	-1.23527	-1.15519	-0.750338	-0.70277
ENSMUST00000212413	1.05285	0.897221	1.73362	0.480464	0.200155	-0.878929	-0.878929	-0.878929	-0.878929	-0.848589
MSTRG.1710.1	1.15713	0.668053	1.28813	0.794294	0.75452	-0.958007	-0.958007	-0.958007	-0.934561	-0.853545
ENSMUST00000186597	1.18636	0.721976	1.18019	0.684026	0.880608	-0.689659	-1.14075	-0.930343	-0.914276	-0.978122
MSTRG.10984.1	1.52172	0.334032	1.24137	0.454168	0.898049	-0.860361	-0.993792	-1.02578	-0.72376	-0.845647
ENSMUST00000191207	1.33921	0.659334	1.44452	0.176156	0.815474	-0.814259	-1.00837	-0.932032	-0.961187	-0.71884
MSTRG.13090.1	1.61185	0.552695	1.16803	0.586542	0.505676	-0.587173	-0.902736	-0.731196	-1.17246	-1.03122
MSTRG.21156.3	1.58766	0.626942	0.726951	0.862178	0.776702	-0.971924	-0.945924	-0.825857	-0.956969	-0.879757
ENSMUST00000223176	1.61669	0.249113	0.944943	0.944985	0.713944	-0.880618	-0.949531	-0.949531	-0.949531	-0.740468
MSTRG.11617.1	0.00404247	0.647274	1.04617	0.684845	1.67134	-1.07709	-1.13869	-0.461952	-1.23907	-0.136863
MSTRG.3881.1	0.583647	0.797584	0.942288	0.827838	1.13787	-0.709857	-1.22586	-0.4526	-1.70446	-0.196446
MSTRG.3883.1	0.222106	0.890521	1.24366	0.55223	1.18779	-0.79078	-1.26868	-0.326142	-1.59381	-0.116895
ENSMUST00000194715	-0.230086	1.29687	1.13409	0.756878	0.888407	-1.08645	-1.39952	-0.067382	-1.21104	-0.0817752
MSTRG.2825.1	0.515191	1.00401	0.853633	0.982547	1.04359	-1.28726	-1.19302	-0.354391	-1.28906	-0.275236
ENSMUST00000200128	0.140483	1.00565	0.898934	1.45179	0.609889	-1.41645	-0.955382	-0.387465	-1.2671	-0.080342
MSTRG.16116.2	0.842331	0.323176	1.02761	0.674861	0.619083	-0.775516	-1.42602	0.289475	-1.86738	0.292377
MSTRG.24453.1	1.19357	0.700342	0.758221	1.11658	0.456746	-1.08515	-1.57623	-0.326392	-1.12881	-0.108886
ENSMUST00000204288	1.46071	0.887116	0.448625	0.932368	0.55642	-1.10454	-1.46332	-0.324834	-1.05873	-0.333804
ENSMUST00000155345	0.591272	0.611911	0.901665	1.4332	0.659146	-0.64812	-1.58168	-0.279931	-1.3684	-0.319062
MSTRG.11396.1	0.921758	0.794569	0.483459	1.23898	0.999381	-0.879909	-1.17687	-0.215761	-1.39958	-0.766026
ENSMUST00000200646	0.770732	0.637302	0.515347	1.17926	1.27085	-0.931035	-1.4093	-0.469985	-1.24685	-0.316313
MSTRG.27763.1	0.816892	0.419728	0.257233	0.494901	1.06829	-1.80782	0.130524	0.38588	-1.80782	0.0422025
MSTRG.3887.1	0.799251	0.948954	0.465565	0.829995	1.10882	-0.507911	-1.02511	-0.321894	-1.94679	-0.350886
MSTRG.29447.1	1.29532	0.891052	0.239593	0.524714	1.03604	-0.614072	-0.673753	-0.404637	-2.01185	-0.282404
MSTRG.29448.1	1.05599	0.80802	0.184713	0.829724	1.16639	-0.499873	-0.610189	-0.743742	-1.98245	-0.208572
ENSMUST00000194586	1.64852	0.350521	0.570499	0.59276	0.696428	-1.09588	-0.25804	-0.215452	-1.87376	-0.415598
MSTRG.24370.2	1.33212	0.386774	0.430804	0.848937	1.2961	-0.871149	-0.389006	-0.494612	-1.50356	-1.03641
ENSMUST00000192073	1.50313	0.842612	0.274741	0.671095	0.872669	-0.538159	-0.537168	-0.488417	-1.82235	-0.77815
MSTRG.15134.1	0.318026	1.1998	0.650397	0.468333	1.22536	-0.158773	-0.0620567	-0.543638	-1.2374	-1.86004
ENSMUST00000193545	0.43809	0.96406	0.627827	0.734386	1.18429	-0.288429	-0.183416	-0.522564	-0.849048	-2.10519
MSTRG.27355.1	0.998027	0.472913	0.690799	0.591748	0.609694	-1.78986	0.09425	0.341891	-0.2196	-1.78986
ENSMUST00000193995	0.987803	0.746918	0.825181	-0.363772	1.21087	-1.25945	0.0632783	0.408318	-1.30957	-1.30957
MSTRG.12089.2	0.71366	0.884289	0.599008	0.73032	0.658371	-1.46336	-1.47763	0.320364	0.380627	-1.34564
MSTRG.14682.1	1.5052	0.760095	0.842924	0.902063	0.353654	-1.15059	-1.31874	-0.475044	-0.384885	-1.03468
ENSMUST00000237116	1.06004	0.69111	0.846611	0.796515	0.625274	-1.38384	-1.84826	-0.485901	-0.0026188	-0.298933
ENSMUST00000099385	0.240156	0.394879	1.34489	1.35713	0.858965	-0.876128	-0.623828	-0.169778	-1.36655	-1.15974
ENSMUST00000199414	0.113495	0.744044	1.49686	0.715355	1.20887	-0.501365	-1.10106	-0.427347	-1.27414	-0.974717
ENSMUST00000232991	0.0794649	1.00558	1.1211	1.03892	1.08198	-0.990204	-1.18786	-0.123808	-1.10775	-0.917413
ENSMUST00000201249	0.783764	0.360958	1.71509	0.258947	0.751469	-1.11939	-1.11939	0.373236	-1.11939	-0.885303
ENSMUST00000207156	0.151159	0.367139	1.43303	0.753053	0.921	-0.708258	-1.27983	0.689538	-1.00325	-1.32359
ENSMUST00000215297	-0.204532	1.21922	1.38428	1.13699	0.758017	-0.863714	-0.863714	-0.839114	-0.863714	-0.863714
ENSMUST00000159953	-0.304154	1.14187	1.40376	1.31465	0.59761	-0.974798	-0.678899	-0.744101	-1.02145	-0.734487
MSTRG.11834.1	-0.135399	1.16733	1.0629	1.53196	0.629256	-0.690389	-0.972836	-0.794886	-1.09284	-0.705103
ENSMUST00000221180	0.107427	0.85577	1.18718	1.4566	0.821393	-0.977104	-1.07887	-0.716891	-0.981643	-0.673868
MSTRG.1742.1	-0.0933919	1.21959	1.3889	1.06475	0.536516	-1.37064	-0.882567	-0.292241	-0.488459	-1.08246
ENSMUST00000201062	-0.0928033	1.56075	0.691713	1.20497	0.668763	-1.48939	-0.812139	-0.130847	-0.824523	-0.776494
ENSMUST00000206586	0.121195	0.884093	1.52064	1.32801	-0.370422	-1.2369	-0.0864444	0.0495408	-1.17296	-1.03675
ENSMUST00000137810	0.453531	0.859272	1.48285	1.12715	0.130155	-0.708781	-1.22573	0.136929	-1.16519	-1.09019
ENSMUST00000211167	0.256047	1.27094	1.06796	1.16106	0.532929	-0.975629	-0.890841	-0.109675	-0.917025	-1.39576
ENSMUST00000151381	0.307641	1.27009	1.29923	1.15132	0.0899696	-1.0604	-0.484093	-0.278877	-0.830602	-1.46429
ENSMUST00000153188	0.574305	0.120818	1.30384	0.107133	1.12442	-1.26369	-1.26369	-1.26369	-0.324663	0.885229
MSTRG.31642.2	0.566286	0.534769	0.687627	0.762192	1.02258	-0.721663	-1.49603	-1.3046	-0.982584	0.931428
MSTRG.4813.1	0.834491	0.766941	0.776809	0.362715	1.09354	-1.06745	-1.18491	-1.29619	-1.0148	0.728851
MSTRG.11394.1	0.231225	1.12831	0.921957	0.473518	1.54874	-1.28882	-1.04287	-0.97719	-0.530795	-0.464074
ENSMUST00000186386	0.186734	1.09471	0.837739	0.492367	1.41632	-1.52749	-1.1153	-1.08291	-0.0484049	-0.253767
MSTRG.23584.1	-0.0696579	0.882015	1.131	0.973875	1.30793	-1.08696	-1.19551	-1.15759	-0.292498	-0.492599
ENSMUST00000126642	0.157806	0.569873	0.800008	1.11885	1.61521	-1.21928	-1.12672	-0.939907	-0.618069	-0.35777
MSTRG.27319.46	0.0492703	0.386032	0.824574	-0.122173	1.94084	-1.17095	-1.17095	-1.17095	-0.0821565	0.51646
ENSMUST00000160088	-0.120967	0.682091	0.625037	-0.15848	2.32029	-0.761886	-0.953019	-0.953019	-0.554979	-0.125064
MSTRG.8465.2	1.27219	-0.0555768	-0.0445419	0.946625	0.856831	0.0166093	-1.30056	-1.30056	-1.26475	0.87373
MSTRG.20529.1	0.19487	1.21317	0.44974	1.04337	1.00336	-0.19498	-1.30537	-1.30537	-1.30537	0.206576
MSTRG.24241.1	0.999952	1.15247	0.616854	0.667904	0.736656	-0.0153945	-1.52141	-1.30655	-1.10996	-0.22053
MSTRG.4332.1	0.234532	1.22988	-0.083675	0.124349	1.87685	0.208668	-1.23623	-1.33239	-0.606031	-0.415953
ENSMUST00000143813	0.555996	0.837115	-0.0844864	0.523823	1.94512	-0.00406018	-1.42718	-0.850227	-0.59609	-0.90001
MSTRG.21392.1	0.164296	0.933112	0.754815	1.22606	1.18908	-0.320719	-1.52132	-0.720486	-1.18844	-0.51639
MSTRG.23204.1	0.31504	0.785971	0.810344	1.27972	1.25729	-0.32512	-1.09655	-0.833593	-1.09655	-1.09655
ENSMUST00000200538	0.131728	1.07427	0.995739	1.10348	1.15437	-0.490451	-0.931105	-1.20376	-1.07213	-0.762143
ENSMUST00000208097	0.332882	0.857576	1.04233	1.1744	1.06699	-0.440609	-1.33547	-1.15548	-0.924658	-0.617955
ENSMUST00000200563	0.379709	0.732014	0.565126	1.57036	0.987473	-0.231863	-1.48824	-0.953936	-0.494803	-1.06585
ENSMUST00000196468	0.0419981	0.583097	0.855817	1.26808	1.45278	-0.529778	-1.5504	-0.820428	-0.69055	-0.610621
ENSMUST00000071101	-0.0629191	0.432931	0.756723	1.51376	1.50589	-0.597885	-1.19182	-0.959973	-0.667268	-0.729442
ENSMUST00000221412	0.282078	1.31202	0.141628	0.778216	1.67244	-0.599465	-0.926943	-1.16821	-0.946263	-0.545503
MSTRG.20173.1	0.546148	0.642567	0.597991	0.973236	1.63585	-0.550621	-1.02037	-1.02949	-1.27995	-0.515355
ENSMUST00000136503	0.517438	0.65161	0.414111	0.938396	1.769	-1.00718	-1.00718	-1.00718	-1.00718	-0.26182
MSTRG.4327.1	0.528306	0.688439	0.265381	1.59433	1.21534	-0.543309	-0.670279	-0.996695	-1.39669	-0.68482
MSTRG.9477.1	0.470327	0.723283	0.702032	1.27548	1.38555	-0.909386	-0.872335	-0.865679	-1.1223	-0.786968
ENSMUST00000224394	0.304593	0.700916	0.411893	1.41511	1.54484	-0.877448	-0.945383	-0.855124	-0.945383	-0.754021
MSTRG.5359.2	0.1144	0.464073	0.185339	1.46237	1.76651	-1.0184	-0.992056	-0.54593	-0.970409	-0.465903
MSTRG.13560.1	0.593415	0.560552	0.215612	1.2804	1.65972	-1.00895	-1.02215	-0.909056	-0.503031	-0.86651
ENSMUST00000221068	0.553027	0.815936	0.13107	1.08424	1.75305	-0.867464	-0.867464	-0.867464	-0.867464	-0.867464
ENSMUST00000225651	0.734253	1.00387	0.280332	1.4195	0.802583	-1.08977	-1.28552	-1.09833	0.0494624	-0.816365
ENSMUST00000162579	0.367708	1.03819	0.428013	1.74291	0.451034	-0.825154	-1.36505	-1.2172	-0.0416469	-0.578807
ENSMUST00000150251	0.391886	1.74624	0.127893	1.17062	0.535332	-1.01445	-1.01445	-1.01445	0.0858253	-1.01445
MSTRG.8685.1	0.2669	1.27575	0.36997	1.29426	1.09611	-0.581875	-1.29967	-1.05984	-0.356902	-1.00469
ENSMUST00000194809	0.20963	1.63099	0.643356	1.08615	0.752452	-0.721698	-1.08925	-1.24071	-0.433161	-0.837745
MSTRG.10753.1	1.00514	1.13928	0.47647	0.833669	0.623253	-1.6713	-1.23592	-0.607318	0.234624	-0.797905
MSTRG.24666.1	1.02474	1.10413	0.352311	0.681607	0.955756	-1.85913	-0.963483	-0.866045	-0.242355	-0.18753
MSTRG.30946.1	1.11188	0.64192	-0.10354	0.733632	1.56052	-1.46995	-0.939137	-1.1091	-0.169303	-0.256934
ENSMUST00000130683	1.26163	1.45843	-0.457948	0.443013	0.988554	-1.22455	-1.11699	-1.04208	-0.246825	-0.0632327
ENSMUST00000189489	0.966352	1.48489	-0.0759027	0.647595	1.07894	-1.15857	-1.19856	-0.959258	-0.756418	-0.0290673
ENSMUST00000211142	1.34536	0.523911	0.462582	0.942565	1.11692	-1.42206	-0.263089	-0.797392	-1.04535	-0.863444
MSTRG.15887.1	1.20137	0.678468	1.0015	0.775684	0.843544	-1.46351	-0.288212	-0.760696	-1.00374	-0.984411
MSTRG.25156.1	0.97884	0.627498	0.933047	0.969688	0.979874	-1.31627	-0.159933	-0.915834	-1.25055	-0.846361
MSTRG.7471.1	1.24573	0.514927	0.859528	0.879276	1.00354	-1.45251	-0.689306	-0.585911	-1.17046	-0.60481
MSTRG.9926.1	1.25475	0.566133	0.968182	0.960237	0.721102	-1.22967	-0.612198	-0.359631	-1.39475	-0.874154
ENSMUST00000194133	1.12891	0.929708	0.877474	0.940732	0.640115	-1.32272	-0.624149	-0.456721	-1.38504	-0.728305
ENSMUST00000126967	0.695164	0.857002	0.899168	0.92583	1.0641	-1.32288	-0.476571	-0.290998	-1.45768	-0.893132
MSTRG.13648.7	1.01519	1.20682	0.914005	0.724148	0.731686	-1.30029	-0.513157	-0.685629	-1.08981	-1.00296
MSTRG.12751.1	0.951445	0.913013	0.917038	1.11269	0.744467	-1.04138	-0.804696	-0.546539	-1.31645	-0.929597
MSTRG.12753.1	0.782315	1.02636	0.942968	0.965455	0.945027	-1.15774	-0.72748	-0.661422	-1.25203	-0.863458
MSTRG.12754.1	0.827225	0.970923	1.03668	0.930639	0.915524	-1.15754	-0.803792	-0.745631	-1.21471	-0.759322
MSTRG.8222.1	1.07791	1.10744	0.871907	0.665128	0.703442	-1.15301	-0.177382	-1.2895	-1.26342	-0.542516
ENSMUST00000212669	1.13193	1.39229	0.236352	0.583508	0.926995	-1.22006	-0.197157	-1.11187	-1.22006	-0.521937
MSTRG.15131.5	1.14709	1.13327	0.258619	0.739074	1.21959	-1.12352	-0.587777	-0.677238	-1.12078	-0.988327
MSTRG.26000.1	1.09788	1.03667	0.376412	0.775653	1.30925	-0.929213	-0.838637	-0.804543	-1.03661	-0.986865
MSTRG.18833.1	1.44689	0.917452	0.475831	0.760275	0.888205	-1.05786	-0.950303	-0.605937	-1.3405	-0.534053
MSTRG.18119.1	1.25142	1.16936	0.60727	0.732711	0.837656	-0.919696	-0.955745	-0.726531	-1.29755	-0.698893
MSTRG.18836.1	1.30395	1.1532	0.52442	0.560505	1.01852	-1.05272	-0.897511	-0.833557	-1.16788	-0.60892
MSTRG.6169.1	1.2973	0.951791	0.379356	0.474272	1.28014	-0.936837	-0.713475	-0.704894	-1.49561	-0.532046
MSTRG.19623.1	1.03789	0.950656	0.818319	0.72683	1.06577	-0.969585	-0.599141	-0.840728	-1.47004	-0.719965
MSTRG.28624.1	1.06008	0.861459	0.546086	1.01266	1.01169	-1.06776	-0.732788	-0.680602	-1.56438	-0.446453
MSTRG.30948.1	1.13818	1.03224	0.401395	0.963303	0.901221	-1.13994	-1.50323	-0.824415	-0.362527	-0.606229
MSTRG.24650.1	0.905102	1.32449	0.752289	0.888572	0.71824	-0.915368	-1.30796	-1.0708	-0.542575	-0.751989
MSTRG.30951.1	0.708393	1.31038	0.567333	1.10091	0.796802	-1.10046	-1.37053	-0.919784	-0.347045	-0.746007
MSTRG.8688.1	0.681522	0.931403	0.643223	1.23742	1.13198	-1.08349	-1.0144	-0.68437	-0.732525	-1.11077
MSTRG.9878.1	0.977778	0.70923	0.742647	1.0098	1.23356	-1.06934	-0.870769	-0.772894	-0.861421	-1.0986
ENSMUST00000198582	0.967817	1.14438	0.801335	0.787994	0.906552	-1.00364	-1.19424	-0.497752	-0.674404	-1.23804
ENSMUST00000197391	0.732186	1.07931	0.851231	0.781381	1.169	-0.734738	-1.29239	-0.782844	-0.62891	-1.17423
ENSMUST00000196075	0.827996	0.903554	1.02275	1.02603	0.917058	-0.978871	-1.19205	-0.849174	-0.678448	-0.998845
ENSMUST00000195497	0.880071	0.996771	0.915415	0.867869	1.04024	-0.853496	-1.05116	-0.986122	-0.664461	-1.14513
MSTRG.4399.1	0.22919	1.01708	0.533301	1.51821	1.11349	-1.06223	-0.941475	-0.829831	-1.0495	-0.528235
ENSMUST00000197043	0.142153	1.36718	0.386371	1.41045	0.98986	-1.2336	-0.95322	-0.741191	-0.879802	-0.48819
MSTRG.20100.1	0.684247	1.2234	0.426199	1.16634	1.02246	-0.926908	-0.871282	-0.625988	-1.39256	-0.705906
ENSMUST00000198200	0.61382	1.25414	0.222628	1.26017	1.08864	-1.07999	-0.757803	-0.787361	-1.23976	-0.574478
MSTRG.22774.1	0.589146	1.02166	0.606059	1.15564	1.20307	-0.906335	-1.15203	-0.709415	-1.19798	-0.609819
ENSMUST00000199780	0.639638	1.13534	0.25376	1.05754	1.40115	-0.858789	-0.898912	-0.705017	-1.19054	-0.834176
ENSMUST00000192703	0.367559	1.05285	0.529843	1.23338	1.33649	-0.776321	-0.968451	-0.753549	-1.10036	-0.921438
ENSMUST00000136217	0.324764	1.41599	0.533394	0.800215	1.38217	-1.05144	-0.986417	-0.704283	-0.928232	-0.786168
ENSMUST00000204360	0.415207	1.53873	0.355484	0.682315	1.30427	-1.14121	-0.929639	-0.542573	-1.22232	-0.46027
MSTRG.2045.1	0.485887	1.2663	0.331329	1.31908	1.05909	-0.893474	-1.27093	-0.671608	-0.85149	-0.774181
MSTRG.30947.1	0.742465	1.15926	0.370367	1.09769	1.14979	-1.02565	-1.36455	-0.810779	-0.652663	-0.665933
MSTRG.26611.22	0.722133	1.4041	0.540181	0.846173	1.00313	-0.833013	-1.39265	-0.889311	-0.909709	-0.491041
MSTRG.30950.1	0.733372	1.24851	0.403207	0.996626	1.07749	-0.982215	-1.46144	-0.83068	-0.809227	-0.375647
MSTRG.15402.1	0.63365	1.17587	0.640226	0.970504	1.08849	-0.867719	-1.41014	-1.03324	-0.875446	-0.322198
MSTRG.2046.1	0.576594	1.29186	0.540168	1.10875	1.01893	-0.800378	-1.18514	-1.0917	-0.992115	-0.466959
MSTRG.18614.1	0.568376	1.18929	0.900363	1.02249	0.996266	-0.916162	-1.0118	-0.986408	-0.992297	-0.770119
MSTRG.26316.1	0.698219	1.27985	0.723459	0.918646	1.03991	-0.912491	-1.06125	-1.05255	-0.92729	-0.706492
MSTRG.8410.1	0.747315	1.04835	0.789875	1.09183	1.02008	-0.942241	-1.01973	-0.949552	-1.06875	-0.717189
MSTRG.8411.1	0.809969	1.05254	0.800849	1.10178	0.924302	-0.844181	-1.01922	-1.0044	-1.14217	-0.679481
MSTRG.11614.1	0.840097	1.26433	0.709847	0.94827	0.909964	-0.914043	-0.998666	-0.826468	-1.16646	-0.766866
ENSMUST00000221011	0.855391	1.1372	0.699688	1.00505	0.996143	-0.932738	-1.02264	-0.884754	-1.10979	-0.743547
MSTRG.8413.1	0.820721	0.976798	0.655119	1.09914	1.13411	-0.966826	-1.03586	-1.01714	-0.9294	-0.736666
MSTRG.2039.1	0.696782	1.14856	0.651316	1.0846	1.06738	-1.07677	-1.12699	-0.809121	-0.946996	-0.688769
MSTRG.30951.2	0.705555	1.14656	0.660844	1.04421	1.10478	-0.937	-1.19136	-0.887745	-0.833039	-0.812794
MSTRG.2042.1	0.619359	1.28083	0.596141	1.10447	1.03663	-0.987862	-0.8486	-0.989502	-0.97717	-0.834298
MSTRG.9527.1	0.551119	1.25789	0.544648	1.04053	1.19816	-0.782795	-1.00546	-1.04881	-1.00956	-0.745733
MSTRG.11616.1	0.691757	1.18552	0.844642	0.849518	1.08	-0.973955	-0.968844	-0.791501	-1.24411	-0.67303
MSTRG.2823.1	0.66565	1.09467	0.725143	0.939969	1.20074	-0.987912	-0.858805	-0.767362	-1.30673	-0.70537
MSTRG.12752.1	0.859667	1.11209	0.819813	0.963678	0.93045	-0.957299	-0.735795	-0.795236	-1.26195	-0.93541
MSTRG.18831.1	0.954705	1.06984	0.662656	0.813709	1.13951	-0.961248	-0.808675	-0.719955	-1.33562	-0.814919
MSTRG.19622.1	0.724603	0.917578	0.730421	0.885318	1.33723	-0.735058	-0.866528	-0.712536	-1.39261	-0.888413
MSTRG.3929.1	0.836221	0.774377	0.9608	0.813183	1.29731	-0.927632	-0.939191	-0.792658	-1.10525	-0.91716
MSTRG.2040.1	0.689781	1.2191	0.722368	0.580573	1.3835	-0.94313	-1.01458	-0.886524	-0.991947	-0.759145
MSTRG.19624.1	0.715695	1.08509	0.84581	0.807611	1.19552	-0.906621	-1.26201	-0.829253	-0.97905	-0.672785
ENSMUST00000097608	0.874604	0.999836	0.787967	0.660272	1.31306	-0.893477	-1.13385	-0.746193	-1.1308	-0.731423
MSTRG.13835.3	0.787986	1.07679	0.615626	0.66101	1.37695	-0.826141	-1.28033	-0.82924	-1.14197	-0.440683
MSTRG.19622.3	0.598011	1.26423	0.583585	0.705538	1.34179	-0.708716	-1.12493	-0.659248	-1.31832	-0.681945
MSTRG.10618.1	0.90049	1.23538	0.622131	0.824167	0.975858	-1.10523	-1.02443	-0.740971	-1.2913	-0.396106
ENSMUST00000129834	1.00322	1.18215	0.6863	0.684139	1.03298	-1.33591	-0.977215	-0.760122	-1.0069	-0.508644
MSTRG.19622.4	0.850279	1.21868	0.732116	0.455411	1.2736	-0.916775	-0.743382	-1.02526	-1.29699	-0.54769
ENSMUST00000197967	1.00556	0.893817	0.723114	0.56422	1.36593	-1.03329	-0.897661	-0.984811	-1.20569	-0.431188
MSTRG.24861.2	0.630508	1.2685	1.08572	0.842561	0.776937	-1.08016	-1.19307	-0.973471	-0.823323	-0.534195
MSTRG.14830.1	0.291226	1.25112	0.986613	1.0218	0.990539	-1.0188	-1.08193	-1.08342	-0.833443	-0.523707
MSTRG.13097.1	0.541985	1.39202	0.93851	0.789263	0.911787	-1.05404	-0.882948	-1.12971	-1.00962	-0.49725
ENSMUST00000185313	0.536855	1.42465	0.931057	0.844014	0.859497	-0.876813	-1.05028	-1.08743	-0.962769	-0.618787
ENSMUST00000197906	0.824573	0.979903	0.807123	0.878294	1.1179	-1.38813	-0.689181	-1.005	-0.999262	-0.526214
ENSMUST00000141307	0.830188	0.87874	0.902702	0.911553	1.05264	-1.32243	-1.1273	-1.04467	-0.751729	-0.329693
MSTRG.22750.2	0.238684	1.05287	0.902777	1.27843	1.09054	-0.821161	-0.989212	-0.907946	-1.01368	-0.831308
ENSMUST00000181145	0.401581	0.902	0.986664	1.1994	1.12477	-0.862842	-1.18135	-0.868406	-0.797754	-0.904066
MSTRG.15886.1	0.112107	1.18248	0.928466	0.839484	1.40225	-0.825999	-1.03469	-0.949225	-0.955706	-0.699161
MSTRG.24240.1	0.30331	1.06997	0.882828	0.866248	1.41408	-1.00304	-0.995035	-0.828184	-1.06644	-0.643739
ENSMUST00000193649	0.178192	1.11951	0.977226	1.03615	1.22138	-1.01346	-1.01346	-0.754341	-1.01346	-0.737728
ENSMUST00000189497	0.494025	0.880466	1.05889	1.01413	1.07091	-1.00498	-0.893856	-1.35057	-0.985216	-0.283799
MSTRG.4127.1	0.361055	1.01969	1.24274	1.02794	0.829318	-1.09233	-1.11781	-0.837752	-1.14655	-0.2863
ENSMUST00000181931	0.273972	0.870867	0.966286	1.31501	1.04764	-1.20406	-0.974878	-0.92937	-1.00668	-0.358789
MSTRG.13556.13	0.192363	1.51478	0.240907	0.964488	0.99726	-1.41634	0.0356517	-0.904027	-1.33246	-0.292622
MSTRG.28626.1	0.557001	1.08317	1.07117	0.754345	0.779214	-1.22124	-0.193128	-1.01507	-1.60982	-0.205644
ENSMUST00000228939	0.0588552	1.5294	1.04813	0.643591	0.894868	-1.19151	-0.673305	-0.904778	-1.2792	-0.126049
MSTRG.13450.2	0.989462	1.09461	0.121134	1.00143	1.04339	-1.5897	-0.598057	-0.535526	-1.19899	-0.327743
ENSMUST00000225933	1.03227	1.22426	-0.115934	1.03994	0.998382	-1.54224	-0.556685	-0.606066	-1.05474	-0.419192
MSTRG.21855.1	0.872429	1.1176	0.423689	0.968781	1.02768	-1.42388	-1.01777	-0.155706	-1.11252	-0.700301
MSTRG.7668.1	1.18638	1.16549	0.219268	0.961102	0.547884	-1.67778	-0.96669	0.0730076	-0.940555	-0.568101
MSTRG.28625.1	0.660341	0.931649	1.09072	0.754481	0.688187	-1.9688	-0.221312	-0.730199	-0.976036	-0.229029
ENSMUST00000209273	0.862824	0.940727	0.832463	0.873726	0.847726	-1.91358	-0.623359	-0.769895	-0.509036	-0.541601
MSTRG.5793.6	0.360861	0.776338	0.666926	0.853884	1.20801	-2.06025	-1.02073	-0.332361	-0.485591	0.0329102
ENSMUST00000153057	0.374016	1.42645	0.0746421	1.06782	0.758488	-2.09914	-0.459925	-0.292171	-0.565707	-0.284466
MSTRG.29762.9	1.14909	0.915321	1.11779	0.247757	1.08902	-0.707156	-1.34426	-0.894268	-0.802423	-0.770876
MSTRG.16236.1	1.20953	0.992284	1.03226	0.602711	0.800595	-0.88344	-1.21376	-0.697045	-0.772346	-1.07079
MSTRG.24662.1	1.23513	1.21118	0.787361	0.487988	0.887836	-0.737446	-1.15374	-0.784866	-0.943128	-0.990312
MSTRG.23403.4	1.06102	1.20886	1.22556	0.245424	0.761523	-0.89976	-0.837118	-0.872198	-1.26867	-0.62464
MSTRG.24164.1	0.839758	1.26039	1.38934	0.253755	0.746933	-0.872214	-0.753952	-0.889974	-1.19196	-0.782076
ENSMUST00000213810	1.21054	1.1677	1.3115	0.32851	0.451664	-1.04572	-1.01476	-0.756654	-1.02321	-0.629562
MSTRG.1716.1	1.07869	0.933168	1.4274	0.529982	0.619564	-1.00604	-1.00604	-0.956788	-0.733646	-0.886296
MSTRG.22080.1	1.11595	1.16015	1.23125	0.416592	0.679307	-0.992637	-0.830874	-0.991456	-0.887377	-0.900903
MSTRG.22081.1	1.07472	1.00038	1.24742	0.60462	0.737617	-0.91345	-0.949588	-0.966292	-1.02795	-0.807474
ENSMUST00000197326	1.59431	0.965401	1.03047	0.0992148	0.595121	-1.28507	-0.439605	-0.635178	-0.959812	-0.964849
MSTRG.116.1	1.57369	0.933686	1.17462	0.153844	0.555081	-0.970999	-0.935223	-0.620539	-0.92372	-0.940434
MSTRG.24506.80	1.47783	1.2664	0.981046	0.152716	0.550887	-0.885776	-0.885776	-0.885776	-0.885776	-0.885776
MSTRG.29857.12	1.34592	1.34244	0.86261	0.490526	0.464371	-0.835506	-0.911127	-1.16248	-0.672602	-0.924143
MSTRG.24483.1	1.29581	1.4808	0.613698	0.371227	0.679112	-1.02417	-0.497257	-0.870869	-1.02417	-1.02417
ENSMUST00000191298	1.33473	1.27374	0.634375	0.626086	0.649868	-0.834016	-0.658445	-1.14503	-1.23172	-0.649587
ENSMUST00000227224	1.24481	1.34217	0.770487	0.560886	0.65941	-0.886794	-0.825868	-0.781686	-1.20926	-0.874153
MSTRG.8432.1	1.29552	0.954892	0.890791	0.796104	0.684004	-1.17262	-0.514912	-1.00988	-0.917499	-1.00639
MSTRG.8433.1	1.40825	0.853079	0.781373	0.761613	0.77029	-1.18294	-0.577939	-1.23025	-0.744048	-0.839427
MSTRG.10539.1	1.2251	1.09512	0.795885	0.47894	1.03851	-1.05031	-0.838786	-0.834335	-1.08042	-0.829702
ENSMUST00000180931	1.49022	1.00033	0.736566	0.37051	0.876209	-1.33873	-0.97754	-0.781696	-0.801262	-0.574607
ENSMUST00000181438	0.888877	1.76771	1.00132	0.337886	0.164694	-1.20293	-1.20293	-0.488449	-0.574328	-0.691846
ENSMUST00000213576	0.995534	1.60712	0.691039	0.782397	0.192129	-1.09965	-1.16361	-0.203297	-0.711196	-1.09047
MSTRG.10704.1	1.30143	1.49214	0.904864	0.339533	0.0795039	-0.265736	-0.88471	-0.52501	-1.34088	-1.10113
ENSMUST00000145525	1.32502	1.05599	1.04919	0.548507	0.327348	-0.763306	-1.11757	-0.704464	-1.49757	-0.223156
ENSMUST00000204131	1.11087	1.52341	0.854737	0.610706	0.193308	-0.667653	-1.34016	-0.647271	-1.20763	-0.430316
ENSMUST00000134944	1.10367	1.68989	0.15225	1.08038	0.257268	-0.856692	-0.856692	-0.856692	-0.856692	-0.856692
MSTRG.8344.1	0.543388	1.97212	0.292546	0.818214	0.622736	-0.941062	-0.782426	-0.933527	-0.930465	-0.66152
ENSMUST00000224519	0.639347	1.66456	0.328777	1.00465	0.793102	-1.05187	-0.849958	-1.10791	-0.775564	-0.645129
MSTRG.8431.1	0.572537	1.41963	0.751376	1.05085	0.752468	-1.24884	-0.756661	-1.135	-0.624183	-0.782175
MSTRG.26687.6	0.759131	1.28993	0.510433	1.34691	0.671986	-0.883455	-0.877156	-1.01779	-0.782208	-1.01779
MSTRG.8405.30	0.78187	1.41181	0.366801	1.14174	0.792136	-1.2204	-0.986971	-0.893081	-0.476387	-0.91752
ENSMUST00000223158	0.544711	1.49723	0.768581	0.995974	0.763108	-1.12282	-0.843522	-0.661249	-0.944739	-0.997272
MSTRG.7744.1	0.749749	1.32253	0.648628	0.983852	0.952598	-0.863053	-0.765152	-1.00926	-1.05323	-0.966663
ENSMUST00000222823	0.655533	1.30646	0.828142	1.0449	0.815063	-0.827277	-0.711384	-1.07225	-1.0524	-0.98679
MSTRG.18613.1	0.454588	1.53238	0.804099	0.929583	0.83739	-0.949042	-0.734449	-1.08303	-0.983515	-0.808004
MSTRG.3325.1	0.496602	1.4745	0.923908	0.982914	0.701868	-0.802376	-0.777527	-1.11034	-0.929234	-0.96031
ENSMUST00000212701	0.910362	1.4072	0.70167	0.664122	0.936499	-0.9768	-1.03048	-1.01584	-0.628238	-0.968492
ENSMUST00000228591	0.81885	1.50875	0.880155	0.554984	0.832379	-0.999961	-0.999961	-0.745388	-0.999961	-0.849851
ENSMUST00000233130	0.769382	1.68164	0.857693	0.600034	0.609176	-0.895883	-0.80381	-0.834041	-0.975755	-1.00843
MSTRG.10619.1	0.798828	1.10021	0.543816	1.47969	0.412519	-1.04491	-1.19042	-0.722933	-1.19667	-0.18013
MSTRG.307.1	0.839739	1.31349	0.595614	1.28206	0.290528	-1.23224	-1.07242	-0.39798	-1.22749	-0.391305
MSTRG.13563.1	0.445634	1.45916	0.76981	1.00732	0.573497	-0.958362	-1.1632	-0.574176	-1.45756	-0.102131
ENSMUST00000142297	0.7082	1.57546	0.305866	1.0842	0.625184	-0.846129	-1.04571	-0.811521	-1.35257	-0.242972
ENSMUST00000132261	1.25767	1.40101	0.136552	0.71333	0.719351	-0.493243	-1.2659	-0.624768	-1.40893	-0.435074
MSTRG.11611.6	1.10438	1.2039	0.233437	1.01261	0.935576	-0.905228	-1.12831	-0.948813	-1.10495	-0.402611
MSTRG.20101.1	0.901762	1.41107	0.238296	1.02619	0.88381	-0.939491	-0.768427	-1.0182	-1.24813	-0.486869
MSTRG.2432.1	0.94345	1.53543	0.27457	0.97829	0.651148	-0.502249	-1.12259	-1.12259	-1.12259	-0.512854
MSTRG.18830.1	0.957886	1.50738	0.453994	0.774644	0.802295	-0.661791	-1.21091	-0.737101	-1.20164	-0.684754
MSTRG.26615.1	0.915434	1.34875	0.546518	1.01941	0.675093	-0.812528	-1.42651	-0.848115	-0.963344	-0.454707
ENSMUST00000190941	0.986194	1.10793	0.373783	0.458653	1.40308	-0.849051	-1.36844	-0.193159	-0.891914	-1.02707
ENSMUST00000234213	1.00674	1.22108	0.0294901	0.255927	1.60251	-1.17465	-1.00658	-0.440562	-1.02803	-0.465932
MSTRG.9882.1	0.969691	1.7596	0.307048	0.211094	0.761835	-1.02873	-1.02873	0.105628	-1.02873	-1.02873
MSTRG.11406.1	1.44344	1.21739	0.325197	0.272819	0.971327	-1.13244	-0.865447	-0.232687	-1.33599	-0.663602
ENSMUST00000236043	1.6532	1.20897	-0.152849	0.728726	0.712449	-0.952166	-0.952166	-0.341832	-0.952166	-0.952166
MSTRG.23756.1	0.33907	1.50102	0.63832	0.592872	1.07141	-0.722163	-0.620047	-0.138126	-1.68891	-0.973455
MSTRG.22027.1	0.696379	1.12122	0.692907	0.818315	0.956289	-0.824415	-0.630194	-0.334545	-1.91508	-0.580873
MSTRG.8621.10	0.462171	1.4897	0.521173	0.908581	0.796382	-0.644441	-0.740003	-0.481358	-1.85183	-0.460376
ENSMUST00000198595	0.653616	1.49182	0.0988262	0.98374	0.526798	-1.04179	-1.13735	0.204211	-1.62739	-0.152482
MSTRG.13561.1	0.669222	1.44692	0.456327	1.021	0.788405	-1.04421	-1.07532	-0.209297	-1.33338	-0.719665
MSTRG.13562.1	0.457558	1.52341	0.650093	0.867873	0.764327	-1.04139	-1.17758	-0.0221873	-1.32228	-0.699823
ENSMUST00000146949	1.14842	0.863405	0.233319	-0.135018	1.8068	-1.2234	-0.225991	-0.872774	-0.890375	-0.704387
ENSMUST00000141696	1.59273	0.718066	0.0399394	-0.0835942	1.6705	-0.836217	-0.592777	-0.836217	-0.836217	-0.836217
ENSMUST00000143453	1.23469	0.799697	0.278491	-0.0688198	1.84606	-0.818023	-0.818023	-0.818023	-0.818023	-0.818023
ENSMUST00000229409	1.19405	0.827318	-0.148467	0.0800773	1.95223	-0.781042	-0.781042	-0.781042	-0.781042	-0.781042
MSTRG.24371.2	1.36272	0.973423	0.602666	-0.432579	1.44765	-0.527801	-0.989598	-0.416157	-1.20704	-0.813283
ENSMUST00000236179	1.26267	0.96476	0.311867	-0.440879	1.64954	-0.195696	-1.2791	-0.752155	-0.941389	-0.579618
MSTRG.13651.1	1.29978	1.38168	0.287587	-0.0149547	1.1797	-0.357265	-1.00262	-0.575904	-1.2519	-0.946093
MSTRG.5643.1	1.18485	0.927577	0.732571	0.269239	1.24418	-0.362087	-0.898449	-0.717999	-1.57261	-0.80727
ENSMUST00000180594	1.53082	0.678327	0.390799	0.273276	1.30389	-0.199616	-0.698389	-0.853626	-1.40137	-1.02412
MSTRG.9274.1	1.09747	0.846711	1.26254	0.0928709	0.911675	-1.10879	-1.37783	-0.415107	-1.14837	-0.161171
ENSMUST00000210917	1.33708	0.714983	1.02978	0.328352	1.02013	-1.19277	-1.21735	-0.560498	-1.05229	-0.407424
MSTRG.10730.1	1.37182	0.864142	0.874651	0.539963	0.686936	-1.02758	-1.36776	-1.16828	-0.741836	-0.0320545
ENSMUST00000156395	1.27426	1.19898	0.785262	0.0849787	0.989573	-0.813787	-1.33731	-1.07296	-0.798206	-0.310778
ENSMUST00000181121	1.47529	0.822889	0.83911	0.0096076	0.961857	-1.49092	-0.552006	-1.2826	-0.52885	-0.254372
ENSMUST00000210400	1.25547	1.50651	0.232568	0.049861	1.02214	-0.984846	-0.721193	-1.04909	-1.20451	-0.106898
MSTRG.18727.1	1.41579	0.694844	0.396474	-0.0750355	1.39872	-1.0234	-0.652771	-1.23605	-1.15581	0.237243
ENSMUST00000226251	1.40858	0.674034	0.317126	0.0469499	1.61061	-0.988877	-1.01528	-1.01528	-0.897539	-0.140338
ENSMUST00000031305	0.784652	1.35094	0.875188	0.0338449	1.30086	-0.806914	-1.17993	-0.980129	-0.419241	-0.959269
ENSMUST00000233271	0.51808	1.3625	0.623926	0.268743	1.54238	-0.667302	-1.04207	-0.90767	-0.50499	-1.1936
MSTRG.10979.1	0.296609	1.08016	1.14281	1.01295	1.04875	-0.676113	-1.14347	-0.945784	-0.855949	-0.959959
MSTRG.10983.1	0.447634	0.970566	1.27665	0.87734	1.04455	-0.789783	-1.19334	-0.943559	-0.826219	-0.863835
MSTRG.10982.1	0.148724	1.14241	1.23364	0.856285	1.1164	-0.815774	-1.03731	-0.666497	-1.11063	-0.867243
ENSMUST00000194637	0.179765	1.21631	1.11677	0.886724	1.13892	-0.9784	-1.0094	-0.777847	-0.836389	-0.936445
ENSMUST00000198654	0.383684	1.00063	1.13797	1.00088	1.01745	-0.994934	-1.25233	-0.474236	-0.707252	-1.11186
MSTRG.20826.1	0.515528	1.10126	1.28753	0.891053	0.824117	-0.851068	-1.2191	-0.762187	-0.860119	-0.927004
ENSMUST00000141846	0.455413	1.18004	1.15123	0.825068	0.937132	-0.959721	-1.41398	-0.682232	-0.834516	-0.658437
MSTRG.23307.1	0.485687	0.840569	1.126	0.76176	1.38703	-0.99573	-1.00478	-0.789655	-1.00858	-0.802308
ENSMUST00000211302	0.363418	0.847755	1.25616	0.827758	1.28658	-0.855988	-1.00026	-0.797459	-1.00347	-0.924496
MSTRG.23304.1	0.380327	1.0236	1.22221	0.664046	1.23783	-1.06681	-1.23999	-0.672208	-0.856263	-0.692743
MSTRG.23306.1	0.524612	0.82862	1.22232	0.695331	1.31169	-1.01637	-1.15986	-0.806204	-0.925864	-0.674267
ENSMUST00000202678	0.415632	0.908709	1.18578	0.764434	1.28189	-1.01519	-1.24732	-0.836219	-0.828085	-0.629623
ENSMUST00000188135	0.640281	0.766232	1.3046	0.579004	1.22802	-1.32152	-1.00166	-0.476455	-0.812885	-0.905618
MSTRG.23309.2	0.43904	0.830965	1.44391	0.784135	1.07024	-1.06551	-1.04323	-0.675604	-0.904227	-0.879704
MSTRG.13081.1	0.624802	1.06756	1.30285	0.609073	1.02233	-0.939112	-0.91681	-0.70483	-1.07306	-0.992807
MSTRG.23208.1	0.696417	0.975111	1.2953	0.74516	0.963535	-0.980954	-1.00449	-0.868607	-1.0058	-0.815673
MSTRG.30796.1	0.53953	0.900703	1.3196	0.193809	1.29173	-1.14387	-1.44961	-0.259514	-0.739037	-0.653334
ENSMUST00000193546	0.324613	0.561758	0.94912	0.519602	1.70608	-0.740343	-1.74965	-0.350325	-0.509961	-0.710892
MSTRG.18884.1	0.576843	0.443998	0.599225	1.11709	1.52433	-0.936371	-1.62123	-0.772698	-0.422144	-0.509038
MSTRG.1448.1	0.621984	0.875118	0.733787	1.0677	1.33018	-0.874838	-1.1889	-0.778584	-0.796319	-0.990127
MSTRG.8696.1	0.743577	0.891574	0.763023	1.02978	1.18381	-0.929837	-1.43318	-0.707412	-0.795407	-0.745931
MSTRG.30938.12	0.761524	0.539762	0.842785	1.22636	1.13503	-0.890131	-1.54401	-0.708669	-0.583149	-0.779501
MSTRG.7745.1	0.830356	0.683548	0.613019	1.26184	1.1544	-1.25751	-1.25751	-0.68241	-0.739108	-0.606625
ENSMUST00000222173	0.56975	0.53128	0.688968	1.02121	1.6639	-0.966332	-0.966332	-0.60978	-0.966332	-0.966332
ENSMUST00000232255	0.72367	0.451856	0.780941	0.915874	1.61699	-0.719458	-0.949746	-0.638873	-1.05885	-1.12241
ENSMUST00000222188	0.961967	0.505352	0.913926	0.604644	1.46866	-1.22887	-1.17059	-0.686866	-0.389833	-0.978397
ENSMUST00000175814	0.976801	0.589758	0.664291	0.851389	1.50651	-0.870638	-1.08181	-0.894174	-0.963143	-0.778983
MSTRG.17937.1	0.889475	0.683285	0.838844	1.11271	1.14904	-1.111	-1.10354	-0.909138	-0.759757	-0.789919
MSTRG.1924.1	0.832809	0.481464	0.9949	0.917295	1.36706	-1.0043	-1.1378	-1.02074	-0.769975	-0.660702
MSTRG.26569.1	1.18718	0.516074	0.99327	0.651023	1.25158	-0.869239	-0.782537	-0.959708	-1.19761	-0.790034
ENSMUST00000211382	1.05806	0.837076	1.00783	0.269361	1.34862	-0.800569	-0.631118	-0.860296	-1.18269	-1.04627
MSTRG.2032.1	0.746257	0.992991	1.03057	0.229942	1.47552	-0.555794	-1.0123	-1.06502	-0.910206	-0.931963
ENSMUST00000196040	0.917192	0.64764	0.806591	0.199219	1.70097	-0.33355	-1.26641	-0.80318	-1.09234	-0.776126
MSTRG.13094.1	1.51088	0.463914	1.18115	0.228983	0.844502	-0.208791	-0.881284	-0.969019	-1.42196	-0.748372
ENSMUST00000032900	1.62387	0.236862	1.17621	0.381089	0.875739	-0.349586	-0.986044	-0.986044	-0.986044	-0.986044
ENSMUST00000147231	1.12136	0.671638	0.565528	0.635013	1.36514	-0.0346364	-0.976206	-1.02189	-1.18863	-1.13733
ENSMUST00000196484	1.26146	0.784384	0.882055	0.720458	0.801848	-0.0687211	-1.2242	-1.18706	-0.988667	-0.981555
ENSMUST00000203992	0.548345	1.06911	1.18699	0.802822	0.933925	-0.490698	-1.26159	-1.29934	-0.761506	-0.728057
MSTRG.14631.1	0.554086	0.968772	1.06123	1.19266	0.805526	-0.851082	-1.13999	-1.26525	-0.500039	-0.825917
MSTRG.27891.1	0.660422	1.18622	0.996671	1.12422	0.662533	-0.840881	-1.19666	-1.05485	-0.653591	-0.884077
ENSMUST00000203186	0.765943	0.828303	1.07246	1.15838	0.693883	-0.893503	-1.51558	-1.03208	-0.460252	-0.617554
ENSMUST00000209091	0.55866	0.815734	0.909748	1.33953	0.803868	-0.844657	-1.45722	-1.23004	-0.407319	-0.48831
MSTRG.24249.1	0.975182	0.56546	1.03875	1.01979	0.947458	-0.685164	-1.40555	-1.22515	-0.683163	-0.547616
MSTRG.8678.1	0.718112	0.58904	1.37534	0.877757	0.875802	-0.799378	-1.63988	-0.834453	-0.645445	-0.516893
MSTRG.27011.1	0.959787	0.342153	1.27677	1.01527	0.971646	-0.986838	-0.955298	-0.877756	-1.16955	-0.576186
MSTRG.8344.2	1.1256	0.260715	1.19101	1.07302	0.925092	-0.916796	-1.01081	-0.943718	-0.983454	-0.720659
MSTRG.29487.1	0.994398	0.250028	1.05342	1.13004	1.1314	-0.797335	-1.18805	-0.918613	-0.92976	-0.72553
ENSMUST00000235350	1.03586	0.35586	0.844762	1.23924	1.04804	-0.975816	-1.18473	-0.724382	-1.15795	-0.480881
MSTRG.24238.13	1.03343	0.81197	0.771539	0.87034	1.10266	-0.752244	-1.26088	-0.901116	-1.24553	-0.430172
MSTRG.29767.1	0.942383	0.899117	0.805289	0.991653	1.01115	-0.803859	-1.22848	-0.883329	-1.19126	-0.542673
ENSMUST00000214387	0.892998	0.990743	0.823228	1.01968	0.925543	-0.922724	-1.00109	-1.00997	-1.24443	-0.473966
MSTRG.29763.1	0.951985	0.936507	0.928723	0.980028	0.893833	-0.842849	-1.12261	-0.967318	-1.14617	-0.612132
MSTRG.29764.4	0.966089	0.780468	0.971856	1.05239	0.913104	-0.890157	-1.15916	-0.937551	-1.09013	-0.606904
MSTRG.29769.1	0.845181	0.708143	1.00367	0.76105	1.20523	-1.02389	-1.00939	-0.998992	-1.27857	-0.212426
ENSMUST00000173622	0.983015	0.773225	0.883288	0.934056	0.91297	-1.11223	-1.11223	-1.11223	-1.11223	-0.0376371
MSTRG.29765.1	1.14208	0.745779	0.833256	0.539036	1.23684	-0.717895	-1.14885	-1.35923	-0.894695	-0.376317
MSTRG.2336.1	1.20422	0.723593	0.614846	1.16558	0.862261	-0.82756	-1.18234	-1.22118	-0.863448	-0.475972
ENSMUST00000221728	1.3558	0.788794	0.543973	0.79051	1.07973	-0.929617	-1.2574	-1.05441	-0.777483	-0.539888
MSTRG.16812.1	1.05219	1.08217	0.762697	0.999059	0.59605	-0.840895	-1.09173	-0.62591	-1.5265	-0.407127
MSTRG.782.4	0.776951	1.04017	0.873937	1.0835	0.768059	-1.20461	-1.20461	-0.497281	-1.20461	-0.431501
ENSMUST00000236086	1.03214	0.954676	0.848401	0.985013	0.660895	-1.06976	-1.19191	-0.311054	-1.40899	-0.499405
MSTRG.28623.1	0.938639	0.993163	0.93677	1.01319	0.721845	-1.3396	-0.939805	-0.722443	-1.13625	-0.465508
MSTRG.11615.1	0.971943	1.09075	0.950981	0.860461	0.774615	-1.06085	-0.938558	-0.858681	-1.26542	-0.52525
MSTRG.24509.1	0.955095	1.06721	1.08844	0.765566	0.687475	-1.19702	-0.848745	-0.705444	-1.36007	-0.452505
MSTRG.682.1	1.26776	0.898399	0.894252	0.743976	0.759568	-1.02172	-1.09499	-0.552606	-1.34255	-0.552079
MSTRG.16810.21	1.0563	0.89876	0.904518	0.93288	0.831321	-0.907565	-1.25187	-0.61838	-1.25457	-0.591385
MSTRG.24861.1	1.01536	0.82202	0.986715	1.04324	0.787005	-1.09934	-1.07853	-0.766831	-1.16364	-0.545994
MSTRG.8695.1	0.688989	1.05591	1.05057	0.534364	1.15391	-0.725053	-1.25829	-0.812574	-1.34188	-0.345954
ENSMUST00000192006	0.54537	1.16323	0.904215	0.963692	0.935317	-0.678679	-1.36302	-0.727486	-1.29693	-0.445704
MSTRG.30042.1	0.880592	1.27818	0.740627	0.750265	0.984036	-0.712492	-1.20297	-0.695885	-1.1275	-0.894856
MSTRG.8689.2	0.905467	1.10312	0.778964	0.844196	1.0629	-0.796714	-1.21683	-0.926865	-0.856203	-0.898032
MSTRG.29598.1	0.472596	1.01981	1.15904	0.799765	1.1545	-0.764469	-1.15101	-0.788262	-1.15275	-0.749225
MSTRG.8689.3	0.596099	1.07591	1.01729	0.802885	1.12604	-0.834543	-1.17937	-0.65339	-1.2227	-0.728223
MSTRG.29764.5	0.798646	0.775051	1.15089	0.997259	0.954476	-0.821109	-1.17773	-0.718796	-1.112	-0.846691
MSTRG.8693.1	0.61652	0.919067	1.26314	0.833539	0.987549	-0.717893	-1.247	-0.710656	-1.12071	-0.823552
MSTRG.3772.2	0.814652	0.779937	1.34057	0.662503	1.04131	-0.658202	-0.908891	-1.02555	-1.06097	-0.985368
ENSMUST00000144096	0.861134	0.70919	1.2973	0.760013	1.01067	-0.85957	-0.944617	-0.968784	-1.21902	-0.646317
MSTRG.27636.1	0.748227	0.822599	1.11108	0.983657	1.04081	-0.861146	-0.958909	-0.97835	-1.09483	-0.813139
MSTRG.29766.1	0.852597	0.683532	1.04356	0.887605	1.1879	-0.758145	-1.10121	-1.03166	-1.11657	-0.647613
ENSMUST00000223270	0.824749	0.842355	1.0555	0.800228	1.03364	-0.496468	-0.599132	-1.04891	-1.50002	-0.911954
MSTRG.8608.8	0.890664	0.936589	1.24433	0.661163	0.800972	-0.730454	-0.931965	-0.690834	-1.5624	-0.618068
ENSMUST00000217153	0.879307	0.900059	1.37352	0.767972	0.6245	-0.663094	-0.898701	-0.9576	-1.42148	-0.604491
MSTRG.29764.1	0.912004	1.00811	0.661206	0.922152	1.18793	-0.78979	-0.935445	-0.978491	-1.09762	-0.890054
MSTRG.7472.1	1.03564	1.09425	0.655089	0.930923	0.971725	-0.95985	-0.669788	-1.03179	-1.05045	-0.975752
ENSMUST00000191452	0.856221	0.897253	0.900874	1.10809	0.922553	-0.614632	-1.08313	-1.08313	-1.08313	-0.820966
MSTRG.24238.11	0.708802	0.830063	0.872992	1.17552	1.08747	-0.914373	-0.956356	-1.12661	-1.0047	-0.672817
MSTRG.8416.1	0.851719	0.881547	0.802804	1.1473	0.997845	-0.903621	-1.05313	-1.07173	-1.05105	-0.60168
ENSMUST00000199326	1.00785	0.870102	0.725081	1.20972	0.8675	-1.15433	-0.948232	-0.840696	-1.00714	-0.72986
MSTRG.24858.1	1.01451	0.9414	0.85066	1.09484	0.780886	-1.06009	-0.965475	-0.991568	-1.08448	-0.580687
MSTRG.8676.1	0.959474	0.912853	0.967045	1.1162	0.74952	-1.08135	-0.822471	-0.943202	-1.07332	-0.784749
MSTRG.24857.1	1.02655	0.684762	0.954155	1.06425	0.949849	-0.957666	-0.761945	-1.1333	-1.1154	-0.711263
ENSMUST00000048965	1.06713	0.863851	0.97115	1.10644	0.659285	-0.822805	-0.871362	-0.900014	-1.27835	-0.795322
MSTRG.16329.1	1.15196	0.791331	1.07119	0.669108	0.957675	-0.963553	-1.06519	-1.09457	-1.00519	-0.512763
MSTRG.29768.1	1.03272	0.683785	1.06203	0.939766	0.959876	-0.968656	-1.10586	-1.0785	-0.91435	-0.610808
MSTRG.18725.5	1.04607	0.952	0.949347	0.846976	0.92256	-1.13873	-0.998019	-0.888638	-0.936812	-0.754749
MSTRG.2034.2	0.90952	0.921177	1.09713	0.865811	0.931962	-0.928995	-0.925358	-1.04029	-1.02642	-0.80454
ENSMUST00000193864	0.937892	1.01363	0.888371	0.857177	1.02115	-0.988689	-0.856459	-1.06383	-1.05752	-0.75172
MSTRG.27999.1	1.03005	0.790372	1.27363	0.790437	0.755188	-1.08395	-0.672446	-0.830516	-1.21777	-0.834993
ENSMUST00000224095	0.892455	0.909443	1.07816	0.736164	1.05256	-1.21449	-0.90232	-0.689613	-1.11186	-0.750491
ENSMUST00000231960	0.827646	0.749298	1.18566	0.776906	1.08852	-1.31696	-0.761042	-0.841635	-1.05179	-0.656596
ENSMUST00000180598	1.01067	1.33746	0.677328	1.06377	0.503152	-0.843644	-1.11801	-0.649431	-0.988023	-0.993269
ENSMUST00000155796	1.02744	1.29636	0.4636	1.14948	0.602766	-0.838011	-1.096	-0.540625	-1.16736	-0.897652
MSTRG.1450.1	1.18641	0.844408	0.689029	1.01904	0.903122	-0.929317	-1.33891	-0.733569	-0.894164	-0.74605
MSTRG.13454.1	1.18274	0.984474	0.615156	0.991902	0.91011	-1.02979	-1.02131	-0.745749	-0.932082	-0.955455
MSTRG.18620.1	0.997333	1.06573	0.630813	1.17965	0.801083	-0.760701	-1.06819	-0.845719	-0.959086	-1.04092
ENSMUST00000192078	0.839716	1.2779	1.02819	0.928554	0.578529	-0.940455	-1.04264	-0.692215	-0.960018	-1.01756
MSTRG.5359.1	1.17019	1.13977	1.02387	0.849337	0.453429	-0.929368	-0.752258	-0.948465	-0.919406	-1.0871
ENSMUST00000219113	1.08363	1.00665	1.02136	1.01806	0.546112	-1.05627	-0.79097	-0.961151	-0.820246	-1.04717
MSTRG.15077.1	1.12549	1.2064	0.850663	0.854852	0.634216	-0.935445	-0.991461	-0.766603	-1.08657	-0.89155
MSTRG.351.1	1.26206	1.03684	0.920296	0.848648	0.608432	-1.02606	-0.894585	-0.835092	-0.968262	-0.952281
MSTRG.28088.19	0.753861	1.24425	0.993225	0.697541	0.973126	-0.894377	-0.823165	-0.863719	-1.23435	-0.846388
ENSMUST00000227212	0.808061	1.13855	1.0272	0.756843	0.969085	-1.02166	-1.08425	-0.779857	-0.980703	-0.833259
ENSMUST00000231405	0.856635	1.06162	1.01565	0.7785	0.975248	-1.05471	-0.959974	-0.815891	-1.17994	-0.677135
MSTRG.13260.1	1.16577	1.21529	0.844324	0.636312	0.757558	-0.988388	-1.06554	-0.820789	-1.15925	-0.585283
ENSMUST00000150782	1.15279	1.13428	0.976667	0.724383	0.671506	-1.01947	-0.982699	-0.984841	-1.03777	-0.634846
MSTRG.13257.3	1.24286	1.14202	0.824253	0.676826	0.779429	-0.913578	-1.0181	-0.953598	-1.03357	-0.746542
MSTRG.991.3	1.18094	1.10132	0.904175	0.776506	0.707745	-0.929046	-1.0312	-0.823847	-1.15094	-0.735648
MSTRG.991.4	1.07159	1.12303	0.833263	0.819031	0.832731	-0.803149	-1.01935	-0.941259	-1.20947	-0.706412
MSTRG.13258.1	1.03405	1.11817	0.723604	0.99417	0.833664	-0.99704	-0.999975	-0.959897	-1.00077	-0.74598
MSTRG.13259.1	1.03158	1.21496	0.708901	0.817721	0.887686	-0.905959	-1.07674	-1.10091	-0.968278	-0.608961
ENSMUST00000238352	0.772724	1.15999	1.06447	1.13764	0.391476	-0.728512	-0.882491	-0.578325	-1.39436	-0.942615
MSTRG.12741.1	0.915997	0.92757	1.27119	0.784182	0.668556	-0.414561	-1.00597	-0.756428	-1.26371	-1.12683
ENSMUST00000186025	0.716033	1.16286	1.22046	0.743625	0.698578	-0.612517	-1.23582	-0.464084	-1.14753	-1.08161
MSTRG.6530.1	0.902615	0.797902	0.791839	1.00864	0.975973	-0.371271	-1.48788	-0.420416	-1.16617	-1.03123
ENSMUST00000181322	0.694635	0.851205	0.942168	1.09749	1.01329	-0.53308	-1.23712	-0.589397	-1.16956	-1.06963
MSTRG.14077.1	0.722694	0.620712	1.17109	1.28579	0.81339	-0.58805	-1.0485	-0.934166	-0.994461	-1.0485
MSTRG.20814.5	0.989554	0.642245	1.19097	0.999925	0.674441	-0.316836	-1.39594	-0.799556	-1.18879	-0.796011
ENSMUST00000237417	-0.148919	2.23112	0.617974	0.976711	-0.0914556	-0.782141	-0.782141	-0.782141	-0.456868	-0.782141
ENSMUST00000191364	-0.00580216	2.52003	0.61237	-0.0342038	0.23077	-0.688386	-0.688386	-0.688386	-0.569626	-0.688386
ENSMUST00000237374	0.216017	2.58992	0.218923	0.344928	-0.167722	-0.640412	-0.640412	-0.640412	-0.640412	-0.640412
MSTRG.1722.11	0.704183	2.51976	0.100674	0.0666807	-0.651535	-0.651535	-0.651535	-0.133624	-0.651535	-0.651535
ENSMUST00000230694	0.415493	2.25544	1.05412	-0.00555354	-0.256214	-0.801959	-0.453007	-0.49861	-0.904628	-0.80509
MSTRG.26882.3	0.264549	2.52943	0.777873	-0.251318	-0.582918	-0.582918	-0.582918	-0.405943	-0.582918	-0.582918
ENSMUST00000162231	0.350625	2.38283	1.06617	-0.542804	-0.542804	-0.542804	-0.542804	-0.542804	-0.542804	-0.542804
ENSMUST00000228229	0.863463	2.37093	-0.668741	0.110876	0.430974	-0.472193	-0.707723	-0.707723	-0.707723	-0.512142
ENSMUST00000209128	0.816337	2.53847	-0.512215	-0.512215	0.230702	-0.512215	-0.512215	-0.512215	-0.512215	-0.512215
MSTRG.3926.19	0.574265	2.70644	-0.410089	-0.410089	-0.410089	-0.410089	-0.410089	-0.410089	-0.410089	-0.410089
MSTRG.10978.2	1.10721	2.48259	-0.448725	-0.448725	-0.448725	-0.448725	-0.448725	-0.448725	-0.448725	-0.448725
ENSMUST00000174019	0.846889	2.6062	-0.431637	-0.431637	-0.431637	-0.431637	-0.431637	-0.431637	-0.431637	-0.431637
MSTRG.23403.1	-0.36672	2.78921	-0.382122	-0.382122	0.252361	-0.382122	-0.382122	-0.382122	-0.382122	-0.382122
[truncated: 460 more rows]
