# Supplementary material for: Expression Profiles and Potential Functions of Long Non-Coding RNAs in the Heart of Mice With Coxsackie B3 Virus-Induced Myocarditis
Source: Front Cell Infect Microbiol. 2021 Aug 24;11:704919. doi: 10.3389/fcimb.2021.704919 (PMC8423026; doi:10.3389/fcimb.2021.704919)
Supplement: Supplementary file 1 [file DataSheet_1.zip › Figure 1(raw data)/Figure 1B-1C/RNA-seq in C57BL_6 mice/DESeq/con_vs_NFM/con_vs_NFM.lncRNA.DESeq.Down.xlsx]

## Sheet: Sheet1
id	baseMean	baseMean_con	baseMean_NFM	foldChange(NFM/con)	log2FoldChange	pval	padj
ENSMUST00000225718	141.08	282.16	0	0	-Inf	2.09811e-10	2.06215e-07
MSTRG.28367.11	704.182	1408.36	0	0	-Inf	3.25318e-10	2.93495e-07
ENSMUST00000193946	410.452	820.904	0	0	-Inf	1.77354e-09	1.19115e-06
MSTRG.28573.1	803.464	1606.93	0	0	-Inf	2.43168e-09	1.58049e-06
MSTRG.6788.4	565.67	1130.96	0.378388	0.000334573	-11.5454	4.01924e-09	2.39405e-06
ENSMUST00000192441	218.968	437.937	0	0	-Inf	3.34087e-08	1.40726e-05
ENSMUST00000199515	275.618	551.236	0	0	-Inf	3.60648e-08	1.48803e-05
ENSMUST00000212123	58.5887	117.177	0	0	-Inf	6.48446e-08	2.41206e-05
ENSMUST00000162526	1496.93	2964.76	29.1	0.00981532	-6.67075	1.03417e-07	3.63438e-05
MSTRG.28368.2	4903.08	9693.02	113.138	0.0116721	-6.42079	1.58345e-07	5.11837e-05
MSTRG.18975.10	2773.73	5547.47	0	0	-Inf	5.14078e-07	0.000139033
MSTRG.28634.2	866.826	1733.65	0	0	-Inf	1.1335e-06	0.000259528
MSTRG.28641.3	189.913	374.669	5.1575	0.0137655	-6.1828	1.5392e-06	0.00033467
ENSMUST00000191734	38.5004	77.0008	0	0	-Inf	1.74921e-06	0.000368406
MSTRG.28634.3	7464.75	14632.6	296.894	0.0202899	-5.62309	2.14038e-06	0.000441561
ENSMUST00000237346	88.5734	175.533	1.6137	0.00919316	-6.76522	2.3435e-06	0.000476153
ENSMUST00000124047	33.4907	66.9814	0	0	-Inf	2.54648e-06	0.000510189
MSTRG.20557.1	137.314	270.863	3.76431	0.0138975	-6.16903	2.8058e-06	0.000548865
ENSMUST00000235839	33.0119	66.0239	0	0	-Inf	2.85862e-06	0.000557394
ENSMUST00000205187	32.9844	65.9687	0	0	-Inf	2.86669e-06	0.000558068
MSTRG.10785.10	970.084	1939.99	0.179462	9.25067e-05	-13.4001	2.95849e-06	0.000569518
MSTRG.22634.2	377.999	741.488	14.5098	0.0195685	-5.67532	3.64725e-06	0.000684664
MSTRG.22324.6	4483.73	8967.46	0	0	-Inf	3.84499e-06	0.000712928
ENSMUST00000206550	30.7745	61.5489	0	0	-Inf	6.52741e-06	0.00110211
MSTRG.7880.2	206.122	408.649	3.59469	0.00879651	-6.82885	1.09248e-05	0.00166212
ENSMUST00000224394	158.859	311.167	6.55172	0.0210553	-5.56967	1.25239e-05	0.00185091
MSTRG.23447.64	4425.26	8850.52	0	0	-Inf	1.29877e-05	0.00190547
ENSMUST00000221767	25.313	50.6259	0	0	-Inf	1.53161e-05	0.0021656
ENSMUST00000236043	133.741	261.56	5.92168	0.0226399	-5.46499	2.04451e-05	0.00271616
ENSMUST00000191452	59.8324	117.962	1.70275	0.0144347	-6.11431	2.24357e-05	0.00294175
MSTRG.2015.15	3076.98	5991.47	162.485	0.0271194	-5.20453	2.82342e-05	0.00353708
MSTRG.23447.66	7842.44	15684.9	0	0	-Inf	2.90526e-05	0.00361712
ENSMUST00000222512	26.5799	53.1598	0	0	-Inf	3.21495e-05	0.00391402
MSTRG.7880.6	223.974	447.948	0	0	-Inf	3.83573e-05	0.00448462
MSTRG.5590.1	4495.81	8637.71	353.915	0.0409732	-4.60918	4.97199e-05	0.00549427
MSTRG.28634.1	1328.59	2550.68	106.499	0.0417533	-4.58197	5.49401e-05	0.00591196
ENSMUST00000225376	267.905	535.811	0	0	-Inf	8.8415e-05	0.00845442
MSTRG.28641.2	3346.98	6392.42	301.534	0.0471705	-4.40597	9.149e-05	0.00868164
MSTRG.5586.1	3900.93	7440	361.86	0.0486371	-4.3618	0.000101221	0.00935197
ENSMUST00000233800	30.7645	61.5289	0	0	-Inf	0.000118857	0.0105189
MSTRG.28353.1	152.572	292.635	12.5088	0.0427454	-4.54809	0.000146799	0.0124278
MSTRG.13792.1	209.565	401.39	17.7401	0.0441966	-4.49992	0.00015065	0.0126475
ENSMUST00000188135	52.7204	102.776	2.6652	0.0259322	-5.26911	0.000157868	0.0130988
MSTRG.14487.3	1997.85	3791.43	204.268	0.0538763	-4.21421	0.000158483	0.0131318
MSTRG.28051.1	457.644	915.288	0	0	-Inf	0.000171581	0.013987
MSTRG.23447.52	4006.86	8013.54	0.179462	2.23948e-05	-15.4465	0.000212781	0.0165528
ENSMUST00000221728	37.7035	75.4069	0	0	-Inf	0.000228455	0.0174249
MSTRG.3643.1	120.821	241.641	0	0	-Inf	0.000245719	0.0182834
ENSMUST00000221011	153.752	292.342	15.1612	0.0518613	-4.2692	0.000310336	0.0215818
MSTRG.21330.1	423.011	798.42	47.6013	0.0596194	-4.06808	0.000310835	0.0215818
ENSMUST00000234275	26.5518	53.1037	0	0	-Inf	0.000312609	0.0216542
ENSMUST00000222872	35.31	69.0765	1.54351	0.0223449	-5.48391	0.00031665	0.0218745
ENSMUST00000194907	15.2195	30.439	0	0	-Inf	0.000321347	0.022117
ENSMUST00000182656	16.8163	33.6325	0	0	-Inf	0.000321783	0.022128
MSTRG.10346.2	108	216.001	0	0	-Inf	0.000349057	0.0234564
MSTRG.7936.39	225.2	450.399	0	0	-Inf	0.000353102	0.0236494
MSTRG.3802.1	855.989	1606.5	105.48	0.0656584	-3.92888	0.000400526	0.0261868
MSTRG.11179.9	77.4562	154.912	0	0	-Inf	0.000410557	0.0266129
ENSMUST00000234240	80.5826	161.165	0	0	-Inf	0.0004152	0.0268419
ENSMUST00000237857	40.4153	78.5622	2.26845	0.0288745	-5.11406	0.000419888	0.0270726
ENSMUST00000180411	129.914	259.827	0	0	-Inf	0.000439029	0.028008
ENSMUST00000196994	80.862	161.724	0	0	-Inf	0.000451417	0.02856
MSTRG.7244.16	214.079	427.969	0.189194	0.000442075	-11.1434	0.000484806	0.0301487
ENSMUST00000218180	84.7571	169.514	0	0	-Inf	0.000496648	0.0305706
ENSMUST00000225937	19.9534	39.5209	0.385878	0.00976389	-6.67833	0.000506958	0.0308558
MSTRG.14213.37	65.0217	130.043	0	0	-Inf	0.000535898	0.0321437
ENSMUST00000220043	24.7688	49.5376	0	0	-Inf	0.00053859	0.032228
ENSMUST00000221309	13.8388	27.6776	0	0	-Inf	0.000538794	0.032228
ENSMUST00000225230	64.8123	129.625	0	0	-Inf	0.000567737	0.0334315
MSTRG.22417.16	394.172	788.344	0	0	-Inf	0.000577968	0.0338113
ENSMUST00000175717	19.1867	37.9875	0.385878	0.010158	-6.62124	0.000596093	0.0344799
ENSMUST00000191635	18.0591	36.1183	0	0	-Inf	0.000622948	0.0355736
ENSMUST00000234063	64.7712	123.847	5.69524	0.045986	-4.44266	0.00063951	0.0361438
MSTRG.28367.9	2048.36	3793.26	303.468	0.0800018	-3.64382	0.000682317	0.0380298
MSTRG.12785.2	304.317	566.959	41.6748	0.0735058	-3.766	0.000689834	0.0383226
ENSMUST00000191822	53.8832	107.766	0	0	-Inf	0.000708803	0.0389781
ENSMUST00000200487	113.888	227.775	0	0	-Inf	0.000736703	0.0399015
MSTRG.23320.1	72.4929	137.962	7.02344	0.0509084	-4.29595	0.000737057	0.0399015
ENSMUST00000197107	49.4778	98.9556	0	0	-Inf	0.000780539	0.0416973
MSTRG.3884.5	112.25	224.499	0	0	-Inf	0.000834816	0.0436705
ENSMUST00000161136	13.4509	26.9018	0	0	-Inf	0.000851936	0.0443567
ENSMUST00000218182	101.403	202.806	0	0	-Inf	0.000882546	0.0453433
ENSMUST00000143755	59.417	113.342	5.49152	0.0484507	-4.36734	0.000905225	0.0462334
ENSMUST00000181762	12.3846	24.7693	0	0	-Inf	0.000950484	0.0479574
ENSMUST00000200128	60.444	120.888	0	0	-Inf	0.000976284	0.0490137
ENSMUST00000208473	53.6858	107.372	0	0	-Inf	0.000985774	0.0492854
ENSMUST00000174415	24.8037	48.534	1.07335	0.0221154	-5.4988	0.0010128	0.0500367
ENSMUST00000189386	141.813	265.27	18.3569	0.069201	-3.85306	0.00102567	0.0504869
MSTRG.8878.1	601.456	1111.23	91.6826	0.0825057	-3.59936	0.00109358	0.0528822
ENSMUST00000191207	374.669	692.844	56.4944	0.0815399	-3.61635	0.00112754	0.0541343
MSTRG.14487.2	528.296	975.55	81.043	0.0830742	-3.58946	0.00113039	0.0542496
ENSMUST00000217201	276.005	509.879	42.132	0.0826315	-3.59716	0.00124054	0.0580835
ENSMUST00000192921	11.6123	23.2245	0	0	-Inf	0.00129601	0.0599835
ENSMUST00000207718	21.9657	42.9853	0.945971	0.0220068	-5.5059	0.00130513	0.0602579
ENSMUST00000213810	122.864	229.18	16.5476	0.0722036	-3.79179	0.00133397	0.0612247
ENSMUST00000213576	131.474	244.924	18.0245	0.0735924	-3.7643	0.00137284	0.0624869
ENSMUST00000156387	233.191	430.527	35.8559	0.0832839	-3.58582	0.00141201	0.0637893
ENSMUST00000148066	19.8392	38.941	0.737313	0.0189341	-5.72287	0.00147293	0.0656824
ENSMUST00000217802	54.9974	109.995	0	0	-Inf	0.00147505	0.0657484
ENSMUST00000223531	36.4757	72.9514	0	0	-Inf	0.00151702	0.0669329
ENSMUST00000206201	11.2758	22.5516	0	0	-Inf	0.00153754	0.0673711
ENSMUST00000193735	27.9943	55.9886	0	0	-Inf	0.00155583	0.0680242
ENSMUST00000189489	33.3703	64.2017	2.53898	0.039547	-4.66029	0.00161366	0.0697824
ENSMUST00000191614	99.2374	198.475	0	0	-Inf	0.00162147	0.0700333
ENSMUST00000188014	10.9765	21.953	0	0	-Inf	0.00172232	0.0733666
ENSMUST00000192133	25.8618	51.7235	0	0	-Inf	0.00189076	0.0776945
ENSMUST00000219013	26.2784	52.5568	0	0	-Inf	0.00195422	0.0796526
ENSMUST00000205059	33.3152	63.7926	2.83791	0.0444866	-4.49049	0.00206379	0.0829167
ENSMUST00000224036	15.1621	29.9653	0.358924	0.011978	-6.38347	0.0020728	0.0831954
MSTRG.7880.4	562.679	1023.6	101.758	0.0994119	-3.33044	0.00222371	0.0870809
ENSMUST00000194934	10.3836	20.7673	0	0	-Inf	0.00224344	0.0873287
ENSMUST00000181343	10.2774	20.5549	0	0	-Inf	0.00235114	0.090434
ENSMUST00000233130	106.293	196.465	16.1205	0.0820529	-3.6073	0.00235476	0.0904581
ENSMUST00000236806	10.18	20.3599	0	0	-Inf	0.00241684	0.0921619
ENSMUST00000227185	10.1508	20.3017	0	0	-Inf	0.00247892	0.0938264
ENSMUST00000222537	10.0911	20.1821	0	0	-Inf	0.00252146	0.0949312
ENSMUST00000202454	22.6826	45.3652	0	0	-Inf	0.00258856	0.0966747
MSTRG.11153.13	656.65	1313.3	0	0	-Inf	0.00266763	0.0985921
ENSMUST00000128943	14.2929	28.2074	0.378388	0.0134145	-6.22006	0.00272101	0.099863
ENSMUST00000192113	19.6874	39.3747	0	0	-Inf	0.00272282	0.099899
ENSMUST00000235511	22.37	44.74	0	0	-Inf	0.00273711	0.10021
MSTRG.24805.1	306.6	556.661	56.5392	0.101568	-3.29948	0.00281682	0.102473
ENSMUST00000231407	30.3161	60.6322	0	0	-Inf	0.00282446	0.102597
ENSMUST00000236698	18.6545	36.3727	0.936239	0.0257402	-5.27983	0.00287942	0.10419
ENSMUST00000212132	1268.31	2279.9	256.72	0.112602	-3.1507	0.00304267	0.107891
ENSMUST00000193717	16.1818	32.3636	0	0	-Inf	0.00319624	0.111676
MSTRG.3798.9	312.428	564.499	60.3567	0.106921	-3.22538	0.00324238	0.112637
MSTRG.9624.3	49.6816	99.3631	0	0	-Inf	0.00331936	0.114424
MSTRG.14487.1	487.327	876.354	98.3003	0.11217	-3.15625	0.00335966	0.11532
MSTRG.24804.1	120.266	219.516	21.0155	0.0957358	-3.3848	0.00340504	0.116314
ENSMUST00000210484	14.6485	29.2969	0	0	-Inf	0.00363819	0.121634
ENSMUST00000200032	30.664	61.3279	0	0	-Inf	0.00366566	0.122319
ENSMUST00000181814	85.5512	164.867	6.2351	0.0378189	-4.72475	0.00369899	0.123156
ENSMUST00000223158	73.9044	136.244	11.5647	0.0848819	-3.5584	0.00374254	0.124016
ENSMUST00000230714	202.453	364.809	40.098	0.109915	-3.18554	0.00377512	0.124694
ENSMUST00000209104	40.8353	76.5325	5.13818	0.0671372	-3.89674	0.00383273	0.125888
ENSMUST00000185313	78.4662	144.144	12.788	0.0887168	-3.49465	0.00393463	0.128316
ENSMUST00000216525	14.6788	28.8209	0.536675	0.0186211	-5.74692	0.00395863	0.128911
ENSMUST00000186147	25.185	48.0996	2.27033	0.0472006	-4.40505	0.00411735	0.131446
ENSMUST00000232400	9.05515	18.1103	0	0	-Inf	0.00414364	0.132009
ENSMUST00000199190	14.0571	28.1142	0	0	-Inf	0.00426994	0.134673
ENSMUST00000234828	111.789	205.279	18.2987	0.0891407	-3.48777	0.00429298	0.135118
ENSMUST00000194867	70.9248	129.93	11.9192	0.0917356	-3.44637	0.00431298	0.13536
ENSMUST00000098778	14.9254	29.8509	0	0	-Inf	0.00447872	0.138582
ENSMUST00000210912	398.429	711.266	85.5923	0.120338	-3.05484	0.00453926	0.139761
ENSMUST00000191676	62.2955	124.591	0	0	-Inf	0.00474626	0.144306
ENSMUST00000225489	55.1103	104.513	5.7073	0.0546084	-4.19473	0.00474845	0.144306
ENSMUST00000235628	103.31	188.229	18.3914	0.0977072	-3.35539	0.00477677	0.144957
ENSMUST00000194763	32.2909	60.9478	3.63402	0.0596252	-4.06793	0.00493229	0.14818
ENSMUST00000232255	290.244	518.33	62.1584	0.119921	-3.05985	0.00503858	0.15029
ENSMUST00000181485	247.577	441.402	53.7512	0.121774	-3.03772	0.00524512	0.154393
MSTRG.9253.1	625.747	1111.1	140.399	0.126361	-2.98438	0.00526235	0.154825
MSTRG.615.1	596.676	1059.27	134.08	0.126577	-2.98191	0.00530784	0.155484
ENSMUST00000194202	32.2762	64.5523	0	0	-Inf	0.00544492	0.158347
ENSMUST00000227651	183.135	328.668	37.6018	0.114406	-3.12776	0.00549965	0.159207
ENSMUST00000198712	16.1548	31.3448	0.964694	0.0307768	-5.02201	0.00561957	0.161227
MSTRG.11988.4	1809.69	3619.19	0.189194	5.22753e-05	-14.2235	0.00576312	0.164087
ENSMUST00000228929	34.4904	64.4314	4.54936	0.0706077	-3.82403	0.00580609	0.164922
ENSMUST00000204538	11.5296	23.0592	0	0	-Inf	0.00585989	0.165905
ENSMUST00000236905	1644.79	2898.44	391.147	0.134951	-2.88949	0.0058725	0.166145
ENSMUST00000219691	46.2807	85.5535	7.00793	0.0819128	-3.60977	0.00600405	0.168722
ENSMUST00000196040	45.9967	85.1259	6.86747	0.0806742	-3.63175	0.00604104	0.169328
ENSMUST00000221662	9.47698	18.954	0	0	-Inf	0.00606418	0.169623
MSTRG.23447.70	2971.93	5943.86	0	0	-Inf	0.00624923	0.172998
MSTRG.14175.19	2925.65	5851.29	0	0	-Inf	0.00633769	0.174339
MSTRG.14631.1	516.977	912.429	121.524	0.133188	-2.90847	0.0063672	0.174902
MSTRG.10895.1	4385.06	7713.4	1056.73	0.136999	-2.86776	0.00642827	0.176059
MSTRG.2210.2	7545.59	13230.1	1861.06	0.140668	-2.82963	0.00648884	0.177317
ENSMUST00000175814	164.63	301.628	27.6309	0.0916057	-3.44842	0.00662308	0.179564
ENSMUST00000134099	118.324	212.188	24.4595	0.115273	-3.11688	0.00662897	0.179684
ENSMUST00000210181	18.896	36.3027	1.48935	0.041026	-4.60732	0.00663815	0.179892
ENSMUST00000194169	8.10355	16.2071	0	0	-Inf	0.00668745	0.180581
MSTRG.23447.73	2569.61	5139.22	0	0	-Inf	0.00676195	0.181699
MSTRG.7936.38	478.459	956.917	0	0	-Inf	0.00681769	0.182576
ENSMUST00000138424	8.05173	16.1035	0	0	-Inf	0.00692748	0.18471
ENSMUST00000131898	73.5466	133.178	13.9156	0.104489	-3.25857	0.00697035	0.185363
ENSMUST00000180751	99.533	178.905	20.1613	0.112693	-3.14953	0.00698848	0.185763
ENSMUST00000194467	51.3323	102.665	0	0	-Inf	0.00708753	0.187345
ENSMUST00000142433	45.1381	82.9852	7.29099	0.0878589	-3.50867	0.00710893	0.187563
ENSMUST00000212079	14.7964	29.5927	0	0	-Inf	0.00721469	0.188747
MSTRG.28475.36	281.126	562.251	0	0	-Inf	0.00741711	0.191873
ENSMUST00000220475	68.1338	123.26	13.0072	0.105526	-3.24433	0.00743181	0.19214
MSTRG.1916.6	389.106	778.033	0.179399	0.000230581	-12.0824	0.00755392	0.193753
ENSMUST00000191809	7.76346	15.5269	0	0	-Inf	0.00789737	0.199653
MSTRG.12959.1	1255.32	2192.47	318.172	0.14512	-2.78468	0.00808963	0.202479
MSTRG.12007.11	1717.52	3435.03	0	0	-Inf	0.00815053	0.203708
MSTRG.29494.43	3385.58	6770.97	0.189194	2.7942e-05	-15.1272	0.00831214	0.206253
MSTRG.12007.10	1654.42	3308.85	0	0	-Inf	0.00831501	0.206253
ENSMUST00000199007	140.714	249.666	31.7616	0.127216	-2.97464	0.0084541	0.207899
ENSMUST00000188927	14.5939	28.2933	0.894458	0.0316138	-4.9833	0.00849567	0.208582
ENSMUST00000181947	23.0971	43.6817	2.51247	0.0575176	-4.11985	0.00903457	0.217441
ENSMUST00000196302	11.2768	22.5536	0	0	-Inf	0.00947438	0.22375
ENSMUST00000199608	75.9976	136.287	15.708	0.115257	-3.11708	0.00966977	0.226334
MSTRG.913.2	8.77572	17.5514	0	0	-Inf	0.00982022	0.228042
MSTRG.7936.37	1208.01	2416.01	0	0	-Inf	0.00985671	0.228319
ENSMUST00000214721	28.142	56.2839	0	0	-Inf	0.00991592	0.229251
ENSMUST00000197119	8.41659	16.8332	0	0	-Inf	0.00996515	0.229818
ENSMUST00000220080	320.403	558.711	82.0955	0.146937	-2.76673	0.0101729	0.232965
ENSMUST00000214387	91.6342	162.915	20.3537	0.124935	-3.00075	0.0102257	0.233732
MSTRG.12962.1	1406.48	2432.37	380.586	0.156467	-2.67607	0.0105025	0.237016
MSTRG.23239.26	1071.75	2143.51	0	0	-Inf	0.01053	0.237163
ENSMUST00000186386	51.1737	92.5908	9.75664	0.105374	-3.24641	0.0105432	0.237308
ENSMUST00000239270	7.29536	14.5907	0	0	-Inf	0.0105458	0.237325
ENSMUST00000237417	12.8356	24.9144	0.756777	0.0303751	-5.04097	0.0105974	0.237909
ENSMUST00000180471	35.1918	64.6939	5.68959	0.0879463	-3.50723	0.0106834	0.239132
ENSMUST00000208323	334.141	581.552	86.7306	0.149136	-2.7453	0.0106903	0.239151
ENSMUST00000235429	113.868	200.24	27.4959	0.137315	-2.86444	0.0107468	0.239837
ENSMUST00000193052	113.089	222.584	3.59469	0.0161498	-5.95234	0.010753	0.239932
ENSMUST00000206666	11.9002	23.8005	0	0	-Inf	0.0110615	0.243579
MSTRG.12652.9	911.285	1822.57	0	0	-Inf	0.0111982	0.24516
MSTRG.20145.1	362.014	628.377	95.6506	0.152219	-2.71578	0.0114577	0.248671
MSTRG.23447.51	1952.33	3904.48	0.189194	4.84557e-05	-14.333	0.0116935	0.251426
ENSMUST00000127989	21.3133	42.6265	0	0	-Inf	0.0119766	0.254953
MSTRG.12610.2	2795.03	4806.19	783.86	0.163094	-2.61623	0.0120657	0.255634
ENSMUST00000211302	6.99793	13.9959	0	0	-Inf	0.0121293	0.256363
ENSMUST00000161614	32.9186	60.4572	5.3799	0.088987	-3.49026	0.0123544	0.258937
MSTRG.15363.1	687.446	1184.74	190.153	0.160502	-2.63933	0.0124979	0.260172
ENSMUST00000231663	156.747	277.097	36.3962	0.131348	-2.92853	0.0125717	0.261137
ENSMUST00000222024	6.88472	13.7694	0	0	-Inf	0.0126121	0.261528
ENSMUST00000125204	9.9322	19.8644	0	0	-Inf	0.0131395	0.267824
ENSMUST00000185312	24.6529	45.8355	3.47032	0.0757124	-3.72333	0.0131854	0.268244
ENSMUST00000226391	6.84326	13.6865	0	0	-Inf	0.0133066	0.269187
ENSMUST00000191526	6.76109	13.5222	0	0	-Inf	0.0134259	0.27047
ENSMUST00000192904	15.6637	31.3274	0	0	-Inf	0.0135767	0.272052
ENSMUST00000233236	22.3142	41.5769	3.05144	0.0733925	-3.76822	0.0137422	0.273765
MSTRG.2015.13	5695.18	9729.4	1660.96	0.170715	-2.55034	0.0137762	0.273971
MSTRG.28946.1	814.43	1394.42	234.44	0.168127	-2.57237	0.0138805	0.274995
ENSMUST00000173847	17.3161	32.799	1.83317	0.0558911	-4.16124	0.0140962	0.277109
ENSMUST00000190633	89.3901	156.919	21.8608	0.139312	-2.84361	0.0140993	0.277109
MSTRG.7027.1	484.955	831.384	138.525	0.16662	-2.58537	0.014151	0.277596
ENSMUST00000214634	575.168	1150.34	0	0	-Inf	0.0141862	0.277823
MSTRG.22418.2	618.103	1236.21	0	0	-Inf	0.0142336	0.27848
ENSMUST00000155678	161.944	279.479	44.4092	0.1589	-2.65381	0.0142381	0.278522
MSTRG.22798.1	878.761	1639.3	118.224	0.0721188	-3.79348	0.0145631	0.282205
ENSMUST00000224305	86.1304	153.269	18.9922	0.123914	-3.01259	0.0145698	0.282205
ENSMUST00000192816	39.5465	79.093	0	0	-Inf	0.0146891	0.283229
MSTRG.4222.15	302.601	605.202	0	0	-Inf	0.0147451	0.283713
ENSMUST00000201775	47.2251	84.7032	9.74694	0.115072	-3.1194	0.0149743	0.286336
ENSMUST00000222199	6.55876	13.1175	0	0	-Inf	0.0149926	0.286384
ENSMUST00000220823	13.9808	27.9616	0	0	-Inf	0.0151964	0.28813
ENSMUST00000143346	17.6435	33.313	1.97408	0.0592586	-4.07683	0.015772	0.295292
MSTRG.18656.1	3314.34	5625.99	1002.69	0.178224	-2.48823	0.0159301	0.297103
ENSMUST00000186448	22.1631	41.1722	3.15404	0.0766061	-3.7064	0.0160647	0.298634
MSTRG.28475.37	197.33	394.66	0	0	-Inf	0.0161048	0.299162
ENSMUST00000230939	6.41038	12.8208	0	0	-Inf	0.0161212	0.299236
MSTRG.12714.1	62.7214	110.809	14.6333	0.132059	-2.92075	0.016186	0.299622
ENSMUST00000217030	8.0932	16.1864	0	0	-Inf	0.0164307	0.30206
ENSMUST00000195992	16.859	33.7179	0	0	-Inf	0.0165094	0.303117
ENSMUST00000186473	14.2728	27.2893	1.25623	0.0460339	-4.44116	0.016621	0.303571
ENSMUST00000198559	508.937	865.876	151.998	0.175543	-2.51011	0.016627	0.303571
ENSMUST00000231526	11.458	22.2005	0.715567	0.032232	-4.95536	0.0166285	0.303571
ENSMUST00000174217	18.1387	34.0745	2.20289	0.0646491	-3.95123	0.0169882	0.30662
ENSMUST00000211529	44.1748	86.4202	1.92939	0.0223256	-5.48515	0.0170497	0.307317
ENSMUST00000123663	15.7103	29.8078	1.61281	0.0541071	-4.20804	0.0172249	0.309001
MSTRG.15919.28	937.479	1584.79	290.167	0.183095	-2.44934	0.0177934	0.313569
ENSMUST00000202826	391.909	783.818	0	0	-Inf	0.0178657	0.314462
ENSMUST00000237662	6.21246	12.4249	0	0	-Inf	0.0180118	0.315793
ENSMUST00000123949	11.1761	21.6079	0.744231	0.0344425	-4.85966	0.0183251	0.318619
ENSMUST00000187147	175.641	300.963	50.3198	0.167196	-2.58039	0.0183532	0.318875
MSTRG.20191.2	340.88	681.76	0	0	-Inf	0.0184153	0.319407
MSTRG.12785.1	3756.4	6343.08	1169.71	0.184407	-2.43903	0.0186725	0.321516
MSTRG.25145.3	127.108	254.216	0	0	-Inf	0.0187447	0.321964
ENSMUST00000226853	104.912	181.368	28.4553	0.156892	-2.67215	0.0187477	0.321964
ENSMUST00000237468	579.841	981.1	178.582	0.182022	-2.45781	0.018805	0.322464
ENSMUST00000181936	302.077	513.558	90.595	0.176406	-2.50302	0.0188402	0.322564
ENSMUST00000182145	6.10821	12.2164	0	0	-Inf	0.0190846	0.324497
ENSMUST00000236086	117.492	201.967	33.0184	0.163484	-2.61278	0.0192387	0.325818
ENSMUST00000180708	28.3949	51.684	5.10567	0.0987863	-3.33955	0.0193635	0.326705
ENSMUST00000181195	21.0648	39.017	3.11262	0.079776	-3.6479	0.0193852	0.32679
MSTRG.12281.1	253.536	430.974	76.0978	0.176572	-2.50167	0.0194201	0.326801
MSTRG.26711.2	324.462	648.924	0	0	-Inf	0.0196299	0.328911
MSTRG.23447.50	296.566	593.132	0	0	-Inf	0.0198624	0.331151
ENSMUST00000236548	64.9353	113.538	16.333	0.143855	-2.79731	0.0200434	0.33269
MSTRG.28367.12	290.817	581.634	0	0	-Inf	0.0201846	0.333769
ENSMUST00000200437	5.98573	11.9715	0	0	-Inf	0.0203651	0.33551
ENSMUST00000237116	104.992	180.5	29.4844	0.163348	-2.61398	0.0212455	0.343233
ENSMUST00000220058	21.0985	38.8224	3.37465	0.0869254	-3.52408	0.0216518	0.347061
MSTRG.28475.38	240.766	481.531	0	0	-Inf	0.0219	0.348999
ENSMUST00000193532	41.6556	83.3112	0	0	-Inf	0.0220026	0.3499
MSTRG.11289.2	227.652	455.303	0	0	-Inf	0.0223654	0.352562
ENSMUST00000192501	59.1039	103.013	15.1947	0.147503	-2.76118	0.0224211	0.353071
ENSMUST00000180491	119.527	204.311	34.7428	0.170048	-2.55598	0.0225397	0.353925
MSTRG.21785.2	474.373	797.928	150.818	0.189012	-2.40345	0.0226203	0.354422
ENSMUST00000238490	32.827	58.7549	6.89902	0.11742	-3.09025	0.0227173	0.355467
ENSMUST00000147504	73.6417	127.551	19.7326	0.154704	-2.69242	0.0228785	0.356953
ENSMUST00000159953	145.711	248.221	43.2006	0.174041	-2.5225	0.0230269	0.358034
MSTRG.1401.1	13.1931	25.1119	1.27437	0.0507477	-4.30051	0.0231883	0.359211
ENSMUST00000199764	7.87604	15.7521	0	0	-Inf	0.0231982	0.359226
ENSMUST00000204898	10.3443	19.9709	0.717598	0.0359321	-4.79858	0.0234034	0.360945
ENSMUST00000209151	16.6923	31.2317	2.15279	0.0689297	-3.85873	0.0235172	0.362031
ENSMUST00000205567	36.1674	72.3348	0	0	-Inf	0.0235462	0.362258
ENSMUST00000217716	678.416	1133.55	223.286	0.19698	-2.34388	0.0239223	0.365154
MSTRG.7936.28	217.539	435.079	0	0	-Inf	0.0239577	0.365509
ENSMUST00000206640	5.75425	11.5085	0	0	-Inf	0.0240572	0.366472
ENSMUST00000211255	19.1819	35.4386	2.9253	0.0825456	-3.59866	0.0243997	0.369224
ENSMUST00000227146	16.4146	30.6468	2.18237	0.0712102	-3.81177	0.0244311	0.369329
ENSMUST00000235082	26.2993	47.6403	4.95827	0.104077	-3.26427	0.0245922	0.370884
MSTRG.17954.3	195.084	390.167	0	0	-Inf	0.0246272	0.371176
ENSMUST00000231570	5.68032	11.3606	0	0	-Inf	0.0247315	0.372006
ENSMUST00000224844	6.04749	12.095	0	0	-Inf	0.0249022	0.373484
ENSMUST00000203920	198.646	397.292	0	0	-Inf	0.0250668	0.374841
ENSMUST00000225213	35.0198	62.1937	7.84598	0.126154	-2.98674	0.0251002	0.374866
ENSMUST00000143593	41.6165	73.3398	9.89316	0.134895	-2.89009	0.0254461	0.377915
ENSMUST00000031305	278.775	467.91	89.6404	0.191576	-2.38401	0.0255985	0.378994
MSTRG.29494.41	499.217	989.58	8.85272	0.00894593	-6.80455	0.0256458	0.37904
MSTRG.12283.21	13160.2	21844.8	4475.59	0.204881	-2.28714	0.0257499	0.379727
ENSMUST00000201865	171.151	342.301	0	0	-Inf	0.0257797	0.379827
MSTRG.8535.20	173.336	346.671	0	0	-Inf	0.0257942	0.379837
MSTRG.5795.1	3054.67	5423.25	686.095	0.12651	-2.98268	0.025909	0.380839
ENSMUST00000181338	50.487	87.9039	13.0702	0.148687	-2.74965	0.0259202	0.380839
MSTRG.13917.2	131.565	263.131	0	0	-Inf	0.0261006	0.382209
MSTRG.13273.22	182.919	365.838	0	0	-Inf	0.0261179	0.382245
ENSMUST00000192081	5.62987	11.2597	0	0	-Inf	0.0262648	0.38342
MSTRG.13199.39	377.381	754.57	0.192939	0.000255694	-11.9333	0.0263691	0.384306
MSTRG.29640.35	163.204	326.407	0	0	-Inf	0.0263972	0.384482
MSTRG.12786.1	350.049	584.458	115.64	0.197859	-2.33745	0.0264972	0.385053
MSTRG.7936.22	177.219	354.438	0	0	-Inf	0.0265328	0.385483
ENSMUST00000161274	8.16743	15.9625	0.372338	0.0233258	-5.42193	0.026622	0.386049
ENSMUST00000222396	5.52823	11.0565	0	0	-Inf	0.0267343	0.386419
MSTRG.14175.17	5012.58	9064.09	961.069	0.10603	-3.23745	0.0270061	0.388439
ENSMUST00000153794	755.743	1255.82	255.662	0.203581	-2.29632	0.0270207	0.388601
ENSMUST00000145176	29.4335	52.607	6.25993	0.118994	-3.07104	0.0271834	0.389726
ENSMUST00000219879	5.53769	11.0754	0	0	-Inf	0.02719	0.389726
ENSMUST00000181395	168.564	337.128	0	0	-Inf	0.0272026	0.389726
ENSMUST00000190705	5.57675	11.1535	0	0	-Inf	0.0273596	0.390964
ENSMUST00000127631	27.5169	49.3113	5.72246	0.116048	-3.10721	0.0274208	0.391339
MSTRG.22328.1	20468	33860.7	7075.32	0.208954	-2.25874	0.0274543	0.391532
ENSMUST00000130773	962.367	1600.28	324.452	0.202747	-2.30225	0.0275484	0.392224
ENSMUST00000151836	18.5212	34.1635	2.87885	0.0842669	-3.56889	0.0279313	0.395125
MSTRG.25371.2	151.285	302.57	0	0	-Inf	0.0279505	0.395157
MSTRG.18428.4	9791.15	16126	3456.26	0.214327	-2.22211	0.0279659	0.395283
ENSMUST00000161091	43.5895	75.9847	11.1943	0.147324	-2.76294	0.0280354	0.395756
MSTRG.2020.1	1590.98	2630.95	551.01	0.209434	-2.25543	0.0281858	0.396814
ENSMUST00000151670	40.3146	70.6459	9.98336	0.141316	-2.82301	0.0283166	0.397914
ENSMUST00000195025	142.971	285.942	0	0	-Inf	0.0285662	0.39954
MSTRG.19100.14	143.651	287.301	0	0	-Inf	0.0286801	0.400461
ENSMUST00000135068	24.4952	44.0791	4.91139	0.111422	-3.16589	0.0287692	0.400825
ENSMUST00000219541	25.0026	45.0799	4.9254	0.109259	-3.19417	0.0288581	0.401398
ENSMUST00000201649	31.8568	56.4316	7.28203	0.129042	-2.95409	0.0291312	0.403268
ENSMUST00000210340	141.324	237.028	45.6197	0.192465	-2.37733	0.0294943	0.40621
ENSMUST00000232537	5.3267	10.6534	0	0	-Inf	0.0300847	0.410312
ENSMUST00000214120	5.27791	10.5558	0	0	-Inf	0.0306587	0.414678
ENSMUST00000237690	25.8517	46.1381	5.56527	0.120622	-3.05144	0.0307422	0.415203
ENSMUST00000151038	268.802	445.888	91.7153	0.205691	-2.28145	0.0307553	0.415241
MSTRG.19100.11	127.927	255.854	0	0	-Inf	0.0312052	0.418651
ENSMUST00000186515	26.6208	47.5068	5.73481	0.120715	-3.05032	0.0316713	0.421908
ENSMUST00000221653	83.6982	141.72	25.6761	0.181174	-2.46455	0.0320218	0.424424
MSTRG.21787.1	1730.96	2840.46	621.468	0.218792	-2.19237	0.0321584	0.425277
ENSMUST00000148585	206.281	342.605	69.9572	0.204192	-2.292	0.0322336	0.425831
MSTRG.2764.18	3932.18	6469.2	1395.17	0.215664	-2.21314	0.0322714	0.426004
ENSMUST00000200067	110.224	220.448	0	0	-Inf	0.03231	0.426143
MSTRG.2211.1	1580.54	2589.82	571.25	0.220575	-2.18066	0.0328002	0.429935
MSTRG.23447.65	115.472	230.944	0	0	-Inf	0.032836	0.430162
ENSMUST00000194382	5.2001	10.4002	0	0	-Inf	0.0329271	0.430916
ENSMUST00000221416	38.2188	66.4047	10.0328	0.151086	-2.72656	0.0329806	0.431173
ENSMUST00000192703	108.29	216.581	0	0	-Inf	0.0330075	0.431173
ENSMUST00000212384	6.81223	13.6245	0	0	-Inf	0.0331917	0.432393
ENSMUST00000181943	46.1994	79.7926	12.6063	0.157988	-2.66211	0.0332364	0.432569
ENSMUST00000127936	11.7434	22.1625	1.32436	0.0597568	-4.06475	0.0333052	0.433032
ENSMUST00000048965	5.1933	10.3866	0	0	-Inf	0.0337147	0.436155
ENSMUST00000225619	5.1378	10.2756	0	0	-Inf	0.033735	0.436181
MSTRG.29494.36	100.115	200.229	0	0	-Inf	0.0338924	0.437327
MSTRG.29494.32	6323.93	11475.2	1172.63	0.102188	-3.2907	0.0339574	0.437746
ENSMUST00000194866	37.7736	65.6645	9.88283	0.150505	-2.73212	0.0342334	0.439476
MSTRG.26687.1	3030.35	4951.81	1108.89	0.223937	-2.15883	0.0344267	0.44102
ENSMUST00000140501	20.4319	37.0485	3.81519	0.102978	-3.27959	0.0346737	0.442778
MSTRG.4227.2	141.855	237.038	46.673	0.196901	-2.34446	0.0347021	0.442953
ENSMUST00000233271	148.315	246.934	49.6954	0.201249	-2.31294	0.0347119	0.44301
ENSMUST00000175846	7.60063	14.8289	0.372401	0.0251133	-5.31541	0.0347504	0.44311
ENSMUST00000144078	5.17007	10.3401	0	0	-Inf	0.034751	0.44311
ENSMUST00000181043	44.6057	77.0072	12.2042	0.158482	-2.65761	0.0350211	0.444911
MSTRG.22411.1	469.799	771.652	167.946	0.217645	-2.19995	0.0350622	0.445058
ENSMUST00000197233	95.5327	191.065	0	0	-Inf	0.0351291	0.445393
MSTRG.15410.1	478.084	784.9	171.269	0.218205	-2.19624	0.0352122	0.446119
ENSMUST00000120398	26.7245	47.5298	5.91912	0.124535	-3.00538	0.0353308	0.447013
MSTRG.18975.11	90.692	181.384	0	0	-Inf	0.0355984	0.448895
ENSMUST00000198395	76.0675	128.754	23.381	0.181595	-2.46121	0.0356091	0.448983
MSTRG.23263.9	92.4186	184.837	0	0	-Inf	0.0357122	0.449718
ENSMUST00000228274	97.4231	194.846	0	0	-Inf	0.0357307	0.44972
ENSMUST00000206288	23.1107	46.2215	0	0	-Inf	0.0358369	0.450016
ENSMUST00000180993	262.819	433.573	92.0653	0.212341	-2.23554	0.0358992	0.450118
ENSMUST00000218861	48.8876	83.9368	13.8385	0.164868	-2.60062	0.0359296	0.450301
MSTRG.16049.11	84.2017	168.403	0	0	-Inf	0.0360149	0.450692
MSTRG.28367.10	90.7109	181.422	0	0	-Inf	0.0360446	0.450692
ENSMUST00000212695	141.915	236.311	47.5189	0.201086	-2.31411	0.0363461	0.452705
ENSMUST00000220696	87.3712	174.742	0	0	-Inf	0.0364904	0.45376
MSTRG.12784.1	150.865	250.966	50.7634	0.202272	-2.30563	0.0366111	0.454738
MSTRG.14631.2	1353.13	2209.5	496.765	0.224832	-2.15308	0.0367181	0.455427
ENSMUST00000208250	107.262	179.237	35.2875	0.196876	-2.34464	0.0367734	0.455493
ENSMUST00000222367	6.20348	12.407	0	0	-Inf	0.0367775	0.455493
ENSMUST00000211317	50.0232	85.4813	14.5652	0.170391	-2.55308	0.0369209	0.456361
ENSMUST00000238751	16.1437	31.1522	1.13517	0.0364393	-4.77836	0.0370344	0.45732
ENSMUST00000142815	219.601	362.414	76.787	0.211876	-2.2387	0.0372043	0.458149
MSTRG.22330.1	14758.4	24010	5506.76	0.229353	-2.12436	0.0373079	0.458963
ENSMUST00000204360	80.8768	161.754	0	0	-Inf	0.0376818	0.460885
ENSMUST00000200283	6.04054	12.0811	0	0	-Inf	0.0377085	0.461076
ENSMUST00000192459	14.8454	29.6908	0	0	-Inf	0.0380123	0.462871
ENSMUST00000168960	32.1832	56.4087	7.95777	0.141073	-2.82548	0.03867	0.466941
ENSMUST00000229056	4.88685	9.7737	0	0	-Inf	0.0388222	0.467739
ENSMUST00000199706	80.1128	160.226	0	0	-Inf	0.0393766	0.470808
ENSMUST00000185513	4.89688	9.79377	0	0	-Inf	0.0394843	0.471419
ENSMUST00000215131	72.5888	145.178	0	0	-Inf	0.0394864	0.471419
MSTRG.20842.15	73.4303	146.861	0	0	-Inf	0.0396395	0.472407
ENSMUST00000224095	5137.46	8351.22	1923.7	0.230349	-2.1181	0.0396698	0.472574
ENSMUST00000193378	73.7691	147.538	0	0	-Inf	0.0396883	0.472663
MSTRG.8434.3	35.3164	70.6328	0	0	-Inf	0.0399068	0.473812
ENSMUST00000201318	190.602	313.124	68.0795	0.21742	-2.20144	0.0400133	0.474477
MSTRG.6266.1	5097.92	8258.96	1936.89	0.234519	-2.09222	0.0401148	0.475214
MSTRG.6069.2	71.1877	142.375	0	0	-Inf	0.040396	0.476816
ENSMUST00000220699	90.0182	150.752	29.2842	0.194254	-2.36398	0.0404325	0.477055
ENSMUST00000180519	30.5865	53.3751	7.798	0.146098	-2.77499	0.0404868	0.477468
MSTRG.1990.7	503.107	817.933	188.281	0.230191	-2.1191	0.0407998	0.479373
ENSMUST00000209414	69.6984	139.397	0	0	-Inf	0.0408219	0.479456
ENSMUST00000192914	73.6742	147.348	0	0	-Inf	0.0410486	0.480857
ENSMUST00000162209	73.3576	146.715	0	0	-Inf	0.0411364	0.481286
MSTRG.12785.3	114.973	195.023	34.9219	0.179065	-2.48144	0.0413626	0.482898
ENSMUST00000227016	86.5263	149.592	23.4601	0.156827	-2.67276	0.0415493	0.484189
ENSMUST00000205509	4.81533	9.63065	0	0	-Inf	0.0416541	0.484456
ENSMUST00000193690	9.5021	18.2886	0.715567	0.0391263	-4.67572	0.0418484	0.485597
ENSMUST00000192826	63.1881	126.376	0	0	-Inf	0.042298	0.488628
ENSMUST00000206080	63.9948	127.99	0	0	-Inf	0.0423231	0.488684
ENSMUST00000185121	60.3585	120.717	0	0	-Inf	0.0423501	0.488737
MSTRG.17942.61	4623.35	7421.07	1825.63	0.246006	-2.02324	0.0423925	0.488737
MSTRG.10980.16	63.3077	126.615	0	0	-Inf	0.0425502	0.48953
ENSMUST00000144256	48.8765	82.8441	14.9088	0.179962	-2.47423	0.0425851	0.489605
ENSMUST00000221010	11.6268	21.71	1.54351	0.0710967	-3.81407	0.0426328	0.48978
ENSMUST00000233085	4.73916	9.47833	0	0	-Inf	0.0429403	0.491492
ENSMUST00000224051	61.2498	122.5	0	0	-Inf	0.0429564	0.49161
ENSMUST00000218937	4.73686	9.47373	0	0	-Inf	0.04298	0.49176
ENSMUST00000221759	62.9853	125.971	0	0	-Inf	0.0431974	0.492895
ENSMUST00000122831	17.0724	31.2825	2.86227	0.0914975	-3.45012	0.0432986	0.493179
ENSMUST00000180865	489.125	792.608	185.642	0.234217	-2.09408	0.0435717	0.494622
ENSMUST00000174754	109.51	179.985	39.0355	0.216881	-2.20502	0.043671	0.495075
ENSMUST00000181299	96.5006	160.195	32.806	0.204788	-2.2878	0.0439159	0.496829
ENSMUST00000224827	123.472	203.642	43.3021	0.212638	-2.23353	0.0439251	0.496829
ENSMUST00000133570	28.4874	49.8824	7.0925	0.142184	-2.81416	0.0441224	0.497502
MSTRG.12007.15	4178.6	7154.62	1202.57	0.168083	-2.57275	0.0441947	0.498069
ENSMUST00000226372	65.018	109.577	20.4587	0.186705	-2.42116	0.0443815	0.49929
ENSMUST00000197086	58.9671	117.934	0	0	-Inf	0.0446322	0.501038
ENSMUST00000210839	63.7989	106.538	21.0596	0.197671	-2.33882	0.0450608	0.503364
MSTRG.25720.60	815.617	1526.29	104.947	0.0687598	-3.86229	0.0451123	0.503622
ENSMUST00000192682	76.4201	144.944	7.89633	0.0544786	-4.19817	0.0452883	0.504701
MSTRG.28051.9	55.1611	110.322	0	0	-Inf	0.0455561	0.50637
ENSMUST00000221204	53.7874	107.575	0	0	-Inf	0.0458124	0.507487
ENSMUST00000123623	143.336	234.667	52.0042	0.221608	-2.17392	0.0460919	0.509497
ENSMUST00000203249	19.3057	34.4753	4.13604	0.119971	-3.05924	0.0466323	0.512602
ENSMUST00000236943	160.336	261.296	59.3769	0.22724	-2.13771	0.0468635	0.513614
ENSMUST00000065740	56.1528	112.306	0	0	-Inf	0.0469656	0.514151
ENSMUST00000153581	35106	56414.2	13797.8	0.244581	-2.03162	0.0470068	0.514299
ENSMUST00000191623	51.6285	103.257	0	0	-Inf	0.0473681	0.51608
MSTRG.13760.2	672.38	1082.5	262.263	0.242276	-2.04528	0.0477609	0.517885
ENSMUST00000193544	4.57971	9.15942	0	0	-Inf	0.0477708	0.517947
ENSMUST00000202669	50.3377	100.675	0	0	-Inf	0.0479655	0.519313
ENSMUST00000236000	48.1924	96.3848	0	0	-Inf	0.0487065	0.523251
ENSMUST00000231685	7.49645	14.6341	0.358799	0.024518	-5.35001	0.0490721	0.525114
ENSMUST00000232062	36.9088	65.6187	8.19901	0.124949	-3.00059	0.0490887	0.525114
ENSMUST00000224624	4.54192	9.08384	0	0	-Inf	0.0495587	0.527474
MSTRG.20188.1	6045.66	9664.08	2427.24	0.251161	-1.99331	0.0496451	0.527775
ENSMUST00000233228	47.5152	95.0304	0	0	-Inf	0.0496692	0.527775
MSTRG.26388.1	45.5497	91.0994	0	0	-Inf	0.0497411	0.528038
ENSMUST00000192452	372.249	596.977	147.521	0.247114	-2.01675	0.049908	0.528992
