# Supplementary material for: Expression Profiles and Potential Functions of Long Non-Coding RNAs in the Heart of Mice With Coxsackie B3 Virus-Induced Myocarditis
Source: Front Cell Infect Microbiol. 2021 Aug 24;11:704919. doi: 10.3389/fcimb.2021.704919 (PMC8423026; doi:10.3389/fcimb.2021.704919)
Supplement: Supplementary file 1 [file DataSheet_1.zip › Figure 1(raw data)/Figure 1B-1C/RNA-seq in C57BL_6 mice/DESeq/con_vs_NFM/con_vs_NFM.lncRNA.DESeq.Up.xlsx]

## Sheet: Sheet1
id	baseMean	baseMean_con	baseMean_NFM	foldChange(NFM/con)(NFM/con)	log2FoldChange	pval	padj
MSTRG.21847.1	42536.3	0	85072.6	Inf	Inf	1.12659e-22	1.02332e-17
MSTRG.26764.13	1546.51	0	3093.01	Inf	Inf	7.26674e-16	4.62363e-12
MSTRG.22187.16	457.744	0	915.487	Inf	Inf	3.3861e-13	8.89897e-10
ENSMUST00000199139	157.072	0	314.144	Inf	Inf	1.53193e-10	1.55629e-07
ENSMUST00000234647	151.542	0	303.084	Inf	Inf	6.47899e-10	5.11934e-07
ENSMUST00000192087	111.453	0	222.907	Inf	Inf	1.26699e-09	9.11722e-07
ENSMUST00000222963	110.248	0	220.497	Inf	Inf	1.3284e-09	9.44667e-07
MSTRG.5541.14	106.866	0	213.733	Inf	Inf	1.62754e-09	1.11162e-06
ENSMUST00000222665	90.5788	0	181.158	Inf	Inf	4.72716e-09	2.74748e-06
ENSMUST00000202348	175.962	0	351.925	Inf	Inf	3.61909e-08	1.48816e-05
ENSMUST00000216299	61.4614	0	122.923	Inf	Inf	6.42772e-08	2.39833e-05
ENSMUST00000125396	50.428	0	100.856	Inf	Inf	2.15719e-07	6.63581e-05
ENSMUST00000221222	46.2236	0	92.4473	Inf	Inf	3.94856e-07	0.000109988
ENSMUST00000145448	45.9885	0	91.9769	Inf	Inf	4.14392e-07	0.000114901
ENSMUST00000229665	50.821	0	101.642	Inf	Inf	8.63888e-07	0.000208269
ENSMUST00000204451	43.457	0	86.9139	Inf	Inf	1.6309e-06	0.000348344
ENSMUST00000199877	57.3704	0	114.741	Inf	Inf	1.87652e-06	0.000391131
ENSMUST00000193428	34.3278	0	68.6557	Inf	Inf	2.83026e-06	0.000552756
MSTRG.14256.12	810.808	0	1621.62	Inf	Inf	4.11172e-06	0.000746957
ENSMUST00000196765	32.4726	0	64.9453	Inf	Inf	4.11298e-06	0.000746957
MSTRG.12564.3	80.3635	0	160.727	Inf	Inf	5.06967e-06	0.000887422
ENSMUST00000181308	30.3824	0	60.7648	Inf	Inf	6.32699e-06	0.00107277
ENSMUST00000204286	90.4272	0	180.854	Inf	Inf	6.95644e-06	0.00115997
ENSMUST00000235840	28.5164	0	57.0328	Inf	Inf	1.09303e-05	0.00166212
MSTRG.9639.22	163.434	0	326.868	Inf	Inf	1.24971e-05	0.0018492
ENSMUST00000222666	47.5855	0	95.1711	Inf	Inf	1.44435e-05	0.00207093
ENSMUST00000178584	46.6926	0	93.3853	Inf	Inf	1.54083e-05	0.00217456
ENSMUST00000192858	90.1454	0	180.291	Inf	Inf	2.96141e-05	0.00366814
MSTRG.26697.13	660.257	0	1320.51	Inf	Inf	3.25499e-05	0.00395083
ENSMUST00000221299	23.2451	0	46.4902	Inf	Inf	3.53413e-05	0.00422181
ENSMUST00000222188	29.3097	0	58.6194	Inf	Inf	3.79527e-05	0.00445756
ENSMUST00000177059	21.9513	0	43.9026	Inf	Inf	4.78405e-05	0.00532818
ENSMUST00000223391	47.2979	0	94.5959	Inf	Inf	5.90826e-05	0.00622547
ENSMUST00000144896	20.705	0	41.4099	Inf	Inf	6.82276e-05	0.00693706
ENSMUST00000207688	111.772	0	223.544	Inf	Inf	7.50295e-05	0.00743481
ENSMUST00000193617	19.8874	0	39.7748	Inf	Inf	8.32854e-05	0.00805483
ENSMUST00000185067	284.018	0	568.037	Inf	Inf	9.7591e-05	0.0091104
ENSMUST00000193264	18.7133	0	37.4267	Inf	Inf	0.00012276	0.0107854
ENSMUST00000200538	18.3599	0	36.7198	Inf	Inf	0.000137274	0.0117698
MSTRG.5844.13	810.253	0	1620.51	Inf	Inf	0.000165916	0.0136117
ENSMUST00000238276	17.3482	0	34.6964	Inf	Inf	0.000187678	0.0149662
ENSMUST00000190054	29.571	0	59.1421	Inf	Inf	0.000212379	0.0165528
ENSMUST00000198737	16.9599	0	33.9198	Inf	Inf	0.000212689	0.0165528
MSTRG.12283.18	160.363	0	320.726	Inf	Inf	0.000214365	0.0166015
ENSMUST00000200361	30.676	0	61.352	Inf	Inf	0.000215722	0.0166853
ENSMUST00000220643	16.7499	0	33.4999	Inf	Inf	0.000224873	0.0172277
ENSMUST00000198162	16.3637	0	32.7274	Inf	Inf	0.000249917	0.0185129
ENSMUST00000206120	24.7306	0	49.4613	Inf	Inf	0.000273896	0.0197683
ENSMUST00000200312	119.734	0	239.468	Inf	Inf	0.000288715	0.0205556
ENSMUST00000195121	67.9162	0	135.832	Inf	Inf	0.000294011	0.0208059
ENSMUST00000229076	15.796	0	31.5921	Inf	Inf	0.000309676	0.0215777
ENSMUST00000200761	103.157	0	206.313	Inf	Inf	0.00033618	0.0227939
ENSMUST00000175871	15.5298	0	31.0595	Inf	Inf	0.000347998	0.0234113
ENSMUST00000230800	14.8896	0	29.7793	Inf	Inf	0.000437178	0.0279489
MSTRG.347.2	499.074	0	998.149	Inf	Inf	0.000439637	0.0280319
ENSMUST00000228406	70.9654	0	141.931	Inf	Inf	0.000518717	0.0313701
ENSMUST00000147685	14.2529	0	28.5058	Inf	Inf	0.000526877	0.0317365
ENSMUST00000203047	18.0092	0	36.0183	Inf	Inf	0.000566207	0.0333739
MSTRG.19100.12	462.543	0	925.087	Inf	Inf	0.000584911	0.0340941
ENSMUST00000196989	68.6472	0	137.294	Inf	Inf	0.000625128	0.0356801
MSTRG.15380.10	82.5193	0	165.039	Inf	Inf	0.000625403	0.0356801
ENSMUST00000192533	81.4106	0	162.821	Inf	Inf	0.000629378	0.0357762
ENSMUST00000229763	13.8212	0	27.6424	Inf	Inf	0.000635932	0.036009
MSTRG.29372.4	236.305	0	472.61	Inf	Inf	0.000689577	0.0383226
ENSMUST00000193261	53.424	0	106.848	Inf	Inf	0.000790838	0.0420801
ENSMUST00000224082	13.2236	0	26.4472	Inf	Inf	0.00079416	0.0422011
ENSMUST00000194216	58.0473	0	116.095	Inf	Inf	0.000808477	0.0426266
ENSMUST00000138444	12.8074	0	25.6149	Inf	Inf	0.000951445	0.0479859
ENSMUST00000202942	12.4973	0	24.9945	Inf	Inf	0.00105803	0.051617
ENSMUST00000190224	91.5922	0	183.184	Inf	Inf	0.00117248	0.0557324
ENSMUST00000141199	12.2512	0	24.5024	Inf	Inf	0.00117281	0.0557324
ENSMUST00000117249	12.2316	0	24.4631	Inf	Inf	0.001179	0.0559605
ENSMUST00000193995	12.025	0	24.05	Inf	Inf	0.00126244	0.0588125
MSTRG.29630.5	179.267	0	358.535	Inf	Inf	0.00137914	0.0627263
ENSMUST00000194686	36.4995	0	72.9991	Inf	Inf	0.00138229	0.0628459
ENSMUST00000145461	59.3696	0	118.739	Inf	Inf	0.00140526	0.063556
ENSMUST00000125607	11.6059	0	23.2118	Inf	Inf	0.0015089	0.0667093
ENSMUST00000193430	31.7622	0	63.5243	Inf	Inf	0.00153482	0.067341
ENSMUST00000191644	31.3514	0	62.7028	Inf	Inf	0.00157942	0.0686336
ENSMUST00000205693	11.4005	0	22.801	Inf	Inf	0.0016394	0.0705807
ENSMUST00000193540	11.3629	0	22.7259	Inf	Inf	0.0017222	0.0733666
ENSMUST00000195625	28.8694	0	57.7388	Inf	Inf	0.00175017	0.0741586
ENSMUST00000185414	35.1964	0	70.3927	Inf	Inf	0.00175388	0.0742403
ENSMUST00000180599	14.1221	0	28.2442	Inf	Inf	0.00178356	0.0752033
ENSMUST00000093950	14.1221	0	28.2442	Inf	Inf	0.00178356	0.0752033
ENSMUST00000193112	45.8251	0	91.6502	Inf	Inf	0.00186552	0.0772865
ENSMUST00000219623	32.6533	0	65.3066	Inf	Inf	0.00187224	0.0773924
ENSMUST00000238588	11.1545	0	22.3089	Inf	Inf	0.00187489	0.0773924
ENSMUST00000180100	11.1545	0	22.3089	Inf	Inf	0.00187489	0.0773924
ENSMUST00000195727	10.9568	0	21.9137	Inf	Inf	0.0020365	0.0821141
ENSMUST00000187327	38.0175	0	76.035	Inf	Inf	0.00216352	0.0856146
ENSMUST00000203932	80.4686	0	160.937	Inf	Inf	0.00219639	0.0864625
ENSMUST00000197025	10.6894	0	21.3787	Inf	Inf	0.00222971	0.0872344
ENSMUST00000232103	15.2479	0	30.4959	Inf	Inf	0.00224553	0.0873444
ENSMUST00000233926	10.6098	0	21.2196	Inf	Inf	0.0023125	0.0893456
ENSMUST00000210196	22.2471	0	44.4942	Inf	Inf	0.00251079	0.0947067
ENSMUST00000171853	10.344	0	20.688	Inf	Inf	0.00260289	0.0969704
MSTRG.22295.2	210.013	0	420.026	Inf	Inf	0.00266846	0.0985926
ENSMUST00000189763	16.7802	0	33.5604	Inf	Inf	0.00270571	0.0994525
ENSMUST00000199006	60.5924	0	121.185	Inf	Inf	0.00273014	0.100053
MSTRG.5913.2	116.302	0	232.605	Inf	Inf	0.00282522	0.102597
ENSMUST00000198548	24.0446	0	48.0892	Inf	Inf	0.00295178	0.105858
ENSMUST00000190698	9.95207	0	19.9041	Inf	Inf	0.00309021	0.109075
ENSMUST00000228874	18.9545	0	37.9089	Inf	Inf	0.00317264	0.111055
MSTRG.22126.13	87.2696	0	174.539	Inf	Inf	0.00334412	0.11495
ENSMUST00000199336	16.2384	0	32.4768	Inf	Inf	0.00343242	0.116855
MSTRG.9523.10	433.824	0	867.648	Inf	Inf	0.00348229	0.118072
ENSMUST00000210109	9.69967	0	19.3993	Inf	Inf	0.003574	0.12035
ENSMUST00000192170	15.7702	0	31.5404	Inf	Inf	0.0037857	0.124907
ENSMUST00000188485	16.2158	0	32.4317	Inf	Inf	0.00395855	0.128911
MSTRG.8822.3	9.32691	0	18.6538	Inf	Inf	0.00401594	0.129708
ENSMUST00000198296	21.4908	0	42.9816	Inf	Inf	0.00410131	0.131156
ENSMUST00000220564	18.9539	0	37.9078	Inf	Inf	0.00416767	0.132556
ENSMUST00000204490	14.6119	0	29.2238	Inf	Inf	0.00422963	0.133961
ENSMUST00000199713	13.5251	0	27.0502	Inf	Inf	0.00429992	0.135195
ENSMUST00000221792	22.7972	0	45.5943	Inf	Inf	0.00435941	0.136145
ENSMUST00000199187	23.4144	0	46.8288	Inf	Inf	0.00470669	0.143506
ENSMUST00000220137	9.0049	0	18.0098	Inf	Inf	0.00483349	0.145973
ENSMUST00000196459	42.6182	0	85.2365	Inf	Inf	0.00485582	0.146246
ENSMUST00000177190	16.4505	0	32.9011	Inf	Inf	0.00486271	0.146417
ENSMUST00000191994	12.6212	0	25.2424	Inf	Inf	0.00498399	0.149066
ENSMUST00000207548	20.7715	0	41.543	Inf	Inf	0.00518661	0.153418
ENSMUST00000143287	33.0186	0	66.0372	Inf	Inf	0.00537074	0.156755
ENSMUST00000221888	24.3836	0	48.7672	Inf	Inf	0.00577493	0.164308
ENSMUST00000236864	9.46739	0	18.9348	Inf	Inf	0.00604381	0.169334
ENSMUST00000204478	9.98165	0	19.9633	Inf	Inf	0.0060551	0.169487
ENSMUST00000211025	8.48636	0	16.9727	Inf	Inf	0.00605766	0.169491
ENSMUST00000197083	12.0102	0	24.0205	Inf	Inf	0.00618642	0.171573
ENSMUST00000204678	8.28325	0	16.5665	Inf	Inf	0.00676442	0.1817
ENSMUST00000195153	11.8186	0	23.6372	Inf	Inf	0.0068401	0.182986
MSTRG.14967.46	489.81	0	979.619	Inf	Inf	0.00694575	0.185034
MSTRG.15240.1	36.324	0	72.648	Inf	Inf	0.00712286	0.187848
ENSMUST00000221110	21.3597	0	42.7194	Inf	Inf	0.00714051	0.188062
ENSMUST00000221314	11.1531	0	22.3061	Inf	Inf	0.00714833	0.188062
MSTRG.23447.74	2418.34	0	4836.68	Inf	Inf	0.00721318	0.188747
ENSMUST00000199632	13.5467	0	27.0934	Inf	Inf	0.00765673	0.195368
MSTRG.11988.3	2081.22	0	4162.44	Inf	Inf	0.00777476	0.197252
ENSMUST00000134069	8.00761	0	16.0152	Inf	Inf	0.00781154	0.198019
ENSMUST00000173025	7.87548	0	15.751	Inf	Inf	0.00823107	0.205212
ENSMUST00000228182	7.87311	0	15.7462	Inf	Inf	0.00823783	0.205275
ENSMUST00000222111	8.10174	0	16.2035	Inf	Inf	0.00863087	0.210874
MSTRG.8376.6	1530.36	0	3060.73	Inf	Inf	0.0090649	0.217781
MSTRG.3853.6	236.583	0	473.167	Inf	Inf	0.00942008	0.222997
ENSMUST00000191894	30.7612	0	61.5223	Inf	Inf	0.00944621	0.223259
ENSMUST00000198222	7.60324	0	15.2065	Inf	Inf	0.0095895	0.225543
ENSMUST00000200369	57.1197	0	114.239	Inf	Inf	0.0102336	0.233748
ENSMUST00000219456	7.34191	0	14.6838	Inf	Inf	0.0111576	0.244669
ENSMUST00000181530	7.28361	0	14.5672	Inf	Inf	0.0112228	0.245521
ENSMUST00000193724	10.1446	0	20.2892	Inf	Inf	0.0121335	0.256377
ENSMUST00000187891	7.1601	0	14.3202	Inf	Inf	0.0122686	0.257853
ENSMUST00000228636	9.10367	0	18.2073	Inf	Inf	0.0123492	0.258873
ENSMUST00000235622	7.02388	0	14.0478	Inf	Inf	0.0130816	0.267104
MSTRG.7936.30	726.927	0	1453.85	Inf	Inf	0.013143	0.267824
ENSMUST00000141769	7.7159	0	15.4318	Inf	Inf	0.0134925	0.271133
ENSMUST00000225984	6.94123	0	13.8825	Inf	Inf	0.0136857	0.273214
ENSMUST00000207269	6.93307	0	13.8661	Inf	Inf	0.0137264	0.273559
ENSMUST00000219022	6.84324	0	13.6865	Inf	Inf	0.013974	0.275947
ENSMUST00000195639	6.92211	0	13.8442	Inf	Inf	0.0139938	0.276112
ENSMUST00000168646	27.7322	0	55.4643	Inf	Inf	0.0145913	0.28224
ENSMUST00000194351	9.82499	0	19.65	Inf	Inf	0.014931	0.28597
ENSMUST00000238274	9.63065	0	19.2613	Inf	Inf	0.0150971	0.28736
ENSMUST00000053792	9.63065	0	19.2613	Inf	Inf	0.0150971	0.28736
ENSMUST00000232750	13.6411	0	27.2821	Inf	Inf	0.0152857	0.289144
ENSMUST00000180524	6.67396	0	13.3479	Inf	Inf	0.0158031	0.295692
MSTRG.3616.3	6.5057	0	13.0114	Inf	Inf	0.0168262	0.305338
MSTRG.10792.49	427.927	0	855.855	Inf	Inf	0.0171231	0.307957
ENSMUST00000222231	6.48601	0	12.972	Inf	Inf	0.0172108	0.308931
ENSMUST00000146145	10.557	0	21.114	Inf	Inf	0.0174036	0.31047
MSTRG.27599.18	411.507	0	823.013	Inf	Inf	0.0174606	0.310793
ENSMUST00000220732	11.0568	0	22.1135	Inf	Inf	0.0175029	0.310921
MSTRG.20743.26	431.604	0	863.208	Inf	Inf	0.017624	0.312144
MSTRG.18827.3	361.719	0	723.438	Inf	Inf	0.0185935	0.320955
MSTRG.13866.19	375.078	0	750.155	Inf	Inf	0.0187332	0.321872
MSTRG.25100.6	341.308	0	682.615	Inf	Inf	0.0191647	0.325373
ENSMUST00000195380	19.4703	0	38.9406	Inf	Inf	0.0192196	0.325767
ENSMUST00000193223	23.3559	0	46.7119	Inf	Inf	0.0193799	0.326761
MSTRG.26315.15	331.082	0	662.163	Inf	Inf	0.0194576	0.327202
MSTRG.18827.5	319.353	0	638.706	Inf	Inf	0.0198138	0.330972
MSTRG.6822.3	319.263	0	638.526	Inf	Inf	0.0198166	0.330972
MSTRG.29494.44	315.384	0	630.769	Inf	Inf	0.0199345	0.331717
MSTRG.16774.2	310.466	0	620.933	Inf	Inf	0.0200654	0.332842
ENSMUST00000109431	8.77499	0	17.55	Inf	Inf	0.0203077	0.334929
MSTRG.23298.19	305.904	0	611.809	Inf	Inf	0.0209247	0.340278
ENSMUST00000147487	6.10229	0	12.2046	Inf	Inf	0.0215127	0.345564
MSTRG.28017.13	261.466	0	522.933	Inf	Inf	0.0224254	0.353093
MSTRG.10785.12	245.082	0	490.163	Inf	Inf	0.0225757	0.354261
MSTRG.13199.40	245.225	0	490.45	Inf	Inf	0.0233626	0.360663
MSTRG.16377.2	225.046	0	450.091	Inf	Inf	0.0235558	0.362258
ENSMUST00000193915	79.0916	0	158.183	Inf	Inf	0.0238161	0.364223
ENSMUST00000202498	7.82937	0	15.6587	Inf	Inf	0.0240323	0.366231
ENSMUST00000222534	5.88827	0	11.7765	Inf	Inf	0.024114	0.366882
ENSMUST00000206358	228.632	0	457.265	Inf	Inf	0.0241926	0.367526
MSTRG.16774.3	228.632	0	457.265	Inf	Inf	0.0241926	0.367526
ENSMUST00000194520	218.503	0	437.006	Inf	Inf	0.0247451	0.372006
ENSMUST00000200768	5.85677	0	11.7135	Inf	Inf	0.0248021	0.372561
MSTRG.29494.37	216.188	0	432.376	Inf	Inf	0.0248767	0.373265
ENSMUST00000189067	5.82935	0	11.6587	Inf	Inf	0.025068	0.374841
MSTRG.9302.23	162.566	0	325.131	Inf	Inf	0.025682	0.37923
MSTRG.3882.17	194.586	0	389.173	Inf	Inf	0.0259817	0.381465
MSTRG.10947.21	197.28	0	394.56	Inf	Inf	0.0260372	0.381955
ENSMUST00000206063	5.79427	0	11.5885	Inf	Inf	0.0262469	0.383356
ENSMUST00000229528	5.70726	0	11.4145	Inf	Inf	0.0267176	0.386419
ENSMUST00000133467	5.74127	0	11.4825	Inf	Inf	0.0267923	0.386819
ENSMUST00000209529	164.926	0	329.851	Inf	Inf	0.0275396	0.392224
MSTRG.23239.22	171.41	0	342.82	Inf	Inf	0.0276755	0.393201
MSTRG.29494.45	161.856	0	323.711	Inf	Inf	0.0284772	0.398918
ENSMUST00000209810	5.6196	0	11.2392	Inf	Inf	0.0285599	0.39954
MSTRG.16376.2	145.403	0	290.807	Inf	Inf	0.0293172	0.404868
ENSMUST00000199097	6.99332	0	13.9866	Inf	Inf	0.0293404	0.405095
ENSMUST00000204722	5.473	0	10.946	Inf	Inf	0.0297968	0.408319
ENSMUST00000199995	147.116	0	294.232	Inf	Inf	0.0301328	0.410848
MSTRG.19527.4	140.749	0	281.498	Inf	Inf	0.0308036	0.415509
ENSMUST00000200842	5.37589	0	10.7518	Inf	Inf	0.0314798	0.420433
ENSMUST00000193604	5.46318	0	10.9264	Inf	Inf	0.0319175	0.423507
MSTRG.18944.1	128.368	0	256.737	Inf	Inf	0.0319592	0.423899
MSTRG.13199.42	121.289	0	242.577	Inf	Inf	0.0320437	0.424575
MSTRG.11179.3	25.6798	0	51.3596	Inf	Inf	0.0328276	0.430107
ENSMUST00000189156	5.32009	0	10.6402	Inf	Inf	0.0332398	0.432569
ENSMUST00000128888	5.30167	0	10.6033	Inf	Inf	0.0340364	0.438123
ENSMUST00000202678	104.204	0	208.409	Inf	Inf	0.0345561	0.441973
MSTRG.20743.27	103.011	0	206.022	Inf	Inf	0.0348049	0.443604
MSTRG.29494.46	99.0631	0	198.126	Inf	Inf	0.0354875	0.448144
ENSMUST00000233463	5.19735	0	10.3947	Inf	Inf	0.0355054	0.448144
MSTRG.10785.14	98.1658	0	196.332	Inf	Inf	0.0356484	0.449338
ENSMUST00000194586	103.016	0	206.033	Inf	Inf	0.0356542	0.449364
ENSMUST00000219395	5.15307	0	10.3061	Inf	Inf	0.0367431	0.455444
ENSMUST00000233736	5.16428	0	10.3286	Inf	Inf	0.0371837	0.458087
ENSMUST00000218234	5.12232	0	10.2446	Inf	Inf	0.0372075	0.458149
ENSMUST00000212759	19.4585	0	38.917	Inf	Inf	0.0374359	0.459742
ENSMUST00000191650	9.96002	0	19.92	Inf	Inf	0.0374606	0.459786
ENSMUST00000201715	86.4941	0	172.988	Inf	Inf	0.037907	0.462288
ENSMUST00000134755	5.07057	0	10.1411	Inf	Inf	0.0380072	0.462855
MSTRG.20733.1	85.753	0	171.506	Inf	Inf	0.0381186	0.463696
ENSMUST00000216917	5.0916	0	10.1832	Inf	Inf	0.0382984	0.464419
MSTRG.24264.4	82.6135	0	165.227	Inf	Inf	0.0388311	0.4678
ENSMUST00000193037	80.6401	0	161.28	Inf	Inf	0.0393	0.470309
ENSMUST00000229776	5.04347	0	10.0869	Inf	Inf	0.0397101	0.47276
MSTRG.1697.16	77.3706	0	154.741	Inf	Inf	0.040064	0.474892
MSTRG.3917.15	82.8672	0	165.734	Inf	Inf	0.0400841	0.475037
ENSMUST00000239285	6.35018	0	12.7004	Inf	Inf	0.0403873	0.476807
ENSMUST00000194534	78.6053	0	157.211	Inf	Inf	0.0404406	0.477064
MSTRG.24857.10	79.5562	0	159.112	Inf	Inf	0.040538	0.477793
ENSMUST00000209431	4.91633	0	9.83267	Inf	Inf	0.0425392	0.48953
ENSMUST00000195629	68.6442	0	137.288	Inf	Inf	0.0425768	0.489572
ENSMUST00000213541	73.2203	0	146.441	Inf	Inf	0.0426241	0.48978
MSTRG.29640.29	71.2909	0	142.582	Inf	Inf	0.0431927	0.492895
ENSMUST00000212699	56.0752	0	112.15	Inf	Inf	0.0434729	0.494224
MSTRG.12007.19	65.4808	0	130.962	Inf	Inf	0.0435779	0.494622
ENSMUST00000138379	4.81361	0	9.62721	Inf	Inf	0.0443953	0.499352
ENSMUST00000193564	62.431	0	124.862	Inf	Inf	0.0446207	0.501019
MSTRG.10858.14	62.2543	0	124.509	Inf	Inf	0.0446258	0.501019
MSTRG.18272.4	60.9126	0	121.825	Inf	Inf	0.0451103	0.503622
ENSMUST00000128305	4.81404	0	9.62807	Inf	Inf	0.045125	0.50367
ENSMUST00000204364	4.79876	0	9.59753	Inf	Inf	0.0454127	0.50547
MSTRG.12007.17	60.0301	0	120.06	Inf	Inf	0.0455038	0.50603
ENSMUST00000180534	4.82516	0	9.65033	Inf	Inf	0.0456805	0.506821
MSTRG.8878.2	59.043	0	118.086	Inf	Inf	0.0458793	0.508019
MSTRG.11249.12	58.3187	0	116.637	Inf	Inf	0.0460938	0.509497
MSTRG.5541.10	59.7973	0	119.595	Inf	Inf	0.0461482	0.509912
MSTRG.7936.40	58.2151	0	116.43	Inf	Inf	0.0461941	0.510186
MSTRG.15098.24	61.0151	0	122.03	Inf	Inf	0.0462413	0.510521
ENSMUST00000132432	4.77468	0	9.54936	Inf	Inf	0.0466443	0.512668
ENSMUST00000180428	4.73141	0	9.46283	Inf	Inf	0.0467115	0.512881
ENSMUST00000199228	60.004	0	120.008	Inf	Inf	0.047047	0.514563
MSTRG.18695.22	54.1975	0	108.395	Inf	Inf	0.0478675	0.518763
ENSMUST00000178424	4.66134	0	9.32268	Inf	Inf	0.0488525	0.5241
ENSMUST00000124095	4.70392	0	9.40784	Inf	Inf	0.0488579	0.5241
ENSMUST00000192582	51.9543	0	103.909	Inf	Inf	0.0488801	0.524146
MSTRG.5541.11	54.6981	0	109.396	Inf	Inf	0.0492556	0.526165
ENSMUST00000195353	50.698	0	101.396	Inf	Inf	0.0494761	0.527142
MSTRG.3917.16	53.1636	0	106.327	Inf	Inf	0.0495076	0.527273
ENSMUST00000197856	50.3216	0	100.643	Inf	Inf	0.0496511	0.527775
MSTRG.742.2	1003.03	0.196303	2005.87	10218.2	13.3189	0.0167711	0.304896
MSTRG.12537.28	349.038	0.399481	697.677	1746.46	10.7702	0.0353537	0.447256
MSTRG.8171.3	132.81	0.196303	265.424	1352.12	10.401	0.0458196	0.507487
ENSMUST00000143673	183.173	0.397142	365.949	921.456	9.84777	0.0496603	0.527775
MSTRG.29373.2	40.8114	0.198571	81.4241	410.051	8.67966	3.78735e-06	0.000706575
ENSMUST00000130827	38.8234	0.196303	77.4505	394.546	8.62405	0.00172991	0.0735864
ENSMUST00000219775	33.1687	0.196303	66.141	336.933	8.39632	1.40166e-05	0.00203177
ENSMUST00000186944	159.457	1.00455	317.91	316.47	8.30593	1.21737e-06	0.000275085
ENSMUST00000168000	30.966	0.198571	61.7334	310.888	8.28025	2.06193e-05	0.00273624
MSTRG.29982.5	1392.98	10.1328	2775.82	273.943	8.09773	0.00015575	0.0129844
ENSMUST00000189815	27.2619	0.211101	54.3127	257.283	8.00721	4.71826e-05	0.00527659
ENSMUST00000192965	25.4295	0.211101	50.6478	239.922	7.90642	7.02874e-05	0.00707509
ENSMUST00000232234	38.8687	0.40182	77.3355	192.463	7.58844	1.31671e-05	0.00192711
ENSMUST00000205726	16.0953	0.211101	31.9795	151.489	7.24307	0.000879838	0.0453197
ENSMUST00000224976	27.9352	0.397142	55.4732	139.681	7.12599	0.0230176	0.358034
ENSMUST00000233934	52.3591	0.785212	103.933	132.363	7.04836	0.0398904	0.473803
ENSMUST00000128601	13.4238	0.211101	26.6364	126.179	6.97932	0.00213731	0.0849109
ENSMUST00000194629	12.7019	0.20091	25.203	125.444	6.9709	0.00274329	0.100406
ENSMUST00000191042	37.0228	0.588909	73.4568	124.734	6.96271	0.00159651	0.069128
ENSMUST00000205825	10.426	0.193829	20.6581	106.579	6.73578	0.0171617	0.308462
ENSMUST00000114854	20.749	0.392606	41.1053	104.699	6.7101	0.000503787	0.0307906
MSTRG.29374.3	58.1562	1.41851	114.894	80.9959	6.33978	1.69532e-05	0.0023423
MSTRG.28970.2	23.6883	0.60273	46.7739	77.6035	6.27805	0.0362737	0.452223
ENSMUST00000193494	46.4267	1.37165	91.4817	66.6948	6.0595	0.000241834	0.0181622
MSTRG.13932.1	186.055	5.56119	366.549	65.912	6.04247	3.41632e-06	0.000644988
ENSMUST00000224046	62.4558	1.89991	123.012	64.7461	6.01672	2.31753e-05	0.0030256
ENSMUST00000225860	6.18613	0.193829	12.1784	62.831	5.9734	0.0436233	0.494952
MSTRG.19470.1	154.916	4.99398	304.838	61.041	5.93171	4.80237e-06	0.000848784
ENSMUST00000204686	37.1281	1.26661	72.9897	57.6262	5.84865	0.000151641	0.0127042
MSTRG.26294.35	1305.83	44.6212	2567.04	57.5295	5.84623	0.0131154	0.267609
MSTRG.29374.4	22.3276	0.80364	43.8515	54.5661	5.76993	0.000973176	0.0488779
ENSMUST00000203442	115.552	4.17467	226.93	54.3587	5.76444	1.21864e-05	0.0018099
ENSMUST00000188819	91.245	3.37761	179.112	53.0292	5.72872	1.74863e-05	0.00239949
ENSMUST00000227886	123.148	4.57684	241.718	52.8133	5.72283	1.215e-05	0.00180891
MSTRG.29373.1	63.7458	2.38732	125.104	52.4038	5.7116	4.77622e-05	0.00532663
MSTRG.21085.2	994.111	38.363	1949.86	50.8265	5.66751	2.549e-06	0.000510189
MSTRG.22742.2	9.98116	0.394874	19.5674	49.5536	5.63092	0.0285396	0.399465
MSTRG.9115.2	1350.47	56.6925	2644.26	46.6421	5.54356	3.25187e-06	0.00061715
ENSMUST00000230071	43.6146	1.83259	85.3965	46.5989	5.54222	0.000171497	0.013987
ENSMUST00000152031	17.5914	0.794284	34.3885	43.295	5.43613	0.00315076	0.110478
MSTRG.22396.8	368.819	16.661	720.976	43.2733	5.4354	0.0346019	0.442374
ENSMUST00000153767	8.34743	0.40182	16.293	40.5481	5.34156	0.0284617	0.398918
MSTRG.2305.2	307.567	14.8247	600.31	40.4938	5.33963	0.0449033	0.502216
ENSMUST00000197001	97.1355	4.72741	189.544	40.0946	5.32533	0.00283352	0.102806
ENSMUST00000215913	75.6063	3.68274	147.53	40.0598	5.32408	8.14128e-05	0.00793695
MSTRG.18827.4	588.479	28.7097	1148.25	39.9951	5.32175	6.94782e-06	0.00115997
MSTRG.11996.1	1103.05	55.0747	2151.02	39.0565	5.28749	0.0302411	0.411562
ENSMUST00000148132	24.4834	1.23914	47.7276	38.5167	5.26741	0.0215686	0.346185
ENSMUST00000233479	7.40137	0.392606	14.4101	36.7038	5.19786	0.0408029	0.479373
ENSMUST00000190367	15.5832	0.844404	30.3221	35.9094	5.16629	0.00545714	0.158435
ENSMUST00000228400	7.67127	0.422202	14.9203	35.3394	5.1432	0.0369213	0.456361
ENSMUST00000151051	28.5447	1.65122	55.4382	33.5742	5.06928	0.00117471	0.0558007
ENSMUST00000156293	45.4936	2.64068	88.3466	33.456	5.06419	0.000352811	0.023643
MSTRG.17511.7	50.7031	2.98232	98.4239	33.0024	5.0445	0.0075124	0.193191
MSTRG.8376.8	150829	8917.38	292741	32.8282	5.03686	0.0108102	0.24092
ENSMUST00000222356	12.0211	0.782531	23.2596	29.7236	4.89354	0.0161078	0.299171
MSTRG.22723.1	35.5147	2.35564	68.6738	29.153	4.86557	0.0282176	0.397123
ENSMUST00000189823	110.78	7.43113	214.129	28.8151	4.84875	9.84586e-05	0.00917722
ENSMUST00000219831	29.0627	1.96303	56.1623	28.61	4.83845	0.0305546	0.413872
ENSMUST00000221270	8.82426	0.60273	17.0458	28.281	4.82176	0.034635	0.442517
ENSMUST00000137830	22.1855	1.57042	42.8006	27.2542	4.76841	0.00403703	0.129972
ENSMUST00000204151	10.886	0.785212	20.9869	26.7276	4.74026	0.0228873	0.356953
ENSMUST00000231549	34.7988	2.53321	67.0644	26.4741	4.72651	0.00111515	0.0536673
ENSMUST00000186411	28.0744	2.04836	54.1004	26.4116	4.7231	0.00211317	0.0842565
ENSMUST00000234531	7.8567	0.581486	15.1319	26.0229	4.70171	0.0497618	0.528119
ENSMUST00000139214	23.5758	1.77291	45.3787	25.5956	4.67782	0.00383312	0.125888
ENSMUST00000140105	25.9136	2.01077	49.8164	24.7748	4.6308	0.0248181	0.372663
ENSMUST00000216452	13.2286	1.0555	25.4017	24.0659	4.58892	0.0150835	0.28736
MSTRG.23245.4	145.421	12.0328	278.81	23.1709	4.53424	0.022501	0.353608
ENSMUST00000161150	79.1906	6.83094	151.55	22.1858	4.47157	0.000448078	0.0284054
ENSMUST00000223262	42.6555	3.86341	81.4476	21.0818	4.39793	0.00144408	0.0648747
ENSMUST00000181085	37.4841	3.41996	71.5482	20.9207	4.38686	0.00196535	0.0799389
ENSMUST00000097928	13.5571	1.26661	25.8476	20.4069	4.35099	0.0186483	0.321281
ENSMUST00000204577	16.9054	1.58857	32.2222	20.2838	4.34226	0.0124732	0.259918
ENSMUST00000128589	15.8265	1.5696	30.0833	19.1662	4.2605	0.0164269	0.302044
ENSMUST00000191157	10.1014	1.00455	19.1983	19.1113	4.25636	0.0401132	0.475214
MSTRG.763.1	15.8365	1.58857	30.0844	18.9381	4.24322	0.0158717	0.296379
ENSMUST00000206383	11.8641	1.19143	22.5367	18.9157	4.24152	0.0298375	0.408507
MSTRG.7551.2	40.3875	4.06063	76.7144	18.8922	4.23972	0.00211073	0.084187
MSTRG.5541.3	907.818	92.5792	1723.06	18.6117	4.21814	0.000155026	0.0129429
MSTRG.23883.2	435.408	45.1756	825.64	18.2762	4.1919	0.000208276	0.0162865
MSTRG.11996.5	53.9057	5.69279	102.119	17.9383	4.16497	0.0432487	0.493108
MSTRG.22264.1	521.294	55.6521	986.936	17.734	4.14845	0.000225462	0.0172619
ENSMUST00000180442	14.6093	1.57723	27.6415	17.5253	4.13137	0.0217247	0.3475
ENSMUST00000222401	62.8266	6.87545	118.778	17.2757	4.11067	0.00126205	0.0588125
ENSMUST00000180989	12.3037	1.37412	23.2333	16.9078	4.07961	0.0337283	0.436181
MSTRG.764.1	218.125	25.3671	410.884	16.1975	4.0177	0.000487991	0.0302845
ENSMUST00000185501	26.5001	3.08185	49.9183	16.1975	4.0177	0.0335672	0.435222
ENSMUST00000180445	527.692	61.9186	993.466	16.0447	4.00403	0.000362269	0.0241563
MSTRG.19875.4	369.474	43.4868	695.462	15.9925	3.99932	0.0211549	0.342365
ENSMUST00000100370	47.1577	5.57155	88.7439	15.928	3.9935	0.0123673	0.259116
ENSMUST00000221487	19.8773	2.35427	37.4004	15.8862	3.9897	0.0147984	0.284241
ENSMUST00000232402	23.5467	2.80272	44.2908	15.8028	3.98211	0.0100488	0.231131
ENSMUST00000222616	172.589	20.9414	324.238	15.4831	3.95262	0.00515469	0.152858
ENSMUST00000222226	42.5856	5.32109	79.8502	15.0064	3.9075	0.00408588	0.130947
MSTRG.1106.1	3284.92	413.654	6156.19	14.8825	3.89554	0.000354864	0.023728
ENSMUST00000127006	68.54	8.862	128.218	14.4683	3.85482	0.00209867	0.0838442
ENSMUST00000127564	14.9713	1.94777	27.9949	14.3728	3.84527	0.029087	0.402859
ENSMUST00000181655	98.9199	12.9217	184.918	14.3107	3.83902	0.00145667	0.0652945
MSTRG.11996.2	298.568	40.2824	556.854	13.8237	3.78907	0.000725869	0.0395992
ENSMUST00000181742	46.7854	6.31579	87.2551	13.8154	3.7882	0.0157796	0.295389
ENSMUST00000216282	15.7592	2.13211	29.3862	13.7827	3.78478	0.0291592	0.403491
MSTRG.30188.1	389.19	53.89	724.49	13.4438	3.74887	0.000726413	0.0396109
ENSMUST00000143649	310.401	43.6763	577.126	13.2137	3.72396	0.000896708	0.0459148
MSTRG.1105.1	805.935	113.894	1497.98	13.1524	3.71726	0.00389626	0.127304
ENSMUST00000203704	51.0664	7.28305	94.8497	13.0233	3.70303	0.00428532	0.135017
ENSMUST00000226662	16.3996	2.385	30.4141	12.7523	3.67268	0.030258	0.411598
ENSMUST00000128240	60.3794	8.78334	111.976	12.7486	3.67227	0.00343803	0.11698
ENSMUST00000156081	1027.89	152.135	1903.64	12.5128	3.64534	0.00080454	0.0424727
MSTRG.29374.1	490.388	73.0092	907.767	12.4336	3.63617	0.000926942	0.0471038
MSTRG.24152.4	1810.67	272.029	3349.32	12.3124	3.62204	0.0358857	0.450118
ENSMUST00000146232	380.034	57.1564	702.911	12.298	3.62035	0.0422506	0.488199
MSTRG.1107.1	2054.33	309.798	3798.87	12.2624	3.61617	0.000772061	0.0412808
ENSMUST00000228418	28.5766	4.35159	52.8017	12.1339	3.60097	0.0113973	0.247946
MSTRG.11996.7	665.901	102.535	1229.27	11.9887	3.5836	0.00100358	0.0497231
ENSMUST00000150801	308.554	48.6737	568.434	11.6785	3.54578	0.00141722	0.0639769
ENSMUST00000220620	60.4429	9.58343	111.302	11.614	3.5378	0.00487871	0.146825
MSTRG.15137.1	428.569	68.44	788.698	11.5239	3.52656	0.00139769	0.0633558
MSTRG.12693.5	51.9386	8.30903	95.5682	11.5017	3.52378	0.00571413	0.163154
ENSMUST00000180604	17.0134	2.74431	31.2824	11.399	3.51084	0.0306816	0.414848
ENSMUST00000186007	17.0143	2.77999	31.2487	11.2406	3.49064	0.0357088	0.449718
ENSMUST00000205001	83.0748	13.6249	152.525	11.1946	3.48473	0.0146441	0.282917
ENSMUST00000207942	54.3466	8.92741	99.7658	11.1752	3.48223	0.00592791	0.167204
ENSMUST00000127563	13.7857	2.27199	25.2993	11.1353	3.47707	0.0466206	0.512602
ENSMUST00000162163	397.951	65.8083	730.094	11.0943	3.47174	0.00152464	0.0671272
MSTRG.11996.3	140.14	23.597	256.683	10.8778	3.44331	0.00241049	0.0919562
ENSMUST00000180612	54.9379	9.25607	100.62	10.8707	3.44237	0.00647435	0.17708
MSTRG.5913.3	270.152	45.5395	494.764	10.8645	3.44155	0.0020003	0.0808926
MSTRG.824.2	3396.57	572.859	6220.29	10.8583	3.44073	0.00132855	0.0610223
ENSMUST00000159544	70.6563	12.1503	129.162	10.6303	3.41012	0.0121041	0.255991
ENSMUST00000150749	18.8297	3.24933	34.41	10.5899	3.40461	0.0309169	0.416261
MSTRG.7550.1	54.4794	9.49373	99.465	10.4769	3.38914	0.00706873	0.187055
MSTRG.4705.1	3430.97	598.061	6263.88	10.4736	3.38869	0.00159209	0.068986
ENSMUST00000193347	15.9269	2.77733	29.0764	10.4692	3.38808	0.042632	0.48978
ENSMUST00000181070	39.9166	7.02327	72.8098	10.3669	3.37392	0.0116008	0.250476
ENSMUST00000173070	19.9114	3.53776	36.285	10.2565	3.35847	0.0287992	0.400934
ENSMUST00000149940	204.688	36.3727	373.004	10.2551	3.35826	0.00472802	0.143975
MSTRG.6895.3	98.6456	17.5748	179.716	10.2258	3.35414	0.00413677	0.131918
ENSMUST00000201893	73.0726	13.2113	132.934	10.0622	3.33087	0.00674732	0.181427
ENSMUST00000180489	54.9828	10.2156	99.75	9.76445	3.28754	0.00842212	0.20745
ENSMUST00000181710	113.123	21.0994	205.147	9.72288	3.28138	0.00496319	0.148701
ENSMUST00000187121	38.0246	7.30527	68.7439	9.41018	3.23422	0.0159478	0.297295
ENSMUST00000188936	27.7042	5.4272	49.9812	9.20939	3.20311	0.0262116	0.383073
ENSMUST00000181915	39.7317	7.78592	71.6776	9.20605	3.20258	0.0154204	0.290646
ENSMUST00000181484	59.1014	11.6123	106.591	9.17909	3.19835	0.00986632	0.228498
MSTRG.22165.3	1002.86	198.646	1807.07	9.09695	3.18538	0.00587875	0.166283
ENSMUST00000194716	178.225	35.7428	320.707	8.97263	3.16553	0.01446	0.280864
ENSMUST00000208484	57.2156	11.5171	102.914	8.93575	3.15959	0.0107449	0.239837
MSTRG.25225.1	75.3417	15.2024	135.481	8.91179	3.15571	0.0084832	0.208361
MSTRG.24152.1	46.2389	9.4066	83.0713	8.83117	3.1426	0.0432628	0.493114
ENSMUST00000138207	114.958	23.4078	206.509	8.8222	3.14114	0.00680963	0.182536
ENSMUST00000145769	155.609	31.795	279.424	8.78827	3.13558	0.00536446	0.15667
ENSMUST00000212007	32.7295	6.72358	58.7354	8.73574	3.12693	0.0210313	0.341253
MSTRG.16098.1	245.912	50.5274	441.298	8.73383	3.12661	0.00450618	0.139183
ENSMUST00000202514	159.918	33.0468	286.789	8.67828	3.11741	0.0185306	0.320625
MSTRG.22723.2	57.707	11.9689	103.445	8.64278	3.1115	0.019297	0.326273
MSTRG.11996.6	2824.21	586.448	5061.98	8.63159	3.10963	0.00317775	0.111159
ENSMUST00000174287	286.749	60.2331	513.265	8.52131	3.09108	0.00417383	0.132556
ENSMUST00000226736	19.0412	4.08249	33.9999	8.32822	3.05801	0.0488683	0.5241
ENSMUST00000195967	46.5137	10.0455	82.982	8.26061	3.04625	0.0291062	0.403059
MSTRG.29886.1	238.787	53.2325	424.342	7.9715	2.99485	0.00612206	0.170472
ENSMUST00000134345	42.4781	9.52738	75.4288	7.91706	2.98497	0.0208656	0.339682
MSTRG.4975.1	244.045	54.7868	433.304	7.90891	2.98348	0.00671744	0.181018
MSTRG.4705.3	589.808	134.341	1045.28	7.7808	2.95992	0.00641961	0.175993
ENSMUST00000216739	91.6671	20.9988	162.335	7.7307	2.9506	0.0115312	0.249558
ENSMUST00000219628	38.4891	8.93569	68.0426	7.61469	2.92879	0.0261095	0.382245
ENSMUST00000194138	28.3958	6.59743	50.1943	7.60816	2.92755	0.037668	0.460861
ENSMUST00000224554	449.441	105.576	793.306	7.51408	2.9096	0.00702991	0.186536
MSTRG.12274.3	455.664	107.67	803.658	7.46411	2.89997	0.00681455	0.182545
ENSMUST00000137154	28.816	6.86553	50.7665	7.3944	2.88643	0.0362641	0.452149
MSTRG.24152.5	1004.8	240.903	1768.7	7.34194	2.87616	0.00627035	0.173257
ENSMUST00000124853	24.5018	5.88938	43.1143	7.32069	2.87198	0.0450486	0.503324
ENSMUST00000184062	26.6259	6.40642	46.8453	7.31224	2.87031	0.0433714	0.493447
MSTRG.29982.7	151.971	36.7318	267.21	7.27462	2.86287	0.035099	0.445221
MSTRG.22631.1	100.614	24.4847	176.743	7.21849	2.8517	0.0131462	0.267824
MSTRG.824.1	1899.46	462.39	3336.54	7.21585	2.85117	0.00625374	0.173044
MSTRG.30211.1	40.5221	9.87573	71.1684	7.2064	2.84928	0.0269972	0.388403
ENSMUST00000219828	32.5169	8.00617	57.0276	7.12295	2.83248	0.0357478	0.449747
ENSMUST00000230242	29.1034	7.19508	51.0117	7.0898	2.82575	0.0412856	0.482325
MSTRG.19702.3	1078.02	268.134	1887.9	7.04089	2.81576	0.00718961	0.188555
ENSMUST00000180667	34.7284	8.70389	60.7529	6.97997	2.80322	0.0370025	0.457025
MSTRG.2574.1	665.371	166.934	1163.81	6.97166	2.8015	0.0077625	0.197092
ENSMUST00000133244	75.4356	19.0226	131.849	6.93118	2.7931	0.018177	0.317309
ENSMUST00000132223	54.3802	13.7481	95.0123	6.91097	2.78889	0.0228822	0.356953
ENSMUST00000205975	29.1892	7.37965	50.9988	6.91073	2.78884	0.0463388	0.510968
MSTRG.24085.2	83.403	21.1219	145.684	6.89731	2.78603	0.0499199	0.529008
ENSMUST00000208797	32.5205	8.24039	56.8006	6.89295	2.78512	0.041137	0.481286
ENSMUST00000210389	242.109	61.4785	422.74	6.87623	2.78162	0.0243017	0.368613
MSTRG.6895.1	128.185	32.6747	223.695	6.84613	2.77529	0.013616	0.272451
ENSMUST00000188232	27.0516	6.9626	47.1406	6.77055	2.75927	0.0494726	0.527142
ENSMUST00000222087	2384.05	616.821	4151.28	6.73011	2.75063	0.00869926	0.212159
MSTRG.114.1	42.001	11.0846	72.9173	6.57827	2.71771	0.0324227	0.426554
MSTRG.19721.1	280.884	74.5431	487.225	6.53615	2.70844	0.0116789	0.251405
MSTRG.29883.1	111.166	29.7444	192.587	6.47474	2.69482	0.0173577	0.310048
MSTRG.26697.12	1384.75	372.779	2396.73	6.42934	2.68467	0.0343547	0.440409
MSTRG.22396.9	98.6541	26.6838	170.624	6.39431	2.67679	0.0263498	0.384163
MSTRG.24085.3	390.771	107.888	673.654	6.24404	2.64248	0.0132959	0.269158
MSTRG.1775.7	183.209	51.0015	315.417	6.18446	2.62865	0.0163008	0.300814
MSTRG.6895.5	124.283	34.8169	213.75	6.13924	2.61806	0.0191847	0.325555
MSTRG.12443.1	396.528	111.286	681.771	6.12631	2.61502	0.0139603	0.275767
ENSMUST00000208508	55.3754	15.5566	95.1941	6.11921	2.61335	0.0308061	0.415509
MSTRG.717.1	668.11	187.932	1148.29	6.11015	2.61121	0.0132594	0.268951
ENSMUST00000193304	420.843	118.85	722.835	6.08192	2.60453	0.0116917	0.251426
ENSMUST00000161661	48.2434	13.8998	82.587	5.94161	2.57085	0.0377429	0.46131
ENSMUST00000181726	49.8487	14.5177	85.1797	5.86729	2.55269	0.0403276	0.476381
MSTRG.18679.1	691.115	202.1	1180.13	5.83932	2.5458	0.014505	0.281512
ENSMUST00000192658	196.347	58.1057	334.588	5.75826	2.52563	0.0441238	0.497502
MSTRG.16684.1	2321.83	692.51	3951.15	5.70556	2.51237	0.0152125	0.288346
ENSMUST00000206135	78.8168	23.823	133.811	5.61686	2.48976	0.03361	0.435449
MSTRG.5541.8	101.319	30.8217	171.816	5.57451	2.47885	0.0299025	0.40898
ENSMUST00000154810	423.809	128.948	718.67	5.57335	2.47854	0.017824	0.31397
MSTRG.7428.2	198.83	60.522	337.139	5.57052	2.47781	0.0218099	0.34808
ENSMUST00000181517	175.272	53.4778	297.066	5.55494	2.47377	0.0202206	0.334133
ENSMUST00000227412	56.2388	17.187	95.2905	5.54433	2.47101	0.0418748	0.4857
MSTRG.4705.2	2390.67	731.542	4049.8	5.53598	2.46884	0.0159246	0.297046
ENSMUST00000220251	46.8063	14.5004	79.1122	5.45585	2.4478	0.047364	0.51608
MSTRG.12274.2	141.567	44.1119	239.023	5.41855	2.43791	0.0281742	0.396814
ENSMUST00000233719	993.156	310.873	1675.44	5.38946	2.43014	0.018202	0.317483
MSTRG.7427.2	1100.5	345.558	1855.44	5.36942	2.42477	0.0187762	0.322244
MSTRG.7297.1	1089.34	345.985	1832.69	5.29702	2.40518	0.0203539	0.335426
MSTRG.29982.4	1619.5	517.286	2721.72	5.26155	2.39549	0.0212811	0.343696
MSTRG.12564.2	107.942	34.7456	181.137	5.21324	2.38218	0.0373862	0.45952
MSTRG.23245.2	1030.85	334.489	1727.22	5.16375	2.36842	0.0214099	0.344366
MSTRG.25395.2	4474.18	1475.37	7472.99	5.06516	2.34061	0.0234239	0.361148
ENSMUST00000141700	132.295	43.9333	220.657	5.02255	2.32842	0.0337324	0.436181
MSTRG.13324.2	2720.74	909.687	4531.78	4.9817	2.31664	0.0238988	0.364889
MSTRG.8224.3	3381.09	1140.74	5621.44	4.92789	2.30097	0.0291607	0.403491
MSTRG.19761.1	117.98	39.882	196.079	4.91647	2.29762	0.0394269	0.471034
MSTRG.1993.1	1808.07	615.097	3001.04	4.87896	2.28657	0.0263178	0.383882
MSTRG.5116.1	96.682	32.9483	160.416	4.8687	2.28354	0.0401068	0.475214
MSTRG.20823.1	1645.43	564.459	2726.41	4.83012	2.27206	0.0269223	0.387903
MSTRG.5913.1	1153.44	397.161	1909.71	4.80841	2.26556	0.0273704	0.391072
MSTRG.15444.1	3642.2	1256.91	6027.48	4.79546	2.26167	0.0276482	0.392964
MSTRG.9602.13	1621.76	569.162	2674.35	4.69875	2.23228	0.0296475	0.407406
MSTRG.17558.16	886.031	312.207	1459.85	4.67591	2.22525	0.0305926	0.414051
MSTRG.3852.1	1708.49	603.596	2813.38	4.66103	2.22065	0.0307234	0.415089
MSTRG.26223.29	619.69	220.167	1019.21	4.62927	2.21078	0.0328523	0.43029
MSTRG.29374.2	209.126	74.6472	343.606	4.60306	2.20259	0.0381232	0.463696
MSTRG.1994.1	747.134	268.878	1225.39	4.55742	2.18822	0.0337784	0.436479
MSTRG.9281.1	2536.36	921.113	4151.61	4.50717	2.17222	0.0333577	0.433481
MSTRG.22742.1	858.286	313.1	1403.47	4.48251	2.16431	0.0352227	0.446159
MSTRG.26156.9	360.066	133.444	586.689	4.39652	2.13636	0.0454494	0.505704
MSTRG.9667.1	901.248	335.734	1466.76	4.36882	2.12724	0.0382739	0.464326
ENSMUST00000178978	386.048	144.555	627.541	4.3412	2.11809	0.0435052	0.494447
MSTRG.27926.10	310.893	117.157	504.629	4.30727	2.10677	0.0448167	0.501572
ENSMUST00000044500	267.596	101.694	433.499	4.26279	2.0918	0.0476931	0.5176
MSTRG.8875.1	1045.07	397.598	1692.54	4.2569	2.0898	0.0415801	0.484212
ENSMUST00000148740	367.749	141.977	593.521	4.18041	2.06364	0.0496763	0.527775
MSTRG.23396.1	1534.16	597.822	2470.49	4.13249	2.04701	0.0412967	0.482408
MSTRG.27927.1	1555.48	622.272	2488.68	3.99934	1.99976	0.0489722	0.524481
