# Supplementary material for: Expression Profiles and Potential Functions of Long Non-Coding RNAs in the Heart of Mice With Coxsackie B3 Virus-Induced Myocarditis
Source: Front Cell Infect Microbiol. 2021 Aug 24;11:704919. doi: 10.3389/fcimb.2021.704919 (PMC8423026; doi:10.3389/fcimb.2021.704919)
Supplement: Supplementary file 1 [file DataSheet_1.zip › Figure 1(raw data)/Figure 1B-1C/RNA-seq in C57BL_6 mice/Volccano_MA/all.heatmap.xlsx]

## Sheet: Sheet1
Sample	Control	Control	Control	Control	Control	NFM	NFM	NFM	NFM	NFM
ENSMUST00000124095	-0.519773	-0.519773	-0.519773	-0.519773	-0.519773	-0.519773	2.40067	1.15723	0.080521	-0.519773
ENSMUST00000180534	-0.426761	-0.426761	-0.426761	-0.426761	-0.426761	-0.426761	2.63306	0.781024	-0.426761	-0.426761
ENSMUST00000220732	-0.430671	-0.430671	-0.430671	-0.430671	-0.430671	-0.430671	2.61176	0.833608	-0.430671	-0.430671
ENSMUST00000181726	-0.786758	-0.478315	-0.786758	-0.786758	-0.0107197	-0.0938509	2.19545	1.1474	-0.786758	0.387075
ENSMUST00000153767	-0.61153	-0.61153	-0.61153	-0.61153	-0.490762	-0.61153	2.44153	0.919603	-0.0866925	0.273973
ENSMUST00000100370	-0.588999	-0.524092	-0.628068	-0.596626	-0.490546	-0.590792	2.41097	0.808677	-0.425469	0.624948
ENSMUST00000204478	-0.492455	-0.492455	-0.492455	-0.492455	-0.492455	-0.492455	2.63264	0.266097	0.548447	-0.492455
MSTRG.3853.6	-0.380796	-0.380796	-0.380796	-0.380796	-0.380796	-0.380796	2.78805	-0.380796	0.258321	-0.380796
ENSMUST00000193223	-0.404657	-0.404657	-0.404657	-0.404657	-0.404657	-0.404657	2.72545	-0.404657	0.511803	-0.404657
ENSMUST00000206063	-0.443186	-0.443186	-0.443186	-0.443186	-0.443186	-0.443186	2.74275	-0.443186	0.0423133	0.317237
ENSMUST00000193724	-0.455838	-0.455838	-0.455838	-0.455838	-0.455838	-0.455838	2.76721	0.238055	-0.171322	-0.0989159
ENSMUST00000212699	-0.32476	-0.32476	-0.32476	-0.32476	-0.32476	-0.32476	2.8452	-0.32476	-0.32476	-0.247123
ENSMUST00000143673	-0.319267	-0.319267	-0.312221	-0.319267	-0.319267	-0.319267	2.84599	-0.319267	-0.319267	-0.298901
MSTRG.5541.10	-0.316229	-0.316229	-0.316229	-0.316229	-0.316229	-0.316225	2.84605	-0.316229	-0.316229	-0.316225
ENSMUST00000194520	-0.316228	-0.316228	-0.316228	-0.316228	-0.316228	-0.316228	2.84605	-0.316228	-0.316228	-0.316228
MSTRG.10947.21	-0.316228	-0.316228	-0.316228	-0.316228	-0.316228	-0.316228	2.84605	-0.316228	-0.316228	-0.316228
MSTRG.19527.4	-0.316228	-0.316228	-0.316228	-0.316228	-0.316228	-0.316228	2.84605	-0.316228	-0.316228	-0.316228
MSTRG.16774.3	-0.316228	-0.316228	-0.316228	-0.316228	-0.316228	-0.316228	2.84605	-0.316228	-0.316228	-0.316228
ENSMUST00000199995	-0.316228	-0.316228	-0.316228	-0.316228	-0.316228	-0.316228	2.84605	-0.316228	-0.316228	-0.316228
MSTRG.29494.37	-0.316228	-0.316228	-0.316228	-0.316228	-0.316228	-0.316228	2.84605	-0.316228	-0.316228	-0.316228
ENSMUST00000213541	-0.316228	-0.316228	-0.316228	-0.316228	-0.316228	-0.316228	2.84605	-0.316228	-0.316228	-0.316228
MSTRG.13199.40	-0.316228	-0.316228	-0.316228	-0.316228	-0.316228	-0.316228	2.84605	-0.316228	-0.316228	-0.316228
MSTRG.5541.11	-0.316228	-0.316228	-0.316228	-0.316228	-0.316228	-0.316228	2.84605	-0.316228	-0.316228	-0.316228
ENSMUST00000206358	-0.316228	-0.316228	-0.316228	-0.316228	-0.316228	-0.316228	2.84605	-0.316228	-0.316228	-0.316228
ENSMUST00000199228	-0.316228	-0.316228	-0.316228	-0.316228	-0.316228	-0.316228	2.84605	-0.316228	-0.316228	-0.316228
MSTRG.3917.15	-0.316228	-0.316228	-0.316228	-0.316228	-0.316228	-0.316228	2.84605	-0.316228	-0.316228	-0.316228
MSTRG.29640.29	-0.316228	-0.316228	-0.316228	-0.316228	-0.316228	-0.316228	2.84605	-0.316228	-0.316228	-0.316228
MSTRG.20743.26	-0.316228	-0.316228	-0.316228	-0.316228	-0.316228	-0.316228	2.84605	-0.316228	-0.316228	-0.316228
MSTRG.23298.19	-0.316228	-0.316228	-0.316228	-0.316228	-0.316228	-0.316228	2.84605	-0.316228	-0.316228	-0.316228
ENSMUST00000186007	-0.738291	-0.738291	-0.207688	-0.738291	-0.738291	0.784454	2.29829	-0.738291	0.389236	0.427159
MSTRG.22631.1	-0.868215	-0.768328	-0.727438	-0.273821	-0.94701	0.701511	2.29431	0.052438	0.6234	-0.0868505
MSTRG.24152.4	-0.916717	-0.899174	-0.087339	-0.819905	-0.949255	0.409925	2.076	0.180899	1.1168	-0.111234
MSTRG.9523.10	-0.409662	-0.409662	-0.409662	-0.409662	-0.409662	0.569281	2.70801	-0.409662	-0.409662	-0.409662
ENSMUST00000233736	-0.458432	-0.458432	-0.458432	-0.458432	-0.458432	1.24991	2.40215	-0.44304	-0.458432	-0.458432
ENSMUST00000199006	-0.449187	-0.449187	-0.449187	-0.449187	-0.449187	1.11512	2.47838	-0.449187	-0.449187	-0.449187
ENSMUST00000221792	-0.467591	-0.467591	-0.467591	-0.467591	-0.467591	1.1838	2.43849	-0.467591	-0.349149	-0.467591
MSTRG.5541.8	-0.836986	-0.487409	-0.887051	-0.820302	-0.50723	1.53527	1.9957	-0.00994992	0.057507	-0.0395499
ENSMUST00000128888	-0.597226	-0.597226	-0.597226	-0.597226	-0.597226	1.10229	2.36292	0.224173	-0.597226	-0.106025
ENSMUST00000162163	-0.874854	-0.790087	-0.793624	-0.516335	-0.873577	-0.413668	0.930971	1.56806	0.210777	1.55234
ENSMUST00000205726	-0.801052	-0.801052	-0.801052	-0.754541	-0.801052	-0.400552	1.15011	1.05866	0.386941	1.76359
ENSMUST00000224046	-0.84357	-0.84357	-0.84357	-0.726587	-0.84357	-0.145545	1.29175	0.965208	0.278749	1.7107
ENSMUST00000230242	-0.999565	-0.874029	-0.87006	-0.999565	-0.124498	-0.427656	1.25441	1.02271	0.449544	1.56871
MSTRG.4975.1	-0.719246	-0.751818	-0.783888	-0.920169	-0.75187	-0.640994	1.20052	1.16594	0.742952	1.45858
ENSMUST00000232234	-0.777959	-0.777959	-0.777959	-0.777959	-0.742179	-0.693049	1.02873	1.20193	0.732649	1.58375
ENSMUST00000161150	-0.887186	-0.887186	-0.887186	-0.887186	-0.480691	-0.0272046	1.55751	0.452822	0.354114	1.69219
ENSMUST00000145448	-0.770197	-0.770197	-0.770197	-0.770197	-0.770197	-0.195674	1.56441	0.703081	0.031891	1.74728
ENSMUST00000212007	-0.874873	-0.783869	-0.848336	-0.498498	-0.956175	0.37641	1.05835	0.930717	-0.282517	1.8788
ENSMUST00000224082	-0.88908	-0.88908	-0.88908	-0.88908	-0.88908	0.518451	1.27819	1.19217	0.152524	1.30406
ENSMUST00000199139	-0.887218	-0.887218	-0.887218	-0.887218	-0.887218	0.349463	1.26447	0.728884	0.489393	1.60388
ENSMUST00000180612	-1.08091	-0.999114	-0.732205	-0.895717	-0.809118	0.577981	1.10264	0.856935	0.443465	1.53604
ENSMUST00000128589	-0.946505	-0.71743	-0.710276	-0.946505	-0.946505	0.0996637	1.87569	0.711435	0.861008	0.719428
ENSMUST00000230071	-0.933925	-0.913306	-0.909059	-0.856498	-0.933925	0.391796	1.53981	1.05542	0.721911	0.837772
ENSMUST00000222401	-0.965372	-0.965372	-0.90089	-0.564903	-0.900535	0.962559	1.8368	0.224953	0.506938	0.765817
ENSMUST00000203704	-0.921007	-0.772244	-0.91308	-0.672136	-0.988102	0.86743	1.94115	0.692927	0.393419	0.371638
ENSMUST00000189815	-0.862601	-0.862601	-0.862601	-0.829953	-0.862601	0.776244	1.95696	0.41171	0.778053	0.357386
ENSMUST00000154810	-1.10995	-0.987691	-1.31908	-0.068038	-0.748413	0.516907	1.5766	0.382417	1.02805	0.729206
ENSMUST00000188819	-0.888771	-0.888771	-0.888771	-0.716573	-0.888771	0.583005	1.79253	0.0645732	1.13066	0.700894
ENSMUST00000224554	-1.26436	-0.387997	-0.768557	-0.708699	-0.977769	0.392232	1.82119	0.0558853	0.779545	1.05853
ENSMUST00000141199	-0.792273	-0.792273	-0.792273	-0.792273	-0.792273	0.594075	1.86006	1.11825	-0.406605	0.795583
ENSMUST00000235622	-0.825106	-0.825106	-0.825106	-0.825106	-0.825106	0.857437	1.94487	0.433032	-0.0521712	0.942363
ENSMUST00000180524	-0.837186	-0.837186	-0.837186	-0.837186	-0.837186	0.63932	2.07992	0.558582	0.319036	0.589071
ENSMUST00000232402	-0.90788	-0.89274	-0.657024	-0.84337	-0.843465	0.543124	2.07248	0.80409	0.25054	0.474247
ENSMUST00000219456	-0.680841	-0.680841	-0.680841	-0.680841	-0.680841	-0.680841	2.08324	0.865096	0.0762177	1.06049
ENSMUST00000151051	-0.841726	-0.841726	-0.784999	-0.720134	-0.841726	-0.368921	1.63704	1.0807	0.427191	1.2543
ENSMUST00000181308	-0.766471	-0.766471	-0.766471	-0.766471	-0.766471	-0.541996	1.89678	1.11014	0.640497	0.726935
ENSMUST00000195727	-0.759875	-0.759875	-0.759875	-0.759875	-0.759875	-0.482267	1.98379	0.781572	0.454377	1.06191
ENSMUST00000216917	-0.810202	-0.810202	-0.810202	-0.810202	-0.810202	-0.187867	1.9481	0.958774	0.464619	0.86738
ENSMUST00000208797	-1.03432	-0.429847	-0.411644	-1.03432	-1.03432	-0.207921	1.70259	1.38749	0.481543	0.580736
ENSMUST00000193428	-0.79926	-0.79926	-0.79926	-0.79926	-0.79926	-0.338891	1.55948	1.50291	0.327891	0.944912
ENSMUST00000192965	-0.78149	-0.78149	-0.78149	-0.765554	-0.78149	-0.246409	1.68417	1.64009	0.244108	0.569552
ENSMUST00000205975	-0.756717	0.0549835	-0.756717	-0.756717	-0.721851	-0.756717	1.39336	0.589306	-0.247374	1.95844
ENSMUST00000200761	-0.474204	-0.474204	-0.474204	-0.474204	-0.474204	-0.474204	1.94784	-0.474204	-0.474204	1.8458
ENSMUST00000204490	-0.473985	-0.473985	-0.473985	-0.473985	-0.473985	-0.473985	1.97824	-0.473985	-0.473985	1.81364
MSTRG.17511.7	-0.555216	-0.513375	-0.505904	-0.547979	-0.549729	0.00410519	1.43815	-0.513847	-0.491372	2.23517
ENSMUST00000228874	-0.470761	-0.470761	-0.470761	-0.470761	-0.470761	-0.470761	1.62288	-0.470761	-0.470761	2.1432
ENSMUST00000221314	-0.46332	-0.46332	-0.46332	-0.46332	-0.46332	-0.46332	1.39866	-0.46332	-0.46332	2.30791
ENSMUST00000209810	-0.46205	-0.46205	-0.46205	-0.46205	-0.46205	-0.46205	2.32799	-0.46205	-0.46205	1.36841
ENSMUST00000189763	-0.49233	-0.49233	-0.49233	-0.49233	-0.49233	-0.49233	2.48919	-0.0911669	-0.49233	1.04829
ENSMUST00000109431	-0.434186	-0.434186	-0.434186	-0.434186	-0.434186	-0.434186	2.59094	-0.434186	-0.434186	0.882543
ENSMUST00000149940	-0.622954	-0.652443	-0.811519	-0.795529	-0.522385	0.334764	1.91375	-0.174319	-0.31747	1.6481
ENSMUST00000114854	-0.636951	-0.682465	-0.682465	-0.682465	-0.682465	1.09537	1.87766	-0.682465	-0.155025	1.23127
ENSMUST00000222188	-0.594942	-0.594942	-0.594942	-0.594942	-0.594942	0.806521	2.02073	-0.594942	-0.594942	1.33734
ENSMUST00000209431	-0.623143	-0.623143	-0.623143	-0.623143	-0.623143	-0.449358	0.752872	-0.623143	1.6999	1.73544
ENSMUST00000180100	-0.610284	-0.610284	-0.610284	-0.610284	-0.610284	-0.610284	1.19533	-0.610284	1.19837	1.87829
ENSMUST00000238588	-0.610285	-0.610285	-0.610285	-0.610285	-0.610285	-0.610285	1.19534	-0.610285	1.1984	1.87826
ENSMUST00000204451	-0.616906	-0.616906	-0.616906	-0.616906	-0.616906	-0.616906	1.16002	-0.616906	1.61689	1.54143
ENSMUST00000229665	-0.620107	-0.620107	-0.620107	-0.620107	-0.620107	-0.620107	1.33216	-0.620107	1.56677	1.44183
ENSMUST00000139214	-0.752684	-0.658969	-0.575869	-0.752684	-0.752684	-0.535146	1.91706	0.0718817	0.525121	1.51398
ENSMUST00000193540	-0.749119	-0.749119	-0.749119	-0.749119	-0.749119	-0.390151	1.71065	-0.0667417	1.30289	1.18895
ENSMUST00000177059	-0.753246	-0.753246	-0.753246	-0.753246	-0.753246	-0.61313	1.6479	0.290703	1.15541	1.28534
ENSMUST00000138207	-0.774534	-0.615168	-0.65313	-0.79709	-0.958492	-0.633834	1.67932	0.513529	0.96478	1.27461
ENSMUST00000181484	-0.949912	-0.845773	-0.867981	-0.874023	-0.590905	0.501867	0.702711	-0.0529407	1.07845	1.89851
ENSMUST00000187121	-0.816216	-0.908489	-0.443971	-0.999856	-0.999856	0.17453	0.837781	0.171252	1.27373	1.7111
ENSMUST00000204686	-0.85152	-0.85152	-0.85152	-0.712618	-0.85152	-0.168439	0.824336	0.429605	1.29385	1.73935
ENSMUST00000229763	-0.84	-0.84	-0.84	-0.84	-0.84	-0.137125	0.769537	0.592754	1.28147	1.69337
MSTRG.25395.2	-1.35878	-0.411765	-0.973646	-0.737566	-0.454835	0.29117	1.19532	-0.251019	1.52474	1.17639
ENSMUST00000184062	-0.988571	-0.764762	-0.99388	-0.904902	-0.393311	0.400384	1.61472	-0.256882	1.26034	1.02686
ENSMUST00000138444	-0.836187	-0.836187	-0.836187	-0.836187	-0.836187	0.415114	1.20955	-0.111155	1.72016	0.947261
ENSMUST00000227886	-0.892062	-0.9287	-0.85426	-0.9287	-0.853857	0.366899	1.24155	0.494393	1.58206	0.772677
MSTRG.8875.1	-0.876675	-1.11013	-0.903342	-0.598416	-0.731775	-0.185206	1.3569	0.559639	1.2844	1.2046
ENSMUST00000175871	-0.752282	-0.752282	-0.752282	-0.752282	-0.752282	-0.572734	1.19013	0.262546	1.76133	1.12014
MSTRG.26764.13	-0.738221	-0.738221	-0.738221	-0.738221	-0.738221	-0.738221	1.24563	0.99664	1.72348	0.46357
ENSMUST00000198737	-0.777549	-0.777549	-0.777549	-0.777549	-0.777549	-0.680605	1.04387	1.21381	1.53035	0.780316
MSTRG.12443.1	-1.15354	-0.950323	-0.527488	-0.863971	-0.788219	-0.185313	1.31351	1.01105	0.931789	1.2125
ENSMUST00000203442	-0.89281	-0.89281	-0.742186	-0.89281	-0.876279	-0.165658	1.06028	0.815014	1.54575	1.0415
ENSMUST00000215913	-0.904656	-0.705382	-0.904656	-0.904656	-0.904656	-0.184675	1.17456	1.19623	1.29128	0.846607
MSTRG.26156.9	-1.11306	0.573555	-1.0597	-1.0262	-1.05696	0.197422	0.836242	0.0416739	1.32057	1.28647
MSTRG.4705.3	-0.981317	0.136451	-0.99494	-0.99494	-0.99494	0.588507	0.244455	0.887333	1.9576	0.151796
MSTRG.1107.1	-0.981033	-0.908292	-0.923339	-0.57438	-0.956058	1.09679	0.136836	1.17259	0.401144	1.53575
ENSMUST00000134345	-0.891991	-0.6461	-0.905557	-0.913833	-0.983241	0.869956	-0.043956	1.15896	0.798232	1.55753
ENSMUST00000216452	-0.905874	-0.905874	-0.905874	-0.586058	-0.905874	0.473755	-0.0876162	0.932129	1.22959	1.66169
ENSMUST00000137154	-1.00596	-0.880448	-0.462282	-0.654707	-1.00596	0.661737	-0.38331	1.34969	0.79252	1.58871
ENSMUST00000228418	-0.954829	-0.954829	-0.954829	-0.578099	-0.719341	1.04449	0.208524	0.270671	0.716877	1.92136
ENSMUST00000125607	-0.834218	-0.834218	-0.834218	-0.834218	-0.834218	1.11037	-0.00665284	0.215583	1.13044	1.72136
ENSMUST00000181085	-0.939342	-0.768167	-0.939342	-0.809883	-0.894744	1.26177	0.346015	0.251329	0.853869	1.63849
MSTRG.763.1	-0.934384	-0.934384	-0.448766	-0.934384	-0.934384	0.576336	0.362436	0.844181	0.413608	1.98974
ENSMUST00000225860	-0.749434	-0.718745	-0.749434	-0.749434	-0.749434	0.459176	-0.329829	0.621492	0.730023	2.23562
ENSMUST00000127563	-1.07569	-1.07569	-0.764313	-0.516825	-1.07569	0.500678	1.47256	0.652049	0.76767	1.11525
MSTRG.19470.1	-0.887104	-0.948006	-0.855139	-0.914261	-0.948006	0.349522	1.0516	0.634965	1.09844	1.418
MSTRG.27926.10	-1.03114	-1.10831	-0.768123	-0.788141	-0.85713	0.53367	1.33407	0.45177	1.12	1.11333
MSTRG.3852.1	-1.0724	-0.919294	-0.878332	-0.745719	-0.89494	0.365499	1.31417	0.467571	1.136	1.22744
ENSMUST00000222087	-0.925622	-1.02986	-1.02116	-0.936171	-0.766921	0.841156	1.29759	0.701535	0.922387	0.917066
ENSMUST00000181710	-0.881901	-0.806138	-1.03424	-1.14398	-0.796004	0.817439	1.18625	0.808508	0.680086	1.16997
MSTRG.15137.1	-0.993362	-0.957887	-0.834985	-0.929912	-0.956904	0.785327	1.30604	0.763061	0.736613	1.08201
MSTRG.29373.2	-0.934119	-0.934119	-0.908244	-0.934119	-0.934119	0.933873	1.21903	0.513717	0.758527	1.21958
MSTRG.20823.1	-1.23198	-1.14863	-0.821735	-0.832068	-0.618266	0.884679	1.01799	0.724402	1.10708	0.918532
MSTRG.9667.1	-0.954459	-1.18872	-0.988069	-0.954402	-0.592267	1.10058	0.793059	0.900939	0.862305	1.02104
ENSMUST00000181915	-1.09931	-0.954441	-1.09931	-1.09931	-0.315582	0.712216	1.04844	1.10775	0.642149	1.05739
MSTRG.1775.7	-0.963325	-1.01751	-0.947433	-1.02002	-0.58726	0.412971	0.738905	0.778778	1.16467	1.44023
ENSMUST00000180445	-0.865697	-1.06816	-1.06876	-1.0621	-0.551869	0.589496	0.858239	0.809711	1.10129	1.25785
MSTRG.9115.2	-0.924542	-0.931201	-0.899964	-0.912254	-0.945044	0.338558	0.87704	1.12893	1.05829	1.21019
ENSMUST00000220620	-1.04821	-0.91486	-0.864981	-0.995921	-0.707736	0.287614	0.773174	1.04535	0.979991	1.44558
ENSMUST00000143649	-0.790449	-1.12029	-0.871453	-0.948813	-0.883035	1.44638	0.727623	1.02352	0.773167	0.643349
MSTRG.7428.2	-1.09905	-0.891638	-0.86724	-0.834049	-0.897135	1.46877	0.476398	0.937048	0.96617	0.740724
MSTRG.16684.1	-0.974756	-0.838437	-0.98407	-0.860518	-0.932242	1.56477	0.735279	0.843272	0.828687	0.618015
ENSMUST00000222665	-0.913277	-0.913277	-0.913277	-0.913277	-0.913277	1.58892	0.562641	0.959171	0.794605	0.661047
MSTRG.12274.3	-0.968574	-0.911924	-0.642583	-0.909455	-1.15401	1.39852	0.654963	0.622221	1.12982	0.781027
MSTRG.1993.1	-1.00283	-0.819352	-0.921374	-0.835825	-0.984497	1.44682	0.808676	0.450262	1.18395	0.674169
MSTRG.7427.2	-1.04032	-1.08596	-0.947479	-0.558852	-0.921361	1.52585	0.57923	0.751248	0.920871	0.776776
MSTRG.2574.1	-1.12612	-0.962904	-0.966335	-0.491475	-1.07296	1.21324	0.637944	0.76019	1.05101	0.957415
MSTRG.24152.5	-1.00228	-1.06261	-0.943202	-0.534429	-1.06537	1.28385	0.533158	0.915702	1.05348	0.821706
MSTRG.29886.1	-0.977142	-0.900438	-1.02747	-0.677313	-1.03046	1.30486	0.459702	0.834743	1.1073	0.906214
MSTRG.4705.1	-0.803531	-0.658954	-1.29987	-0.858514	-1.01934	1.10309	0.784624	0.836283	0.749981	1.16622
MSTRG.15444.1	-0.553171	-0.871003	-1.09851	-1.05813	-1.03991	1.35522	0.809059	0.716534	0.801622	0.938285
MSTRG.7297.1	-0.833233	-0.839272	-0.966775	-0.910744	-1.08609	1.37936	0.665684	0.666158	0.874572	1.05034
MSTRG.824.2	-0.82847	-1.13362	-0.996934	-0.700332	-1.01522	1.09806	0.626371	0.905961	0.970531	1.07366
ENSMUST00000128240	-0.938021	-1.05689	-0.992498	-0.656669	-0.971013	1.19102	0.749331	0.619989	0.737077	1.31767
MSTRG.9281.1	-1.11018	-1.01941	-0.874906	-0.800055	-0.892592	1.1562	0.875293	0.70461	1.02398	0.937063
MSTRG.16098.1	-0.914902	-0.951803	-0.914014	-0.820035	-1.09261	1.21732	0.716697	0.878693	1.03854	0.842108
MSTRG.21847.1	-0.947698	-0.947698	-0.947698	-0.947698	-0.947698	1.03217	0.8467	0.931844	0.980678	0.947096
MSTRG.717.1	-1.00154	-0.753576	-1.05555	-1.05936	-0.826645	1.06235	0.865052	0.698168	1.02507	1.04602
MSTRG.22742.1	-1.13609	-1.07888	-0.883057	-0.808064	-0.778636	1.07465	0.930137	0.757703	0.781316	1.14092
MSTRG.9602.13	-1.02644	-0.933714	-1.08008	-0.807655	-0.839572	1.01012	1.03883	0.62047	0.88632	1.13172
MSTRG.11996.2	-0.817992	-0.969319	-1.11188	-0.580961	-0.978795	1.51954	0.809903	0.210663	0.891639	1.0272
ENSMUST00000192087	-0.898325	-0.898325	-0.898325	-0.898325	-0.898325	1.44587	0.831843	0.260931	0.654457	1.29852
MSTRG.23883.2	-0.973414	-0.99958	-1.01089	-0.568163	-1.03876	1.37243	0.963899	0.74665	0.506278	1.00156
ENSMUST00000150801	-0.945635	-0.867527	-0.952959	-0.717409	-1.08524	1.38312	1.25514	0.526578	0.728507	0.675428
ENSMUST00000220643	-0.932451	-0.932451	-0.932451	-0.932451	-0.932451	0.889574	0.713945	0.855971	1.4119	0.790867
MSTRG.764.1	-1.06351	-0.979218	-0.889556	-0.887577	-0.861341	0.771031	0.674641	0.959616	1.25773	1.01818
ENSMUST00000221222	-0.929455	-0.929455	-0.929455	-0.929455	-0.929455	0.748988	0.497787	1.02709	1.17347	1.19993
MSTRG.21085.2	-0.641491	-1.03102	-0.920919	-1.03102	-1.03102	0.980646	0.692855	1.30516	0.851894	0.824923
MSTRG.29373.1	-0.968017	-0.836648	-0.991659	-0.927272	-0.977188	0.811187	0.929919	1.21685	1.0174	0.725423
MSTRG.1106.1	-1.03898	-0.994794	-0.997724	-0.654066	-1.0107	1.0588	0.917375	1.09819	0.844113	0.777787
ENSMUST00000207942	-1.05174	-0.985276	-0.885799	-0.719496	-1.07305	0.958967	0.946781	1.01485	0.817415	0.977346
MSTRG.11996.6	-0.934455	-1.284	-0.983608	-0.365804	-1.03667	1.13638	0.897847	0.864816	0.818146	0.887349
ENSMUST00000174287	-0.984641	-1.12815	-1.17367	-0.27759	-0.97867	1.2256	0.671419	0.705454	1.04926	0.890994
MSTRG.29374.1	-0.733854	-1.35358	-1.35358	-0.53486	-0.558578	1.04497	0.66101	0.943356	0.983638	0.901477
ENSMUST00000156081	-0.81085	-1.00281	-1.51205	-0.592869	-0.627448	0.914918	0.636225	0.893258	0.881665	1.21996
ENSMUST00000233719	-1.52433	-1.59092	-0.531667	-0.267832	-0.291039	0.640705	0.756972	1.08845	1.03219	0.687466
MSTRG.23396.1	-0.563371	-1.25874	-1.3294	0.223641	-1.27533	0.749561	0.675327	0.90068	0.76204	1.11559
ENSMUST00000132223	-0.665313	-0.957819	-1.17439	-0.59007	-1.17439	0.481565	0.985413	1.23455	0.735764	1.1247
MSTRG.24085.3	-0.84537	-0.320792	-0.930766	-0.790816	-0.372657	0.883651	0.195177	-0.931162	1.45317	1.65956
ENSMUST00000178978	-0.947071	-0.187325	-0.947071	-0.680731	-0.20367	0.568532	-0.0521366	-0.861213	1.89844	1.41225
MSTRG.8224.3	-0.863399	-0.869241	-0.542987	-0.640218	0.137761	1.25695	-0.659221	-0.659071	1.80392	1.03551
ENSMUST00000234647	-0.67032	-0.67032	-0.67032	-0.67032	-0.67032	1.81374	-0.223042	-0.67032	1.14774	1.28349
ENSMUST00000204151	-0.447205	-0.647284	-0.647284	-0.647284	-0.647284	1.52735	-0.647284	-0.647284	1.50992	1.29363
ENSMUST00000171853	-0.612986	-0.612986	-0.612986	-0.612986	-0.612986	1.2863	-0.612986	-0.612986	1.81961	1.18499
MSTRG.12274.2	0.114071	-0.967395	-0.939795	-0.886198	-0.966401	1.0439	-0.128336	0.547327	2.0026	0.180234
MSTRG.26223.29	-0.90211	-0.999781	-0.428905	-0.865016	-0.677605	1.54275	-0.233818	0.531414	1.72767	0.305397
ENSMUST00000229528	-0.727377	-0.727377	-0.727377	-0.727377	-0.727377	1.39576	-0.0599742	-0.329038	1.96152	0.66862
ENSMUST00000222356	-0.846186	-0.776077	-0.87489	-0.903143	-0.903143	1.0216	0.564776	0.0966382	1.79991	0.820509
ENSMUST00000193304	-0.915498	-0.915498	-0.915498	0.303762	-0.915498	0.96983	-0.289534	-0.208494	1.8442	1.04222
ENSMUST00000188936	-0.813454	-0.127885	-0.813454	-0.813454	-0.813454	0.954067	-0.470119	-0.0164667	2.14955	0.764665
ENSMUST00000233463	-0.741165	-0.741165	-0.741165	-0.741165	-0.741165	0.874909	-0.741165	0.549252	1.69601	1.32681
ENSMUST00000180442	-0.546472	-0.750135	-0.651702	-0.750135	-0.750135	0.509279	-0.749433	0.448548	2.01817	1.22201
MSTRG.29374.2	-1.40866	-0.605372	-0.419396	-0.139886	-1.33002	1.76062	1.09231	0.402877	0.423612	0.223914
MSTRG.4705.2	-0.918849	-0.838215	-1.43903	-0.0953666	-1.0025	1.44046	1.13007	0.705431	0.523639	0.494357
ENSMUST00000216739	-0.568801	-0.924596	-0.981342	-0.790294	-0.959165	1.65311	1.25444	0.0979826	0.966698	0.251964
ENSMUST00000180604	-0.917467	-0.917467	-0.917467	-0.269307	-0.917467	1.66078	1.44487	0.0733092	0.838538	-0.0783215
MSTRG.8376.8	-0.707159	-1.26038	-0.627133	0.194264	-1.26038	1.63062	0.201354	0.170964	1.45696	0.200881
MSTRG.11996.3	-0.987157	-1.03174	-1.03174	-0.236725	-0.863482	1.58566	0.616362	-0.0664654	1.29539	0.719894
MSTRG.5913.1	-0.826811	-1.08273	-0.75707	-0.375448	-1.29249	1.46128	0.758877	0.12062	1.14868	0.845094
MSTRG.29883.1	-0.937602	-0.884723	-0.569663	-0.903903	-1.13031	1.44344	0.242324	0.492033	1.18333	1.06507
MSTRG.30211.1	-0.72868	-1.12259	-0.949951	-0.713288	-0.909646	1.39633	0.0728511	0.908249	1.24208	0.804645
ENSMUST00000124853	-0.959565	-0.797363	-1.12721	-0.502451	-1.07283	1.14752	0.234775	0.682624	1.37709	1.01742
ENSMUST00000141700	-1.17621	-0.972622	-1.1451	-0.632413	-0.333336	1.54369	0.821312	0.0981064	1.18744	0.609139
MSTRG.1994.1	-1.03901	-0.804655	-0.938946	-0.565818	-0.988841	1.56358	0.715164	0.205889	1.36144	0.491195
ENSMUST00000186411	-0.87395	-0.87395	-0.766067	-0.757862	-0.87395	1.58493	0.725339	0.181028	1.57151	0.0829727
MSTRG.6895.1	-1.07998	-0.309972	-0.638966	-0.24298	-1.07998	1.20456	1.23527	-1.07303	1.04427	0.940813
ENSMUST00000148740	-0.662832	-0.546923	-0.67606	-0.636844	-0.78638	0.675794	1.37654	-1.19375	1.2531	1.19735
ENSMUST00000180667	-0.836682	-0.6448	-0.585096	-0.936133	-0.583202	0.655073	1.41931	-0.936133	1.29438	1.15329
MSTRG.5913.3	-0.811274	-0.805738	-0.808965	-0.459667	-0.830538	0.56711	1.36801	-0.633557	1.76743	0.647189
ENSMUST00000226736	-1.00769	-0.874332	-0.665924	-0.493833	-1.00769	0.539651	1.52592	-0.323652	1.40929	0.898255
MSTRG.6895.3	-1.08414	-1.08414	-0.878877	-0.661332	-0.658471	1.04865	1.17219	0.197826	0.428663	1.51964
ENSMUST00000189156	-0.833557	-0.833557	-0.833557	-0.833557	-0.833557	1.17691	1.34935	0.383644	-0.202245	1.46013
ENSMUST00000206135	-0.880392	-0.459639	-0.876679	-1.23981	-0.985362	1.2846	1.34559	0.517977	0.354399	0.939316
MSTRG.19761.1	-0.37325	-1.02363	-0.709761	-1.22482	-0.869267	1.49214	1.13678	0.0601396	0.315198	1.19648
MSTRG.25225.1	-0.809191	-0.942786	-0.876191	-0.916816	-0.575428	1.8611	1.03251	0.345168	-0.0487912	0.930427
MSTRG.6895.5	-0.71512	-1.26289	-0.745686	-0.79014	-0.829588	1.64864	1.26062	0.338837	0.507282	0.588043
ENSMUST00000219628	-0.869295	-0.869295	0.00588691	-0.869295	-0.869295	1.4697	0.760651	-0.869295	0.697048	1.41319
ENSMUST00000222226	-0.89723	-0.729729	-0.796916	-0.930766	-0.798357	1.24906	1.72286	-0.200859	0.69697	0.684961
ENSMUST00000196765	-0.74566	-0.74566	-0.74566	-0.74566	-0.74566	1.44703	1.59122	-0.74566	0.778896	0.656816
ENSMUST00000216282	-0.864707	-0.366274	-0.864707	-0.864707	-0.864707	1.67004	1.38786	-0.544775	0.621562	0.690419
MSTRG.18827.4	-0.842046	-0.842046	-0.842046	-0.551872	-0.842046	0.0889086	1.67474	0.478972	1.67845	-0.00101502
ENSMUST00000144896	-0.81245	-0.81245	-0.81245	-0.81245	-0.81245	0.218452	1.94072	0.481953	1.27776	0.143367
ENSMUST00000221487	-0.742914	-0.452768	-0.742914	-0.742914	-0.615044	-0.482351	2.36652	0.405015	0.861762	0.145608
ENSMUST00000180989	-0.401336	-0.762904	-0.762904	-0.762904	-0.762904	-0.614869	1.9105	0.124816	1.46439	0.568114
MSTRG.23245.4	-0.627113	-0.627113	-0.627113	-0.257203	-0.627113	-0.17097	2.34524	-0.289598	1.26495	-0.383967
ENSMUST00000221110	-0.449678	-0.449678	-0.449678	-0.449678	-0.449678	-0.449678	2.58712	-0.325575	0.886202	-0.449678
MSTRG.22396.8	-0.367415	-0.454825	-0.467233	-0.467233	-0.467233	-0.454908	2.49281	-0.449846	1.08529	-0.449404
ENSMUST00000193604	-0.447044	-0.447044	-0.447044	-0.447044	-0.447044	-0.447044	2.49743	-0.447044	1.07892	-0.447044
ENSMUST00000219831	-0.339327	-0.492646	-0.492646	-0.492646	-0.492646	-0.492646	1.81625	-0.492646	1.9716	-0.492646
ENSMUST00000210196	-0.473341	-0.473341	-0.473341	-0.473341	-0.473341	-0.473341	1.75561	-0.473341	2.03111	-0.473341
ENSMUST00000232103	-0.494656	-0.494656	-0.494656	-0.494656	-0.494656	-0.494656	1.84361	-0.385164	1.94751	-0.438018
ENSMUST00000195121	-0.505943	-0.505943	-0.505943	-0.505943	-0.505943	-0.505943	2.08188	-0.505943	1.68078	-0.221065
ENSMUST00000196989	-0.47358	-0.47358	-0.47358	-0.47358	-0.47358	-0.47358	2.01448	-0.47358	1.77417	-0.47358
MSTRG.11996.1	-0.548002	-0.551146	-0.232875	-0.551146	-0.300785	-0.460081	2.10853	-0.551146	1.6378	-0.551146
ENSMUST00000187327	-0.464442	-0.464442	-0.464442	-0.464442	-0.464442	-0.464442	2.28891	-0.464442	1.42663	-0.464442
ENSMUST00000133244	-0.640416	-0.751841	-1.02687	-0.43402	-0.939823	-0.00986927	1.201	0.303543	2.07726	0.221045
ENSMUST00000181070	-0.75019	-0.606341	-0.823574	-0.631345	-0.672935	-0.132192	1.05661	0.525816	2.25413	-0.219974
ENSMUST00000194138	-0.587581	-0.839301	-0.505393	-0.721579	-0.76754	-0.5012	1.70982	0.557541	1.75758	-0.102349
ENSMUST00000133467	-0.634833	-0.634833	-0.634833	-0.634833	-0.634833	-0.634833	1.64355	0.0618072	1.96401	0.139624
ENSMUST00000216299	-0.669293	-0.669293	-0.669293	-0.669293	-0.669293	-0.669293	1.22853	0.26832	2.14222	0.376689
MSTRG.28970.2	-0.43823	-0.43823	-0.43823	-0.43823	-0.388533	-0.43823	0.852789	-0.43823	2.60336	-0.43823
ENSMUST00000190224	-0.452366	-0.452366	-0.452366	-0.452366	-0.452366	-0.452366	1.17127	-0.452366	2.44766	-0.452366
ENSMUST00000193112	-0.45895	-0.45895	-0.45895	-0.45895	-0.45895	-0.45895	1.2998	-0.45895	2.3718	-0.45895
MSTRG.19875.4	-0.648417	-0.648417	-0.648417	-0.0265763	-0.648417	0.396322	1.51369	-0.648417	2.00706	-0.648417
ENSMUST00000137830	-0.508789	-0.727592	-0.727592	-0.727592	-0.727592	0.185201	1.69417	-0.269689	1.90704	-0.0975698
ENSMUST00000202498	-0.429334	-0.429334	-0.429334	-0.429334	-0.429334	0.815427	-0.429334	-0.429334	2.61925	-0.429334
ENSMUST00000229776	-0.506147	-0.506147	-0.506147	-0.506147	-0.506147	0.529521	-0.028359	-0.506147	2.67618	-0.140462
ENSMUST00000180599	-0.511194	-0.511194	-0.511194	-0.511194	-0.511194	0.879356	0.175792	-0.511194	2.52321	-0.511194
ENSMUST00000093950	-0.511201	-0.511201	-0.511201	-0.511201	-0.511201	0.879408	0.17582	-0.511201	2.52318	-0.511201
ENSMUST00000191894	-0.421694	-0.421694	-0.421694	-0.421694	-0.421694	0.0813144	-0.421694	0.088311	2.78223	-0.421694
ENSMUST00000189067	-0.588996	-0.588996	-0.588996	-0.588996	-0.588996	0.200383	-0.407234	0.356166	2.62761	0.168058
ENSMUST00000193915	-0.356769	-0.356769	-0.356769	-0.356769	-0.356769	-0.356769	0.0291113	-0.356769	2.82504	-0.356769
ENSMUST00000194586	-0.316228	-0.316228	-0.316228	-0.316228	-0.316228	-0.316228	-0.316228	-0.316228	2.84605	-0.316228
ENSMUST00000194534	-0.316228	-0.316228	-0.316228	-0.316228	-0.316228	-0.316228	-0.316228	-0.316228	2.84605	-0.316228
MSTRG.3882.17	-0.316228	-0.316228	-0.316228	-0.316228	-0.316228	-0.316228	-0.316228	-0.316228	2.84605	-0.316228
MSTRG.3917.16	-0.316228	-0.316228	-0.316228	-0.316228	-0.316228	-0.316228	-0.316228	-0.316228	2.84605	-0.316228
MSTRG.23239.22	-0.316228	-0.316228	-0.316228	-0.316228	-0.316228	-0.316228	-0.316228	-0.316228	2.84605	-0.316228
MSTRG.15098.24	-0.316228	-0.316228	-0.316228	-0.316228	-0.316228	-0.316228	-0.316228	-0.316228	2.84605	-0.316228
MSTRG.29494.45	-0.316228	-0.316228	-0.316228	-0.316228	-0.316228	-0.316228	-0.316228	-0.316228	2.84605	-0.316228
MSTRG.28017.13	-0.316228	-0.316228	-0.316228	-0.316228	-0.316228	-0.316228	-0.316228	-0.316228	2.84605	-0.316228
MSTRG.24857.10	-0.316228	-0.316228	-0.316228	-0.316228	-0.316228	-0.316228	-0.316228	-0.316228	2.84605	-0.316228
MSTRG.13866.19	-0.316228	-0.316228	-0.316228	-0.316228	-0.316228	-0.316228	-0.316228	-0.316228	2.84605	-0.316228
MSTRG.18944.1	-0.316228	-0.316228	-0.316228	-0.316228	-0.316228	-0.316228	-0.316228	-0.316228	2.84605	-0.316228
ENSMUST00000224976	-0.45496	-0.45496	-0.419084	-0.45496	-0.45496	-0.377733	-0.161855	-0.439711	2.7172	0.501027
MSTRG.22295.2	-0.424274	-0.424274	-0.424274	-0.424274	-0.424274	-0.424274	-0.424274	-0.424274	2.64569	0.748502
ENSMUST00000239285	-0.408509	-0.408509	-0.408509	-0.408509	-0.408509	-0.408509	-0.408509	-0.408509	2.71219	0.555885
ENSMUST00000187891	-0.631177	-0.631177	-0.631177	-0.631177	-0.631177	-0.631177	0.340309	0.266205	2.41643	0.76412
ENSMUST00000191157	-0.724011	-0.724011	-0.724011	-0.724011	-0.450957	-0.724011	0.157991	0.500817	1.904	1.50821
ENSMUST00000219775	-0.715689	-0.726368	-0.726368	-0.726368	-0.726368	-0.547456	0.330044	0.507505	1.95114	1.37992
ENSMUST00000192858	-0.563741	-0.563741	-0.563741	-0.563741	-0.563741	-0.563741	-0.563741	0.876836	2.33968	0.729668
ENSMUST00000227412	-0.687483	-0.408159	-0.395796	-0.486922	-0.805913	-0.669759	-0.346708	0.813579	2.39504	0.592119
ENSMUST00000206383	-0.72697	-0.72697	-0.423316	-0.72697	-0.72697	0.0884391	-0.309154	0.294074	2.40681	0.851023
ENSMUST00000202514	-0.800852	-0.901737	-0.593182	-0.699628	-0.35863	0.00165363	-0.0895945	0.300845	2.4491	0.692021
ENSMUST00000221270	-0.618569	-0.618569	-0.618569	-0.618569	-0.490708	-0.271307	-0.202381	0.142988	2.55969	0.735997
ENSMUST00000204286	-0.573077	-0.573077	-0.573077	-0.573077	-0.573077	-0.573077	-0.573077	0.393125	1.81475	1.80367
ENSMUST00000222534	-0.625218	-0.625218	-0.625218	-0.625218	-0.625218	-0.585418	-0.343947	0.625893	2.10962	1.31995
MSTRG.29372.4	-0.466599	-0.466599	-0.466599	-0.466599	-0.466599	-0.466599	-0.466599	-0.466599	2.24812	1.48467
MSTRG.22396.9	-0.73072	-0.338373	-0.73072	-0.73072	-0.250486	-0.254558	-0.552259	-0.108137	1.77972	1.91625
MSTRG.12283.18	-0.472055	-0.472055	-0.472055	-0.472055	-0.472055	-0.472055	-0.472055	-0.472055	1.68019	2.09625
ENSMUST00000193430	-0.473535	-0.473535	-0.473535	-0.473535	-0.473535	-0.473535	-0.473535	-0.473535	1.7705	2.01778
MSTRG.22723.1	-0.259298	-0.503292	-0.503292	-0.503292	-0.503292	-0.503292	-0.503292	-0.503292	1.94851	1.83384
ENSMUST00000193261	-0.473631	-0.473631	-0.473631	-0.473631	-0.473631	-0.473631	-0.473631	-0.473631	2.01059	1.77846
ENSMUST00000200312	-0.473468	-0.473468	-0.473468	-0.473468	-0.473468	-0.473468	-0.473468	-0.473468	2.02259	1.76515
ENSMUST00000117249	-0.544944	-0.544944	-0.544944	-0.544944	-0.544944	-0.544944	0.532113	-0.544944	0.850455	2.43204
ENSMUST00000177190	-0.46281	-0.46281	-0.46281	-0.46281	-0.46281	-0.46281	-0.46281	-0.46281	1.38633	2.31615
ENSMUST00000194351	-0.441315	-0.441315	-0.441315	-0.441315	-0.441315	-0.441315	-0.441315	-0.441315	0.987551	2.54297
ENSMUST00000221888	-0.444783	-0.444783	-0.444783	-0.444783	-0.444783	-0.444783	-0.444783	-0.444783	1.042	2.51626
MSTRG.11179.3	-0.376745	-0.376745	-0.376745	-0.376745	-0.376745	0.218079	-0.376745	-0.376745	-0.376745	2.79588
MSTRG.12537.28	-0.316281	-0.316281	-0.316023	-0.316281	-0.316057	-0.316281	-0.316281	-0.316281	-0.316281	2.84605
MSTRG.11249.12	-0.316228	-0.316228	-0.316228	-0.316228	-0.316228	-0.316228	-0.316228	-0.316228	-0.316228	2.84605
ENSMUST00000202678	-0.316228	-0.316228	-0.316228	-0.316228	-0.316228	-0.316228	-0.316228	-0.316228	-0.316228	2.84605
MSTRG.18827.3	-0.316228	-0.316228	-0.316228	-0.316228	-0.316228	-0.316228	-0.316228	-0.316228	-0.316228	2.84605
MSTRG.18272.4	-0.316228	-0.316228	-0.316228	-0.316228	-0.316228	-0.316228	-0.316228	-0.316228	-0.316228	2.84605
MSTRG.16774.2	-0.316228	-0.316228	-0.316228	-0.316228	-0.316228	-0.316228	-0.316228	-0.316228	-0.316228	2.84605
MSTRG.13199.42	-0.316228	-0.316228	-0.316228	-0.316228	-0.316228	-0.316228	-0.316228	-0.316228	-0.316228	2.84605
MSTRG.10785.12	-0.316228	-0.316228	-0.316228	-0.316228	-0.316228	-0.316228	-0.316228	-0.316228	-0.316228	2.84605
MSTRG.10858.14	-0.316228	-0.316228	-0.316228	-0.316228	-0.316228	-0.316228	-0.316228	-0.316228	-0.316228	2.84605
MSTRG.1697.16	-0.316228	-0.316228	-0.316228	-0.316228	-0.316228	-0.316228	-0.316228	-0.316228	-0.316228	2.84605
MSTRG.16377.2	-0.316228	-0.316228	-0.316228	-0.316228	-0.316228	-0.316228	-0.316228	-0.316228	-0.316228	2.84605
ENSMUST00000201715	-0.316228	-0.316228	-0.316228	-0.316228	-0.316228	-0.316228	-0.316228	-0.316228	-0.316228	2.84605
ENSMUST00000180428	-0.54309	-0.54309	-0.54309	-0.54309	-0.54309	-0.54309	0.0683744	0.347396	0.183586	2.65918
ENSMUST00000233934	-0.383688	-0.416852	-0.416852	-0.416852	-0.416852	-0.416852	0.27195	-0.308377	-0.277349	2.78172
MSTRG.26697.12	0.31999	-0.729279	-0.729279	-0.729279	-0.729279	1.17231	1.14564	-0.729279	-0.729279	1.73774
ENSMUST00000193347	-0.682584	-0.528113	-0.682584	-0.682584	-0.364876	1.69624	0.342296	-0.682584	-0.319837	1.90462
ENSMUST00000195967	-0.66469	-0.66469	-0.66469	-0.66469	0.0221233	1.45059	0.52262	-0.66469	-0.66469	1.99281
ENSMUST00000168000	-0.713465	-0.713465	-0.694875	-0.713465	-0.713465	1.06995	0.826972	0.285511	-0.665448	2.03175
ENSMUST00000181742	-0.400935	-0.644155	-0.473505	-0.644155	-0.639694	0.862766	0.475221	-0.384934	-0.583195	2.43259
ENSMUST00000197001	-0.602405	-0.492373	-0.572513	-0.581995	-0.602405	0.772959	1.07115	-0.602405	-0.602405	2.21239
ENSMUST00000178584	-0.582927	-0.582927	-0.582927	-0.582927	-0.582927	1.1463	0.759054	-0.582927	-0.582927	2.17513
ENSMUST00000223391	-0.552297	-0.552297	-0.552297	-0.552297	-0.552297	2.12704	0.225951	-0.552297	-0.552297	1.51309
MSTRG.3616.3	-0.539614	-0.539614	-0.539614	-0.539614	-0.539614	1.96195	0.0518937	-0.539614	-0.539614	1.76346
ENSMUST00000207688	-0.513866	-0.513866	-0.513866	-0.513866	-0.513866	2.13055	-0.143394	-0.513866	-0.513866	1.60991
MSTRG.29982.5	-0.645436	-0.645436	-0.645436	-0.587574	-0.645436	1.94886	-0.241622	-0.183272	-0.111344	1.75669
ENSMUST00000228182	-0.552274	-0.552274	-0.552274	-0.552274	-0.552274	2.36577	-0.169413	-0.552274	-0.119677	1.23696
MSTRG.9639.22	-0.554399	-0.554399	-0.554399	-0.554399	-0.554399	0.9575	-0.554399	-0.554399	0.550917	2.37238
ENSMUST00000194629	-0.694417	-0.694417	-0.694417	-0.694417	-0.649388	1.01806	-0.536966	0.0459237	0.70254	2.19749
ENSMUST00000161661	-0.723559	-0.480602	-0.833245	-0.789411	-0.662117	1.72319	-0.332619	0.646821	-0.258539	1.71008
MSTRG.8822.3	-0.518375	-0.518375	-0.518375	-0.518375	-0.518375	0.932676	-0.414461	0.0739813	-0.518375	2.51805
ENSMUST00000191644	-0.473042	-0.473042	-0.473042	-0.473042	-0.473042	1.73521	-0.473042	-0.473042	-0.473042	2.04912
ENSMUST00000192533	-0.468395	-0.468395	-0.468395	-0.468395	-0.468395	1.53873	-0.468395	-0.468395	-0.468395	2.20843
ENSMUST00000145461	-0.467548	-0.467548	-0.467548	-0.467548	-0.467548	1.51244	-0.467548	-0.467548	-0.467548	2.22794
MSTRG.19702.3	-0.494695	-0.652053	-0.720093	-0.366727	-0.917301	0.742301	0.947859	1.32043	-1.2776	1.41788
ENSMUST00000197025	-0.674926	-0.674926	-0.674926	-0.674926	-0.674926	-0.655337	0.485158	2.19593	0.270909	1.07797
ENSMUST00000205693	-0.650612	-0.650612	-0.650612	-0.650612	-0.650612	-0.650612	0.37899	2.18637	0.103097	1.23521
MSTRG.12693.5	-0.679726	-0.870391	-0.677791	-0.566652	-0.797223	-0.206428	1.07076	1.33874	-0.405349	1.79406
ENSMUST00000231549	-0.663645	-0.663645	-0.663645	-0.411095	-0.663645	-0.529703	0.564907	1.41737	-0.450352	2.06345
ENSMUST00000186944	-0.632429	-0.632429	-0.632429	-0.632429	-0.607179	-0.632429	1.37687	1.5871	-0.570089	1.37544
ENSMUST00000193995	-0.597858	-0.597858	-0.597858	-0.597858	-0.597858	-0.597858	0.768143	1.89609	-0.597858	1.52077
ENSMUST00000222616	-0.548669	-0.511498	-0.600932	-0.666897	-0.751249	-0.751249	0.722139	1.98845	-0.276768	1.39667
ENSMUST00000181517	-1.12072	-1.05795	-0.922898	0.10406	-0.98471	0.450121	0.876681	1.52616	-0.0890197	1.21828
MSTRG.29374.3	-0.844861	-0.922218	-0.922218	-0.864806	-0.922218	1.24039	0.778446	1.23728	0.0776523	1.14255
MSTRG.27927.1	-0.995103	-0.7669	-0.927061	-0.736217	-0.889647	1.11683	1.02616	1.07619	-0.216939	1.31269
ENSMUST00000223262	-0.964515	-0.860818	-0.964515	-0.798064	-0.839349	0.828389	1.00411	1.15464	0.0156601	1.42446
ENSMUST00000188232	-0.857649	-0.804767	-1.12633	-1.02863	-0.717826	0.534126	0.661839	1.56861	0.777179	0.993456
ENSMUST00000145769	-0.91249	-0.92187	-0.712124	-0.892997	-0.833119	0.537117	0.701357	1.98437	0.367153	0.682605
MSTRG.22264.1	-0.880749	-0.880749	-0.880749	-0.880749	-0.356935	0.673482	0.324951	1.72731	-0.306332	1.46052
ENSMUST00000147685	-0.7436	-0.7436	-0.7436	-0.7436	-0.7436	0.592856	0.211151	2.24972	-0.195756	0.860027
MSTRG.5116.1	-0.905761	-0.808828	-0.823681	-0.240237	-0.597338	0.148415	-0.756689	0.841564	1.26163	1.88092
ENSMUST00000150749	-0.626117	-0.627169	-0.770381	-0.465096	-0.770381	-0.440446	-0.525463	1.17161	1.13505	1.91839
ENSMUST00000190367	-0.782288	-0.782288	-0.782288	-0.598097	-0.782288	-0.0313033	-0.410941	1.01479	1.48076	1.67394
ENSMUST00000194716	-0.693377	-0.693377	-0.00921452	-0.693377	-0.693377	-0.693377	-0.693377	1.18389	1.13444	1.85115
MSTRG.24152.1	-0.395951	-0.557388	-0.680913	-0.511107	-0.440118	-0.6807	-0.680913	0.873806	0.761755	2.31153
ENSMUST00000181530	-0.575226	-0.575226	-0.575226	-0.575226	-0.575226	-0.575226	-0.575226	0.587234	1.25902	2.18033
MSTRG.29982.4	-0.0263234	-0.854386	-0.993546	-1.22028	-0.754907	-0.293708	0.429913	0.796542	1.27929	1.6374
ENSMUST00000198222	-0.680129	-0.680129	-0.680129	-0.680129	-0.680129	-0.680129	0.0345716	0.767703	1.2789	1.9996
ENSMUST00000202942	-0.811056	-0.811056	-0.811056	-0.811056	-0.811056	-0.220556	0.266794	0.943462	1.56531	1.50026
ENSMUST00000219395	-0.767922	-0.767922	-0.767922	-0.767922	-0.767922	-0.582494	0.531042	0.814571	1.40739	1.6691
ENSMUST00000220251	-0.732677	-1.22444	-0.865927	-0.802188	-0.569189	0.162969	0.290807	1.37613	0.709861	1.65465
MSTRG.22187.16	-0.741706	-0.741706	-0.741706	-0.741706	-0.741706	-0.741706	0.411189	1.49569	1.10032	1.44304
ENSMUST00000190698	-0.738487	-0.738487	-0.738487	-0.738487	-0.738487	-0.450549	0.322158	1.403	0.475754	1.94207
ENSMUST00000199713	-0.474172	-0.474172	-0.474172	-0.474172	-0.474172	-0.474172	-0.474172	1.83993	-0.474172	1.95345
MSTRG.26697.13	-0.473496	-0.473496	-0.473496	-0.473496	-0.473496	-0.473496	-0.473496	2.02063	-0.473496	1.76733
ENSMUST00000185501	-0.533357	-0.498889	-0.462278	-0.361677	-0.533357	-0.533357	-0.533357	2.04349	-0.317056	1.72984
ENSMUST00000190054	-0.587587	-0.587587	-0.587587	-0.587587	-0.587587	-0.198012	0.0955968	2.20071	-0.587587	1.42722
ENSMUST00000206120	-0.543148	-0.543148	-0.543148	-0.543148	-0.543148	0.112938	-0.543148	2.08687	-0.543148	1.60223
ENSMUST00000200842	-0.464671	-0.464671	-0.464671	-0.464671	-0.464671	-0.464671	-0.464671	2.28486	-0.464671	1.43251
MSTRG.15380.10	-0.468575	-0.468575	-0.468575	-0.468575	-0.468575	-0.468575	-0.468575	2.20407	-0.468575	1.54453
ENSMUST00000188485	-0.471413	-0.471413	-0.471413	-0.471413	-0.471413	-0.471413	-0.471413	2.12101	-0.471413	1.6503
ENSMUST00000219022	-0.63537	-0.63537	-0.63537	-0.63537	-0.63537	0.490071	-0.63537	1.16079	-0.071381	2.23274
ENSMUST00000211025	-0.54107	-0.54107	-0.54107	-0.54107	-0.54107	-0.360552	0.0499442	1.15211	-0.54107	2.40491
ENSMUST00000130827	-0.523819	-0.527877	-0.527877	-0.527877	-0.527877	0.0952065	-0.527877	0.93191	-0.376495	2.51258
MSTRG.22126.13	-0.419053	-0.419053	-0.419053	-0.419053	-0.419053	-0.419053	-0.419053	0.682289	-0.419053	2.67014
ENSMUST00000207548	-0.449715	-0.449715	-0.449715	-0.449715	-0.449715	-0.449715	-0.449715	1.12423	-0.449715	2.47349
ENSMUST00000220137	-0.581085	-0.581085	-0.581085	-0.581085	-0.581085	1.57944	-0.581085	-0.106864	2.11151	-0.0975777
ENSMUST00000146232	-0.481535	-0.574649	-0.404131	-0.439416	-0.497788	1.83401	-0.414677	-0.397424	1.95154	-0.57593
ENSMUST00000147487	-0.469449	-0.469449	-0.469449	-0.469449	-0.469449	1.57392	-0.469449	-0.469449	2.18168	-0.469449
MSTRG.12564.3	-0.594055	-0.594055	-0.594055	-0.594055	-0.594055	2.1778	0.307895	-0.482854	1.40479	-0.437361
ENSMUST00000200361	-0.534536	-0.534536	-0.534536	-0.534536	-0.534536	1.99046	0.00833408	-0.534536	1.74296	-0.534536
ENSMUST00000143287	-0.452201	-0.452201	-0.452201	-0.452201	-0.452201	2.53711	-0.452201	-0.452201	0.997637	-0.36934
ENSMUST00000185414	-0.468765	-0.468765	-0.468765	-0.468765	-0.468765	2.19939	-0.468765	-0.468765	1.55072	-0.468765
ENSMUST00000195153	-0.463797	-0.463797	-0.463797	-0.463797	-0.463797	2.29999	-0.463797	-0.463797	1.41038	-0.463797
ENSMUST00000220564	-0.46205	-0.46205	-0.46205	-0.46205	-0.46205	2.32799	-0.46205	-0.46205	1.36841	-0.46205
ENSMUST00000097928	-0.796118	-0.796118	-0.796118	-0.488225	-0.796118	1.43938	1.29236	-0.565894	1.47067	0.0361824
MSTRG.1105.1	-0.603703	-0.592141	-0.625771	-0.345489	-0.698907	1.29685	1.3798	-0.720873	1.63111	-0.720873
ENSMUST00000132432	-0.610865	-0.610865	-0.610865	-0.610865	-0.610865	1.33199	1.09789	-0.610865	1.84617	-0.610865
ENSMUST00000235840	-0.608199	-0.608199	-0.608199	-0.608199	-0.608199	1.36215	1.02101	-0.608199	1.87423	-0.608199
ENSMUST00000230800	-0.639384	-0.639384	-0.639384	-0.639384	-0.639384	1.35245	0.589522	-0.187786	2.08212	-0.639384
ENSMUST00000193264	-0.777226	-0.777226	-0.777226	-0.777226	-0.777226	1.06083	1.31895	-0.00434646	1.7487	-0.238
ENSMUST00000226662	-0.833994	-0.710967	-0.754137	-0.833994	-0.504659	0.684191	1.27084	0.214354	1.97371	-0.50535
MSTRG.12564.2	0.394648	-0.789531	-0.789531	-0.789531	-0.789531	1.35649	1.38469	-0.655689	1.32225	-0.644273
MSTRG.24085.2	-0.196924	-0.758168	-0.758168	0.054747	-0.758168	1.94387	1.39901	-0.758168	0.590137	-0.758168
MSTRG.22723.2	-0.79094	-0.632244	-0.444596	-0.368832	-0.546053	2.05772	0.989905	1.09315	-0.754903	-0.603199
ENSMUST00000205001	-0.663755	-0.219095	-0.569005	-0.663755	-0.663755	1.53664	1.90199	0.66825	-0.663755	-0.663755
ENSMUST00000159544	-0.779527	-0.221475	-0.763025	-0.77518	-0.580064	2.23314	1.12651	-0.418037	0.523131	-0.345471
ENSMUST00000234531	-0.723734	-0.51993	-0.723734	-0.723734	-0.723734	2.21055	1.14347	-0.201464	0.558625	-0.296313
ENSMUST00000238274	-0.43603	-0.43603	-0.43603	-0.43603	-0.43603	2.57932	0.908928	-0.43603	-0.43603	-0.43603
ENSMUST00000053792	-0.436041	-0.436041	-0.436041	-0.436041	-0.436041	2.57925	0.909075	-0.436041	-0.436041	-0.436041
ENSMUST00000194686	-0.470337	-0.470337	-0.470337	-0.470337	-0.470337	2.15641	1.60629	-0.470337	-0.470337	-0.470337
ENSMUST00000191994	-0.472504	-0.472504	-0.472504	-0.472504	-0.472504	2.07657	1.70346	-0.472504	-0.472504	-0.472504
ENSMUST00000195380	-0.406722	-0.406722	-0.406722	-0.406722	-0.406722	2.71847	-0.406722	0.535313	-0.406722	-0.406722
ENSMUST00000196459	-0.43286	-0.43286	-0.43286	-0.43286	-0.43286	2.59899	-0.43286	0.863892	-0.43286	-0.43286
ENSMUST00000204722	-0.436797	-0.436797	-0.436797	-0.436797	-0.436797	2.57433	-0.436797	0.920046	-0.436797	-0.436797
ENSMUST00000199877	-0.635203	-0.635203	-0.635203	-0.635203	-0.635203	2.55297	-0.288839	0.546598	0.0931857	0.2721
ENSMUST00000134069	-0.469602	-0.469602	-0.469602	-0.469602	-0.469602	2.73832	-0.469602	0.35172	-0.230091	-0.042338
ENSMUST00000199097	-0.418486	-0.418486	-0.418486	-0.418486	-0.418486	2.67264	-0.418486	-0.418486	-0.418486	0.675248
MSTRG.14967.46	-0.373878	-0.373878	-0.373878	-0.373878	-0.373878	2.801	-0.373878	-0.373878	-0.373878	0.190026
MSTRG.15240.1	-0.434781	-0.434781	-0.434781	-0.434781	-0.434781	2.75672	-0.434781	0.00891746	-0.434781	0.277834
ENSMUST00000236864	-0.479178	-0.479178	-0.479178	-0.479178	-0.479178	2.75186	-0.0939306	-0.2923	0.318869	-0.288601
MSTRG.9302.23	-0.324768	-0.324768	-0.324768	-0.324768	-0.324768	2.84542	-0.324768	-0.324326	-0.257038	-0.315442
MSTRG.8171.3	-0.315019	-0.316379	-0.316379	-0.316379	-0.316379	2.84605	-0.316379	-0.316379	-0.316379	-0.316379
MSTRG.6822.3	-0.316228	-0.316228	-0.316228	-0.316228	-0.316228	2.84605	-0.316228	-0.316228	-0.316228	-0.316228
MSTRG.10785.14	-0.316228	-0.316228	-0.316228	-0.316228	-0.316228	2.84605	-0.316228	-0.316228	-0.316228	-0.316228
MSTRG.18695.22	-0.316228	-0.316228	-0.316228	-0.316228	-0.316228	2.84605	-0.316228	-0.316228	-0.316228	-0.316228
ENSMUST00000195629	-0.316228	-0.316228	-0.316228	-0.316228	-0.316228	2.84605	-0.316228	-0.316228	-0.316228	-0.316228
ENSMUST00000192582	-0.316228	-0.316228	-0.316228	-0.316228	-0.316228	2.84605	-0.316228	-0.316228	-0.316228	-0.316228
MSTRG.10792.49	-0.316228	-0.316228	-0.316228	-0.316228	-0.316228	2.84605	-0.316228	-0.316228	-0.316228	-0.316228
MSTRG.20743.27	-0.316228	-0.316228	-0.316228	-0.316228	-0.316228	2.84605	-0.316228	-0.316228	-0.316228	-0.316228
ENSMUST00000209529	-0.316228	-0.316228	-0.316228	-0.316228	-0.316228	2.84605	-0.316228	-0.316228	-0.316228	-0.316228
ENSMUST00000195353	-0.316228	-0.316228	-0.316228	-0.316228	-0.316228	2.84605	-0.316228	-0.316228	-0.316228	-0.316228
MSTRG.29494.46	-0.316228	-0.316228	-0.316228	-0.316228	-0.316228	2.84605	-0.316228	-0.316228	-0.316228	-0.316228
MSTRG.8878.2	-0.316228	-0.316228	-0.316228	-0.316228	-0.316228	2.84605	-0.316228	-0.316228	-0.316228	-0.316228
MSTRG.8376.6	-0.316228	-0.316228	-0.316228	-0.316228	-0.316228	2.84605	-0.316228	-0.316228	-0.316228	-0.316228
MSTRG.27599.18	-0.316228	-0.316228	-0.316228	-0.316228	-0.316228	2.84605	-0.316228	-0.316228	-0.316228	-0.316228
MSTRG.23447.74	-0.316228	-0.316228	-0.316228	-0.316228	-0.316228	2.84605	-0.316228	-0.316228	-0.316228	-0.316228
MSTRG.18827.5	-0.316228	-0.316228	-0.316228	-0.316228	-0.316228	2.84605	-0.316228	-0.316228	-0.316228	-0.316228
MSTRG.11988.3	-0.316228	-0.316228	-0.316228	-0.316228	-0.316228	2.84605	-0.316228	-0.316228	-0.316228	-0.316228
MSTRG.12007.17	-0.316228	-0.316228	-0.316228	-0.316228	-0.316228	2.84605	-0.316228	-0.316228	-0.316228	-0.316228
ENSMUST00000204678	-0.587075	-0.587075	-0.587075	-0.587075	-0.587075	2.38985	-0.587075	-0.153213	1.07334	0.212479
ENSMUST00000189823	-0.744182	-0.804625	-0.773568	-0.608596	-0.804625	2.16413	-0.382719	0.429099	0.815176	0.709908
ENSMUST00000125396	-0.695803	-0.695803	-0.695803	-0.695803	-0.695803	2.10243	-0.695803	0.450239	1.09085	0.5313
ENSMUST00000044500	-0.582571	-0.809523	-0.429732	-0.824932	-0.853069	2.40704	0.295107	-0.145975	0.651958	0.291699
MSTRG.5541.14	-0.76229	-0.76229	-0.76229	-0.76229	-0.76229	2.24365	0.306391	-0.112533	0.615558	0.758383
ENSMUST00000181655	-0.833231	-0.639644	-0.731472	-0.772432	-0.709837	2.17422	0.501791	-0.278993	0.213171	1.07642
MSTRG.22165.3	-0.797641	-0.797641	-0.797641	0.0762087	-0.797641	1.99245	-0.797641	1.09247	0.021324	0.805757
ENSMUST00000208484	-0.836954	-0.836954	-0.0879574	-0.836954	-0.836954	1.47128	-0.836954	1.32854	0.24891	1.22399
ENSMUST00000148132	-0.484129	-0.484129	-0.484129	-0.395919	-0.484129	1.75077	-0.484129	2.03406	-0.484129	-0.484129
ENSMUST00000199336	-0.474335	-0.474335	-0.474335	-0.474335	-0.474335	1.88643	-0.474335	1.90825	-0.474335	-0.474335
ENSMUST00000228406	-0.473508	-0.473508	-0.473508	-0.473508	-0.473508	2.01973	-0.473508	1.76833	-0.473508	-0.473508
MSTRG.26294.35	-0.492268	-0.493145	-0.492848	-0.38866	-0.420113	2.13311	-0.492302	1.63252	-0.493147	-0.493147
ENSMUST00000194216	-0.46969	-0.46969	-0.46969	-0.46969	-0.46969	2.17511	-0.46969	1.58241	-0.46969	-0.46969
ENSMUST00000198548	-0.462861	-0.462861	-0.462861	-0.462861	-0.462861	2.31534	-0.462861	1.38754	-0.462861	-0.462861
ENSMUST00000141769	-0.451624	-0.451624	-0.451624	-0.451624	-0.451624	2.45512	-0.451624	1.15788	-0.451624	-0.451624
ENSMUST00000198162	-0.607698	-0.607698	-0.607698	-0.607698	-0.607698	1.83508	-0.607698	1.45649	0.962313	-0.607698
ENSMUST00000138379	-0.588723	-0.588723	-0.588723	-0.588723	-0.588723	2.13091	-0.588723	1.15739	0.832754	-0.588723
MSTRG.14256.12	-0.542768	-0.542768	-0.542768	-0.542768	-0.542768	2.45608	-0.542768	0.631333	0.711961	-0.542768
ENSMUST00000191042	-0.505872	-0.533335	-0.533335	-0.533335	-0.533335	2.47963	-0.533335	0.997256	0.105174	-0.409514
ENSMUST00000173025	-0.671929	-0.671929	-0.671929	-0.671929	-0.671929	2.23879	-0.0292108	1.21711	-0.384185	0.31714
ENSMUST00000127564	-0.838446	-0.469448	-0.742789	-0.838446	-0.838446	2.06722	0.649216	1.1744	0.0438431	-0.207106
ENSMUST00000233479	-0.624985	-0.810035	-0.810035	-0.810035	-0.810035	2.10087	0.384587	1.17648	0.00552019	0.197667
ENSMUST00000156293	-0.667917	-0.599578	-0.667917	-0.575872	-0.667917	2.39918	0.562754	0.269528	-0.667917	0.615659
MSTRG.29374.4	-0.769773	-0.769773	-0.769773	-0.769773	-0.605292	1.84271	0.847099	0.857192	-0.769773	0.907157
ENSMUST00000152031	-0.780091	-0.780091	-0.630068	-0.780091	-0.780091	1.60094	1.27767	0.841012	-0.780091	0.810903
ENSMUST00000208508	-0.976706	-0.976706	-0.59593	-0.728686	-0.345929	1.94417	0.90409	1.07604	-0.528441	0.228098
MSTRG.13932.1	-0.745308	-0.695099	-0.713809	-0.733009	-0.755576	2.02822	1.00168	1.02633	-0.416191	0.0027573
ENSMUST00000218234	-0.813816	-0.813816	-0.813816	-0.813816	-0.813816	1.89964	1.01056	0.936812	-0.168578	0.390644
ENSMUST00000228400	-0.79348	-0.79348	-0.79348	-0.627212	-0.79348	1.19829	1.39978	1.57505	0.0813376	-0.453321
MSTRG.7551.2	-0.728542	-0.728542	-0.563997	-0.598433	-0.59877	1.78379	0.228892	1.85278	-0.206981	-0.440199
ENSMUST00000193617	-0.701405	-0.701405	-0.701405	-0.701405	-0.701405	1.63981	0.76715	1.65838	0.14309	-0.701405
ENSMUST00000233926	-0.659591	-0.659591	-0.659591	-0.659591	-0.659591	1.79802	0.860068	1.53654	-0.23721	-0.659461
MSTRG.824.1	-0.868447	-1.37833	-0.725396	-0.529243	-0.940901	1.48897	0.720587	0.882702	0.337669	1.01239
MSTRG.13324.2	-0.709122	-0.925428	-1.09329	-0.877255	-0.768535	1.86221	0.764657	0.682403	0.549187	0.515169
MSTRG.17558.16	-0.650556	-1.00288	-1.04129	-0.819621	-0.798328	1.92781	0.469201	0.574663	0.74668	0.594321
MSTRG.18679.1	-0.823484	-1.14108	-0.902967	-0.625981	-0.923161	1.7728	0.527318	0.873037	0.576376	0.667149
MSTRG.7550.1	-0.706708	-1.0283	-0.918254	-0.691504	-0.867281	1.99178	0.394636	0.897106	0.537727	0.390797
MSTRG.5541.3	-0.843752	-1.01557	-0.921049	-0.658347	-0.645504	1.68734	0.189254	1.55275	0.485345	0.169535
ENSMUST00000173070	-1.00658	-1.00658	-1.00658	-0.373334	-0.750115	1.45031	-0.080899	1.51846	0.793192	0.462111
MSTRG.114.1	-0.880816	-0.914168	-0.579434	-0.616738	-0.947085	1.9548	-0.052991	1.15284	0.782342	0.101257
MSTRG.30188.1	-0.873437	-0.756776	-0.921414	-0.6154	-0.81661	2.19791	0.197909	0.660151	0.593779	0.333888
MSTRG.19721.1	-0.752063	-0.750201	-0.914873	-0.437855	-0.819242	1.43282	0.566244	1.24818	1.25008	-0.823089
ENSMUST00000207269	-0.811532	-0.811532	-0.811532	-0.811532	-0.811532	0.448799	0.976145	1.5915	1.38022	-0.339004
ENSMUST00000219828	-0.836339	-0.733212	-0.988201	-0.810649	-0.440026	0.510443	-0.435369	1.28363	1.87187	0.577849
ENSMUST00000128601	-0.859149	-0.859149	-0.859149	-0.818791	-0.859149	0.820534	-0.240006	1.52491	1.14446	1.00548
ENSMUST00000222963	-0.787163	-0.787163	-0.787163	-0.787163	-0.787163	1.01104	-0.529457	1.61296	1.30959	0.531681
MSTRG.23245.2	-0.759564	-1.20102	-1.20539	-0.482515	-0.643204	0.893858	0.349732	1.49615	1.28445	0.267509
MSTRG.11996.7	-1.02381	-1.04203	-1.06343	-0.272422	-1.04931	0.903418	0.586651	0.868423	1.52378	0.568735
ENSMUST00000127006	-0.981009	-0.925928	-0.86793	-0.878073	-0.646653	0.778061	0.135409	0.8955	1.84137	0.649254
ENSMUST00000180489	-0.937216	-1.07211	-1.02045	-0.681944	-0.76125	0.933906	0.265909	0.911157	1.58331	0.778689
MSTRG.29982.7	-0.486737	-0.690911	-0.244684	-0.690911	-0.494442	-0.690911	0.478523	1.47548	2.03551	-0.690911
ENSMUST00000210109	-0.53688	-0.53688	-0.53688	-0.53688	-0.53688	-0.53688	0.22999	1.17018	2.35799	-0.53688
ENSMUST00000219623	-0.466673	-0.466673	-0.466673	-0.466673	-0.466673	-0.466673	-0.466673	1.48679	2.2466	-0.466673
ENSMUST00000195625	-0.473046	-0.473046	-0.473046	-0.473046	-0.473046	-0.473046	-0.473046	1.73551	2.04886	-0.473046
ENSMUST00000203047	-0.528382	-0.528382	-0.528382	-0.528382	-0.528382	-0.466883	-0.299254	1.6358	2.12109	-0.348834
ENSMUST00000128305	-0.512421	-0.512421	-0.512421	-0.512421	-0.512421	-0.512421	-0.401899	1.21536	2.40131	-0.140237
ENSMUST00000199632	-0.45399	-0.45399	-0.45399	-0.45399	-0.45399	-0.45399	-0.45399	1.20126	2.43066	-0.45399
ENSMUST00000200768	-0.439988	-0.439988	-0.439988	-0.439988	-0.439988	-0.439988	-0.439988	0.967354	2.55255	-0.439988
ENSMUST00000210389	-0.725282	-0.725282	-0.725282	-0.725282	0.235539	-0.725282	-0.725282	1.45676	1.58464	1.07475
ENSMUST00000229076	-0.663613	-0.663613	-0.663613	-0.663613	-0.663613	-0.663613	-0.235789	1.49601	1.78552	0.935934
ENSMUST00000193494	-0.5432	-0.604077	-0.616226	-0.616226	-0.616226	-0.616226	-0.616226	1.64872	1.73464	0.845047
ENSMUST00000222666	-0.583703	-0.583703	-0.583703	-0.583703	-0.583703	-0.583703	-0.583703	1.85892	1.69646	0.530542
ENSMUST00000204577	-0.718068	-0.718068	-0.421017	-0.718068	-0.718068	-0.718068	0.430333	2.13291	1.20449	0.243621
MSTRG.22742.2	-0.456243	-0.466768	-0.457892	-0.466768	-0.466768	-0.466768	-0.466768	2.35536	1.32571	-0.433096
ENSMUST00000198296	-0.464083	-0.464083	-0.464083	-0.464083	-0.464083	-0.464083	-0.464083	2.29513	1.41753	-0.464083
ENSMUST00000197083	-0.469737	-0.469737	-0.469737	-0.469737	-0.469737	-0.469737	-0.469737	2.1738	1.58409	-0.469737
ENSMUST00000185067	-0.473582	-0.473582	-0.473582	-0.473582	-0.473582	-0.473582	-0.473582	2.0143	1.77436	-0.473582
ENSMUST00000134755	-0.681378	-0.681378	-0.681378	-0.681378	-0.681378	1.04565	-0.681378	2.16772	0.577495	0.2974
ENSMUST00000221299	-0.599433	-0.599433	-0.599433	-0.599433	-0.599433	1.14866	0.0747018	2.37034	-0.0958426	-0.500695
ENSMUST00000203932	-0.445013	-0.445013	-0.445013	-0.445013	-0.445013	1.0457	-0.445013	2.5144	-0.445013	-0.445013
MSTRG.5844.13	-0.459045	-0.459045	-0.459045	-0.459045	-0.459045	1.30182	-0.459045	2.37055	-0.459045	-0.459045
ENSMUST00000199187	-0.454191	-0.454191	-0.454191	-0.454191	-0.454191	1.20503	-0.454191	2.4285	-0.454191	-0.454191
MSTRG.11996.5	-0.236568	-0.606994	-0.606994	-0.606994	-0.606994	0.354832	-0.293605	2.64627	-0.378179	0.335224
MSTRG.742.2	-0.315961	-0.316261	-0.316261	-0.316261	-0.316261	-0.316261	-0.316261	2.84605	-0.316261	-0.316261
MSTRG.24264.4	-0.316228	-0.316228	-0.316228	-0.316228	-0.316228	-0.316228	-0.316228	2.84605	-0.316228	-0.316228
MSTRG.16376.2	-0.316228	-0.316228	-0.316228	-0.316228	-0.316228	-0.316228	-0.316228	2.84605	-0.316228	-0.316228
MSTRG.26315.15	-0.316228	-0.316228	-0.316228	-0.316228	-0.316228	-0.316228	-0.316228	2.84605	-0.316228	-0.316228
MSTRG.7936.30	-0.316228	-0.316228	-0.316228	-0.316228	-0.316228	-0.316228	-0.316228	2.84605	-0.316228	-0.316228
MSTRG.29494.44	-0.316228	-0.316228	-0.316228	-0.316228	-0.316228	-0.316228	-0.316228	2.84605	-0.316228	-0.316228
ENSMUST00000193037	-0.316228	-0.316228	-0.316228	-0.316228	-0.316228	-0.316228	-0.316228	2.84605	-0.316228	-0.316228
ENSMUST00000193564	-0.316228	-0.316228	-0.316228	-0.316228	-0.316228	-0.316228	-0.316228	2.84605	-0.316228	-0.316228
ENSMUST00000197856	-0.316228	-0.316228	-0.316228	-0.316228	-0.316228	-0.316228	-0.316228	2.84605	-0.316228	-0.316228
MSTRG.7936.40	-0.316228	-0.316228	-0.316228	-0.316228	-0.316228	-0.316228	-0.316228	2.84605	-0.316228	-0.316228
MSTRG.25100.6	-0.316228	-0.316228	-0.316228	-0.316228	-0.316228	-0.316228	-0.316228	2.84605	-0.316228	-0.316228
MSTRG.12007.19	-0.316228	-0.316228	-0.316228	-0.316228	-0.316228	-0.316228	-0.316228	2.84605	-0.316228	-0.316228
MSTRG.20733.1	-0.316228	-0.316228	-0.316228	-0.316228	-0.316228	-0.316228	-0.316228	2.84605	-0.316228	-0.316228
ENSMUST00000140105	-0.55292	-0.55292	-0.398463	-0.520609	-0.55292	-0.339333	-0.258479	2.71373	0.224992	0.236921
ENSMUST00000212759	-0.368348	-0.368348	-0.368348	-0.368348	-0.368348	-0.368348	-0.368348	2.80995	-0.368348	0.136833
ENSMUST00000178424	-0.410628	-0.410628	-0.410628	-0.410628	-0.410628	-0.410628	-0.410628	2.70444	-0.410628	0.580581
ENSMUST00000222231	-0.689897	-0.689897	-0.689897	-0.689897	-0.689897	0.305665	0.473628	2.48964	0.299844	-0.119293
MSTRG.5913.2	-0.489943	-0.489943	-0.489943	-0.489943	-0.489943	-0.0659128	-0.489943	2.5243	0.971215	-0.489943
ENSMUST00000146145	-0.432208	-0.432208	-0.432208	-0.432208	-0.432208	-0.432208	-0.432208	2.60286	0.8548	-0.432208
MSTRG.19100.12	-0.426699	-0.426699	-0.426699	-0.426699	-0.426699	-0.426699	-0.426699	2.63338	0.780211	-0.426699
ENSMUST00000232750	-0.426132	-0.426132	-0.426132	-0.426132	-0.426132	-0.426132	-0.426132	2.63631	0.772745	-0.426132
ENSMUST00000205825	-0.490813	-0.485881	-0.490813	-0.490813	-0.490813	0.213938	-0.490813	2.63281	0.584013	-0.490813
ENSMUST00000168646	-0.412996	-0.412996	-0.412996	-0.412996	-0.412996	-0.412996	-0.412996	2.69538	0.608584	-0.412996
ENSMUST00000200369	-0.400546	-0.400546	-0.400546	-0.400546	-0.400546	-0.400546	-0.400546	2.73852	0.465851	-0.400546
ENSMUST00000191650	-0.391634	-0.391634	-0.391634	-0.391634	-0.391634	-0.391634	-0.391634	2.76339	0.369679	-0.391634
ENSMUST00000192658	0.301851	-0.727586	-0.727586	-0.727586	-0.727586	-0.727586	1.16069	1.74454	1.15844	-0.727586
ENSMUST00000225984	-0.578981	-0.578981	-0.578981	-0.578981	-0.578981	-0.578981	1.04681	2.22396	0.7821	-0.578981
ENSMUST00000238276	-0.66517	-0.66517	-0.66517	-0.66517	-0.66517	-0.206904	0.94887	1.87347	1.37558	-0.66517
ENSMUST00000201893	-0.702596	-0.628555	-0.513058	-0.444161	-0.625795	-0.702596	1.25298	1.55025	1.51612	-0.702596
ENSMUST00000202348	-0.618272	-0.618272	-0.618272	-0.618272	-0.618272	-0.618272	1.44425	1.64256	1.2411	-0.618272
ENSMUST00000200538	-0.615555	-0.615555	-0.615555	-0.615555	-0.615555	-0.615555	1.35129	1.75081	1.20678	-0.615555
ENSMUST00000195639	-0.468454	-0.468454	-0.468454	-0.468454	-0.468454	-0.468454	2.20701	1.54062	-0.468454	-0.468454
ENSMUST00000192170	-0.473175	-0.473175	-0.473175	-0.473175	-0.473175	-0.473175	1.74401	2.04139	-0.473175	-0.473175
ENSMUST00000222111	-0.473923	-0.473923	-0.473923	-0.473923	-0.473923	-0.473923	1.98485	1.80653	-0.473923	-0.473923
ENSMUST00000204364	-0.514753	-0.514753	-0.514753	-0.514753	-0.514753	-0.514753	1.52052	2.19556	-0.514753	-0.112813
MSTRG.2305.2	-0.431013	-0.427737	-0.464497	-0.426266	-0.437051	-0.434218	0.808812	2.62151	-0.411278	-0.398261
MSTRG.29630.5	-0.427424	-0.427424	-0.427424	-0.427424	-0.427424	-0.427424	0.789822	2.62957	-0.427424	-0.427424
MSTRG.347.2	-0.46315	-0.46315	-0.46315	-0.46315	-0.46315	-0.46315	1.09818	2.48515	-0.341281	-0.46315
ENSMUST00000228636	-0.448561	-0.448561	-0.448561	-0.448561	-0.448561	-0.448561	1.10441	2.48407	-0.448561	-0.448561
ENSMUST00000197107	1.74425	-0.473179	2.04118	-0.473179	-0.473179	-0.473179	-0.473179	-0.473179	-0.473179	-0.473179
ENSMUST00000221662	1.87215	-0.474308	1.92232	-0.474308	-0.474308	-0.474308	-0.474308	-0.474308	-0.474308	-0.474308
MSTRG.28051.1	1.40778	-0.463692	2.30176	-0.463692	-0.463692	-0.463692	-0.463692	-0.463692	-0.463692	-0.463692
ENSMUST00000219013	1.58325	-0.469714	2.17446	-0.469714	-0.469714	-0.469714	-0.469714	-0.469714	-0.469714	-0.469714
MSTRG.22324.6	1.33947	-0.508762	2.3204	-0.0985315	-0.508762	-0.508762	-0.508762	-0.508762	-0.508762	-0.508762
ENSMUST00000200032	1.12066	-0.449509	2.47541	-0.449509	-0.449509	-0.449509	-0.449509	-0.449509	-0.449509	-0.449509
ENSMUST00000213576	1.51023	1.27523	1.27185	0.0798203	-0.304447	-0.887929	-0.967522	-0.178584	-0.93362	-0.865028
MSTRG.28367.9	1.99164	0.88845	1.0564	-0.0702743	-0.539676	-0.841193	-0.841193	-0.841193	0.0382407	-0.841193
ENSMUST00000194867	1.28597	0.979714	1.77791	-0.0923845	-0.801706	-0.801706	-0.801706	-0.801706	0.0573191	-0.801706
ENSMUST00000230714	1.76973	0.768892	0.879141	-1.08239	0.884218	-0.931571	-0.366742	-0.530811	-0.308089	-1.08239
ENSMUST00000181485	1.64314	1.1913	1.0134	-0.852708	0.373269	-0.31631	-1.00234	-0.960609	-0.116295	-0.972852
ENSMUST00000222537	1.39846	0.607559	1.97349	-0.32413	0.0021296	-0.731501	-0.731501	-0.731501	-0.731501	-0.731501
ENSMUST00000188927	1.38899	0.771921	1.63031	-0.556636	0.651077	-0.83349	-0.83349	-0.83349	-0.83349	-0.551698
ENSMUST00000214387	1.21399	1.08178	1.35745	-0.341031	0.865628	-0.699736	-0.933271	-0.738989	-1.13793	-0.667894
ENSMUST00000200283	0.562461	-0.409076	2.71015	-0.409076	-0.409076	-0.409076	-0.409076	-0.409076	-0.409076	-0.409076
ENSMUST00000224844	0.427959	-0.432629	2.73645	-0.432629	-0.136009	-0.432629	-0.432629	-0.432629	-0.432629	-0.432629
ENSMUST00000192459	-0.367669	0.130379	2.81097	-0.367669	-0.367669	-0.367669	-0.367669	-0.367669	-0.367669	-0.367669
ENSMUST00000222396	-0.100364	0.401053	2.7401	-0.434399	-0.434399	-0.434399	-0.434399	-0.434399	-0.434399	-0.434399
MSTRG.25145.3	-0.346823	-0.346823	2.83445	-0.0598729	-0.346823	-0.346823	-0.346823	-0.346823	-0.346823	-0.346823
MSTRG.28475.36	-0.38454	-0.243077	2.80891	0.125953	-0.38454	-0.38454	-0.38454	-0.38454	-0.38454	-0.38454
ENSMUST00000193532	-0.365885	-0.365885	2.81356	-0.365885	0.113514	-0.365885	-0.365885	-0.365885	-0.365885	-0.365885
ENSMUST00000185121	-0.318432	-0.298538	2.84599	-0.318432	-0.318432	-0.318432	-0.318432	-0.318432	-0.318432	-0.318432
MSTRG.13199.39	-0.316267	-0.316267	2.84605	-0.316267	-0.316267	-0.316267	-0.31591	-0.316267	-0.316267	-0.316267
ENSMUST00000191623	-0.316228	-0.316228	2.84605	-0.316228	-0.316228	-0.316228	-0.316228	-0.316228	-0.316228	-0.316228
ENSMUST00000209414	-0.316228	-0.316228	2.84605	-0.316228	-0.316228	-0.316228	-0.316228	-0.316228	-0.316228	-0.316228
ENSMUST00000193378	-0.316228	-0.316228	2.84605	-0.316228	-0.316228	-0.316228	-0.316228	-0.316228	-0.316228	-0.316228
MSTRG.23447.50	-0.316228	-0.316228	2.84605	-0.316228	-0.316228	-0.316228	-0.316228	-0.316228	-0.316228	-0.316228
MSTRG.7936.37	-0.316228	-0.316228	2.84605	-0.316228	-0.316228	-0.316228	-0.316228	-0.316228	-0.316228	-0.316228
MSTRG.23447.73	-0.316228	-0.316228	2.84605	-0.316228	-0.316228	-0.316228	-0.316228	-0.316228	-0.316228	-0.316228
MSTRG.14175.19	-0.316228	-0.316228	2.84605	-0.316228	-0.316228	-0.316228	-0.316228	-0.316228	-0.316228	-0.316228
ENSMUST00000220696	-0.316228	-0.316228	2.84605	-0.316228	-0.316228	-0.316228	-0.316228	-0.316228	-0.316228	-0.316228
ENSMUST00000195025	-0.316228	-0.316228	2.84605	-0.316228	-0.316228	-0.316228	-0.316228	-0.316228	-0.316228	-0.316228
MSTRG.6069.2	-0.316228	-0.316228	2.84605	-0.316228	-0.316228	-0.316228	-0.316228	-0.316228	-0.316228	-0.316228
ENSMUST00000202669	-0.316228	-0.316228	2.84605	-0.316228	-0.316228	-0.316228	-0.316228	-0.316228	-0.316228	-0.316228
ENSMUST00000192682	-0.517125	-0.517125	2.03428	-0.517125	1.72358	-0.13799	-0.517125	-0.517125	-0.517125	-0.517125
ENSMUST00000221728	0.221502	-0.532589	2.39252	-0.532589	1.1141	-0.532589	-0.532589	-0.532589	-0.532589	-0.532589
MSTRG.913.2	-0.461113	-0.461113	2.34194	-0.461113	1.34696	-0.461113	-0.461113	-0.461113	-0.461113	-0.461113
ENSMUST00000231570	-0.438795	-0.438795	2.5609	-0.438795	0.949462	-0.438795	-0.438795	-0.438795	-0.438795	-0.438795
ENSMUST00000161614	0.0282345	1.09912	2.16067	-0.332498	0.496942	-0.737875	-0.865136	-0.865136	-0.838079	-0.146241
ENSMUST00000188014	-0.0619796	0.33312	2.23252	0.155201	1.0565	-0.743072	-0.743072	-0.743072	-0.743072	-0.743072
ENSMUST00000227185	-0.599898	0.829382	2.11249	-0.0609218	1.09708	-0.675626	-0.675626	-0.675626	-0.675626	-0.675626
ENSMUST00000234275	-0.54409	0.59647	2.44662	-0.54409	0.765544	-0.54409	-0.54409	-0.54409	-0.54409	-0.54409
MSTRG.15919.28	-0.59004	0.89658	1.86828	1.12671	-0.639925	-0.883234	-0.417147	-0.883234	0.405237	-0.883234
MSTRG.28367.11	-0.620353	1.53758	1.3381	1.46679	-0.620353	-0.620353	-0.620353	-0.620353	-0.620353	-0.620353
ENSMUST00000205509	-0.119566	0.884804	1.92789	1.33468	-0.64504	-0.676553	-0.676553	-0.676553	-0.676553	-0.676553
ENSMUST00000209104	-0.683833	1.10116	1.84045	1.30804	-0.683833	-0.683833	-0.314459	-0.683833	-0.597465	-0.602391
MSTRG.5795.1	-0.415043	1.68733	1.61806	-0.774204	0.456315	-0.77454	-0.726178	0.477342	-0.77454	-0.77454
MSTRG.11179.9	-0.474282	1.93067	1.86359	-0.474282	-0.474282	-0.474282	-0.474282	-0.474282	-0.474282	-0.474282
ENSMUST00000225230	-0.472549	1.70596	2.07444	-0.472549	-0.472549	-0.472549	-0.472549	-0.472549	-0.472549	-0.472549
MSTRG.10346.2	-0.468077	1.52868	2.21594	-0.468077	-0.468077	-0.468077	-0.468077	-0.468077	-0.468077	-0.468077
ENSMUST00000208473	-0.466461	1.48077	2.25092	-0.466461	-0.466461	-0.466461	-0.466461	-0.466461	-0.466461	-0.466461
ENSMUST00000204898	0.140534	2.18541	1.44958	-0.579181	-0.579181	-0.579181	-0.579181	-0.300436	-0.579181	-0.579181
MSTRG.23447.64	-0.465319	2.27306	1.44948	-0.465319	-0.465319	-0.465319	-0.465319	-0.465319	-0.465319	-0.465319
ENSMUST00000218182	-0.450999	2.46126	1.14673	-0.450999	-0.450999	-0.450999	-0.450999	-0.450999	-0.450999	-0.450999
ENSMUST00000221416	0.317931	-0.237748	1.69487	1.52937	-0.117197	-0.918997	0.488762	-0.918997	-0.918997	-0.918997
ENSMUST00000217030	-0.442463	-0.442463	2.5344	1.0053	-0.442463	-0.442463	-0.442463	-0.442463	-0.442463	-0.442463
ENSMUST00000193052	-0.490373	-0.490373	1.95287	1.83719	-0.490373	-0.490373	-0.490373	-0.490373	-0.357448	-0.490373
ENSMUST00000196994	-0.473146	-0.473146	1.74207	2.0431	-0.473146	-0.473146	-0.473146	-0.473146	-0.473146	-0.473146
ENSMUST00000224305	1.28878	-0.777986	1.22749	1.66259	-0.777986	-0.150496	-0.777986	-0.777986	-0.777986	-0.138428
ENSMUST00000199515	1.07912	-0.609225	1.87897	1.30649	-0.609225	-0.609225	-0.609225	-0.609225	-0.609225	-0.609225
MSTRG.15363.1	1.39084	-0.772683	1.45403	1.47293	-0.525706	-0.450019	-0.474151	-0.605627	-0.793818	-0.695804
ENSMUST00000193946	1.30603	-0.619894	1.47102	1.56221	-0.619894	-0.619894	-0.619894	-0.619894	-0.619894	-0.619894
ENSMUST00000201318	1.109	0.298032	1.51955	1.24583	-1.13047	-1.13047	-0.730716	-0.239758	-0.131354	-0.809655
ENSMUST00000191452	0.64085	0.489751	1.77641	1.42928	-0.705539	-0.755091	-0.755091	-0.755091	-0.610382	-0.755091
ENSMUST00000138424	0.731863	0.305366	1.62816	1.62749	-0.715481	-0.715481	-0.715481	-0.715481	-0.715481	-0.715481
ENSMUST00000180865	1.45862	-0.363847	1.15012	0.682429	0.728565	-1.43956	-0.180777	-0.132621	-1.44521	-0.457725
MSTRG.12785.2	1.12246	-0.132196	1.63323	0.963536	0.43513	-0.991764	-0.05511	-0.991764	-0.991764	-0.991764
ENSMUST00000221010	1.49877	-0.0679596	1.04711	1.44611	-0.00168735	-0.940103	-0.161928	-0.940103	-0.940103	-0.940103
MSTRG.23320.1	1.4767	0.19618	1.25854	1.04664	0.397239	-1.03581	-0.860857	-0.632145	-0.810675	-1.03581
MSTRG.28353.1	1.495	0.0963262	1.1463	0.715628	0.942749	-1.05081	-0.611739	-0.951394	-0.704806	-1.07725
ENSMUST00000123949	1.44851	0.106384	1.25586	0.757728	0.876958	-0.879781	-0.77773	-0.937238	-0.937238	-0.913454
ENSMUST00000198712	1.21161	0.761654	1.43189	0.838784	0.26238	-0.959474	-0.668429	-0.959474	-0.959474	-0.959474
ENSMUST00000210912	1.37888	0.268862	1.7218	0.6565	0.0345625	-0.577011	-0.441249	-1.10444	-0.921777	-1.01613
ENSMUST00000130773	0.761208	-1.32944	1.18867	1.35338	1.06752	-0.175424	-0.837735	-0.42767	-0.609594	-0.990913
ENSMUST00000211255	1.2632	-0.192788	1.36386	0.680419	1.07848	-0.333054	-0.781492	-1.02621	-1.02621	-1.02621
ENSMUST00000174217	0.8195	-0.342813	1.64673	0.615828	1.29856	-0.949067	-0.701895	-0.949067	-0.949067	-0.48871
ENSMUST00000237346	0.765118	0.0901326	1.58653	0.973999	1.01015	-0.88592	-0.906702	-0.844811	-0.906702	-0.881789
ENSMUST00000181343	0.714475	-0.123295	2.35223	0.187715	0.507742	-0.727774	-0.727774	-0.727774	-0.727774	-0.727774
ENSMUST00000185312	1.03083	-0.529772	1.99661	-0.22245	1.09806	-0.750569	-0.61878	-0.815308	-0.815308	-0.373311
MSTRG.12283.21	-1.43389	1.63636	1.23719	0.738328	0.600967	-0.538439	-1.01184	-0.332894	-0.405478	-0.490306
MSTRG.1990.7	-0.494306	0.941766	1.03424	0.832064	1.40334	-0.300101	-0.0665791	-0.698184	-1.46445	-1.18779
MSTRG.14631.1	-0.195931	0.88602	1.38066	0.994864	1.22246	-0.819126	-0.660134	-1.08049	-0.768108	-0.960216
MSTRG.28641.2	-0.177897	1.1061	1.19271	1.20361	1.03378	-0.852926	-0.8834	-0.834166	-0.933362	-0.854448
ENSMUST00000205187	-0.771816	1.30201	1.2648	1.04977	1.01432	-0.771816	-0.771816	-0.771816	-0.771816	-0.771816
ENSMUST00000235839	-0.764825	1.03316	1.1325	0.892172	1.53112	-0.764825	-0.764825	-0.764825	-0.764825	-0.764825
ENSMUST00000151836	-0.899955	1.22598	1.3811	1.32423	0.509806	-0.899955	-0.836295	-0.589237	-0.899955	-0.315725
ENSMUST00000233236	-0.745428	1.34328	0.932908	1.33194	0.93841	-0.912485	-0.344656	-0.912485	-0.812893	-0.818592
ENSMUST00000237468	-0.538892	1.35651	1.14552	1.57522	0.240077	-0.954091	-0.433594	-0.785506	-0.717207	-0.888037
ENSMUST00000194763	-0.526167	0.220862	1.38415	1.90628	0.612979	-0.835633	-0.716842	-0.835633	-0.835633	-0.374363
ENSMUST00000211302	-0.706398	0.614601	0.676858	2.11687	0.830058	-0.706398	-0.706398	-0.706398	-0.706398	-0.706398
ENSMUST00000235082	-0.675325	0.699797	0.668434	2.06164	0.783888	-0.586579	-0.953573	-0.953573	-0.391565	-0.65314
ENSMUST00000133570	0.609886	0.995486	0.235484	1.87077	0.284868	-1.1384	-1.1384	-0.0723137	-0.671025	-0.976343
ENSMUST00000168960	0.54511	1.06928	0.366066	1.99216	-0.00383901	-0.437339	-0.961976	-0.631088	-1.14696	-0.791415
ENSMUST00000031305	0.543444	0.788032	0.185319	1.74025	0.985476	-1.41519	-0.812248	-0.531528	-0.787677	-0.695881
ENSMUST00000235628	0.14735	0.478975	0.368411	2.13269	0.793973	-0.932576	-0.955571	-0.348355	-1.07782	-0.607074
ENSMUST00000219691	0.460653	0.974218	0.25056	2.00675	0.402262	-0.840246	-1.03312	-1.03312	-0.451251	-0.73671
ENSMUST00000208250	-0.077168	0.960719	0.554698	1.82807	0.834025	-1.09285	-0.945735	-0.632908	-0.385926	-1.04292
ENSMUST00000210181	-0.108392	1.10321	0.584617	1.97116	0.483219	-0.893247	-0.675801	-0.678274	-0.893247	-0.893247
ENSMUST00000224827	1.35164	0.353694	0.691379	1.50604	0.340707	-0.48077	-1.28003	-0.843549	-0.458172	-1.18094
ENSMUST00000140501	1.26906	0.330664	0.484524	1.84808	0.11558	-0.789757	-0.851307	-1.03936	-1.03936	-0.328123
ENSMUST00000131898	1.10056	0.455082	0.609803	1.73545	0.366159	-1.03957	-0.506986	-0.491165	-1.11466	-1.11466
MSTRG.12784.1	0.283821	0.272412	0.852159	1.77342	0.963928	-0.21626	-1.24839	-1.05139	-0.758984	-0.870716
ENSMUST00000143755	0.448427	0.495501	0.95734	1.64322	0.944062	-0.873499	-0.887815	-0.809929	-0.948347	-0.968964
ENSMUST00000212695	0.13177	0.407282	1.05754	1.71857	0.952049	-0.768821	-1.0318	-0.500987	-0.979779	-0.985819
ENSMUST00000220699	0.715049	-0.0238038	1.04445	1.79384	0.54427	-0.744403	-1.0114	-0.354901	-1.3374	-0.625706
ENSMUST00000224394	0.462454	-0.0907633	0.648696	2.19135	0.69316	-0.830215	-0.801735	-0.642071	-0.800661	-0.830215
ENSMUST00000222872	0.775204	-0.386098	1.04852	1.99872	0.406112	-0.812006	-0.594438	-0.812006	-0.812006	-0.812006
ENSMUST00000224095	0.652331	0.658785	0.558182	0.863745	0.924999	-0.478275	-2.39458	-0.109615	-0.447931	-0.227644
MSTRG.13760.2	0.290149	1.31881	0.293905	1.31398	1.05132	-0.206898	-1.06033	-0.99612	-0.791048	-1.21377
ENSMUST00000180708	0.3319	1.22657	-0.111974	1.0461	1.55976	-0.166859	-0.802955	-0.966006	-1.05827	-1.05827
MSTRG.2764.18	0.316318	0.516701	0.615734	1.1055	0.987104	0.71509	-1.35518	-1.35518	-0.190902	-1.35518
MSTRG.22411.1	0.873659	0.915883	0.886618	0.741247	1.00131	-0.0806423	-1.31528	-1.06805	-0.60858	-1.34617
MSTRG.6266.1	1.20805	1.01697	0.831889	1.00487	0.384051	-0.16796	-1.07346	-1.20012	-0.884483	-1.11981
ENSMUST00000227651	1.18067	0.85448	0.929748	1.0245	0.345109	0.0541503	-1.18287	-0.968781	-1.1185	-1.11851
MSTRG.12610.2	0.228987	1.26174	1.0273	0.257676	1.40606	-0.514725	-0.768048	-0.740827	-1.59109	-0.567074
ENSMUST00000148585	0.537054	1.40622	1.12818	0.333261	1.10001	-1.02482	-0.95495	-1.02943	-0.745813	-0.749728
MSTRG.20557.1	0.629856	1.27698	1.25525	0.583039	0.877431	-0.919105	-0.826058	-0.947066	-0.965163	-0.965163
ENSMUST00000234063	0.493775	1.00381	1.44004	0.465163	1.12956	-0.710894	-0.830153	-1.02708	-1.02708	-0.937148
MSTRG.18656.1	0.97156	0.821115	1.09473	0.94801	0.745718	-1.31872	-0.52332	-0.622291	-1.26818	-0.848628
ENSMUST00000220080	0.527045	0.870837	1.09298	0.946189	1.17409	-1.19864	-0.782144	-0.825122	-1.16411	-0.641121
ENSMUST00000187147	0.675156	1.05415	1.00466	0.805697	0.926091	-1.45381	-0.580396	-0.628095	-1.37377	-0.429682
MSTRG.12281.1	1.08304	0.594113	0.8531	0.367037	1.47932	-1.43379	-0.57622	-0.718417	-1.10782	-0.540365
MSTRG.2210.2	1.35677	0.643214	1.04427	0.310578	0.995929	-1.24249	-0.247663	-0.678628	-1.33642	-0.845552
ENSMUST00000198559	1.2323	0.756202	1.15039	0.461421	0.899087	-1.16789	-0.460802	-1.07098	-1.23314	-0.566577
ENSMUST00000180471	0.182214	0.180259	1.30119	1.09378	1.49023	-0.575414	-1.05786	-0.925582	-0.630953	-1.05786
ENSMUST00000123663	0.200134	0.742414	1.2804	0.673884	1.5255	-0.752035	-1.00089	-0.950416	-1.00089	-0.718109
ENSMUST00000143593	0.354286	0.699264	0.971065	0.919246	1.51795	-0.416177	-0.868259	-1.0543	-1.08393	-1.03914
ENSMUST00000189386	0.643977	0.733676	0.85975	0.820884	1.52367	-1.03383	-0.848505	-0.650431	-1.04687	-1.00233
MSTRG.24805.1	0.332844	0.744998	1.33242	1.0092	1.15465	-0.852495	-0.950661	-0.839767	-1.02351	-0.907678
ENSMUST00000153794	0.437648	0.848206	1.4097	0.605969	1.20849	-0.877651	-0.924805	-0.546945	-1.16778	-0.992834
MSTRG.22330.1	0.77819	0.469361	1.00273	1.15558	1.21947	-0.958438	-1.09935	-0.889029	-0.739464	-0.939051
MSTRG.8878.1	0.666428	0.473028	1.26185	1.03996	1.149	-1.04645	-1.15451	-0.853473	-0.802316	-0.733521
MSTRG.7027.1	0.58956	0.901304	0.980724	1.08595	1.09195	-1.19433	-0.755507	-1.02762	-0.669352	-1.00268
ENSMUST00000156387	0.669725	0.973769	1.09909	0.842375	1.09871	-0.941896	-0.707612	-1.10933	-0.901175	-1.02365
ENSMUST00000188135	0.264072	1.12579	1.08848	0.846925	1.24527	-0.960817	-0.803486	-0.987607	-0.831022	-0.987607
MSTRG.2020.1	0.54979	0.959562	1.07732	0.962975	1.12021	-0.926358	-0.990498	-1.00719	-0.704719	-1.04109
MSTRG.22328.1	0.473627	0.876495	1.00587	1.05336	1.2389	-0.91531	-1.07834	-0.890644	-0.853679	-0.91027
ENSMUST00000181338	0.240293	0.322023	0.903956	0.473286	2.06945	-1.18559	-0.513553	-0.965203	-0.602532	-0.742136
ENSMUST00000196040	0.702091	0.0270648	0.740233	0.912086	1.8354	-0.507668	-1.0299	-0.728823	-0.920587	-1.0299
ENSMUST00000186386	0.247334	0.476521	0.79006	1.05479	1.75253	-1.16967	-0.76354	-0.803905	-0.952577	-0.631532
ENSMUST00000186448	0.563597	0.53397	0.644153	1.34532	1.39281	-1.08304	-0.635337	-1.03201	-1.08304	-0.646428
ENSMUST00000199007	0.691885	0.519727	0.605661	1.141	1.56132	-0.966121	-0.813237	-0.827081	-1.09054	-0.822607
ENSMUST00000186515	1.1996	0.368381	1.20042	0.432441	1.21094	-0.830925	-1.16093	-0.953049	-0.340669	-1.1262
ENSMUST00000191526	1.20627	0.774631	1.02168	-0.0681577	1.43906	-0.874698	-0.874698	-0.874698	-0.874698	-0.874698
ENSMUST00000207718	0.97559	0.595311	1.30051	-0.0698144	1.50319	-0.900857	-0.900857	-0.900857	-0.701353	-0.900857
ENSMUST00000237690	1.05367	0.0737659	0.807592	1.02397	1.30244	-1.14833	-0.0935867	-1.14833	-0.722876	-1.14833
ENSMUST00000228929	1.32572	0.420592	0.160899	0.743792	1.61061	-0.982527	-0.408595	-0.862011	-1.00424	-1.00424
MSTRG.28634.1	1.30663	0.399109	0.771206	0.618396	1.4309	-0.916623	-0.821771	-0.909433	-0.907554	-0.970857
ENSMUST00000124047	1.32002	0.544477	0.686735	0.296268	1.57691	-0.884881	-0.884881	-0.884881	-0.884881	-0.884881
MSTRG.14631.2	0.232972	1.03891	1.23528	0.948097	0.983311	-0.3333	-1.15919	-0.691761	-1.113	-1.14131
MSTRG.20188.1	0.613966	1.08344	1.14776	1.09395	0.731757	-0.829377	-1.07734	-0.951457	-0.868326	-0.944379
ENSMUST00000236043	0.727576	0.858349	1.33725	1.03763	0.695802	-0.74595	-0.998174	-0.916138	-0.998174	-0.998174
MSTRG.2015.13	-0.0148626	1.04866	1.476	1.30199	0.505603	-0.863059	-0.83927	-0.851086	-0.738192	-1.02577
ENSMUST00000213810	0.495331	0.729022	1.67316	1.15974	0.355377	-0.857444	-0.883919	-0.719786	-0.893007	-1.05847
ENSMUST00000181195	0.861331	0.872778	1.34613	1.09907	0.40885	-0.845279	-1.0703	-0.7387	-0.837495	-1.09639
MSTRG.28368.2	0.427194	1.5928	1.66494	0.379269	0.0143091	-0.85905	-0.85905	-0.85905	-0.642308	-0.85905
ENSMUST00000222199	0.410178	0.848856	2.17747	0.00935799	0.502226	-0.789618	-0.789618	-0.789618	-0.789618	-0.789618
ENSMUST00000232400	0.688174	0.974205	2.00727	0.34829	0.113631	-0.826315	-0.826315	-0.826315	-0.826315	-0.826315
ENSMUST00000237116	1.33191	1.1282	0.689169	0.658464	0.777877	-0.574858	-0.98254	-1.16467	-1.0912	-0.772358
ENSMUST00000123623	1.41832	0.893662	1.20945	0.275695	0.69039	-1.01529	-0.992484	-0.700862	-1.09568	-0.683198
ENSMUST00000151670	1.5081	1.19208	0.545003	0.443835	0.770364	-1.31955	-0.783228	-0.863675	-0.778694	-0.714245
ENSMUST00000220058	1.63298	0.951662	0.710278	0.421999	0.771184	-1.10184	-0.625575	-0.975145	-0.887743	-0.897798
ENSMUST00000220475	1.55514	0.858103	1.00173	0.507615	0.58734	-1.08449	-0.56791	-0.982326	-1.03062	-0.844581
ENSMUST00000189489	1.01623	1.2274	1.2219	0.820831	0.274978	-0.826415	-0.964961	-0.746846	-1.01155	-1.01155
MSTRG.12959.1	1.02022	1.1582	0.955744	1.27597	0.0974498	-0.876701	-0.875321	-0.932274	-0.928702	-0.894583
MSTRG.615.1	1.13672	0.94276	0.96753	1.1651	0.426606	-0.777954	-0.870703	-0.993368	-0.999037	-0.997654
ENSMUST00000221767	1.68523	1.21647	0.913663	0.445329	0.00955632	-0.85405	-0.85405	-0.85405	-0.85405	-0.85405
MSTRG.15410.1	1.68375	0.824256	0.672525	0.943456	0.292169	-0.875562	-1.22147	-0.827793	-0.714373	-0.776954
ENSMUST00000181762	1.59687	0.965226	0.692708	1.10193	0.0159205	-0.87453	-0.87453	-0.87453	-0.87453	-0.87453
ENSMUST00000145176	1.18157	1.06774	0.889081	0.47278	0.992565	-0.638972	-0.984488	-0.863837	-0.833233	-1.28321
MSTRG.28634.3	1.31956	0.637129	1.02829	0.646669	1.02171	-0.92253	-0.903442	-0.914438	-0.966525	-0.946428
ENSMUST00000236905	1.00179	0.819124	1.13479	0.750833	0.954462	-1.04883	-0.608387	-0.987892	-0.801889	-1.21401
MSTRG.21330.1	1.08734	0.87436	0.975114	0.905812	0.87743	-1.13254	-0.842391	-0.960433	-0.843827	-0.940861
MSTRG.26687.1	0.978341	1.01421	0.856621	0.841286	0.996123	-1.28265	-0.984173	-0.901788	-0.784383	-0.73358
MSTRG.2211.1	1.16804	1.04936	0.809514	0.626615	0.989831	-1.21871	-0.862841	-0.817939	-0.662828	-1.08105
ENSMUST00000221011	0.861138	1.22592	0.698338	0.82152	1.05899	-1.09215	-0.88324	-0.97523	-0.662111	-1.05317
ENSMUST00000233130	0.726313	1.16137	0.695855	1.08061	1.0248	-0.905698	-1.02559	-1.01529	-0.889814	-0.852551
MSTRG.5586.1	0.686158	0.934782	0.861143	1.11677	1.1047	-1.0244	-0.912666	-0.836749	-0.994748	-0.935
MSTRG.5590.1	0.624663	0.951505	0.951988	1.16998	0.997522	-1.00967	-0.955577	-0.843136	-1.014	-0.873269
MSTRG.10895.1	0.857881	0.901916	1.07158	0.907165	0.931526	-0.842199	-1.36485	-0.72204	-0.906828	-0.834159
ENSMUST00000180751	0.613963	1.07446	1.03268	0.876611	1.06037	-1.03998	-1.01354	-0.581803	-0.921319	-1.10145
MSTRG.12786.1	0.804966	1.29216	0.476683	1.20973	0.612991	-1.19638	-0.638003	-0.264347	-0.964917	-1.33289
ENSMUST00000226853	0.628966	1.09807	0.739077	1.58586	0.43296	-1.00496	-0.803563	-0.704832	-0.821521	-1.15007
MSTRG.12785.1	0.947381	0.642232	0.762295	1.20205	1.05606	-0.657675	-1.07181	-0.633616	-1.26766	-0.979265
MSTRG.9253.1	0.911004	1.00511	0.743617	1.12815	0.910355	-0.703121	-0.876547	-1.02625	-1.06321	-1.02912
ENSMUST00000134099	1.07093	0.86926	0.672882	0.941653	1.12266	-0.662827	-0.859137	-1.02599	-1.05252	-1.07692
MSTRG.3802.1	1.3981	0.525118	0.813939	1.20992	0.642712	-0.834295	-0.899038	-1.01526	-0.919964	-0.921231
MSTRG.14487.2	0.862039	0.598132	1.11985	1.29123	0.784199	-0.816249	-0.877275	-0.957169	-1.02706	-0.977701
ENSMUST00000191207	0.979586	0.660732	0.929217	1.20735	0.922781	-0.931406	-0.906173	-0.946687	-0.880451	-1.03495
ENSMUST00000225937	1.00268	0.739761	0.704304	1.41414	0.789302	-0.94361	-0.875752	-0.94361	-0.94361	-0.94361
ENSMUST00000223158	1.00459	0.558128	0.920344	1.34755	0.814399	-1.017	-0.879709	-0.906007	-1.03752	-0.804764
ENSMUST00000142815	1.33258	0.827944	0.446098	1.26348	0.65981	-0.828795	-1.17904	-0.709795	-1.11227	-0.700014
ENSMUST00000159953	1.31829	0.832659	0.4734	1.36694	0.464285	-0.929928	-0.911375	-0.619991	-1.30719	-0.68709
MSTRG.28946.1	1.27074	0.469217	0.643329	1.15292	1.02826	-1.19765	-0.603852	-0.805928	-1.0022	-0.954833
MSTRG.3798.9	1.34487	0.607036	0.641076	1.24897	0.674891	-1.28485	-0.630575	-0.978963	-1.00288	-0.619563
ENSMUST00000210340	0.620965	1.56608	0.67118	0.542216	0.652547	-0.930371	-1.34992	-1.11749	0.320537	-0.975747
ENSMUST00000135068	0.0787098	1.60022	0.429226	1.36847	0.719395	-1.02303	-0.50403	-0.979009	-0.552113	-1.13784
MSTRG.24804.1	0.376887	1.49359	0.829802	1.13264	0.591527	-0.878767	-1.02907	-1.17942	-0.36079	-0.97641
ENSMUST00000203249	0.368107	1.23852	0.874341	1.37991	0.479062	-1.17155	-0.889461	-1.17155	-0.17746	-0.929921
MSTRG.14487.1	0.219318	1.56963	1.09082	0.723286	0.774984	-0.8859	-0.46485	-1.17766	-1.11998	-0.729653
MSTRG.28641.3	0.357113	1.56837	1.12969	1.01419	0.37584	-0.924985	-0.781924	-0.908477	-0.904831	-0.924985
MSTRG.14487.3	0.228803	1.25912	1.00271	1.22332	0.825374	-0.766031	-0.789474	-0.969987	-0.992947	-1.02088
MSTRG.22634.2	0.445137	1.41728	0.823173	1.16718	0.72987	-0.980119	-0.866261	-0.826307	-0.992008	-0.917948
ENSMUST00000237417	0.159139	1.8958	0.303837	0.700994	1.10529	-0.905704	-0.905704	-0.905704	-0.542245	-0.905704
ENSMUST00000232255	0.301156	1.4124	0.647752	1.07518	1.09856	-0.921479	-0.863348	-0.863584	-0.86576	-1.02088
MSTRG.12962.1	-0.143443	1.3894	0.876315	1.04699	1.16389	-0.909109	-0.771566	-0.682752	-0.950403	-1.01933
ENSMUST00000237857	-0.134256	1.38393	0.626866	1.16765	1.26129	-0.913752	-0.806194	-0.913752	-0.802511	-0.869271
ENSMUST00000144078	-0.450117	0.04754	-0.154383	2.78528	0.022265	-0.450117	-0.450117	-0.450117	-0.450117	-0.450117
ENSMUST00000206288	-0.356996	0.0311702	-0.356996	2.82479	-0.356996	-0.356996	-0.356996	-0.356996	-0.356996	-0.356996
MSTRG.4222.15	-0.336614	-0.336614	-0.148138	2.84105	-0.336614	-0.336614	-0.336614	-0.336614	-0.336614	-0.336614
MSTRG.29494.43	-0.323986	-0.323986	-0.323986	2.84535	-0.253469	-0.323986	-0.323986	-0.323986	-0.323982	-0.323986
ENSMUST00000065740	-0.316228	-0.316228	-0.316228	2.84605	-0.316228	-0.316228	-0.316228	-0.316228	-0.316228	-0.316228
ENSMUST00000203920	-0.316228	-0.316228	-0.316228	2.84605	-0.316228	-0.316228	-0.316228	-0.316228	-0.316228	-0.316228
ENSMUST00000199706	-0.316228	-0.316228	-0.316228	2.84605	-0.316228	-0.316228	-0.316228	-0.316228	-0.316228	-0.316228
MSTRG.7936.28	-0.316228	-0.316228	-0.316228	2.84605	-0.316228	-0.316228	-0.316228	-0.316228	-0.316228	-0.316228
MSTRG.13273.22	-0.316228	-0.316228	-0.316228	2.84605	-0.316228	-0.316228	-0.316228	-0.316228	-0.316228	-0.316228
MSTRG.26711.2	-0.316228	-0.316228	-0.316228	2.84605	-0.316228	-0.316228	-0.316228	-0.316228	-0.316228	-0.316228
ENSMUST00000202826	-0.316228	-0.316228	-0.316228	2.84605	-0.316228	-0.316228	-0.316228	-0.316228	-0.316228	-0.316228
ENSMUST00000162209	-0.316228	-0.316228	-0.316228	2.84605	-0.316228	-0.316228	-0.316228	-0.316228	-0.316228	-0.316228
MSTRG.23447.65	-0.316228	-0.316228	-0.316228	2.84605	-0.316228	-0.316228	-0.316228	-0.316228	-0.316228	-0.316228
MSTRG.19100.11	-0.316228	-0.316228	-0.316228	2.84605	-0.316228	-0.316228	-0.316228	-0.316228	-0.316228	-0.316228
MSTRG.22418.2	-0.316228	-0.316228	-0.316228	2.84605	-0.316228	-0.316228	-0.316228	-0.316228	-0.316228	-0.316228
ENSMUST00000192914	-0.316228	-0.316228	-0.316228	2.84605	-0.316228	-0.316228	-0.316228	-0.316228	-0.316228	-0.316228
ENSMUST00000228274	-0.316228	-0.316228	-0.316228	2.84605	-0.316228	-0.316228	-0.316228	-0.316228	-0.316228	-0.316228
MSTRG.7936.22	-0.316228	-0.316228	-0.316228	2.84605	-0.316228	-0.316228	-0.316228	-0.316228	-0.316228	-0.316228
ENSMUST00000181395	-0.316228	-0.316228	-0.316228	2.84605	-0.316228	-0.316228	-0.316228	-0.316228	-0.316228	-0.316228
MSTRG.1401.1	-0.242554	0.186251	-0.347747	2.58577	0.66705	-0.654611	-0.654611	-0.448296	-0.567498	-0.523756
ENSMUST00000226391	0.211165	0.706455	-0.459793	2.58544	-0.388635	-0.530925	-0.530925	-0.530925	-0.530925	-0.530925
ENSMUST00000222367	-0.405594	0.522434	-0.405594	2.72232	-0.405594	-0.405594	-0.405594	-0.405594	-0.405594	-0.405594
ENSMUST00000238751	-0.497657	-0.19578	0.893257	2.56888	-0.497657	-0.497657	-0.497657	-0.497657	-0.280415	-0.497657
ENSMUST00000206666	-0.449969	-0.449969	1.12864	2.47111	-0.449969	-0.449969	-0.449969	-0.449969	-0.449969	-0.449969
MSTRG.11988.4	-0.443488	-0.443488	1.0192	2.5276	-0.443488	-0.443488	-0.443488	-0.443488	-0.442381	-0.443488
MSTRG.22417.16	-0.442307	-0.442307	1.00288	2.53558	-0.442307	-0.442307	-0.442307	-0.442307	-0.442307	-0.442307
MSTRG.4227.2	-0.702286	0.259918	1.29112	2.23878	-0.297099	-0.629251	-0.722716	-0.683456	-0.350699	-0.404312
ENSMUST00000232062	-0.641058	0.17105	1.13396	2.34743	-0.641058	-0.641058	-0.322801	-0.641058	-0.124352	-0.641058
ENSMUST00000190705	0.210944	-0.452895	0.22648	2.73284	-0.452895	-0.452895	-0.452895	-0.452895	-0.452895	-0.452895
ENSMUST00000048965	0.983191	-0.363199	0.564705	2.3462	-0.588483	-0.588483	-0.588483	-0.588483	-0.588483	-0.588483
MSTRG.12007.15	0.694353	1.60294	-0.742588	1.47551	-0.742588	-0.742588	0.681526	-0.742588	-0.741392	-0.742588
ENSMUST00000235429	1.59325	1.72364	-0.144709	0.422721	-0.779877	-0.747589	0.372805	-0.813412	-0.813412	-0.813412
ENSMUST00000155678	1.21988	1.24699	0.88707	0.79231	-0.981771	-0.913289	-0.197402	-1.14736	0.246087	-1.15253
ENSMUST00000236943	1.34806	1.08676	0.823802	1.26937	-0.521573	-1.06787	-0.499971	-0.952093	-0.605311	-0.881177
ENSMUST00000162526	0.825361	1.0536	1.23332	1.47444	-0.699931	-0.810277	-0.743075	-0.781572	-0.781242	-0.770621
ENSMUST00000233271	1.18427	1.15821	0.935063	1.27793	-0.320492	-0.660232	-0.900869	-0.949994	-0.932708	-0.791183
ENSMUST00000201649	1.34355	0.931295	0.563159	1.2532	0.117983	-0.385389	-0.272892	-1.18364	-1.18364	-1.18364
ENSMUST00000236086	1.15858	1.77335	0.502794	0.655169	0.147951	-0.98168	-0.441758	-0.859148	-0.993561	-0.961694
MSTRG.14175.17	0.671533	1.02682	-0.748927	2.23307	-0.586525	-0.161278	-0.377363	-0.748927	-0.748927	-0.55947
ENSMUST00000226372	0.392573	1.25593	-0.871977	1.66047	0.244879	0.806037	-0.871977	-0.871977	-0.871977	-0.871977
MSTRG.18975.10	-0.556134	2.39114	0.504916	0.953408	-0.512659	-0.556134	-0.556134	-0.556134	-0.556134	-0.556134
ENSMUST00000191614	-0.440488	2.54898	-0.440488	0.974928	-0.440488	-0.440488	-0.440488	-0.440488	-0.440488	-0.440488
ENSMUST00000231685	-0.329152	2.69433	-0.379868	0.600201	-0.452192	-0.452192	-0.452192	-0.324549	-0.452192	-0.452192
MSTRG.6788.4	0.256939	1.92492	-0.199044	1.6147	-0.00462727	-0.719294	-0.719294	-0.719294	-0.715711	-0.719294
ENSMUST00000210484	-0.47434	1.89184	-0.47434	1.90288	-0.47434	-0.47434	-0.47434	-0.47434	-0.47434	-0.47434
ENSMUST00000192133	-0.472229	1.68894	-0.472229	2.08889	-0.472229	-0.472229	-0.472229	-0.472229	-0.472229	-0.472229
ENSMUST00000153581	1.0444	0.604196	-1.48962	0.874179	1.11085	-0.441837	-0.227554	0.332983	-1.72095	-0.0866497
ENSMUST00000197119	2.34097	-0.46118	-0.46118	-0.46118	1.34847	-0.46118	-0.46118	-0.46118	-0.46118	-0.46118
MSTRG.3884.5	2.48354	-0.44862	-0.44862	-0.44862	1.10542	-0.44862	-0.44862	-0.44862	-0.44862	-0.44862
ENSMUST00000196302	2.46521	-0.45059	-0.45059	-0.45059	1.13952	-0.45059	-0.45059	-0.45059	-0.45059	-0.45059
MSTRG.7880.2	1.31824	0.301737	0.0452404	-0.477662	2.16469	-0.689961	-0.689961	-0.689961	-0.5924	-0.689961
ENSMUST00000193735	1.92466	-0.474302	-0.474302	-0.474302	1.86975	-0.474302	-0.474302	-0.474302	-0.474302	-0.474302
MSTRG.28634.2	1.34958	-0.242113	-0.177943	-0.457079	2.30912	-0.556312	-0.556312	-0.556312	-0.556312	-0.556312
ENSMUST00000217802	1.2361	-0.455811	-0.455811	-0.455811	2.41038	-0.455811	-0.455811	-0.455811	-0.455811	-0.455811
ENSMUST00000202454	1.5117	-0.467523	-0.467523	-0.467523	2.22848	-0.467523	-0.467523	-0.467523	-0.467523	-0.467523
ENSMUST00000098778	1.43105	-0.464614	-0.464614	-0.464614	2.28586	-0.464614	-0.464614	-0.464614	-0.464614	-0.464614
ENSMUST00000230939	2.52477	0.836208	-0.556331	-0.197264	0.174272	-0.556331	-0.556331	-0.556331	-0.556331	-0.556331
ENSMUST00000236806	2.30135	0.954722	-0.292137	-0.125854	0.587129	-0.685041	-0.685041	-0.685041	-0.685041	-0.685041
ENSMUST00000200437	2.45005	0.959103	0.22444	-0.576995	-0.171628	-0.576995	-0.576995	-0.576995	-0.576995	-0.576995
ENSMUST00000214120	2.51263	1.04921	-0.44523	-0.44523	-0.44523	-0.44523	-0.44523	-0.44523	-0.44523	-0.44523
MSTRG.9624.3	2.61528	0.825107	-0.430048	-0.430048	-0.430048	-0.430048	-0.430048	-0.430048	-0.430048	-0.430048
ENSMUST00000194202	2.57077	0.927911	-0.437336	-0.437336	-0.437336	-0.437336	-0.437336	-0.437336	-0.437336	-0.437336
MSTRG.18428.4	2.30119	0.775041	-0.147315	0.654704	-0.474331	-0.885495	-0.576823	-0.817723	-0.0278719	-0.801381
ENSMUST00000127936	1.89201	0.951989	0.243667	1.11612	-0.546277	-0.839905	-0.839905	-0.839905	-0.297891	-0.839905
ENSMUST00000143346	2.33458	0.380644	0.222222	0.868712	-0.713175	-0.240279	-0.713175	-0.713175	-0.713175	-0.713175
ENSMUST00000194866	2.34268	0.948878	-0.358685	0.502774	-0.779695	-0.305822	-0.402898	-0.779695	-0.387841	-0.779695
ENSMUST00000220043	2.44254	0.551613	-0.54378	0.812306	-0.54378	-0.54378	-0.54378	-0.54378	-0.54378	-0.54378
ENSMUST00000217716	1.99763	0.639109	0.287643	0.172825	0.479849	-0.166348	-1.60506	-0.817106	0.00471292	-0.993263
ENSMUST00000225718	2.1166	0.0252287	0.754503	1.05017	-0.200029	-0.749295	-0.749295	-0.749295	-0.749295	-0.749295
ENSMUST00000181043	2.16595	-0.462991	0.562442	1.11576	-0.0208276	-0.750106	-0.849495	-0.603412	-0.251172	-0.906149
ENSMUST00000236698	2.25697	0.402154	0.264592	0.152804	0.79054	-0.785196	-0.824517	-0.824517	-0.608311	-0.824517
ENSMUST00000191809	2.49409	0.411254	-0.115181	0.529314	0.0795289	-0.6798	-0.6798	-0.6798	-0.6798	-0.6798
ENSMUST00000174415	2.13349	0.582954	-0.226227	1.01495	0.298923	-0.807454	-0.807454	-0.807454	-0.807454	-0.574278
MSTRG.13917.2	2.84522	-0.324667	-0.324667	-0.247887	-0.324667	-0.324667	-0.324667	-0.324667	-0.324667	-0.324667
MSTRG.20191.2	2.84605	-0.316228	-0.316228	-0.316228	-0.316228	-0.316228	-0.316228	-0.316228	-0.316228	-0.316228
ENSMUST00000214634	2.84605	-0.316228	-0.316228	-0.316228	-0.316228	-0.316228	-0.316228	-0.316228	-0.316228	-0.316228
MSTRG.18975.11	2.84605	-0.316228	-0.316228	-0.316228	-0.316228	-0.316228	-0.316228	-0.316228	-0.316228	-0.316228
MSTRG.23447.70	2.84605	-0.316228	-0.316228	-0.316228	-0.316228	-0.316228	-0.316228	-0.316228	-0.316228	-0.316228
MSTRG.28051.9	2.84605	-0.316228	-0.316228	-0.316228	-0.316228	-0.316228	-0.316228	-0.316228	-0.316228	-0.316228
ENSMUST00000236000	2.84605	-0.316228	-0.316228	-0.316228	-0.316228	-0.316228	-0.316228	-0.316228	-0.316228	-0.316228
ENSMUST00000200067	2.84605	-0.316228	-0.316228	-0.316228	-0.316228	-0.316228	-0.316228	-0.316228	-0.316228	-0.316228
ENSMUST00000204360	2.84605	-0.316228	-0.316228	-0.316228	-0.316228	-0.316228	-0.316228	-0.316228	-0.316228	-0.316228
MSTRG.10980.16	2.84605	-0.316228	-0.316228	-0.316228	-0.316228	-0.316228	-0.316228	-0.316228	-0.316228	-0.316228
MSTRG.8535.20	2.84605	-0.316228	-0.316228	-0.316228	-0.316228	-0.316228	-0.316228	-0.316228	-0.316228	-0.316228
ENSMUST00000206080	2.84605	-0.316228	-0.316228	-0.316228	-0.316228	-0.316228	-0.316228	-0.316228	-0.316228	-0.316228
MSTRG.28475.38	2.84605	-0.316228	-0.316228	-0.316228	-0.316228	-0.316228	-0.316228	-0.316228	-0.316228	-0.316228
MSTRG.29494.36	2.84605	-0.316228	-0.316228	-0.316228	-0.316228	-0.316228	-0.316228	-0.316228	-0.316228	-0.316228
MSTRG.11153.13	2.76052	-0.392747	0.381454	-0.392747	-0.392747	-0.392747	-0.392747	-0.392747	-0.392747	-0.392747
ENSMUST00000205567	2.80107	-0.37384	0.189652	-0.37384	-0.37384	-0.37384	-0.37384	-0.37384	-0.37384	-0.37384
ENSMUST00000212079	2.71748	-0.460786	0.251049	0.256977	-0.460786	-0.460786	-0.460786	-0.460786	-0.460786	-0.460786
ENSMUST00000225619	2.79144	-0.274336	0.112581	-0.0392372	-0.431741	-0.431741	-0.431741	-0.431741	-0.431741	-0.431741
ENSMUST00000161136	2.43884	0.542033	0.828064	-0.544134	-0.544134	-0.544134	-0.544134	-0.544134	-0.544134	-0.544134
ENSMUST00000227146	2.25649	-0.598521	1.33468	0.196322	-0.598521	-0.493471	-0.598521	-0.390948	-0.508987	-0.598521
ENSMUST00000182656	2.34429	-0.552752	1.17615	0.263399	-0.467326	-0.552752	-0.552752	-0.552752	-0.552752	-0.552752
MSTRG.7936.39	2.61219	-0.470335	0.785408	-0.470335	-0.105257	-0.470335	-0.470335	-0.470335	-0.470335	-0.470335
ENSMUST00000191676	2.63253	-0.426862	0.782372	-0.426862	-0.426862	-0.426862	-0.426862	-0.426862	-0.426862	-0.426862
MSTRG.12785.3	1.4961	-0.565977	0.0387285	1.89272	-0.416163	-0.76187	0.602074	-0.76187	-0.76187	-0.76187
ENSMUST00000191635	1.44527	-0.530811	0.048584	2.22183	-0.530811	-0.530811	-0.530811	-0.530811	-0.530811	-0.530811
ENSMUST00000231407	1.30594	-0.459239	-0.459239	2.36798	-0.459239	-0.459239	-0.459239	-0.459239	-0.459239	-0.459239
ENSMUST00000204538	2.19228	-0.469046	-0.469046	1.56009	-0.469046	-0.469046	-0.469046	-0.469046	-0.469046	-0.469046
ENSMUST00000211529	2.12369	-0.492088	-0.492088	1.64275	-0.466976	-0.492088	-0.346931	-0.492088	-0.492088	-0.492088
MSTRG.7880.6	1.75652	-0.508714	-0.337362	2.02374	-0.390609	-0.508714	-0.508714	-0.508714	-0.508714	-0.508714
ENSMUST00000234240	1.81205	-0.473971	-0.473971	1.97972	-0.473971	-0.473971	-0.473971	-0.473971	-0.473971	-0.473971
ENSMUST00000221653	1.61621	-0.956359	0.0290209	0.966251	1.23649	-0.956359	-0.956359	-0.956359	0.353236	-0.375773
ENSMUST00000194169	2.60834	-0.545355	0.009503	0.641761	0.0125277	-0.545355	-0.545355	-0.545355	-0.545355	-0.545355
MSTRG.25720.60	2.32607	-0.600223	-0.598124	1.19106	0.0701406	-0.602299	-0.602299	0.017318	-0.602299	-0.599351
ENSMUST00000206201	2.24284	-0.566465	-0.566465	1.20771	0.514703	-0.566465	-0.566465	-0.566465	-0.566465	-0.566465
ENSMUST00000227016	-0.717976	1.75823	0.510533	-0.717976	1.50745	-0.717976	-0.717976	-0.717976	0.531639	-0.717976
ENSMUST00000232537	-0.564785	1.98809	0.318167	-0.564785	1.64724	-0.564785	-0.564785	-0.564785	-0.564785	-0.564785
ENSMUST00000192113	-0.471091	2.1323	-0.471091	-0.471091	1.63643	-0.471091	-0.471091	-0.471091	-0.471091	-0.471091
ENSMUST00000180411	-0.465582	2.26812	-0.465582	-0.465582	1.45654	-0.465582	-0.465582	-0.465582	-0.465582	-0.465582
ENSMUST00000223531	-0.466919	2.24148	-0.466919	-0.466919	1.49387	-0.466919	-0.466919	-0.466919	-0.466919	-0.466919
ENSMUST00000181814	0.443731	1.58825	-0.617121	-0.617121	1.98501	-0.606346	-0.523331	-0.418828	-0.617121	-0.617121
ENSMUST00000235511	-0.466041	1.46906	-0.466041	-0.466041	2.25927	-0.466041	-0.466041	-0.466041	-0.466041	-0.466041
MSTRG.3643.1	-0.474048	1.82152	-0.474048	-0.474048	1.97086	-0.474048	-0.474048	-0.474048	-0.474048	-0.474048
ENSMUST00000218937	-0.474246	1.8543	-0.474246	-0.474246	1.93966	-0.474246	-0.474246	-0.474246	-0.474246	-0.474246
ENSMUST00000192452	0.599713	0.920085	0.894176	-1.12771	1.23108	-1.12771	0.340799	-1.12771	-1.12771	0.524987
MSTRG.17942.61	0.549064	1.16222	1.12702	0.0233256	0.799	-1.58085	0.298802	-0.27037	-0.527363	-1.58085
ENSMUST00000127631	0.885277	1.66554	0.497549	-0.39204	1.32113	-1.07915	-0.842316	-0.770717	-0.614087	-0.67118
ENSMUST00000175717	-0.0806693	2.18835	0.622973	-0.657644	1.1444	-0.657644	-0.586836	-0.657644	-0.657644	-0.657644
ENSMUST00000237662	0.233336	1.77355	1.20497	-0.720444	1.11081	-0.720444	-0.720444	-0.720444	-0.720444	-0.720444
ENSMUST00000216525	0.351846	0.917976	1.25348	-0.269596	1.76828	-0.841515	-0.841515	-0.841515	-0.841515	-0.655925
ENSMUST00000173847	0.676424	1.04371	1.22945	-0.108602	1.45189	-0.990444	-0.990444	-0.607806	-0.713739	-0.990444
MSTRG.2015.15	-0.302594	1.19603	1.52116	-0.545603	1.55934	-0.436201	-0.770977	-0.770977	-0.770977	-0.6792
ENSMUST00000161091	0.199678	0.965711	1.47026	-0.962102	1.58967	-0.962102	-0.41816	-0.916893	-0.534859	-0.431197
ENSMUST00000182145	0.181569	2.67919	-0.189784	0.0486484	0.203663	-0.584657	-0.584657	-0.584657	-0.584657	-0.584657
ENSMUST00000233085	0.198114	2.57362	0.516363	-0.0160599	-0.0571679	-0.642974	-0.642974	-0.642974	-0.642974	-0.642974
ENSMUST00000194467	-0.406431	2.71947	0.531976	-0.406431	-0.406431	-0.406431	-0.406431	-0.406431	-0.406431	-0.406431
MSTRG.1916.6	-0.378924	2.79199	-0.378924	-0.378924	0.23843	-0.378924	-0.378924	-0.377955	-0.378924	-0.378924
MSTRG.12007.11	-0.315715	2.84605	-0.316292	-0.316292	-0.316292	-0.316292	-0.316292	-0.316292	-0.316292	-0.316292
ENSMUST00000224051	-0.316228	2.84605	-0.316228	-0.316228	-0.316228	-0.316228	-0.316228	-0.316228	-0.316228	-0.316228
ENSMUST00000201865	-0.316228	2.84605	-0.316228	-0.316228	-0.316228	-0.316228	-0.316228	-0.316228	-0.316228	-0.316228
ENSMUST00000192826	-0.316228	2.84605	-0.316228	-0.316228	-0.316228	-0.316228	-0.316228	-0.316228	-0.316228	-0.316228
MSTRG.29640.35	-0.316228	2.84605	-0.316228	-0.316228	-0.316228	-0.316228	-0.316228	-0.316228	-0.316228	-0.316228
MSTRG.26388.1	-0.316228	2.84605	-0.316228	-0.316228	-0.316228	-0.316228	-0.316228	-0.316228	-0.316228	-0.316228
MSTRG.11289.2	-0.316228	2.84605	-0.316228	-0.316228	-0.316228	-0.316228	-0.316228	-0.316228	-0.316228	-0.316228
MSTRG.12652.9	-0.316228	2.84605	-0.316228	-0.316228	-0.316228	-0.316228	-0.316228	-0.316228	-0.316228	-0.316228
MSTRG.12007.10	-0.316228	2.84605	-0.316228	-0.316228	-0.316228	-0.316228	-0.316228	-0.316228	-0.316228	-0.316228
ENSMUST00000215131	-0.316228	2.84605	-0.316228	-0.316228	-0.316228	-0.316228	-0.316228	-0.316228	-0.316228	-0.316228
ENSMUST00000221204	-0.316228	2.84605	-0.316228	-0.316228	-0.316228	-0.316228	-0.316228	-0.316228	-0.316228	-0.316228
MSTRG.28475.37	-0.343664	2.83681	-0.0874996	-0.343664	-0.343664	-0.343664	-0.343664	-0.343664	-0.343664	-0.343664
MSTRG.7936.38	-0.358718	2.83593	-0.117867	-0.207033	-0.358718	-0.358718	-0.358718	-0.358718	-0.358718	-0.358718
ENSMUST00000211317	1.92113	1.27949	0.0562428	-0.44861	0.43053	-1.02934	-0.290359	0.139579	-1.02934	-1.02934
ENSMUST00000192501	1.57127	1.79456	-0.0579559	-0.391359	0.668851	-0.505314	-0.773142	-0.550116	-0.815544	-0.94125
ENSMUST00000186147	1.66029	1.35592	-0.145475	-0.227663	1.13199	-0.855077	-0.855077	-0.855077	-0.354768	-0.855077
ENSMUST00000185313	1.33256	1.43877	-0.14657	0.0515363	1.29923	-1.07955	-1.02116	-0.799195	-0.629127	-0.446502
ENSMUST00000217201	1.44611	1.37574	-0.466888	0.09871	1.35409	-0.928468	-0.626106	-0.688668	-0.745856	-0.81866
ENSMUST00000175814	1.26136	1.31901	-0.74896	-0.74896	1.64776	-0.369319	-0.74896	-0.114005	-0.74896	-0.74896
ENSMUST00000192441	1.12413	1.81654	-0.612371	-0.612371	1.34592	-0.612371	-0.612371	-0.612371	-0.612371	-0.612371
ENSMUST00000191734	1.69209	1.3065	-0.617795	-0.617795	1.32598	-0.617795	-0.617795	-0.617795	-0.617795	-0.617795
MSTRG.21785.2	1.31832	1.96067	0.0078992	-0.659248	0.281469	-0.979911	-0.979911	-0.0913423	-0.979911	0.121962
MSTRG.29494.32	0.985203	2.14981	-0.686496	-0.686496	0.711004	-0.686496	-0.686496	-0.686496	-0.686496	0.272961
ENSMUST00000218180	1.51946	2.22277	-0.467779	-0.467779	-0.467779	-0.467779	-0.467779	-0.467779	-0.467779	-0.467779
MSTRG.14213.37	1.76181	2.02558	-0.473424	-0.473424	-0.473424	-0.473424	-0.473424	-0.473424	-0.473424	-0.473424
ENSMUST00000193717	1.71053	2.07052	-0.472631	-0.472631	-0.472631	-0.472631	-0.472631	-0.472631	-0.472631	-0.472631
ENSMUST00000122831	1.90072	1.81451	-0.292147	-0.527181	-0.569062	-0.592819	-0.592819	-0.592819	-0.592819	0.0444344
ENSMUST00000199190	2.19202	1.56043	-0.469056	-0.469056	-0.469056	-0.469056	-0.469056	-0.469056	-0.469056	-0.469056
ENSMUST00000199764	0.668027	2.67518	-0.417901	-0.417901	-0.417901	-0.417901	-0.417901	-0.417901	-0.417901	-0.417901
ENSMUST00000229056	1.31317	2.21443	0.404219	-0.561689	-0.561689	-0.561689	-0.561689	-0.561689	-0.561689	-0.561689
ENSMUST00000175846	0.84203	-0.689611	-0.134455	1.73672	1.59264	-0.65803	-0.620457	-0.689611	-0.689611	-0.689611
ENSMUST00000199608	0.288762	-0.437181	-0.347435	2.00678	1.61176	-0.703097	-0.530617	-0.552716	-0.615037	-0.721224
ENSMUST00000192081	0.671714	-0.577892	-0.577892	2.19703	1.1765	-0.577892	-0.577892	-0.577892	-0.577892	-0.577892
ENSMUST00000222512	0.626153	-0.585397	-0.585397	2.03831	1.43332	-0.585397	-0.585397	-0.585397	-0.585397	-0.585397
MSTRG.7244.16	-0.46664	-0.46664	-0.46664	2.25658	1.47284	-0.46664	-0.46664	-0.46664	-0.462938	-0.46664
ENSMUST00000200128	-0.465212	-0.465212	-0.465212	2.27504	1.44666	-0.465212	-0.465212	-0.465212	-0.465212	-0.465212
ENSMUST00000191822	-0.47395	-0.47395	-0.47395	1.98203	1.80957	-0.47395	-0.47395	-0.47395	-0.47395	-0.47395
ENSMUST00000225376	-0.47373	-0.47373	-0.47373	2.00264	1.7872	-0.47373	-0.47373	-0.47373	-0.47373	-0.47373
ENSMUST00000239270	-0.473398	-0.473398	-0.473398	1.75983	2.02735	-0.473398	-0.473398	-0.473398	-0.473398	-0.473398
ENSMUST00000193690	-0.502832	-0.502832	-0.502832	1.74514	2.02967	-0.502832	-0.502832	-0.502832	-0.502832	-0.254989
ENSMUST00000200487	-0.45731	-0.45731	-0.45731	1.26591	2.39257	-0.45731	-0.45731	-0.45731	-0.45731	-0.45731
MSTRG.23447.52	-0.438361	-0.438361	-0.386363	0.850575	2.60426	-0.438308	-0.438361	-0.438361	-0.438361	-0.438361
ENSMUST00000195992	-0.411308	-0.411308	-0.411308	0.588583	2.70188	-0.411308	-0.411308	-0.411308	-0.411308	-0.411308
ENSMUST00000192904	-0.422312	-0.422312	-0.422312	0.723303	2.65519	-0.422312	-0.422312	-0.422312	-0.422312	-0.422312
ENSMUST00000214721	-0.417535	-0.417535	-0.417535	0.663515	2.67676	-0.417535	-0.417535	-0.417535	-0.417535	-0.417535
ENSMUST00000201775	-0.457004	0.218694	0.258062	1.35266	2.07511	-0.619138	-0.808437	-0.500627	-0.536896	-0.982426
ENSMUST00000224624	-0.686986	0.901106	-0.0267673	1.42105	1.82653	-0.686986	-0.686986	-0.686986	-0.686986	-0.686986
ENSMUST00000219879	-0.202665	0.293278	-0.0823109	0.717732	2.5031	-0.645828	-0.645828	-0.645828	-0.645828	-0.645828
ENSMUST00000194907	0.0324462	0.846075	0.425899	0.630509	2.10653	-0.808293	-0.808293	-0.808293	-0.808293	-0.808293
ENSMUST00000180491	-0.527072	0.755755	0.387363	0.917426	2.05291	-1.05494	-0.450694	-0.341775	-0.873399	-0.865576
ENSMUST00000181299	0.40521	0.883323	-1.07775	1.37843	1.54916	0.0363691	-0.659031	-0.739747	-0.757348	-1.01862
ENSMUST00000209151	-0.121189	0.732184	-0.740415	1.17026	2.07707	-0.740415	-0.740415	-0.156251	-0.740415	-0.740415
ENSMUST00000225213	-0.160595	1.52219	-0.422621	1.72438	0.711384	-0.799129	-0.924755	-0.924755	0.0765132	-0.802611
ENSMUST00000181947	-0.657451	0.911822	-0.657451	1.96425	1.29124	-0.222608	-0.657451	-0.657451	-0.657451	-0.657451
ENSMUST00000205059	-0.724051	0.990386	-0.181622	2.02817	1.07891	-0.724051	-0.724051	-0.724051	-0.295591	-0.724051
ENSMUST00000231663	-0.803471	1.39711	-0.803471	1.28248	1.45535	-0.803471	0.100157	-0.803471	-0.217744	-0.803471
ENSMUST00000206550	-0.612616	1.43662	-0.612616	1.77438	1.07731	-0.612616	-0.612616	-0.612616	-0.612616	-0.612616
ENSMUST00000224036	-0.620112	1.82811	-0.620112	1.38625	1.05966	-0.553351	-0.620112	-0.620112	-0.620112	-0.620112
MSTRG.21787.1	0.38779	0.656829	0.58481	1.20252	1.35135	-1.71961	-0.756888	-1.00056	-0.244718	-0.461529
ENSMUST00000208323	-0.0690694	0.593606	0.575088	1.69413	1.10255	-1.30421	-0.225398	-1.0973	-1.11684	-0.152554
ENSMUST00000231526	-0.695022	1.62363	-0.17809	0.597463	1.84175	-0.695022	-0.695022	-0.695022	-0.695022	-0.409647
MSTRG.28573.1	-0.612208	1.30957	-0.612208	1.14626	1.82962	-0.612208	-0.612208	-0.612208	-0.612208	-0.612208
ENSMUST00000128943	-0.134856	1.65696	-0.693391	0.857481	1.66303	-0.693391	-0.693391	-0.693391	-0.575663	-0.693391
ENSMUST00000142433	-0.897503	1.61942	0.728003	1.13491	0.92913	-0.672201	-0.897503	-0.897503	-0.14925	-0.897503
ENSMUST00000181943	-0.370881	1.50169	0.765499	0.86034	1.30591	-0.639421	-0.721028	-1.24642	-0.597518	-0.85817
MSTRG.12714.1	-0.459863	2.07272	0.397838	0.883579	0.748067	-0.57995	-0.805706	-0.332707	-0.809133	-1.11484
ENSMUST00000194382	-0.178205	1.9926	-0.164883	1.1003	0.984981	-0.746959	-0.746959	-0.746959	-0.746959	-0.746959
ENSMUST00000180993	-0.195882	1.54061	0.0552275	1.34338	1.20629	-0.857299	-0.7647	-0.639175	-1.13714	-0.551306
ENSMUST00000174754	0.0766017	0.57636	-0.0246046	1.70336	0.91941	-1.14662	0.784502	-1.14662	-0.595766	-1.14662
ENSMUST00000151038	0.0739711	0.906152	0.257252	1.6974	0.544573	-0.0626907	0.372777	-1.2618	-1.26132	-1.26632
ENSMUST00000218861	0.340794	0.346451	0.29306	2.09843	0.59883	-0.301899	0.00825805	-1.07054	-1.11948	-1.19391
ENSMUST00000144256	1.39868	0.658479	-0.284148	1.37478	0.775552	-1.27408	-0.233582	-1.27408	-0.364501	-0.777096
MSTRG.13792.1	1.42125	0.775649	0.541819	0.84374	1.02199	-0.904682	-1.08032	-0.680793	-0.957219	-0.981436
ENSMUST00000190633	1.74004	0.616703	0.221961	0.987652	0.75575	-1.23929	-0.820678	-0.726272	-0.568163	-0.967693
MSTRG.20145.1	1.18303	0.354459	-0.173919	1.07508	1.61765	-0.508906	-1.2247	-0.772568	-0.535499	-1.01462
ENSMUST00000238490	1.22422	0.068705	0.149463	0.85922	1.74988	-1.09548	-0.858138	-1.09548	-0.368994	-0.633385
ENSMUST00000198395	1.08765	0.0771424	-0.270699	1.85524	0.765027	-0.660683	-0.266677	-0.0572885	-1.26485	-1.26485
MSTRG.7880.4	0.509373	0.0729215	-0.0668493	2.15939	0.978285	-1.03489	-0.230529	-0.627115	-1.02778	-0.732806
ENSMUST00000186473	0.951181	0.314287	-0.149891	2.10659	0.631383	-0.40447	-0.86227	-0.86227	-0.86227	-0.86227
ENSMUST00000212123	0.853492	0.406162	-0.722341	1.89074	1.18365	-0.722341	-0.722341	-0.722341	-0.722341	-0.722341
ENSMUST00000181936	1.16403	0.969628	-0.724453	0.938298	1.38823	-1.3421	-0.74695	-0.302262	-0.576926	-0.767497
ENSMUST00000219541	0.554155	1.57264	-0.437751	1.36393	0.854349	-0.74792	-0.74381	-0.301742	-1.05693	-1.05693
ENSMUST00000212132	0.740249	1.29316	-0.294936	1.21499	1.20453	-1.20596	-0.424423	-0.847765	-0.81194	-0.867901
ENSMUST00000236548	0.824986	1.30731	0.158381	0.987396	1.08548	-1.29665	-0.610621	-0.469883	-1.29665	-0.689745
ENSMUST00000210839	1.09856	0.500437	0.180632	-0.942852	1.88851	-0.942852	-0.942852	-0.942852	0.488899	-0.385635
ENSMUST00000192921	0.800693	0.0354816	1.2776	-0.682665	1.98222	-0.682665	-0.682665	-0.682665	-0.682665	-0.682665
ENSMUST00000180519	0.505484	0.0119749	1.18008	-0.482062	2.16967	-0.676419	-0.61008	-0.61077	-0.517852	-0.970025
ENSMUST00000194934	0.329539	-0.579002	1.47022	-0.45067	2.12492	-0.579002	-0.579002	-0.579002	-0.579002	-0.579002
ENSMUST00000148066	0.725714	-0.329385	1.6317	-0.0423324	1.71687	-0.68414	-0.779082	-0.779082	-0.681183	-0.779082
ENSMUST00000120398	1.90766	-0.407496	1.03064	-0.802121	1.18746	-0.656808	-0.802121	-0.642092	-0.767976	-0.0471498
ENSMUST00000185513	1.55295	-0.692787	1.04548	-0.0579487	1.61624	-0.692787	-0.692787	-0.692787	-0.692787	-0.692787
ENSMUST00000225489	-0.653884	-0.653884	1.85126	0.639292	1.62188	-0.563807	-0.279201	-0.653884	-0.653884	-0.653884
ENSMUST00000234828	-0.774335	-0.0454143	1.11372	0.655003	2.07987	-0.774335	-0.774335	0.0684947	-0.774335	-0.774335
MSTRG.23447.66	-0.46003	-0.46003	1.32297	-0.46003	2.35727	-0.46003	-0.46003	-0.46003	-0.46003	-0.46003
ENSMUST00000222024	-0.213631	-0.458303	1.65168	-0.514102	2.10487	-0.514102	-0.514102	-0.514102	-0.514102	-0.514102
MSTRG.10785.10	-0.546975	0.280205	1.25906	-0.546975	2.28954	-0.546958	-0.546975	-0.546975	-0.546975	-0.546975
ENSMUST00000221309	-0.45094	-0.0589026	1.33691	0.196353	2.20863	-0.646411	-0.646411	-0.646411	-0.646411	-0.646411
ENSMUST00000147504	0.12429	-0.235877	0.975305	0.0378465	2.35342	-0.589014	-0.840716	-0.988082	-0.5877	-0.249473
ENSMUST00000206640	-0.550102	-0.550102	0.987212	0.481145	2.38236	-0.550102	-0.550102	-0.550102	-0.550102	-0.550102
ENSMUST00000233800	-0.257	-0.500325	0.632301	0.478379	2.5286	-0.576392	-0.576392	-0.576392	-0.576392	-0.576392
ENSMUST00000220823	0.67263	-0.418274	-0.418274	-0.418274	2.67356	-0.418274	-0.418274	-0.418274	-0.418274	-0.418274
ENSMUST00000212384	-0.411834	-0.411834	0.59479	-0.411834	2.69988	-0.411834	-0.411834	-0.411834	-0.411834	-0.411834
MSTRG.8434.3	-0.0684372	-0.345847	-0.345847	-0.345847	2.83521	-0.345847	-0.345847	-0.345847	-0.345847	-0.345847
MSTRG.16049.11	-0.318338	-0.318338	-0.318338	-0.299299	2.846	-0.318338	-0.318338	-0.318338	-0.318338	-0.318338
MSTRG.20842.15	-0.316086	-0.316245	-0.316245	-0.316245	2.84605	-0.316245	-0.316245	-0.316245	-0.316245	-0.316245
ENSMUST00000233228	-0.316228	-0.316228	-0.316228	-0.316228	2.84605	-0.316228	-0.316228	-0.316228	-0.316228	-0.316228
ENSMUST00000197086	-0.316228	-0.316228	-0.316228	-0.316228	2.84605	-0.316228	-0.316228	-0.316228	-0.316228	-0.316228
MSTRG.28367.12	-0.316228	-0.316228	-0.316228	-0.316228	2.84605	-0.316228	-0.316228	-0.316228	-0.316228	-0.316228
MSTRG.23447.51	-0.316228	-0.316228	-0.316228	-0.316228	2.84605	-0.316228	-0.316228	-0.316228	-0.316228	-0.316228
MSTRG.17954.3	-0.316228	-0.316228	-0.316228	-0.316228	2.84605	-0.316228	-0.316228	-0.316228	-0.316228	-0.316228
MSTRG.23263.9	-0.316228	-0.316228	-0.316228	-0.316228	2.84605	-0.316228	-0.316228	-0.316228	-0.316228	-0.316228
MSTRG.25371.2	-0.316228	-0.316228	-0.316228	-0.316228	2.84605	-0.316228	-0.316228	-0.316228	-0.316228	-0.316228
MSTRG.28367.10	-0.316228	-0.316228	-0.316228	-0.316228	2.84605	-0.316228	-0.316228	-0.316228	-0.316228	-0.316228
MSTRG.19100.14	-0.316228	-0.316228	-0.316228	-0.316228	2.84605	-0.316228	-0.316228	-0.316228	-0.316228	-0.316228
ENSMUST00000192703	-0.316228	-0.316228	-0.316228	-0.316228	2.84605	-0.316228	-0.316228	-0.316228	-0.316228	-0.316228
ENSMUST00000221759	-0.316228	-0.316228	-0.316228	-0.316228	2.84605	-0.316228	-0.316228	-0.316228	-0.316228	-0.316228
MSTRG.23239.26	-0.316228	-0.316228	-0.316228	-0.316228	2.84605	-0.316228	-0.316228	-0.316228	-0.316228	-0.316228
ENSMUST00000197233	-0.316228	-0.316228	-0.316228	-0.316228	2.84605	-0.316228	-0.316228	-0.316228	-0.316228	-0.316228
ENSMUST00000125204	-0.444112	1.03127	-0.444112	-0.444112	2.52163	-0.444112	-0.444112	-0.444112	-0.444112	-0.444112
ENSMUST00000192816	-0.394375	0.398789	-0.394375	-0.394375	2.75621	-0.394375	-0.394375	-0.394375	-0.394375	-0.394375
MSTRG.29494.41	-0.421741	0.57863	-0.383243	-0.421741	2.70465	-0.421741	-0.376112	-0.421741	-0.41522	-0.421741
ENSMUST00000127989	-0.424479	0.751154	-0.424479	-0.424479	2.64468	-0.424479	-0.424479	-0.424479	-0.424479	-0.424479
MSTRG.22798.1	-0.337481	0.679691	0.989831	-0.718594	2.20438	-0.718594	-0.718594	0.0565489	-0.718594	-0.718594
ENSMUST00000193544	-0.499403	0.447047	0.427388	-0.499403	2.62139	-0.499403	-0.499403	-0.499403	-0.499403	-0.499403
ENSMUST00000161274	-0.275085	0.701919	0.617876	-0.143479	2.41247	-0.704612	-0.597599	-0.602264	-0.704612	-0.704612
