# Supplementary material for: Expression Profiles and Potential Functions of Long Non-Coding RNAs in the Heart of Mice With Coxsackie B3 Virus-Induced Myocarditis
Source: Front Cell Infect Microbiol. 2021 Aug 24;11:704919. doi: 10.3389/fcimb.2021.704919 (PMC8423026; doi:10.3389/fcimb.2021.704919)
Supplement: Supplementary file 2 [file DataSheet_2.zip]

Archive with 5 entries (5 files):
- Figure 2(raw data)/Figure 2A-2H.xlsx
- Figure 2(raw data)/Raw data-1.sds
- Figure 2(raw data)/Raw data-2.sds
- Figure 2(raw data)/Raw data-3.sds
- Figure 2(raw data)/Raw data-4.sds
