# Supplementary material for: Expression Profiles and Potential Functions of Long Non-Coding RNAs in the Heart of Mice With Coxsackie B3 Virus-Induced Myocarditis
Source: Front Cell Infect Microbiol. 2021 Aug 24;11:704919. doi: 10.3389/fcimb.2021.704919 (PMC8423026; doi:10.3389/fcimb.2021.704919)
Supplement: Supplementary file 2 [file DataSheet_2.zip › Figure 2(raw data)/Figure 2A-2H.xlsx]

## Sheet: Figure 2A
	Ct values for ENSMUST00000188819						Ct values for GAPDH
A/J mice						A/J mice
Control	26.8919	26.7248	Undetermined			Control	13.0595	12.0851	13.8954
Control	27.1113	27.0602	27.7501			Control	13.7904	13.106	14.0853
Control	26.5118	25.626	25.957			Control	12.6953	12.9715	11.9655
Control	24.6561	24.1327	25.8157			Control	12.6815	12.2236	12.5267
Control	25.0332	26.2558	25.4241			Control	11.6604	11.3259	11.3125
CVB3	23.2155	Undetermined	24.4511			CVB3	13.5166	13.2363	13.4291
CVB3	21.03	20.9192	21.051			CVB3	Undetermined	12.5038	12.6648
CVB3	23.6651	22.8611	21.3019			CVB3	14.8151	14.7996	13.9303
CVB3	22.5113	21.6222	Undetermined			CVB3	11.5981	11.0868	10.3974
CVB3	22.5363	Undetermined	22.9565			CVB3	11.4331	10.779	11.0997
CVB3	21.1014	Undetermined	20.0638			CVB3	10.4648	11.2395	12.082
CVB3	23.4098	23.8088	23.3935			CVB3	12.573	11.9566	12.9444
CVB3	24.1895	24.4288	24.9839			CVB3	13.3847	13.4011	13.5384
CVB3	20.6604	19.9694	20.3763			CVB3	11.506	11.6554	12.0239
C57BL/6 mice						C57BL/6 mice
Control	Undetermined	27.0659	27.0885			Control	16.6826	17.0459	Undetermined
Control	28.4241	27.9334	Undetermined			Control	16.1374	Undetermined	16.4699
Control	26.4963	27.7519	27.1435			Control	16.7398	Undetermined	18.0621
Control	29.0159	26.5756	27.3313			Control	19.8064	17.4185	18.2795
Control	26.8231	28.0026	26.3657			Control	18.0126	18.7021	19.9685
Control	28.006	25.0234	25.8695			Control	17.401	Undetermined	17.703
Control	26.0004	27.7864	27.5579			Control	Undetermined	17.2041	17.4124
CVB3	20.9403	20.9366	21.3223			CVB3	15.4518	14.5742	15.4118
CVB3	21.8965	21.3728	21.5111			CVB3	13.35	12.3044	13.1886
CVB3	20.1366	20.2512	20.4948			CVB3	11.6374	Undetermined	11.2257
CVB3	20.6195	20.6899	20.567			CVB3	13.3213	12.8584	13.1068
CVB3	19.2382	19.9284	19.3277			CVB3	12.0153	12.0147	Undetermined
CVB3	20.4262	22.1113	21.287			CVB3	Undetermined	13.2605	14.1399
CVB3	21.738	22.4266	21.3612			CVB3	14.8546	Undetermined	14.8082

## Sheet: Figure 2B
	Ct values for ENSMUST00000199139						Ct values for GAPDH
A/J mice						A/J mice
Control	27.0905	Undetermined	28.3457			Control	13.0595	12.0851	13.8954
Control	26.4802	25.7844	24.7353			Control	13.7904	13.106	14.0853
Control	25.7581	Undetermined	25.8539			Control	12.6953	12.9715	11.9655
Control	26.7785	26.0989	25.425			Control	12.6815	12.2236	12.5267
Control	25.5772	24.8722	24.711			Control	11.6604	11.3259	11.3125
CVB3	Undetermined	24.1383	23.2324			CVB3	13.5166	13.2363	13.4291
CVB3	21.163	21.6328	20.915			CVB3	Undetermined	12.5038	12.6648
CVB3	23.4078	24.358	23.9837			CVB3	14.8151	14.7996	13.9303
CVB3	22.9737	Undetermined	22.8758			CVB3	11.5981	11.0868	10.3974
CVB3	22.0662	21.0601	23.4416			CVB3	11.4331	10.779	11.0997
CVB3	22.7264	20.205	20.8708			CVB3	12.2664	12.195	12.5991
CVB3	19.6626	20.198	19.9088			CVB3	10.4648	11.2395	12.082
CVB3	20.3395	22.1652	23.7539			CVB3	12.573	11.9566	12.9444
CVB3	23.3575	25.1012	24.2558			CVB3	13.3847	13.4011	13.5384
CVB3	Undetermined	22.4563	22.1622			CVB3	11.506	11.6554	12.0239
C57BL/6 mice						C57BL/6 mice
Control	27.6791	27.1892	27.4341			Control	16.6826	17.0459	Undetermined
Control	25.0534	26.5886	25.0534			Control	16.1374	Undetermined	16.4699
Control	27.8421	27.8421	24.0024			Control	16.7398	Undetermined	18.0621
Control	27.6791	27.7349	27.6791			Control	19.8064	17.4185	18.2795
Control	25.0534	27.8421	27.8421			Control	18.0126	18.7021	19.9685
Control	25.0534	27.1892	26.9919			Control	17.401	Undetermined	17.703
Control	27.8423	27.4355	27.2213			Control	Undetermined	17.2041	17.4124
CVB3	21.7084	21.6845	20.8998			CVB3	15.4518	14.5742	15.4118
CVB3	21.0087	20.5262	21.7804			CVB3	13.35	12.3044	13.1886
CVB3	Undetermined	22.7577	22.8159			CVB3	11.6374	Undetermined	11.2257
CVB3	20.2884	20.2635	19.8689			CVB3	13.3213	12.8584	13.1068
CVB3	24.3896	24.4743	23.8213			CVB3	14.9675	14.2456	15.1867
CVB3	20.4374	20.2044	19.3755			CVB3	12.0153	12.0147	Undetermined
CVB3	21.9393	21.674	20.6988			CVB3	Undetermined	13.2605	14.1399
CVB3	22.5873	23.2107	21.7451			CVB3	14.8546	Undetermined	14.8082
CVB3	22.1176	19.4526	22.6169			CVB3	12.5907	13.7476	Undetermined

## Sheet: Figure 2C
	Ct values for ENSMUST00000222401					Ct values for GAPDH
A/J mice					A/J mice
Control	Undetermined	25.6035	24.7159		Control	13.0595	12.0851	13.8954
Control	27.1694	25.7483	25.7875		Control	13.7904	13.106	14.0853
Control	25.2658	25.2585	25.6201		Control	12.6953	12.9715	11.9655
Control	24.9679	25.6477	25.5394		Control	12.6815	12.2236	12.5267
Control	24.1865	25.2316	24.7637		Control	11.6604	11.3259	11.3125
CVB3	23.3707	23.02	23.7815		CVB3	13.5166	13.2363	13.4291
CVB3	19.3153	20.7248	20.9428		CVB3	Undetermined	12.5038	12.6648
CVB3	23.8659	22.737	23.7179		CVB3	14.8151	14.7996	13.9303
CVB3	23.2314	21.5269	21.2737		CVB3	11.5981	11.0868	10.3974
CVB3	22.1059	22.4933	21.4386		CVB3	11.4331	10.779	11.0997
CVB3	20.9012	20.2604	20.0148		CVB3	12.2664	12.195	12.5991
CVB3	21.0909	20.2878	19.6192		CVB3	10.4648	11.2395	12.082
CVB3	22.4615	22.9403	23.8077		CVB3	12.573	11.9566	12.9444
CVB3	24.1333	25.2203	25.0166		CVB3	13.3847	13.4011	13.5384
CVB3	19.5855	19.4403	19.5981		CVB3	11.506	11.6554	12.0239
C57BL/6 mice					C57BL/6 mice
Control	28.5483	27.0037	26.9018		Control	16.6826	17.0459	Undetermined
Control	29.3736	Undetermined	28.2696		Control	16.1374	Undetermined	16.4699
Control	28.4727	28.4563	Undetermined		Control	16.7398	Undetermined	18.0621
Control	25.1618	25.3532	Undetermined		Control	19.8064	17.4185	18.2795
Control	Undetermined	26.9526	27.7254		Control	18.0126	18.7021	19.9685
Control	26.4731	27.7465	27.4019		Control	17.401	Undetermined	17.703
Control	27.4509	27.2174	27.8099		Control	Undetermined	17.2041	17.4124
CVB3	23.1863	23.0016	23.7965		CVB3	15.4518	14.5742	15.4118
CVB3	23.3242	23.6359	23.1516		CVB3	13.35	12.3044	13.1886
CVB3	22.3996	22.916	22.8338		CVB3	11.6374	Undetermined	11.2257
CVB3	22.1471	23.1281	22.848		CVB3	13.3213	12.8584	13.1068
CVB3	25.1011	24.7118	26.0453		CVB3	14.9675	14.2456	15.1867
CVB3	22.5409	22.3227	22.2437		CVB3	12.0153	Undetermined	Undetermined
CVB3	23.7727	23.518	23.4119		CVB3	Undetermined	13.2605	14.1399
CVB3	24.2216	24.4942	23.1481		CVB3	14.8546	Undetermined	14.8082
CVB3	23.5277	23.2092	24.0557		CVB3	12.5907	13.7476	Undetermined

## Sheet: Figure 2D
	Ct values for ENSMUST00000227886					Ct values for GAPDH
A/J mice					A/J mice
Control	26.2997	25.8114	26.7933		Control	12.0851	13.8954	13.8954
Control	25.8424	25.7395	25.9614		Control	13.106	14.0853	14.0853
Control	25.5425	25.0886	25.1575		Control	12.9715	11.9655	11.9655
Control	25.2025	Undetermined	24.2303		Control	12.2236	12.5267	12.5267
Control	24.2982	23.5705	24.5279		Control	11.3259	11.3125	11.3125
CVB3	23.1719	22.3726	22.5746		CVB3	13.2363	13.4291	13.4291
CVB3	20.2589	20.3902	20.243		CVB3	12.5038	12.6648	12.6648
CVB3	22.2264	22.0782	21.8336		CVB3	14.7996	13.9303	13.9303
CVB3	21.2907	21.1653	20.7988		CVB3	11.0868	10.3974	10.3974
CVB3	20.167	20.3042	20.9952		CVB3	10.779	11.0997	11.0997
CVB3	19.0843	19.2188	19.1614		CVB3	12.195	12.5991	12.5991
CVB3	18.2849	17.3028	17.6569		CVB3	11.2395	12.082	12.082
CVB3	22.3663	21.4279	21.4549		CVB3	11.9566	12.9444	12.9444
CVB3	23.8579	23.2798	23.8489		CVB3	13.4011	13.5384	13.5384
CVB3	18.9885	19.4224	19.67		CVB3	11.6554	12.0239	12.0239
C57BL/6 mice					C57BL/6 mice
Control	24.2728	25.9637	25.8231		Control	16.6826	17.0459	15.7781
Control	26.2523	25.9637	25.8231		Control	16.1374	17.9784	16.4699
Control	24.5241	24.7911	24.9375		Control	16.7398	13.6244	18.0621
Control	26.377	27.207	26.5976		Control	17.8064	17.4185	18.2795
Control	28.2748	28.271	27.5923		Control	19.2422	18.7021	19.9685
Control	25.796	Undetermined	26.0793		Control	17.401	17.4109	17.703
Control	26.9051	25.4671	Undetermined		Control	17.8229	17.2041	17.4124
CVB3	20.6949	20.7298	21.2699		CVB3	15.4518	14.5742	15.4118
CVB3	19.7474	19.2778	19.6517		CVB3	13.35	12.3044	13.1886
CVB3	19.4434	19.2877	18.5749		CVB3	13.3213	12.8584	13.1068
CVB3	23.1035	24.7589	22.8007		CVB3	14.9675	14.2456	15.1867
CVB3	18.9671	18.1289	19.3654		CVB3	12.0153	14.0675	10.875
CVB3	20.9193	21.5023	21.4306		CVB3	12.9915	13.2605	14.1399
CVB3	20.6275	21.8462	22.1006		CVB3	14.8546	16.2663	14.8082
CVB3	21.9891	21.8058	21.9883		CVB3	13.5907	13.7476	13.215

## Sheet: Figure 2E
	Ct values for MSTRG.31307.11					Ct values for GAPDH
A/J mice					A/J mice
Control	21.1104	22.0686	20.8724		Control	13.0595	12.0851	13.8954
Control	22.1725	22.7901	21.6939		Control	13.7904	13.106	14.0853
Control	20.3895	21.8736	20.7395		Control	12.6953	12.9715	11.9655
Control	20.4817	20.4131	20.7362		Control	12.6815	12.2236	12.5267
Control	19.5629	18.8849	19.1624		Control	11.6604	11.3259	11.3125
CVB3	19.9594	19.7583	20.6682		CVB3	13.5166	13.2363	13.4291
CVB3	18.2849	18.0233	18.4593		CVB3	12.044	12.5038	12.6648
CVB3	21.8118	21.8464	21.8468		CVB3	14.8151	14.7996	13.9303
CVB3	18.1495	18.6247	18.5884		CVB3	11.5981	11.0868	10.3974
CVB3	18.0664	17.79	17.8798		CVB3	11.4331	10.779	11.0997
CVB3	19.8439	19.9744	20.3715		CVB3	12.2664	12.195	12.5991
CVB3	17.5465	17.7015	17.2628		CVB3	10.4648	11.2395	12.082
CVB3	20.4902	20.8211	21.4928		CVB3	12.573	11.9566	12.9444
CVB3	20.6468	20.6277	20.4891		CVB3	13.3847	13.4011	13.5384
CVB3	18.3757	18.7341	17.698		CVB3	11.506	11.6554	12.0239
C57BL/6 mice					C57BL/6 mice
Control	27.9791	27.0755	29.6738		Control	16.6826	17.0459	15.7781
Control	29.3286	29.6551	28.5759		Control	16.1374	17.9784	16.4699
Control	28.9395	30.2478	29.1637		Control	17.8577	17.0418	17.8503
Control	29.7624	29.7376	28.8504		Control	16.7398	16.6244	18.0621
Control	29.878	30.0768	31.018		Control	17.8064	17.4185	18.2795
Control	30.4682	30.1446	31.0632		Control	17.0033	18.7021	19.9685
Control	33.8114	36.2816	31.3337		Control	17.401	Undetermined	17.703
Control	31.8323	31.0343	30.7945		Control	Undetermined	17.2041	17.4124
CVB3	31.4635	31.8728	31.372		CVB3	15.4518	14.5742	15.4118
CVB3	29.6606	31.4656	30.8043		CVB3	13.35	12.3044	13.1886
CVB3	23.0535	28.2957	29.9039		CVB3	11.6374	11.8232	11.2257
CVB3	28.554	29.2252	Undetermined		CVB3	13.3213	12.8584	13.1068
CVB3	28.8104	29.1196	Undetermined		CVB3	14.9675	14.2456	15.1867
CVB3	26.9574	28.3363	28.812		CVB3	Undetermined	14.0675	14.875
CVB3	28.6963	31.633	29.4842		CVB3	12.9915	13.2605	14.1399
CVB3	31.0827	30.3701	30.6422		CVB3	14.8546	14.2663	14.8082
CVB3	31.0673	Undetermined	30.5857		CVB3	12.5907	13.7476	12.3015

## Sheet: Figure 2F
	Ct values for MSTRG.31357.2					Ct values for GAPDH
A/J mice					A/J mice
Control	16.633	16.7282	16.6056		Control	13.0595	12.0851	13.8954
Control	17.326	17.847	17.4393		Control	13.7904	13.106	14.0853
Control	15.8211	15.429	15.9122		Control	12.6953	12.9715	11.9655
Control	15.8124	15.4985	15.4118		Control	12.6815	12.2236	12.5267
Control	14.8047	15.3727	14.8076		Control	11.6604	11.3259	11.3125
CVB3	14.3121	15.229	14.7483		CVB3	13.5166	13.2363	13.4291
CVB3	13.3267	13.4714	13.3499		CVB3	12.044	12.5038	12.6648
CVB3	16.2052	15.3354	15.6702		CVB3	14.8151	14.7996	13.9303
CVB3	15.0456	15.0479	14.0923		CVB3	11.5981	11.0868	10.3974
CVB3	Undetermined	13.1621	12.6375		CVB3	11.4331	10.779	11.0997
CVB3	13.3298	13.1479	13.7323		CVB3	12.2664	12.195	12.5991
CVB3	13.3669	12.9969	13.4903		CVB3	10.4648	11.2395	12.082
CVB3	15.3165	15.1414	15.8413		CVB3	12.573	11.9566	12.9444
CVB3	16.1872	15.7316	15.6101		CVB3	13.3847	13.4011	13.5384
CVB3	12.9308	13.356	13.2214		CVB3	11.506	11.6554	12.0239
C57BL/6 mice					C57BL/6 mice
Control	18.6791	18.1091	18.36		Control	16.6826	17.0459	15.7781
Control	18.6615	18.1308	17.8076		Control	16.1374	17.9784	16.4699
Control	18.8317	18.994	18.7872		Control	17.8577	17.0418	17.8503
Control	18.2633	18.2064	18.2813		Control	16.7398	13.6244	18.0621
Control	19.5942	19.7549	19.4168		Control	19.8064	17.4185	18.2795
Control	20.2739	19.8493	19.9312		Control	21.2422	18.7021	19.9685
Control	18.0905	17.7729	18.3284		Control	17.401	15.4109	17.703
Control	18.562	18.5118	19.0636		Control	15.8229	17.2041	17.4124
CVB3	14.8969	14.9328	15.1422		CVB3	15.4518	14.5742	15.4118
CVB3	14.5414	14.0447	14.3822		CVB3	13.35	12.3044	13.1886
CVB3	14.2307	13.8667	14.7822		CVB3	11.6374	11.8232	11.2257
CVB3	14.4431	13.6431	14.3075		CVB3	13.3213	12.8584	13.1068
CVB3	16.257	15.8483	15.9051		CVB3	14.9675	14.2456	15.1867
CVB3	12.8783	14.2404	13.4067		CVB3	12.0153	14.0675	10.875
CVB3	14.246	14.3928	14.3799		CVB3	12.9915	13.2605	14.1399
CVB3	14.7877	14.7104	14.8077		CVB3	14.8546	14.2663	14.8082
CVB3	12.2986	13.5348	13.888		CVB3	12.5907	13.7476	12.3015

## Sheet: Figure 2G
	Ct values for MSTRG.26098.49					Ct values for GAPDH
A/J mice					A/J mice
Control	25.5015	24.7979	24.842		Control	15.2959	15.7337	15.2313
Control	26.0839	26.9218	24.1673		Control	15.465	14.4178	16.2723
Control	24.6266	25.5327	25.3654		Control	14.6749	15.0713	13.9329
Control	24.9137	24.9192	24.5801		Control	14.6189	14.2408	13.6363
Control	12.6815	12.2236	12.5267		Control	24.9679	25.6477	25.5394
CVB3	26.4069	26.417	26.6205		CVB3	15.2259	15.4726	15.7482
CVB3	26.3055	26.0524	26.3195		CVB3	14.1288	14.6937	14.8401
CVB3	25.7296	26.1651	25.8598		CVB3	16.7862	16.0572	16.1816
CVB3	24.9792	25.4655	24.9542		CVB3	12.5579	12.8177	12.1977
CVB3	24.3782	24.7126	23.7179		CVB3	13.5179	12.2886	12.6604
CVB3	24.8661	26.5738	26.8008		CVB3	14.4707	13.2788	13.1396
CVB3	25.0725	25.1939	23.201		CVB3	13.1561	13.4916	13.3161
CVB3	25.4368	26.3365	24.8463		CVB3	14.5851	14.8462	13.6067
CVB3	25.0754	25.6269	24.5018		CVB3	14.1425	14.5177	14.0578
CVB3	24.9794	25.0991	24.7791		CVB3	13.5081	13.9052	13.6563
C57BL/6 mice					C57BL/6 mice
Control	23.577	24.0214	24.0275		Control	14.9097	15.9493	14.466
Control	21.3391	21.5944	21.9685		Control	12.8798	12.6732	13.4488
Control	25.6339	25.0264	24.6449		Control	15.5356	14.5097	14.2594
Control	25.886	24.9467	25.7589		Control	15.3863	15.1406	15.4539
Control	21.9983	21.7661	21.3239		Control	12.858	12.0478	12.7627
Control	22.2289	23.4429	23.1645		Control	14.9369	15.3583	14.9547
Control	Undetermined	25.1708	25.5414		Control	14.8288	16.8694	15.8792
Control	22.1347	22.4784	24.32		Control	12.4644	12.6406	13.6726
CVB3	27.335	26.4002	27.6465		CVB3	18.6961	17.2795	17.6847
CVB3	26.108	26.0569	27.101		CVB3	18.8819	18.2055	17.3218
CVB3	26.9561	27.3531	28.1739		CVB3	18.9514	16.613	18.0646
CVB3	27.9677	26.4309	26.9142		CVB3	19.3877	19.3721	19.5862
CVB3	29.0452	29.5959	29.575		CVB3	18.9028	18.967	19.467
CVB3	27.661	27.2548	28.132		CVB3	17.2396	17.8613	17.4481
CVB3	26.28	26.7398	25.9945		CVB3	16.3925	16.5366	16.3386

## Sheet: Figure 2H
	Ct values for MSTRG.32881.28					Ct values for GAPDH
A/J mice					A/J mice
Control	24.4864	24.9085	24.4953		Control	13.0595	12.0851	13.8954
Control	25.4165	25.4504	25.4234		Control	13.7904	13.106	14.0853
Control	24.4405	24.674	24.4483		Control	12.6953	12.9715	11.9655
Control	24.3947	23.9433	24.3676		Control	12.6815	12.2236	12.5267
Control	23.7569	24.1888	24.0707		Control	11.6604	11.3259	11.3125
CVB3	25.7606	26.3833	25.7983		CVB3	13.5166	13.2363	13.4291
CVB3	25.6908	25.8064	25.9949		CVB3	12.044	12.5038	12.6648
CVB3	25.4382	25.2705	26.7164		CVB3	14.8151	14.7996	13.9303
CVB3	24.8225	24.5202	24.6909		CVB3	11.5981	11.0868	10.3974
CVB3	24.5555	24.989	24.7133		CVB3	11.4331	10.779	11.0997
CVB3	26.2597	25.9259	26.2317		CVB3	12.2664	12.195	12.5991
CVB3	25.2864	25.2706	25.0909		CVB3	10.4648	11.2395	12.082
CVB3	25.3817	24.9287	25.018		CVB3	12.573	11.9566	12.9444
CVB3	25.7051	25.4309	25.2443		CVB3	13.3847	13.4011	13.5384
CVB3	24.7426	25.0523	25.0808		CVB3	11.506	11.6554	12.0239
C57BL/6 mice					C57BL/6 mice
Control	26.165	25.816	25.7253		Control	16.6826	17.0459	15.7781
Control	24.7042	24.4823	25.4619		Control	16.1374	17.9784	16.4699
Control	26.2513	26.0853	26.261		Control	17.8577	17.0418	17.8503
Control	25.9298	26.5614	26.0723		Control	16.7398	13.6244	18.0621
Control	26.9116	26.854	26.1273		Control	19.8064	17.4185	18.2795
Control	28.4278	28.2615	28.5363		Control	21.2422	18.7021	19.9685
Control	25.712	26.812	27.28		Control	17.401	15.4109	17.703
Control	26.2217	26.0915	26.1385		Control	15.8229	17.2041	17.4124
CVB3	25.5895	25.6087	25.8873		CVB3	15.4518	14.5742	15.4118
CVB3	24.3974	24.4465	24.4694		CVB3	13.35	12.3044	13.1886
CVB3	23.8042	23.7812	23.6272		CVB3	11.6374	11.8232	11.2257
CVB3	24.9154	24.8116	24.6931		CVB3	13.3213	12.8584	13.1068
CVB3	23.9799	24.3542	23.8808		CVB3	12.0153	14.0675	10.875
CVB3	24.4423	24.3607	24.0545		CVB3	12.9915	13.2605	14.1399
CVB3	25.8402	25.9407	26.3386		CVB3	14.8546	14.2663	14.8082
CVB3	23.7683	23.8519	23.6623		CVB3	12.5907	13.7476	12.3015
