# Supplementary material for: Expression Profiles and Potential Functions of Long Non-Coding RNAs in the Heart of Mice With Coxsackie B3 Virus-Induced Myocarditis
Source: Front Cell Infect Microbiol. 2021 Aug 24;11:704919. doi: 10.3389/fcimb.2021.704919 (PMC8423026; doi:10.3389/fcimb.2021.704919)
Supplement: Supplementary file 3 [file DataSheet_3.zip]

Archive with 7 entries (7 files):
- Figure 3A-3H.xlsx
- FIgure 3I-3J.xlsx
- Raw data-Figure3A-3H-1.sds
- Raw data-Figure3A-3H-2.sds
- Raw data-Figure3A-3H-3.sds
- Raw data-Figure3A-3H-4.sds
- Raw data-Figure3I.sds
