# Supplementary material for: Expression Profiles and Potential Functions of Long Non-Coding RNAs in the Heart of Mice With Coxsackie B3 Virus-Induced Myocarditis
Source: Front Cell Infect Microbiol. 2021 Aug 24;11:704919. doi: 10.3389/fcimb.2021.704919 (PMC8423026; doi:10.3389/fcimb.2021.704919)
Supplement: Supplementary file 3 [file DataSheet_3.zip › Figure 3A-3H.xlsx]

## Sheet: Figure 3A
	Ct values for ENSMUST00000188819					Ct values for GAPDH
Normal					Normal
heart	Undetermined	32.9222	31.0024		heart	20.3581	Undetermined	20.2012
heart	30.9768	31.9608	31.4537		heart	20.9118	20.6198	21.2327
heart	Undetermined	29.1041	28.0306		heart	20.1543	19.6457	19.4178
heart	29.5309	29.6335	28.9767		heart	19.0706	19.5353	19.3111
heart	29.8246	Undetermined	27.9532		heart	17.2549	18.4927	17.0105
liver	28.3513	26.8533	29.2476		liver	18.7391	18.5479	19.5851
liver	32.8805	Undetermined	32.362		liver	19.93	20.773	20.5623
liver	Undetermined	29.3492	30.6325		liver	19.901	20.6205	20.2968
liver	33.0354	35.4647	29.9178		liver	19.2207	Undetermined	18.2974
liver	29.1085	28.4078	29.3981		liver	19.6324	20.402	18.2935
liver	27.7924	27.6139	29.067		liver	18.1133	18.8036	19.7289
spleen	28.8893	27.7779	Undetermined		spleen	23.1974	23.6643	23.5285
spleen	27.233	Undetermined	26.3233		spleen	20.3588	21.6695	23.8034
spleen	24.8278	24.8025	24.7812		spleen	20.5148	20.3586	20.3513
spleen	25.7749	26.104	26.007		spleen	20.8981	21.9023	22.7336
spleen	25.3307	26.2869	24.8125		spleen	22.3139	21.8166	22.5852
spleen	25.5161	24.9877	25.5795		spleen	20.7654	Undetermined	20.7654
lung	26.8047	27.2667	26.8009		lung	19.2252	21.8134	16.9385
lung	26.8237	Undetermined	27.0319		lung	21.6456	22.4724	22.9209
lung	27.9917	28.5568	28.4028		lung	21.034	20.1266	20.2807
lung	Undetermined	27.2956	27.9324		lung	21.8747	22.085	22.3982
lung	23.9479	24.4707	25.5668		lung	20.1362	20.6485	20.1021
lung	26.3768	25.9362	25.4453		lung	21.1841	21.0216	21.6593
kidney	26.4733	26.7558	26.6207		kidney	22.5231	22.3845	22.4717
kidney	24.9936	25.3398	25.6097		kidney	Undetermined	19.6896	19.9252
kidney	26.8824	26.543	26.9589		kidney	18.3954	19.6067	18.6876
kidney	28.422	29.1898	25.9025		kidney	22.6076	22.9813	22.7231
kidney	26.805	27.5052	27.1466		kidney	Undetermined	21.4659	21.2406
kidney	27.9927	28.7025	27.0629		kidney	21.9871	21.9551	21.2847
CVB3	Ct values for ENSMUST00000188819				CVB3	Ct values for GAPDH
heart	27.1307	26.2431	25.726		heart	17.4234	16.9354	16.6865
heart	27.5079	27.4516	29.2546		heart	17.645	18.2216	18.5875
heart	23.868	24.2472	24.5463		heart	19.1903	18.7227	18.9956
heart	26.5319	26.4109	25.9466		heart	19.7887	19.3319	19.0884
heart	29.3425	29.122	29.0775		heart	20.1822	20.2688	20.1482
heart	30.5236	29.1093	29.4961		heart	20.9086	21.1203	20.5619
heart	25.6085	25.0536	24.5389		heart	18.3604	17.6774	18.5883
heart	32.6534	32.9869	33.3615		heart	24.7287	25.4471	24.4634
liver	33.0903	32.6304	31.4743		liver	19.4902	18.2123	18.1637
liver	27.1915	28.3203	27.2466		liver	18.9252	17.4111	17.9465
liver	28.8751	27.8081	Undetermined		liver	18.7309	18.6291	17.4317
liver	33.1844	28.3653	33.2912		liver	18.1979	17.6979	18.6026
liver	28.347	27.6153	26.2889		liver	16.6136	16.7983	16.2217
liver	32.2129	32.7815	31.6983		liver	19.8662	18.8154	19.5214
spleen	29.1262	26.7225	27.9424		spleen	19.9626	21.1276	20.6531
spleen	Undetermined	29.2067	29.0348		spleen	23.1514	22.2087	22.4386
spleen	27.0364	29.3294	28.6787		spleen	21.8479	22.2966	22.8673
spleen	27.5669	28.568	29.8565		spleen	23.6992	23.2623	23.2517
spleen	32.4511	32.6952	32.5861		spleen	23.2996	23.726	24.4752
lung	28.0583	Undetermined	31.6571		lung	22.355	21.7018	21.0239
lung	26.9267	28.675	26.6637		lung	19.5438	20.3003	19.9432
lung	25.277	30.9858	27.5932		lung	20.1562	21.3102	20.6828
lung	31.5535	Undetermined	29.1776		lung	20.6646	21.2792	21.2648
lung	32.9768	33.2199	28.1857		lung	21.6605	21.3988	21.2623
kidney	33.413	24.9431	25.5364		kidney	15.3863	15.8035	15.8899
kidney	26.4758	27.729	26.78		kidney	16.2995	14.7084	15.8428
kidney	27.0287	26.3158	26.3404		kidney	15.8938	15.0842	15.4268
kidney	26.4142	27.8614	26.8876		kidney	16.1471	16.9004	15.7385
kidney	26.7491	26.2165	25.9367		kidney	16.2694	15.9493	16.1344
kidney	25.6797	25.3181	26.5528		kidney	15.0171	15.8922	15.5016
kidney	25.8958	25.2816	25.2162		kidney	16.7744	16.1016	16.3341

## Sheet: Figure 3B
	Ct values for ENSMUST00000199139					Ct values for GAPDH
Normal					Normal
heart	29.1148	30.6209	29.8599		heart	20.3581	Undetermined	20.2012
heart	28.8137	28.086	30.1773		heart	20.9118	20.6198	21.2327
heart	30.756	30.558	30.8384		heart	20.1543	19.6457	19.4178
heart	28.8484	29.2059	28.0811		heart	19.0706	19.5353	19.3111
heart	27.3563	28.1418	29.9864		heart	17.2549	18.4927	17.0105
liver	33.7742	25.6808	26.1538		liver	18.7391	18.5479	19.5851
liver	28.673	30.0858	30.1443		liver	19.93	20.773	20.5623
liver	30.0527	28.5865	28.4002		liver	19.901	20.6205	20.2968
liver	28.6239	27.6781	29.1529		liver	19.2207	Undetermined	18.2974
liver	27.1201	27.9052	28.6156		liver	19.6324	20.402	18.2935
liver	25.6033	26.3777	26.2812		liver	18.1133	18.8036	19.7289
spleen	28.1778	29.8079	28.6483		spleen	23.1974	23.6643	23.5285
spleen	26.0566	27.5029	26.9223		spleen	20.3588	21.6695	23.8034
spleen	25.8876	25.275	25.3502		spleen	20.5148	20.3586	20.3513
spleen	29.1002	28.4084	29.6543		spleen	20.8981	21.9023	22.7336
spleen	27.1732	26.4744	26.636		spleen	22.3139	21.8166	22.5852
spleen	27.7024	27.0135	26.7158		spleen	20.7654	Undetermined	20.7654
lung	25.7132	26.0219	25.7138		lung	19.2252	21.8134	16.9385
lung	26.1922	25.7719	26.6187		lung	21.6456	22.4724	22.9209
lung	26.7205	26.2414	25.5584		lung	21.034	20.1266	20.2807
lung	26.4232	26.3389	26.0198		lung	21.8747	22.085	22.3982
lung	26.421	26.1175	26.374		lung	20.1362	20.6485	20.1021
lung	27.5719	27.9064	27.4848		lung	21.1841	21.0216	21.6593
kidney	27.6221	27.3785	27.1483		kidney	22.5231	22.3845	22.4717
kidney	25.6309	27.5377	26.7277		kidney	Undetermined	19.6896	19.9252
kidney	25.8511	24.9438	25.5859		kidney	18.3954	19.6067	18.6876
kidney	27.0023	27.1245	27.0568		kidney	22.6076	22.9813	22.7231
kidney	26.8386	26.1101	25.5889		kidney	Undetermined	21.4659	21.2406
kidney	25.1607	25.6612	25.5576		kidney	21.9871	21.9551	21.2847
CVB3	Ct values for ENSMUST00000199139				CVB3	Ct values for GAPDH
heart	24.6935	25.4	25.2981		heart	17.4234	16.9354	16.6865
heart	27.0366	27.5428	27.2679		heart	17.645	18.2216	18.5875
heart	24.0234	24.4515	24.6782		heart	19.1903	18.7227	18.9956
heart	26.2243	25.8044	25.4551		heart	19.7887	19.3319	19.0884
heart	26.118	26.1058	26.6278		heart	20.1822	20.2688	20.1482
heart	26.7453	28.4572	27.8434		heart	20.9086	21.1203	20.5619
heart	25.1717	24.9416	25.3396		heart	18.3604	17.6774	18.5883
heart	31.1169	28.0033	29.4765		heart	24.7287	25.4471	24.4634
liver	28.2659	28.4425	31.4214		liver	19.4902	18.2123	18.1637
liver	26.7426	26.8655	27.9071		liver	18.9252	17.4111	17.9465
liver	25.4519	26.3229	26.5684		liver	18.7309	18.6291	17.4317
liver	27.1985	28.1168	28.373		liver	18.1979	17.6979	18.6026
liver	25.7864	25.1648	25.5954		liver	16.6136	16.7983	16.2217
liver	29.5489	29.9095	29.5227		liver	19.8662	18.8154	19.5214
spleen	25.8726	26.5975	26.3349		spleen	19.9626	21.1276	20.6531
spleen	27.4112	28.1192	28.7813		spleen	23.1514	22.2087	22.4386
spleen	27.1062	28.5153	27.6739		spleen	21.8479	22.2966	22.8673
spleen	27.7517	27.8305	27.2543		spleen	23.6992	23.2623	23.2517
spleen	29.6271	28.4114	28.5167		spleen	23.2996	23.726	24.4752
lung	28.0017	27.0839	28.2594		lung	22.355	21.7018	21.0239
lung	26.5246	27.5104	27.4692		lung	19.5438	20.3003	19.9432
lung	27.5887	27.3162	27.0246		lung	20.1562	21.3102	20.6828
lung	27.6645	26.9571	27.8403		lung	20.6646	21.2792	21.2648
lung	28.4905	27.5778	29.2657		lung	21.6605	21.3988	21.2623
kidney	22.842	21.1253	22.0584		kidney	15.3863	15.8035	15.8899
kidney	22.3984	22.9457	23.54		kidney	16.2995	14.7084	15.8428
kidney	22.8974	22.9258	22.9477		kidney	15.8938	15.0842	15.4268
kidney	22.4954	22.0209	21.812		kidney	16.1471	16.9004	15.7385
kidney	22.8361	22.3697	22.8748		kidney	16.2694	15.9493	16.1344
kidney	22.5119	21.1902	21.8068		kidney	15.0171	15.8922	15.5016
kidney	22.5407	22.7552	22.7194		kidney	16.7744	16.1016	16.3341

## Sheet: Figure 3C
	Ct values for ENSMUST00000222401					Ct values for GAPDH
Normal					Normal
heart	Undetermined	28.2377	27.7959		heart	20.3581	Undetermined	20.2012
heart	28.4375	27.8927	28.8597		heart	20.9118	20.6198	21.2327
heart	27.4971	Undetermined	28.2066		heart	20.1543	19.6457	19.4178
heart	27.9167	26.9781	28.4586		heart	19.0706	19.5353	19.3111
heart	26.1803	26.6966	27.681		heart	17.2549	18.4927	17.0105
liver	23.5939	23.298	23.2179		liver	18.7391	18.5479	19.5851
liver	23.4406	23.5339	22.9747		liver	19.93	20.773	20.5623
liver	22.9293	23.8547	23.5219		liver	19.901	Undetermined	20.2968
liver	22.7249	23.634	23.3026		liver	19.2207	Undetermined	18.2974
liver	22.5991	23.2368	22.7305		liver	19.6324	20.402	18.2935
liver	21.3137	22.6398	21.5303		liver	18.1133	18.8036	19.7289
spleen	Undetermined	28.4353	28.4938		spleen	23.1974	23.6643	23.5285
spleen	28.3936	27.9425	28.43		spleen	20.3588	21.6695	23.8034
spleen	28.6521	27.4375	27.7827		spleen	20.5148	20.3586	20.3513
spleen	28.5801	28.9375	28.4921		spleen	20.8981	21.9023	22.7336
spleen	29.0413	28.8322	27.5069		spleen	22.3139	21.8166	22.5852
spleen	28.4875	27.7491	27.8015		spleen	20.7654	Undetermined	20.7654
lung	22.6199	23.3793	23.4803		lung	19.2252	21.8134	16.9385
lung	23.6351	24.6233	24.1417		lung	21.6456	22.4724	22.9209
lung	23.6784	23.5569	24.3596		lung	21.034	20.1266	20.2807
lung	23.9024	24.5739	23.8539		lung	21.8747	22.085	22.3982
lung	Undetermined	27.1134	27.4052		lung	20.1362	20.6485	20.1021
kidney	29.4272	27.7294	28.8337		kidney	22.5231	22.3845	22.4717
kidney	29.1443	27.1701	27.272		kidney	Undetermined	19.6896	19.9252
kidney	22.4785	23.3076	23.6647		kidney	18.3954	19.6067	18.6876
kidney	24.9713	25.0803	25.188		kidney	22.6076	22.9813	22.7231
kidney	23.8022	24.4317	23.6108		kidney	Undetermined	21.4659	21.2406
kidney	24.318	23.8376	23.5499		kidney	21.9871	21.9551	21.2847
CVB3	Ct values for ENSMUST00000222401				CVB3	Ct values for GAPDH
heart	24.1208	24.0806	24.2446		heart	17.4234	16.9354	16.6865
heart	25.5494	27.1974	25.689		heart	17.645	18.2216	18.5875
heart	24.31	24.1552	24.3976		heart	19.1903	18.7227	18.9956
heart	25.9733	25.7795	26.5076		heart	19.7887	19.3319	19.0884
heart	25.8254	25.6099	25.0276		heart	20.9086	21.1203	20.5619
heart	24.6012	24.1924	24.2137		heart	18.3604	17.6774	18.5883
heart	30.3066	Undetermined	33.0328		heart	24.7287	25.4471	24.4634
liver	23.6356	24.7549	23.8234		liver	19.4902	18.2123	18.1637
liver	24.6403	Undetermined	24.5925		liver	18.9252	17.4111	17.9465
liver	23.7949	24.507	23.7312		liver	18.7309	18.6291	17.4317
liver	25.3276	24.7494	24.4738		liver	18.1979	17.6979	18.6026
liver	23.5967	24.9602	23.0506		liver	16.6136	16.7983	16.2217
liver	25.5889	25.7376	26.7788		liver	19.8662	18.8154	19.5214
spleen	28.1171	27.6267	28.7219		spleen	19.9626	21.1276	20.6531
spleen	Undetermined	27.5362	26.8565		spleen	23.1514	22.2087	22.4386
spleen	Undetermined	Undetermined	26.2446		spleen	21.8479	22.2966	22.8673
spleen	25.8308	25.42	25.4932		spleen	23.6992	23.2623	23.2517
spleen	25.2152	26.8466	26.4402		spleen	23.2996	23.726	24.4752
lung	25.1347	25.3813	25.1356		lung	22.355	21.7018	21.0239
lung	25.1004	24.0973	24.6547		lung	19.5438	20.3003	19.9432
lung	24.0616	24.1354	24.7507		lung	20.1562	21.3102	20.6828
lung	25.558	25.885	24.9809		lung	20.6646	21.2792	21.2648
lung	26.2751	26.7628	26.3344		lung	21.6605	21.3988	21.2623
kidney	20.4417	19.7934	19.8342		kidney	15.3863	15.8035	15.8899
kidney	19.7157	19.9627	19.6906		kidney	16.2995	14.7084	15.8428
kidney	19.7252	18.8187	19.2865		kidney	15.8938	15.0842	15.4268
kidney	19.2105	19.8703	18.3181		kidney	16.1471	16.9004	15.7385
kidney	17.6429	19.2269	19.1887		kidney	16.2694	15.9493	16.1344
kidney	20.8321	21.3422	21.0221		kidney	15.0171	15.8922	15.5016
kidney	20.3214	19.6494	19.8098		kidney	16.7744	16.1016	16.3341
	24.6834	24.8559	24.9737			19.7993	19.9173	19.8322

## Sheet: Figure 3D
	Ct values for ENSMUST00000227886					Ct values for GAPDH
Normal					Normal
heart	29.553	29.3652	Undetermined		heart	20.3581	Undetermined	20.2012
heart	29.0791	Undetermined	28.6661		heart	20.9118	20.6198	21.2327
heart	28.7776	Undetermined	28.1228		heart	20.1543	19.6457	19.4178
heart	Undetermined	29.0953	28.6386		heart	19.0706	19.5353	19.3111
heart	28.7646	28.6386	28.1202		heart	17.2549	18.4927	17.0105
liver	28.156	28.0365	Undetermined		liver	18.7391	18.5479	19.5851
liver	27.0033	27.2569	27.1425		liver	19.93	20.773	20.5623
liver	26.2156	Undetermined	26.2432		liver	19.901	Undetermined	20.2968
liver	27.1524	27.32	26.2699		liver	19.2207	Undetermined	18.2974
liver	26.1714	26.5796	Undetermined		liver	19.6324	20.402	18.2935
liver	27.2406	Undetermined	26.1254		liver	18.1133	18.8036	19.7289
spleen	28.3216	28.0933	27.4377		spleen	23.1974	23.6643	23.5285
spleen	26.5623	26.1156	26.1862		spleen	20.3588	21.6695	23.8034
spleen	25.3203	24.5114	24.0052		spleen	20.5148	20.3586	20.3513
spleen	25.2156	27.326	26.7879		spleen	20.8981	21.9023	22.7336
spleen	26.694	Undetermined	25.5384		spleen	22.3139	21.8166	22.5852
spleen	26.7158	Undetermined	25.3171		spleen	20.7654	Undetermined	20.7654
lung	25.9268	25.9874	25.3565		lung	19.2252	21.8134	16.9385
lung	26.3535	26.6397	Undetermined		lung	21.6456	22.4724	22.9209
lung	25.6678	25.4914	Undetermined		lung	21.034	20.1266	20.2807
lung	26.1256	Undetermined	27.9303		lung	21.8747	22.085	22.3982
lung	Undetermined	26.6793	25.3522		lung	20.1362	20.6485	20.1021
kidney	26.7247	26.9559	27.5912		kidney	22.5231	22.3845	22.4717
kidney	Undetermined	Undetermined	25.2531		kidney	Undetermined	19.6896	19.9252
kidney	24.3563	Undetermined	24.4608		kidney	18.3954	19.6067	18.6876
kidney	27.9065	27.4323	Undetermined		kidney	22.6076	22.9813	22.7231
kidney	26.4658	26.6605	25.8964		kidney	Undetermined	21.4659	21.2406
kidney	Undetermined	27.167	27.056		kidney	21.9871	21.9551	21.2847
CVB3					CVB3	Ct values for GAPDH
heart	22.1655	21.7516	21.5087		heart	17.4234	16.9354	16.6865
heart	24.2545	22.4674	23.9181		heart	17.645	18.2216	18.5875
heart	23.7032	23.8999	26.4557		heart	19.1903	18.7227	18.9956
heart	25.5179	25.8414	24.3628		heart	19.7887	19.3319	19.0884
heart	24.3518	25.3467	25.0012		heart	20.9086	21.1203	20.5619
heart	24.5591	24.358	25.9931		heart	18.3604	17.6774	18.5883
heart	30.5822	29.3248	31.4984		heart	24.7287	25.4471	24.4634
liver	26.9789	26.5337	25.5684		liver	19.4902	18.2123	18.1637
liver	25.5283	25.6865	24.9246		liver	18.9252	17.4111	17.9465
liver	26.6097	27.8725	27.6185		liver	18.7309	18.6291	17.4317
liver	25.7788	23.4258	25.8581		liver	18.1979	17.6979	18.6026
liver	23.0045	23.9676	22.3998		liver	16.6136	16.7983	16.2217
liver	25.9118	25.687	25.0473		liver	19.8662	18.8154	19.5214
spleen	25.1277	25.2322	23.0346		spleen	19.9626	21.1276	20.6531
spleen	26.5623	25.5997	25.4899		spleen	23.1514	22.2087	22.4386
spleen	Undetermined	26.3216	27.7408		spleen	21.8479	22.2966	22.8673
spleen	26.7693	26.5243	26.0271		spleen	23.6992	23.2623	23.2517
spleen	Undetermined	27.532	28.3652		spleen	23.2996	23.726	24.4752
lung	Undetermined	25.3037	Undetermined		lung	22.355	21.7018	21.0239
lung	25.3899	24.8302	23.2835		lung	19.5438	20.3003	19.9432
lung	25.617	25.3813	25.4669		lung	20.1562	21.3102	20.6828
lung	27.7943	25.6952	26.7745		lung	20.6646	21.2792	21.2648
lung	27.1239	25.6673	25.218		lung	21.6605	21.3988	21.2623
kidney	21.503	22.1213	21.5475		kidney	15.3863	15.8035	15.8899
kidney	25.356	24.5638	24.847		kidney	16.2995	14.7084	15.8428
kidney	21.3202	21.8351	20.2999		kidney	15.8938	15.0842	15.4268
kidney	20.9767	20.7031	21.3366		kidney	16.1471	16.9004	15.7385
kidney	20.2749	21.2762	21.1701		kidney	16.2694	15.9493	16.1344
kidney	19.0032	20.1969	20.299		kidney	15.0171	15.8922	15.5016
kidney	22.3967	22.3557	21.7404		kidney	16.7744	16.1016	16.3341
						19.7993	19.9173	19.8322

## Sheet: Figure 3E
	Ct values for MSTRG.31307.11					Ct values for GAPDH
Normal					Normal
heart	28.9421	Undetermined	29.8482		heart	20.3581	Undetermined	20.2012
heart	28.8749	29.496	29.9714		heart	20.9118	20.6198	21.2327
heart	30.165	29.7284	28.8139		heart	20.1543	19.6457	19.4178
heart	30.7525	29.0575	29.6918		heart	19.0706	19.5353	19.3111
heart	29.0231	29.3298	29.7289		heart	17.2549	18.4927	17.0105
liver	25.7282	26.2993	26.1292		liver	18.7391	18.5479	19.5851
liver	25.2908	26.5759	28.3474		liver	19.93	20.773	20.5623
liver	25.3082	25.0629	25.0074		liver	19.901	20.6205	20.2968
liver	28.3387	28.1774	28.2558		liver	19.2207	Undetermined	18.2974
liver	27.5841	28.1467	28.348		liver	19.6324	20.402	18.2935
liver	25.1355	24.7472	24.8043		liver	18.1133	18.8036	19.7289
spleen	30.627	31.6044	31.5785		spleen	23.1974	23.6643	23.5285
spleen	31.2371	29.617	30.2779		spleen	20.3588	21.6695	23.8034
spleen	30.3485	29.4777	29.9348		spleen	20.5148	20.3586	20.3513
spleen	30.5006	31.6495	30.9957		spleen	20.8981	21.9023	22.7336
spleen	29.7587	31.7093	30.5985		spleen	22.3139	21.8166	22.5852
spleen	31.9736	32.1586	35.5726		spleen	20.7654	Undetermined	20.7654
lung	28.6258	28.8464	28.2204		lung	19.2252	21.8134	16.9385
lung	31.9222	31.8972	30.1117		lung	21.6456	22.4724	22.9209
lung	30.1433	30.4735	31.787		lung	21.034	20.1266	20.2807
lung	30.3664	30.4027	34.645		lung	21.8747	22.085	22.3982
lung	30.3132	30.43	29.6989		lung	20.1362	20.6485	20.1021
lung	30.1294	30.1772	31.2034		lung	21.1841	21.0216	21.6593
kidney	35.8013	31.0866	36.9816		kidney	22.5231	22.3845	22.4717
kidney	30.8916	31.6674	31.429		kidney	Undetermined	19.6896	19.9252
kidney	30.3325	32.1547	30.5569		kidney	18.3954	19.6067	18.6876
kidney	34.662	31.1329	30.5032		kidney	22.6076	22.9813	22.7231
kidney	30.6788	31.2446	30.4363		kidney	Undetermined	21.4659	21.2406
kidney	34.898	33.4542	32.0757		kidney	21.9871	21.9551	21.2847
CVB3	Ct values for MSTRG.31307.11				CVB3	Ct values for GAPDH
heart	26.1666	24.6084	25.8383		heart	18.3331	17.5933	18.4165
heart	23.9655	24.0486	24.6848		heart	16.6133	16.7884	16.8715
heart	27.7405	27.6588	26.2678		heart	16.8789	17.4758	18.0676
heart	25.2832	26.3434	26.3324		heart	16.7847	17.9625	17.3501
heart	26.6021	27.4402	27.67		heart	19.0079	19.4302	18.7947
heart	28.0062	27.2645	27.805		heart	17.6358	18.5959	18.9213
heart	25.6225	24.6928	23.5944		heart	17.1804	16.4696	16.6525
heart	32.806	30.8203	32.0635		heart	22.8131	21.6811	23.2973
liver	25.7598	25.9122	26.0292		liver	15.9659	16.9956	15.8907
liver	26.038	25.7229	25.6478		liver	12.6493	14.8719	15.3644
liver	26.418	26.3876	25.837		liver	16.4157	16.6471	16.2328
liver	29.0509	28.0835	30.8247		liver	15.557	15.7858	16.6523
liver	26.0589	25.6458	25.5436		liver	13.7532	15.0182	15.4898
liver	26.7897	26.5588	28.2582		liver	16.5918	16.4046	15.8372
spleen	29.4047	30.136	30.007		spleen	17.3023	18.4832	18.3443
spleen	34.5509	33.1964	32.7803		spleen	19.825	19.4504	19.7927
spleen	33.356	30.0973	37.2581		spleen	20.7273	20.9524	20.7002
spleen	29.9465	34.1234	30.5674		spleen	Undetermined	20.6709	20.5913
spleen	32.5853	33.6081	35.3		spleen	21.3456	20.3342	20.9932
lung	31.7268	32.8772	29.6977		lung	18.809	18.8457	18.526
lung	26.8771	28.4886	28.7232		lung	16.6796	18.008	16.7159
lung	28.5209	29.6143	28.3476		lung	16.141	17.7383	16.8872
lung	30.8616	31.1646	30.6997		lung	18.8618	19.2899	18.272
lung	29.9508	30.7649	30.3718		lung	17.5967	18.6237	17.7885
kidney	32.3199	30.223	34.3084		kidney	15.8276	15.0849	14.8923
kidney	32.9866	29.7676	34.2255		kidney	14.3888	14.3467	14.0633
kidney	30.0263	29.994	33.3872		kidney	14.4673	14.4793	13.8883
kidney	30.6617	29.0308	31.189		kidney	15.9107	15.0306	15.8286
kidney	31.8925	31.5166	28.6338		kidney	13.7593	13.6795	14.3681
kidney	31.8891	31.5004	31.9322		kidney	13.5097	13.6773	14.451
kidney	31.1379	34.8982	33.7773		kidney	13.3503	13.4287	12.5626

## Sheet: Figure 3F
	Ct values for MSTRG.31357.2				Ct values for GAPDH
Normal				Normal
heart	23.2254	23.4251	23.0612	heart	20.3581	Undetermined	20.2012
heart	23.2928	23.7612	23.0713	heart	20.9118	20.6198	21.2327
heart	22.6748	22.6747	22.5105	heart	20.1543	19.6457	19.4178
heart	23.302	22.9001	23.8195	heart	19.0706	19.5353	19.3111
heart	23.8332	23.764	23.7089	heart	17.2549	18.4927	17.0105
liver	17.75	18.7037	18.2476	liver	18.7391	18.5479	19.5851
liver	17.9326	17.9103	17.6728	liver	19.93	20.773	20.5623
liver	18.2464	18.2853	18.4841	liver	19.901	20.6205	20.2968
liver	17.6101	17.6239	17.676	liver	19.2207	Undetermined	18.2974
liver	19.2149	19.0558	18.7233	liver	19.6324	20.402	18.2935
liver	19.5233	17.6749	17.5183	liver	18.1133	18.8036	19.7289
spleen	21.9331	21.888	21.9824	spleen	23.1974	23.6643	23.5285
spleen	19.3359	19.886	19.514	spleen	20.3588	21.6695	23.8034
spleen	18.4715	18.5564	18.6504	spleen	20.5148	20.3586	20.3513
spleen	20.2149	19.5617	19.6591	spleen	20.8981	21.9023	22.7336
spleen	20.4062	20.3483	20.1872	spleen	22.3139	21.8166	22.5852
spleen	20.1949	19.9008	20.0949	spleen	20.7654	Undetermined	20.7654
lung	17.5013	17.7758	17.4199	lung	19.2252	21.8134	16.9385
lung	16.3931	16.285	16.4723	lung	21.6456	22.4724	22.9209
lung	17.5977	17.7268	17.6046	lung	21.034	20.1266	20.2807
lung	17.6833	17.6047	17.9056	lung	21.8747	22.085	22.3982
lung	17.3765	18.7604	16.7055	lung	20.1362	20.6485	20.1021
kidney	18.8241	18.8234	18.9325	kidney	22.5231	22.3845	22.4717
kidney	17.8296	18.0042	17.9955	kidney	Undetermined	19.6896	19.9252
kidney	18.7848	19.118	18.9021	kidney	18.3954	19.6067	18.6876
kidney	18.2571	18.3389	18.3933	kidney	22.6076	22.9813	22.7231
kidney	17.7291	18.2413	18.3529	kidney	Undetermined	21.4659	21.2406
kidney	19.2496	19.1792	19.361	kidney	21.9871	21.9551	21.2847
CVB3	Ct values for MSTRG.31357.2			CVB3	Ct values for GAPDH
heart	20.137	20.5934	20.0958	heart	18.3331	17.5933	18.4165
heart	18.4154	18.5085	18.7065	heart	16.6133	16.7884	16.8715
heart	20.8649	20.6526	19.754	heart	16.8789	17.4758	18.0676
heart	19.4592	20.4068	20.1569	heart	16.7847	17.9625	17.3501
heart	21.3917	21.0262	20.8774	heart	19.0079	19.4302	18.7947
heart	21.3889	22.7626	21.2302	heart	17.6358	18.5959	18.9213
heart	19.0563	18.9457	19.3036	heart	17.1804	16.4696	16.6525
heart	23.3136	24.9589	23.5316	heart	22.8131	21.6811	23.2973
liver	17.903	18.7999	18.1841	liver	15.9659	16.9956	15.8907
liver	16.646	15.2565	16.2406	liver	12.6493	14.8719	15.3644
liver	17.5943	17.2654	16.1213	liver	16.4157	16.6471	16.2328
liver	17.0806	17.1346	17.3815	liver	15.557	15.7858	16.6523
liver	16.4978	18.1637	17.9141	liver	13.7532	15.0182	15.4898
liver	18.6574	17.7437	20.1471	liver	16.5918	16.4046	15.8372
spleen	22.3799	21.1859	20.3659	spleen	17.3023	18.4832	18.3443
spleen	22.6832	23.2214	22.5198	spleen	19.825	19.4504	19.7927
spleen	25.2234	22.7125	24.1018	spleen	20.7273	20.9524	20.7002
spleen	23.4951	24.1424	24.3628	spleen	Undetermined	20.6709	20.5913
spleen	25.183	23.4086	24.2696	spleen	21.3456	20.3342	20.9932
lung	20.5129	20.127	21.1404	lung	18.809	18.8457	18.526
lung	16.7497	17.5517	17.507	lung	16.6796	18.008	16.7159
lung	16.132	15.8639	15.4318	lung	16.141	17.7383	16.8872
lung	17.9933	18.7647	18.2144	lung	18.8618	19.2899	18.272
lung	20.3362	20.3941	19.3563	lung	17.5967	18.6237	17.7885
kidney	17.489	18.2927	18.8166	kidney	15.8276	15.0849	14.8923
kidney	19.8875	17.9252	16.827	kidney	14.3888	14.3467	14.0633
kidney	17.3697	18.3895	18.1286	kidney	14.4673	14.4793	13.8883
kidney	17.5131	18.9833	18.6579	kidney	15.9107	15.0306	15.8286
kidney	16.8365	17.3523	17.7155	kidney	13.7593	13.6795	14.3681
kidney	17.5314	18.5562	17.4599	kidney	13.5097	13.6773	14.451
kidney	17.7697	17.4059	18.2416	kidney	13.3503	13.4287	12.5626

## Sheet: Figure 3G
	Ct values for MSTRG.32888.1				Ct values for GAPDH
Normal				Normal
heart	31.9324	31.342	31.3265	heart	20.3581	Undetermined	20.2012
heart	30.7506	31.6929	31.6862	heart	20.9118	20.6198	21.2327
heart	30.6136	30.537	31.1758	heart	20.1543	19.6457	19.4178
heart	31.1782	31.5036	30.9723	heart	19.0706	19.5353	19.3111
heart	29.1379	29.9597	29.067	heart	17.2549	18.4927	17.0105
liver	26.716	26.5769	26.6977	liver	18.7391	18.5479	19.5851
liver	28.3854	28.2069	28.3938	liver	19.93	20.773	20.5623
liver	27.9075	28.2665	27.6536	liver	19.901	20.6205	20.2968
liver	27.6856	27.7097	27.7243	liver	19.2207	Undetermined	18.2974
liver	27.8424	28.2807	27.6583	liver	19.6324	20.402	18.2935
liver	26.8966	27.0952	27.8137	liver	18.1133	18.8036	19.7289
spleen	26.4427	26.8461	26.4052	spleen	23.1974	23.6643	23.5285
spleen	24.9631	25.1882	24.9386	spleen	20.3588	21.6695	23.8034
spleen	24.8717	25.2958	24.9146	spleen	20.5148	20.3586	20.3513
spleen	26.7331	26.193	26.5068	spleen	20.8981	21.9023	22.7336
spleen	25.236	25.2552	25.2507	spleen	22.3139	21.8166	22.5852
spleen	25.4188	25.483	25.5937	spleen	20.7654	Undetermined	20.7654
lung	25.698	25.6695	25.8073	lung	19.2252	21.8134	16.9385
lung	27.5157	27.7283	27.1245	lung	21.6456	22.4724	22.9209
lung	26.5581	26.7146	26.6003	lung	21.034	20.1266	20.2807
lung	27.4238	27.2631	27.3931	lung	21.8747	22.085	22.3982
lung	26.5147	26.4408	27.2727	lung	20.1362	20.6485	20.1021
lung	27.8861	27.7635	27.5336	lung	21.1841	21.0216	21.6593
kidney	27.0371	27.1352	27.4445	kidney	22.5231	22.3845	22.4717
kidney	26.6841	26.4774	26.3508	kidney	Undetermined	19.6896	19.9252
kidney	26.5247	26.9223	27.4941	kidney	18.3954	19.6067	18.6876
kidney	26.7848	26.574	26.676	kidney	22.6076	22.9813	22.7231
kidney	26.2921	26.8917	26.5681	kidney	Undetermined	21.4659	21.2406
kidney	28.232	27.5701	27.4986	kidney	21.9871	21.9551	21.2847
CVB3				CVB3
heart	29.5191	29.3726	29.3509	heart	18.3331	17.5933	18.4165
heart	28.8442	28.9235	28.0005	heart	16.6133	16.7884	16.8715
heart	28.8777	29.1547	30.2599	heart	16.8789	17.4758	18.0676
heart	28.5123	30.4583	29.9893	heart	16.7847	17.9625	17.3501
heart	29.833	30.4366	30.0823	heart	19.0079	19.4302	18.7947
heart	30.1554	29.4811	30.7455	heart	17.6358	18.5959	18.9213
heart	28.1932	28.519	28.1412	heart	17.1804	16.4696	16.6525
liver	27.362	27.5689	27.1658	liver	15.9659	16.9956	15.8907
liver	26.4118	26.6117	24.9559	liver	12.6493	14.8719	15.3644
liver	27.6537	26.5905	25.7299	liver	16.4157	16.6471	16.2328
liver	27.6256	26.8623	27.5394	liver	15.557	15.7858	16.6523
liver	27.2695	26.8176	25.4131	liver	13.7532	15.0182	15.4898
liver	27.682	27.5092	27.5307	liver	16.5918	16.4046	15.8372
spleen	25.7976	25.4417	25.1623	spleen	17.3023	18.4832	18.3443
spleen	27.8997	28.0149	27.7627	spleen	19.825	19.4504	19.7927
spleen	27.4203	26.739	26.4911	spleen	20.7273	20.9524	20.7002
spleen	26.8694	25.4161	26.5758	spleen	Undetermined	20.6709	20.5913
spleen	28.6436	28.9218	28.5874	spleen	21.3456	20.3342	20.9932
lung	26.833	26.84	26.6258	lung	18.809	18.8457	18.526
lung	26.07	26.5157	26.4217	lung	16.6796	18.008	16.7159
lung	25.0708	25.1435	25.2368	lung	16.141	17.7383	16.8872
lung	27.7435	27.5509	27.4564	lung	18.8618	19.2899	18.272
lung	26.8437	27.2658	26.9002	lung	17.5967	18.6237	17.7885
kidney	26.0064	26.7444	25.8695	kidney	15.8276	15.0849	14.8923
kidney	26.5787	25.7513	26.0015	kidney	14.3888	14.3467	14.0633
kidney	25.5534	25.641	26.3147	kidney	14.4673	14.4793	13.8883
kidney	26.1012	25.8697	25.7563	kidney	15.9107	15.0306	15.8286
kidney	26.0962	25.7425	22.6549	kidney	13.7593	13.6795	14.3681
kidney	25.8487	25.1139	25.3656	kidney	13.5097	13.6773	14.451
kidney	25.3126	25.4169	25.2878	kidney	13.3503	13.4287	12.5626

## Sheet: Figure 3H
	Ct values for MSTRG.26098.49					Ct values for GAPDH
Normal					Normal
heart	32.4303	33.4739	32.5216		heart	20.3581	Undetermined	20.2012
heart	33.2476	33.677	33.1804		heart	20.9118	20.6198	21.2327
heart	33.7046	30.9431	32.0907		heart	20.1543	19.6457	19.4178
heart	32.4414	32.2971	32.6357		heart	19.0706	19.5353	19.3111
heart	29.3214	30.6676	30.7284		heart	17.2549	18.4927	17.0105
liver	28.88	29.2193	29.7732		liver	18.7391	18.5479	19.5851
liver	31.8528	32.6929	32.7853		liver	19.93	20.773	20.5623
liver	31.1791	31.1875	30.7718		liver	19.901	20.6205	20.2968
liver	31.591	31.3468	30.8722		liver	19.2207	Undetermined	18.2974
liver	29.9326	29.7861	30.5719		liver	19.6324	20.402	18.2935
liver	30.4168	29.8661	29.5331		liver	18.1133	18.8036	19.7289
spleen	28.4902	28.2679	28.7017		spleen	23.1974	23.6643	23.5285
spleen	26.768	26.8963	26.8903		spleen	20.3588	21.6695	23.8034
spleen	27.1849	27.494	26.9462		spleen	20.5148	20.3586	20.3513
spleen	29.7315	29.1574	29.4022		spleen	20.8981	21.9023	22.7336
spleen	27.5541	27.5792	27.2007		spleen	22.3139	21.8166	22.5852
spleen	27.6989	28.2307	28.2698		spleen	20.7654	Undetermined	20.7654
lung	27.6475	27.4256	27.4704		lung	19.2252	21.8134	16.9385
lung	29.5454	27.6745	29.1722		lung	21.6456	22.4724	22.9209
lung	28.7013	28.2687	28.8353		lung	21.034	20.1266	20.2807
lung	28.5323	28.482	28.3244		lung	21.8747	22.085	22.3982
lung	29.7558	29.1859	28.8145		lung	20.1362	20.6485	20.1021
lung	28.8842	29.1596	29.3225		lung	21.1841	21.0216	21.6593
kidney	29.4174	29.5048	29.9045		kidney	22.5231	22.3845	22.4717
kidney	29.4035	28.7365	29.482		kidney	Undetermined	19.6896	19.9252
kidney	29.489	30.5776	29.3567		kidney	18.3954	19.6067	18.6876
kidney	29.7059	29.3412	29.7144		kidney	22.6076	22.9813	22.7231
kidney	29.5705	29.1571	29.1379		kidney	Undetermined	21.4659	21.2406
kidney	30.6328	30.936	30.3772		kidney	21.9871	21.9551	21.2847
CVB3						CVB3
heart	29.3726	29.3509	29.5191		heart	18.3331	17.5933	18.4165
heart	28.9235	28.0005	28.8442		heart	16.6133	16.7884	16.8715
heart	29.1547	30.2599	28.8777		heart	16.8789	17.4758	18.0676
heart	30.4583	29.9893	28.5123		heart	16.7847	17.9625	17.3501
heart	30.4366	30.0823	29.833		heart	19.0079	19.4302	18.7947
heart	29.4811	30.7455	30.1554		heart	17.6358	18.5959	18.9213
heart	28.519	28.1412	28.1932		heart	17.1804	16.4696	16.6525
liver	27.5689	27.1658	27.362		liver	15.9659	16.9956	15.8907
liver	26.6117	24.9559	26.4118		liver	12.6493	14.8719	15.3644
liver	26.5905	25.7299	27.6537		liver	16.4157	16.6471	16.2328
liver	26.8623	27.5394	27.6256		liver	15.557	15.7858	16.6523
liver	26.8176	25.4131	27.2695		liver	13.7532	15.0182	15.4898
liver	27.5092	27.5307	27.682		liver	16.5918	16.4046	15.8372
spleen	25.4417	25.1623	25.7976		spleen	17.3023	18.4832	18.3443
spleen	28.0149	27.7627	27.8997		spleen	19.825	19.4504	19.7927
spleen	26.739	26.4911	27.4203		spleen	20.7273	20.9524	20.7002
spleen	25.4161	26.5758	26.8694		spleen	Undetermined	20.6709	20.5913
spleen	28.9218	28.5874	28.6436		spleen	21.3456	20.3342	20.9932
lung	26.84	26.6258	26.833		lung	18.809	18.8457	18.526
lung	26.5157	26.4217	26.07		lung	16.6796	18.008	16.7159
lung	25.1435	25.2368	25.0708		lung	16.141	17.7383	16.8872
lung	27.5509	27.4564	27.7435		lung	18.8618	19.2899	18.272
lung	27.2658	26.9002	26.8437		lung	17.5967	18.6237	17.7885
kidney	26.7444	25.8695	26.0064		kidney	15.8276	15.0849	14.8923
kidney	25.7513	26.0015	26.5787		kidney	14.3888	14.3467	14.0633
kidney	25.641	26.3147	25.5534		kidney	14.4673	14.4793	13.8883
kidney	25.8697	25.7563	26.1012		kidney	15.9107	15.0306	15.8286
kidney	25.7425	22.6549	26.0962		kidney	13.7593	13.6795	14.3681
kidney	25.1139	25.3656	25.8487		kidney	13.5097	13.6773	14.451
kidney	25.4169	25.2878	25.3126		kidney	13.3503	13.4287	12.5626
