# Supplementary material for: Expression Profiles and Potential Functions of Long Non-Coding RNAs in the Heart of Mice With Coxsackie B3 Virus-Induced Myocarditis
Source: Front Cell Infect Microbiol. 2021 Aug 24;11:704919. doi: 10.3389/fcimb.2021.704919 (PMC8423026; doi:10.3389/fcimb.2021.704919)
Supplement: Supplementary file 3 [file DataSheet_3.zip › FIgure 3I-3J.xlsx]

## Sheet: Figure 3I
		ENSMUST00000222401					ENSMUST00000188819				ENSMUST00000227886						GAPDH
control	Undetermined	35.2915	31.5		control	23.5196	23.6601	23.7081		control	Undetermined	30.5154	30.0747		control	11.9972	12.1222	11.5221
control	28.6692	30.0791	29.3103		control	23.1536	23.3328	23.2936		control	32.9513	32.2316	Undetermined		control	12.0213	11.9948	12.4767
control	28.7721	27.8375	28.2558		control	23.0736	22.5579	19.6867		control	30.1757	30.895	31.3839		control	11.268	11.1035	11.8713
control	28.6103	28.5525	29.4015		control	23.7132	23.7809	24.2277		control	31.2219	32.8872	32.2428		control	13.4446	12.6565	12.4227
control	28.3925	28.6775	28.6829		control	23.7768	23.3965	23.0902		control	32.9006	29.4737	29.5421		control	11.9847	11.5739	11.9446
control	29.8526	29.171	Undetermined		control	23.3797	24.0707	23.7673		control	30.1569	32.2936	31.2697		control	11.9557	12.1359	11.7053
control	28.6674	28.1213	29.1862		control	24.4427	22.862	23.7291		control	30.3773	29.6619	30.4428		control	12.8881	12.6957	12.7691
control	28.6089	29.5985	29.1633		control	23.2302	23.7634	22.9327		control	30.6885	30.6044	30.8125		control	12.8644	11.6225	12.0696
control	29.5222	28.8428	28.0719		control	21.8689	21.8368	22.2819		control	29.4885	30.0755	30.7368		control	10.1964	10.9428	9.81073
control	27.7819	27.8431	28.2864		control	23.8087	22.6478	22.1896		control	30.7014	29.0271	30.3389		control	11.2673	11.909	11.584
control	28.2954	28.1329			control	23.0058	23.5144	22.8285		control	31.0606	28.8633	33.7464		control	11.8847	11.2739	11.869
control	29.2552	28.9868	28.573		control	22.6963	22.7965	22.0356		control	29.7668	30.4168	30.3705		control	11.6685	12.1004	11.5172
CVB3	27.553	27.5849	27.1644		CVB3	22.2686	22.0457	23.3269		CVB3	30.4268	30.8666	30.7453		CVB3	12.0489	11.1684	11.4338
CVB3	27.1461	27.0983	27.9712		CVB3	23.2959	22.9177	22.8405		CVB3	28.7246	28.7861	28.8511		CVB3	12.1156	12.6305	11.9569
CVB3	28.5056	27.9194	Undetermined		CVB3	22.9009	23.5167	22.5787		CVB3	Undetermined	34.8772	34.9338		CVB3	11.6814	12.1852	11.6508
CVB3	Undetermined	28.1393	28.2559		CVB3	21.2087	22.8075	20.8345		CVB3	28.0106	28.1665	28.1534		CVB3	10.781	10.9868	10.6982
CVB3	28.2414	28.9831	28.4652		CVB3	22.2054	21.9817	21.5828		CVB3	Undetermined	31.5309	31.7667		CVB3	11.1217	11.3354	12.7533
CVB3	26.5069	26.4075	26.4119		CVB3	22.9207	21.3943	22.6982		CVB3	29.5941	30.5965	28.5121		CVB3	12.293	12.7513	12.0969
CVB3	27.6747	28.3289	27.976		CVB3	22.5998	23.0084	22.9915		CVB3	28.5923	27.8468	Undetermined		CVB3	12.0771	11.4218	12.1607
CVB3	28.7286	28.3486	27.4948		CVB3	21.7879	22.4175	21.4223		CVB3	32.04	32.6682	Undetermined		CVB3	12.5001	11.4962	12.6009
CVB3	28.5383	28.2267	27.3633		CVB3	22.9187	23.0961	23.4058		CVB3	30.0968	30.6454	31.7035		CVB3	11.8167	12.5322	11.0017
CVB3	27.3175	28.1185	27.682		CVB3	23.0552	23.1974	23.5503		CVB3	28.5097	27.7499	30.3542		CVB3	10.6503	10.7094	10.2806
CVB3	28.0919	27.2054	29.3303		CVB3	23.4298	23.2005	23.6262		CVB3	28.4551	29.8594	28.6243		CVB3	12.4666	12.8514	12.8202
CVB3	29.3252	29.3727	28.2596		CVB3	22.5383	23.4553	23.8739		CVB3	30.5111	30.9312	Undetermined		CVB3	13.8839	13.8629	13.49
		ENSMUST00000199139				GAPDH
control	20.0804	19.5591	19.1625		control	10.9964	11.2053	11.1923
control	20.9774	19.5013	19.5841		control	11.5732	11.7098	11.4837
control	19.076	19.2999	19.2134		control	10.5219	10.9627	11.749
control	20.9387	21.2278	21.2491		control	11.04	11.7184	11.4845
control	20.4785	21.1537	19.9275		control	11.7721	11.9948	12.3396
control	20.9705	20.729	20.3015		control	11.2688	9.95812	11.6399
control	20.4195	20.0978	20.2793		control	10.6079	11.285	Undetermined
control	19.7554	19.9374	20.4987		control	11.8157	11.9858	Undetermined
control	19.8176	20.0219	20.319		control	10.4809	12.2491	11.8929
CVB3	20.3076	19.2144	19.9473		CVB3	12.3481	9.85662	10.8134
CVB3	21.3594	21.3002	21.5115		CVB3	12.0595	11.8307	12.4443
CVB3	21.5117	22.7783	Undetermined		CVB3	12.2286	12.1994	11.9782
CVB3	20.3826	21.4228	20.4557		CVB3	10.861	Undetermined	10.9456
CVB3	19.6567	19.165	Undetermined		CVB3	11.2069	10.2673	11.6406
CVB3	20.0281	19.1608	19.74		CVB3	11.4654	10.7008	11.0973
CVB3	21.5575	20.2072	20.8158		CVB3	11.0213	11.5568	Undetermined
CVB3	19.5717	20.2646	19.5067		CVB3	10.0984	Undetermined	11.085
CVB3	20.1865	20.3819	20.2595		CVB3	11.3251	11.7098	12.0399
CVB3	20.2504	20.0073	Undetermined		CVB3	12.4404	Undetermined	12.7868
CVB3	20.435	20.715	20.6632		CVB3	12.205	11.1839	11.8298
CVB3	20.4365	20.6855	20.9972		CVB3	Undetermined	12.3887	12.1554

## Sheet: Figure 3J
	MSTRG.31307.1					MSTRG.31357.2					GAPDH
control	23.2094	23.4109	23.7573		control	16.6507	16.7264	15.7709		control	10.9964	11.2053	11.1923
control	23.3206	23.566	23.2485		control	16.3375	16.3491	16.0195		control	11.5732	11.7098	11.4837
control	23.2627	23.743	24.0498		control	15.7348	15.9874	16.42		control	10.5219	10.9627	11.749
control	24.2228	23.8128	24.0718		control	15.4364	16.5908	16.914		control	11.04	11.7184	11.4845
control	23.5751	23.5993	23.0095		control	17.1979	16.0052	16.9503		control	11.7721	11.9948	12.3396
control	23.1973	23.8635	24.9863		control	16.4904	16.2852	16.437		control	11.2688	9.95812	11.6399
control	22.8484	23.0726	23.4934		control	16.1427	16.3264	16.8215		control	10.6079	11.285	Undetermined
control	24.1869	23.5858	24.1765		control	16.1195	16.8818	16.2886		control	11.8157	11.9858	Undetermined
control	23.9237	23.7478	24.1198		control	17.3856	16.9799	16.8115		control	10.4809	12.2491	11.8929
CVB3	22.5912	Undetermined	23.1969		CVB3	16.4378	17.1728	16.1496		CVB3	12.3481	9.85662	10.8134
CVB3	24.1218	23.4239	23.7749		CVB3	16.6633	16.7053	16.9658		CVB3	12.0595	11.8307	12.4443
CVB3	24.2255	23.8426	22.8933		CVB3	17.0976	17.2539	17.0212		CVB3	12.2286	12.1994	11.9782
CVB3	22.7151	22.9409	22.144		CVB3	16.7708	16.315	16.7009		CVB3	10.861	Undetermined	10.9456
CVB3	21.9337	22.1316	22.8627		CVB3	16.0857	16.4192	16.0567		CVB3	11.2069	10.2673	11.6406
CVB3	23.0589	22.8113	22.6659		CVB3	16.0456	15.524	16.6443		CVB3	11.4654	10.7008	11.0973
CVB3	22.1747	23.7366	23.5743		CVB3	15.7525	16.8048	16.2332		CVB3	11.0213	11.5568	Undetermined
CVB3	22.8951	22.0328	22.4997		CVB3	16.6554	16.3061	15.9414		CVB3	10.0984	Undetermined	11.085
CVB3	23.0013	23.6061	Undetermined		CVB3	16.3085	16.49	16.3612		CVB3	11.3251	11.7098	12.0399
CVB3	22.7298	23.0647	23.1315		CVB3	16.1816	16.4618	17.1794		CVB3	12.4404	Undetermined	12.7868
CVB3	23.7711	23.2034	23.8461		CVB3	16.6103	16.4754	17.0926		CVB3	12.205	11.1839	11.8298
CVB3	23.4116	23.9211	23.6886		CVB3	16.6947	17.3648	17.4259		CVB3	Undetermined	12.3887	12.1554
		MSTRG.32881.28						MSTRG.26098.49				GAPDH
control	29.2584	31.2617	30.9741		control	30.9469	34.9832	29.7278		control	Undetermined	12.1222	12.5221
control	31.0155	31.9943	31.727		control	30.1074	34.9186	Undetermined		control	13.0213	11.9948	12.4767
control	30.0964	30.0093	31.6276		control	29.1216	30.3222	29.3595		control	11.268	11.1035	11.8713
control	32.4933	30.5355	31.4078		control	28.8766	28.5283	29.1309		control	13.4446	12.6565	12.4227
control	31.3889	31.5036	30.639		control	30.4247	29.4469	30.1788		control	11.9847	11.5739	11.9446
control	31.4004	30.882	31.6714		control	30.0612	29.1788	29.401		control	11.9557	12.1359	11.7053
control	32.0869	35.3198	36.2083		control	30.6281	29.7974	29.4138		control	12.8881	12.6957	12.7691
control	30.9864	31.0493	Undetermined		control	30.7598	29.56	30.4114		control	12.8644	11.6225	12.0696
control	30.1119	30.4593	29.8108		control	29.4895	29.6752	29.6187		control	10.1964	10.9428	9.81073
control	31.8666	30.9556	30.6902		control	29.4676	28.395	Undetermined		control	11.2673	11.909	11.584
control	31.6486	31.0761	30.4774		control	29.7577	29.1138	Undetermined		control	11.8847	11.2739	11.869
control	30.2321	30.1929	29.7334		control	28.5464	29.4226	30.1329		control	11.6685	12.1004	11.5172
CVB3	29.5605	30.1383	29.9442		CVB3	29.2808	29.702	30.4395		CVB3	12.0489	11.1684	11.4338
CVB3	29.2845	29.1554	29.9797		CVB3	28.1051	27.4495	29.6755		CVB3	12.1156	12.6305	11.9569
CVB3	32.1188	35.1424	34.9067		CVB3	31.0374	Undetermined	31.4224		CVB3	11.6814	12.1852	11.6508
CVB3	29.8122	29.8854	29.7785		CVB3	29.2585	28.2657	28.9281		CVB3	10.781	10.9868	10.6982
CVB3	30.1557	29.7269	Undetermined		CVB3	36.1389	35.7291	36.1546		CVB3	11.1217	11.3354	12.7533
CVB3	30.1894	29.7113	29.7805		CVB3	30.4968	30.4965	30.4854		CVB3	12.293	12.7513	12.0969
CVB3	29.2677	30.7328	29.6299		CVB3	31.3199	31.0912	30.363		CVB3	13.0771	11.4218	12.1607
CVB3	29.8541	30.1097	29.7532		CVB3	29.6432	29.8013	30.4111		CVB3	12.5001	11.4962	12.6009
CVB3	30.4353	31.0014	30.9942		CVB3	29.2461	30.5126	29.4818		CVB3	11.8167	12.5322	11.0017
CVB3	29.2991	28.6557	29.9088		CVB3	29.3376	29.4187	29.2337		CVB3	12.6503	10.7094	10.2806
CVB3	29.6298	30.1921	29.9358		CVB3	31.8601	31.3355	31.8352		CVB3	12.4666	12.8514	12.8202
CVB3	32.3402	32.949	31.2948		CVB3	30.596	30.2593	34.7561		CVB3	13.8839	13.8629	13.49
