# Supplementary material for: Expression Profiles and Potential Functions of Long Non-Coding RNAs in the Heart of Mice With Coxsackie B3 Virus-Induced Myocarditis
Source: Front Cell Infect Microbiol. 2021 Aug 24;11:704919. doi: 10.3389/fcimb.2021.704919 (PMC8423026; doi:10.3389/fcimb.2021.704919)
Supplement: Supplementary file 4 [file DataSheet_4.zip]

Archive with 1 entries (1 files):
- Raw data-Figure3J.sds
