# Supplementary material for: Expression Profiles and Potential Functions of Long Non-Coding RNAs in the Heart of Mice With Coxsackie B3 Virus-Induced Myocarditis
Source: Front Cell Infect Microbiol. 2021 Aug 24;11:704919. doi: 10.3389/fcimb.2021.704919 (PMC8423026; doi:10.3389/fcimb.2021.704919)
Supplement: Supplementary file 5 [file DataSheet_5.zip › Figure 4(raw data)/Figure 4A-4H.xlsx]

## Sheet: Figure 5A
Sample	Area of inflammatory infiltration (um2)	ENSMUST00000199139（fold change）
Control	10.7489	0.416154
Control	10.1806	2.7018
Control	9.93775	1.13138
Control	11.1534	0.880547
Control	9.76185	0.882405
FM	18.4853	8.86801
FM	20.1736	27.6147
FM	15.4242	16.4327
FM	25.0083	2.91343
FM	16.0552	5.11461
FM	34.2283	23.0404
FM	29.3147	27.4543
FM	14.9208	14.3716
FM	15.4576	6.2472
FM	13.8424	7.2561
NFM	13.6716	8.19691
NFM	12.0838	2.23856
NFM	19.5556	0.243974
NFM	21.9842	4.84092
NFM	13.1066	0.927586
NFM	16.3587	2.51323
NFM	13.8424	2.9956
NFM	12.1958	3.11034
NFM	12.4108	2.13383

## Sheet: Figure 5B
Sample	Area of inflammatory infiltration (um2)	ENSMUST00000222401（fold change）
Control	10.7489	1.38857
Control	10.1806	1.03204
Control	9.93775	0.860124
Control	11.1534	0.819177
Control	9.76185	0.626641
FM	18.4853	6.16141
FM	20.1736	29.3789
FM	15.4242	12.9484
FM	25.0083	3.10968
FM	16.0552	3.27461
FM	34.2283	23.9401
FM	29.3147	11.7085
FM	14.9208	4.11669
FM	15.4576	2.41385
FM	13.8424	27.995
NFM	13.6716	3.52546
NFM	12.0838	0.745931
NFM	19.5556	0.410402
NFM	21.9842	1.30838
NFM	13.1066	0.713931
NFM	16.3587	0.782534
NFM	13.8424	1.09633
NFM	12.1958	1.83624
NFM	12.4108	0.743101

## Sheet: Figure 5C
Sample	Area of inflammatory infiltration (um2)	ENSMUST00000188819（fold change）
Control	10.7489	0.80942
Control	10.1806	0.897122
Control	9.93775	1.00174
Control	11.1534	2.14221
Control	9.76185	0.638124
FM	18.4853	8.28615
FM	20.1736	33.6902
FM	15.4242	42.0952
FM	25.0083	5.46682
FM	16.0552	3.59886
FM	29.3147	17.9949
FM	14.9208	5.44133
FM	15.4576	5.26829
FM	13.8424	29.509
NFM	13.6716	11.8724
NFM	12.0838	1.79523
NFM	19.5556	0.522556
NFM	21.9842	3.89081
NFM	13.1066	0.636463
NFM	16.3587	4.02004
NFM	13.8424	3.77211
NFM	12.1958	5.57695
NFM	12.4108	0.538168

## Sheet: Figure 5D
Sample	Area of inflammatory infiltration (um2)	ENSMUST00000227886（fold change）
Control	10.7489	2.10879
Control	10.1806	1.99787
Control	9.93775	1.75046
Control	11.1534	2.42526
Control	9.76185	1.67767
FM	18.4853	3.805
FM	20.1736	1.41539
FM	15.4242	13.8089
FM	25.0083	1.38923
FM	16.0552	1.50163
FM	34.2283	2.08461
FM	29.3147	1.76771
FM	14.9208	1.75066
FM	15.4576	1.99168
FM	13.8424	1.90841
NFM	13.6716	1.71466
NFM	12.0838	1.37667
NFM	21.9842	1.38852
NFM	13.1066	2.14338
NFM	16.3587	1.28591
NFM	13.8424	1.49514
NFM	12.1958	4.72459
NFM	12.4108	1.35265

## Sheet: Figure 5E
Sample	Area of inflammatory infiltration (um2)	MSTRG.31307.11（fold change）
Control	10.7489	0.928434
Control	10.1806	0.796491
Control	9.93775	0.854553
Control	11.1534	1.12009
Control	9.76185	1.37515
FM	18.4853	2.81934
FM	20.1736	5.19936
FM	15.4242	1.87904
FM	25.0083	1.74502
FM	16.0552	2.67935
FM	34.2283	1.4342
FM	29.3147	3.96825
FM	14.9208	0.862525
FM	15.4576	2.11923
FM	13.8424	3.2247

## Sheet: Figure 5F
Sample	Area of inflammatory infiltration (um2)	MSTRG.31357.2（fold change）
Control	10.7489	0.887433
Control	10.1806	0.754265
Control	9.93775	1.22548
Control	11.1534	1.2951
Control	9.76185	0.938211
FM	18.4853	4.28972
FM	20.1736	5.62382
FM	15.4242	4.7504
FM	25.0083	0.851958
FM	16.0552	3.19129
FM	34.2283	5.35235
FM	29.3147	2.72719
FM	14.9208	1.44219
FM	15.4576	2.09721
FM	13.8424	4.08135

## Sheet: Figure 5G
Sample	Area of inflammatory infiltration (um2)	MSTRG.32888.1（fold change）
Control	10.7489	1.34529
Control	10.1806	0.961513
Control	9.93775	0.547432
Control	11.1534	1.13608
Control	9.76185	1.20838
FM	18.4853	0.650012
FM	20.1736	0.651409
FM	15.4242	1.11342
FM	25.0083	0.397469
FM	16.0552	0.605609
FM	34.2283	0.343399
FM	29.3147	0.570537
FM	14.9208	0.391707
FM	15.4576	1.17152
FM	13.8424	0.591087

## Sheet: Figure 5H
Sample	Area of inflammatory infiltration (um2)	MSTRG.26098.49（fold change）
Control	10.7489	2.33726
Control	10.1806	1.00746
Control	9.93775	0.832073
Control	11.1534	0.818459
Control	9.76185	0.615591
FM	18.4853	0.637626
FM	20.1736	0.400092
FM	15.4242	1.70943
FM	25.0083	0.208987
FM	16.0552	0.467393
FM	34.2283	0.233178
FM	29.3147	0.567266
FM	14.9208	0.55713
FM	15.4576	0.717626
FM	13.8424	0.531199
