# Supplementary material for: Expression Profiles and Potential Functions of Long Non-Coding RNAs in the Heart of Mice With Coxsackie B3 Virus-Induced Myocarditis
Source: Front Cell Infect Microbiol. 2021 Aug 24;11:704919. doi: 10.3389/fcimb.2021.704919 (PMC8423026; doi:10.3389/fcimb.2021.704919)
Supplement: Supplementary file 6 [file DataSheet_6.zip › Figure 5(raw data)/Figure 5A-5H.xlsx]

## Sheet: Figure 5A
ENSMUST00000199139（fold change）	EF
0.416154	87.3893
2.7018	84.9855
1.13138	76.8943
0.880547	83.1241
0.882405	89.0581
8.86801	66.4119
27.6147	53.1224
16.4327	71.4738
2.91343	62.5532
5.11461	65.8826
23.0404	59.2435
14.3716	78.4315
6.2472	69.9912
7.2561	59.2708
8.19691	63.4955
2.23856	65.2794
0.243974	74.3958
4.84092	58.8024
0.927586	69.2874
2.51323	69.54
2.9956	65.0614
3.11034	61.3823
2.13383	48.1939

## Sheet: Figure 5B
ENSMUST00000222401（fold change）	EF
1.38857	87.3893
1.03204	84.9855
0.860124	76.8943
0.819177	83.1241
0.626641	89.0581
6.16141	66.4119
29.3789	53.1224
12.9484	71.4738
3.10968	62.5532
3.27461	65.8826
23.9401	59.2435
11.7085	76.2098
4.11669	78.4315
2.41385	69.9912
27.995	59.2708
3.52546	63.4955
0.745931	65.2794
0.410402	74.3958
1.30838	58.8024
0.713931	69.2874
0.782534	69.54
1.09633	65.0614
1.83624	61.3823
0.743101	48.1939

## Sheet: Figure 5C
ENSMUST00000188819（fold change）	EF
0.80942	87.3893
0.897122	84.9855
1.00174	76.8943
2.14221	83.1241
0.638124	89.0581
8.28615	66.4119
33.6902	53.1224
42.0952	71.4738
5.46682	62.5532
3.59886	65.8826
17.9949	76.2098
5.44133	78.4315
5.26829	69.9912
29.509	59.2708
11.8724	63.4955
1.79523	65.2794
0.522556	74.3958
3.89081	58.8024
0.636463	69.2874
4.02004	69.54
3.77211	65.0614
5.57695	61.3823
0.538168	48.1939

## Sheet: Figure 5D
ENSMUST00000227886（fold change）	EF
2.10879	87.3893
1.99787	84.9855
1.75046	76.8943
2.42526	83.1241
1.67767	89.0581
3.805	66.4119
1.41539	53.1224
1.38923	62.5532
1.50163	65.8826
2.08461	59.2435
1.76771	76.2098
1.75066	78.4315
1.99168	69.9912
1.90841	59.2708
1.71466	63.4955
1.37667	65.2794
1.38852	58.8024
2.14338	69.2874
1.28591	69.54
1.49514	65.0614
4.72459	61.3823
1.35265	48.1939

## Sheet: Figure 5F
MSTRG.31357.2（fold change）	EF
0.887433	87.3893
0.754265	84.9855
1.22548	76.8943
1.2951	83.1241
0.938211	89.0581
4.28972	66.4119
5.62382	53.1224
4.7504	71.4738
3.19129	65.8826
5.35235	59.2435
2.72719	72.0365
1.44219	78.4315
2.09721	69.9912
4.08135	59.2708

## Sheet: Figure 5E
MSTRG.31307.11（fold change）	EF
0.928434	87.3893
0.796491	84.9855
0.854553	76.8943
1.12009	83.1241
1.37515	89.0581
2.81934	66.4119
5.19936	53.1224
1.87904	71.4738
1.74502	62.5532
2.67935	65.8826
0.862525	78.4315
2.11923	69.9912
3.2247	59.2708

## Sheet: Figure 5G
MSTRG.32888.1（fold change）	EF
1.34529	87.3893
0.961513	84.9855
0.547432	76.8943
1.13608	83.1241
1.20838	89.0581
0.650012	66.4119
0.651409	53.1224
1.11342	71.4738
0.397469	62.5532
0.605609	65.8826
0.343399	59.2435
0.391707	78.4315
1.17152	69.9912
0.591087	59.2708

## Sheet: Figure 5H
ENSMUST00000227886（fold change）	EF
1.00746	84.9855
0.832073	76.8943
0.818459	83.1241
0.615591	89.0581
0.637626	66.4119
0.400092	53.1224
0.208987	62.5532
0.467393	65.8826
0.233178	59.2435
0.567266	76.2098
0.55713	78.4315
0.717626	69.9912
0.531199	59.2708
