# Supplementary material for: Expression Profiles and Potential Functions of Long Non-Coding RNAs in the Heart of Mice With Coxsackie B3 Virus-Induced Myocarditis
Source: Front Cell Infect Microbiol. 2021 Aug 24;11:704919. doi: 10.3389/fcimb.2021.704919 (PMC8423026; doi:10.3389/fcimb.2021.704919)
Supplement: Supplementary file 7 [file DataSheet_7.zip › Figure 6(raw data)/lncRNA-miRNA network(Figure 6C-6D).xlsx]

## Sheet: Sheet1
lncRNAs	miRNAs
ENSMUST00000222401	let-7g-3p
ENSMUST00000222401	miR-15b-5p
ENSMUST00000222401	miR-30b-3p
ENSMUST00000222401	miR-124-5p
ENSMUST00000222401	miR-127-5p
ENSMUST00000222401	miR-127-3p
ENSMUST00000222401	miR-130a-5p
ENSMUST00000222401	miR-134-5p
ENSMUST00000222401	miR-135a-5p
ENSMUST00000222401	miR-135a-1-3p
ENSMUST00000222401	miR-138-5p
ENSMUST00000222401	miR-138-2-3p
ENSMUST00000222401	miR-146a-5p
ENSMUST00000222401	miR-150-5p
ENSMUST00000222401	miR-151-3p
ENSMUST00000222401	miR-184-5p
ENSMUST00000222401	miR-185-3p
ENSMUST00000222401	miR-188-3p
ENSMUST00000222401	miR-24-3p
ENSMUST00000222401	miR-122-5p
ENSMUST00000222401	miR-143-3p
ENSMUST00000222401	miR-291a-3p
ENSMUST00000222401	miR-294-3p
ENSMUST00000222401	miR-295-3p
ENSMUST00000222401	miR-296-5p
ENSMUST00000222401	miR-296-3p
ENSMUST00000222401	miR-298-5p
ENSMUST00000222401	miR-300-5p
ENSMUST00000222401	miR-301a-5p
ENSMUST00000222401	miR-302a-3p
ENSMUST00000222401	miR-30c-2-3p
ENSMUST00000222401	miR-200a-5p
ENSMUST00000222401	let-7a-2-3p
ENSMUST00000222401	miR-21a-3p
ENSMUST00000222401	miR-22-5p
ENSMUST00000222401	miR-23a-5p
ENSMUST00000188819	let-7g-5p
ENSMUST00000188819	let-7i-5p
ENSMUST00000188819	miR-15b-5p
ENSMUST00000188819	miR-29b-1-5p
ENSMUST00000188819	miR-30a-5p
ENSMUST00000188819	miR-30b-3p
ENSMUST00000188819	miR-99a-3p
ENSMUST00000188819	miR-125a-3p
ENSMUST00000188819	miR-136-5p
ENSMUST00000188819	miR-140-5p
ENSMUST00000188819	miR-141-3p
ENSMUST00000188819	miR-145a-3p
ENSMUST00000188819	miR-149-5p
ENSMUST00000188819	miR-150-3p
ENSMUST00000188819	miR-152-3p
ENSMUST00000188819	miR-155-5p
ENSMUST00000188819	miR-181a-5p
ENSMUST00000188819	miR-182-3p
ENSMUST00000188819	miR-185-3p
ENSMUST00000188819	miR-186-5p
ENSMUST00000188819	miR-188-5p
ENSMUST00000188819	miR-188-3p
ENSMUST00000188819	miR-195a-5p
ENSMUST00000188819	miR-203-5p
ENSMUST00000188819	miR-204-5p
ENSMUST00000188819	miR-206-5p
ENSMUST00000188819	miR-207
ENSMUST00000188819	miR-122-5p
ENSMUST00000188819	miR-143-5p
ENSMUST00000188819	miR-143-3p
ENSMUST00000188819	miR-291a-5p
ENSMUST00000188819	miR-294-5p
ENSMUST00000188819	miR-296-3p
ENSMUST00000188819	miR-298-5p
ENSMUST00000188819	miR-298-3p
ENSMUST00000188819	miR-300-5p
ENSMUST00000188819	miR-34c-3p
ENSMUST00000188819	miR-34b-3p
ENSMUST00000188819	miR-30c-1-3p
ENSMUST00000188819	miR-30c-2-3p
ENSMUST00000188819	miR-148a-3p
ENSMUST00000188819	miR-192-3p
ENSMUST00000188819	miR-200a-3p
ENSMUST00000188819	let-7a-2-3p
ENSMUST00000188819	let-7b-5p
ENSMUST00000188819	let-7e-5p
ENSMUST00000188819	miR-15a-5p
ENSMUST00000188819	miR-15a-3p
ENSMUST00000188819	miR-16-5p
ENSMUST00000188819	miR-23a-5p
ENSMUST00000199139	miR-27b-5p
ENSMUST00000199139	miR-27b-3p
ENSMUST00000199139	miR-29b-1-5p
ENSMUST00000199139	miR-30a-3p
ENSMUST00000199139	miR-125b-2-3p
ENSMUST00000199139	miR-130a-5p
ENSMUST00000199139	miR-9-3p
ENSMUST00000199139	miR-132-3p
ENSMUST00000199139	miR-136-5p
ENSMUST00000199139	miR-141-3p
ENSMUST00000199139	miR-146a-5p
ENSMUST00000199139	miR-146a-3p
ENSMUST00000199139	miR-149-3p
ENSMUST00000199139	miR-152-5p
ENSMUST00000199139	miR-154-3p
ENSMUST00000199139	miR-181a-5p
ENSMUST00000199139	miR-183-5p
ENSMUST00000199139	miR-185-5p
ENSMUST00000199139	miR-186-5p
ENSMUST00000199139	miR-195a-3p
ENSMUST00000199139	miR-201-3p
ENSMUST00000199139	miR-205-3p
ENSMUST00000199139	miR-206-5p
ENSMUST00000199139	miR-207
ENSMUST00000199139	miR-30e-3p
ENSMUST00000199139	miR-293-3p
ENSMUST00000199139	miR-34b-3p
ENSMUST00000199139	miR-19b-3p
ENSMUST00000199139	miR-30d-3p
ENSMUST00000199139	miR-200a-3p
ENSMUST00000199139	miR-208a-5p
ENSMUST00000199139	let-7a-1-3p
ENSMUST00000199139	let-7b-3p
ENSMUST00000199139	let-7c-2-3p
ENSMUST00000199139	let-7f-1-3p
ENSMUST00000199139	miR-16-2-3p
ENSMUST00000199139	miR-21a-5p
ENSMUST00000199139	miR-21a-3p
ENSMUST00000199139	miR-22-5p
ENSMUST00000227886	let-7g-5p
ENSMUST00000227886	let-7i-5p
ENSMUST00000227886	miR-15b-5p
ENSMUST00000227886	miR-23b-5p
ENSMUST00000227886	miR-23b-3p
ENSMUST00000227886	miR-27b-3p
ENSMUST00000227886	miR-30a-3p
ENSMUST00000227886	miR-30b-3p
ENSMUST00000227886	miR-125a-3p
ENSMUST00000227886	miR-125b-2-3p
ENSMUST00000227886	miR-128-3p
ENSMUST00000227886	miR-130a-5p
ENSMUST00000227886	miR-9-5p
ENSMUST00000227886	miR-134-3p
ENSMUST00000227886	miR-140-3p
ENSMUST00000227886	miR-141-5p
ENSMUST00000227886	miR-152-3p
ENSMUST00000227886	miR-153-5p
ENSMUST00000227886	miR-154-3p
ENSMUST00000227886	miR-186-5p
ENSMUST00000227886	miR-187-5p
ENSMUST00000227886	miR-24-1-5p
ENSMUST00000227886	miR-24-3p
ENSMUST00000227886	miR-195a-5p
ENSMUST00000227886	miR-199a-5p
ENSMUST00000227886	miR-199a-3p
ENSMUST00000227886	miR-200b-3p
ENSMUST00000227886	miR-203-3p
ENSMUST00000227886	miR-204-5p
ENSMUST00000227886	miR-205-3p
ENSMUST00000227886	miR-291a-5p
ENSMUST00000227886	miR-291a-3p
ENSMUST00000227886	miR-294-3p
ENSMUST00000227886	miR-295-3p
ENSMUST00000227886	miR-297a-5p
ENSMUST00000227886	miR-302a-3p
ENSMUST00000227886	miR-34b-5p
ENSMUST00000227886	let-7d-5p
ENSMUST00000227886	miR-106a-5p
ENSMUST00000227886	miR-106a-3p
ENSMUST00000227886	miR-106b-5p
ENSMUST00000227886	miR-106b-3p
ENSMUST00000227886	miR-130b-5p
ENSMUST00000227886	miR-30c-1-3p
ENSMUST00000227886	miR-30c-2-3p
ENSMUST00000227886	miR-30d-3p
ENSMUST00000227886	miR-148a-3p
ENSMUST00000227886	let-7a-5p
ENSMUST00000227886	let-7a-1-3p
ENSMUST00000227886	let-7b-5p
ENSMUST00000227886	let-7b-3p
ENSMUST00000227886	let-7c-5p
ENSMUST00000227886	let-7c-2-3p
ENSMUST00000227886	let-7e-5p
ENSMUST00000227886	let-7f-5p
ENSMUST00000227886	let-7f-1-3p
ENSMUST00000227886	miR-15a-5p
ENSMUST00000227886	miR-16-5p
ENSMUST00000227886	miR-18a-3p
ENSMUST00000227886	miR-20a-5p
ENSMUST00000227886	miR-21a-3p
ENSMUST00000227886	miR-22-5p
ENSMUST00000227886	miR-23a-5p
ENSMUST00000227886	miR-23a-3p
MSTRG.31357.2	miR-1a-3p
MSTRG.31357.2	miR-27b-3p
MSTRG.31357.2	miR-101a-3p
MSTRG.31357.2	miR-124-3p
MSTRG.31357.2	miR-125a-5p
MSTRG.31357.2	miR-125a-3p
MSTRG.31357.2	miR-125b-2-3p
MSTRG.31357.2	miR-130a-5p
MSTRG.31357.2	miR-132-3p
MSTRG.31357.2	miR-135a-1-3p
MSTRG.31357.2	miR-140-3p
MSTRG.31357.2	miR-142a-5p
MSTRG.31357.2	miR-149-3p
MSTRG.31357.2	miR-152-5p
MSTRG.31357.2	miR-153-5p
MSTRG.31357.2	miR-129-5p
MSTRG.31357.2	miR-185-3p
MSTRG.31357.2	miR-188-3p
MSTRG.31357.2	miR-193a-3p
MSTRG.31357.2	miR-199a-3p
MSTRG.31357.2	miR-200b-5p
MSTRG.31357.2	miR-201-3p
MSTRG.31357.2	miR-204-3p
MSTRG.31357.2	miR-205-3p
MSTRG.31357.2	miR-206-3p
MSTRG.31357.2	miR-143-5p
MSTRG.31357.2	miR-298-5p
MSTRG.31357.2	miR-298-3p
MSTRG.31357.2	miR-301a-5p
MSTRG.31357.2	miR-302a-5p
MSTRG.31357.2	let-7d-3p
MSTRG.31357.2	miR-106a-3p
MSTRG.31357.2	miR-130b-3p
MSTRG.31357.2	miR-19b-2-5p
MSTRG.31357.2	miR-200a-5p
MSTRG.31357.2	miR-208a-5p
MSTRG.31357.2	miR-15a-3p
MSTRG.31357.2	miR-22-5p
MSTRG.31357.2	miR-22-3p
MSTRG.31357.2	miR-23a-5p
MSTRG.31307.11	let-7g-5p
MSTRG.31307.11	let-7i-5p
MSTRG.31307.11	miR-1a-1-5p
MSTRG.31307.11	miR-15b-3p
MSTRG.31307.11	miR-27b-5p
MSTRG.31307.11	miR-27b-3p
MSTRG.31307.11	miR-29b-1-5p
MSTRG.31307.11	miR-29b-3p
MSTRG.31307.11	miR-30a-5p
MSTRG.31307.11	miR-30a-3p
MSTRG.31307.11	miR-30b-5p
MSTRG.31307.11	miR-30b-3p
MSTRG.31307.11	miR-99a-3p
MSTRG.31307.11	miR-99b-3p
MSTRG.31307.11	miR-101a-3p
MSTRG.31307.11	miR-124-3p
MSTRG.31307.11	miR-125a-5p
MSTRG.31307.11	miR-125b-5p
MSTRG.31307.11	miR-127-5p
MSTRG.31307.11	miR-128-3p
MSTRG.31307.11	miR-130a-5p
MSTRG.31307.11	miR-130a-3p
MSTRG.31307.11	miR-9-5p
MSTRG.31307.11	miR-133a-5p
MSTRG.31307.11	miR-134-5p
MSTRG.31307.11	miR-134-3p
MSTRG.31307.11	miR-135a-5p
MSTRG.31307.11	miR-135a-1-3p
MSTRG.31307.11	miR-136-5p
MSTRG.31307.11	miR-137-3p
MSTRG.31307.11	miR-138-5p
MSTRG.31307.11	miR-138-2-3p
MSTRG.31307.11	miR-140-3p
MSTRG.31307.11	miR-141-5p
MSTRG.31307.11	miR-142a-3p
MSTRG.31307.11	miR-145a-5p
MSTRG.31307.11	miR-145a-3p
MSTRG.31307.11	miR-146a-3p
MSTRG.31307.11	miR-149-3p
MSTRG.31307.11	miR-150-5p
MSTRG.31307.11	miR-150-3p
MSTRG.31307.11	miR-151-3p
MSTRG.31307.11	miR-153-5p
MSTRG.31307.11	miR-155-3p
MSTRG.31307.11	miR-129-5p
MSTRG.31307.11	miR-129-1-3p
MSTRG.31307.11	miR-181a-5p
MSTRG.31307.11	miR-182-5p
MSTRG.31307.11	miR-182-3p
MSTRG.31307.11	miR-184-5p
MSTRG.31307.11	miR-185-3p
MSTRG.31307.11	miR-187-3p
MSTRG.31307.11	miR-188-5p
MSTRG.31307.11	miR-188-3p
MSTRG.31307.11	miR-24-3p
MSTRG.31307.11	miR-190a-5p
MSTRG.31307.11	miR-193a-5p
MSTRG.31307.11	miR-194-5p
MSTRG.31307.11	miR-194-1-3p
MSTRG.31307.11	miR-195a-3p
MSTRG.31307.11	miR-200b-5p
MSTRG.31307.11	miR-200b-3p
MSTRG.31307.11	miR-201-5p
MSTRG.31307.11	miR-201-3p
MSTRG.31307.11	miR-202-5p
MSTRG.31307.11	miR-204-5p
MSTRG.31307.11	miR-204-3p
MSTRG.31307.11	miR-205-3p
MSTRG.31307.11	miR-207
MSTRG.31307.11	miR-30e-5p
MSTRG.31307.11	miR-30e-3p
MSTRG.31307.11	miR-290a-5p
MSTRG.31307.11	miR-292a-5p
MSTRG.31307.11	miR-292a-3p
MSTRG.31307.11	miR-293-5p
MSTRG.31307.11	miR-294-5p
MSTRG.31307.11	miR-296-5p
MSTRG.31307.11	miR-297a-5p
MSTRG.31307.11	miR-298-5p
MSTRG.31307.11	miR-298-3p
MSTRG.31307.11	miR-300-5p
MSTRG.31307.11	miR-301a-3p
MSTRG.31307.11	miR-302a-5p
MSTRG.31307.11	miR-34c-5p
MSTRG.31307.11	miR-34b-5p
MSTRG.31307.11	miR-34b-3p
MSTRG.31307.11	let-7d-5p
MSTRG.31307.11	let-7d-3p
MSTRG.31307.11	miR-130b-5p
MSTRG.31307.11	miR-130b-3p
MSTRG.31307.11	miR-30c-5p
MSTRG.31307.11	miR-30c-1-3p
MSTRG.31307.11	miR-30d-5p
MSTRG.31307.11	miR-30d-3p
MSTRG.31307.11	miR-148a-5p
MSTRG.31307.11	miR-196a-5p
MSTRG.31307.11	let-7a-5p
MSTRG.31307.11	let-7a-1-3p
MSTRG.31307.11	let-7a-2-3p
MSTRG.31307.11	let-7b-5p
MSTRG.31307.11	let-7b-3p
MSTRG.31307.11	let-7c-5p
MSTRG.31307.11	let-7c-1-3p
MSTRG.31307.11	let-7c-2-3p
MSTRG.31307.11	let-7e-5p
MSTRG.31307.11	let-7f-5p
MSTRG.31307.11	let-7f-1-3p
MSTRG.31307.11	let-7f-2-3p
MSTRG.31307.11	miR-16-1-3p
MSTRG.31307.11	miR-18a-3p
MSTRG.31307.11	miR-20a-3p
MSTRG.31307.11	miR-21a-5p
MSTRG.31307.11	miR-21a-3p
MSTRG.31307.11	miR-26a-5p
MSTRG.31307.11	miR-26b-5p
MSTRG.26098.49	let-7g-5p
MSTRG.26098.49	let-7g-3p
MSTRG.26098.49	let-7i-5p
MSTRG.26098.49	miR-1a-1-5p
MSTRG.26098.49	miR-1a-3p
MSTRG.26098.49	miR-15b-5p
MSTRG.26098.49	miR-15b-3p
MSTRG.26098.49	miR-23b-5p
MSTRG.26098.49	miR-23b-3p
MSTRG.26098.49	miR-27b-5p
MSTRG.26098.49	miR-27b-3p
MSTRG.26098.49	miR-29b-1-5p
MSTRG.26098.49	miR-29b-3p
MSTRG.26098.49	miR-30a-5p
MSTRG.26098.49	miR-30a-3p
MSTRG.26098.49	miR-30b-5p
MSTRG.26098.49	miR-30b-3p
MSTRG.26098.49	miR-99a-5p
MSTRG.26098.49	miR-99a-3p
MSTRG.26098.49	miR-99b-5p
MSTRG.26098.49	miR-99b-3p
MSTRG.26098.49	miR-101a-5p
MSTRG.26098.49	miR-101a-3p
MSTRG.26098.49	miR-124-5p
MSTRG.26098.49	miR-124-3p
MSTRG.26098.49	miR-125a-5p
MSTRG.26098.49	miR-125a-3p
MSTRG.26098.49	miR-125b-5p
MSTRG.26098.49	miR-125b-2-3p
MSTRG.26098.49	miR-126a-5p
MSTRG.26098.49	miR-126a-3p
MSTRG.26098.49	miR-127-5p
MSTRG.26098.49	miR-128-3p
MSTRG.26098.49	miR-130a-5p
MSTRG.26098.49	miR-130a-3p
MSTRG.26098.49	miR-9-5p
MSTRG.26098.49	miR-9-3p
MSTRG.26098.49	miR-132-5p
MSTRG.26098.49	miR-132-3p
MSTRG.26098.49	miR-133a-5p
MSTRG.26098.49	miR-133a-3p
MSTRG.26098.49	miR-134-5p
MSTRG.26098.49	miR-134-3p
MSTRG.26098.49	miR-135a-5p
MSTRG.26098.49	miR-135a-1-3p
MSTRG.26098.49	miR-136-5p
MSTRG.26098.49	miR-137-5p
MSTRG.26098.49	miR-137-3p
MSTRG.26098.49	miR-138-5p
MSTRG.26098.49	miR-138-2-3p
MSTRG.26098.49	miR-140-5p
MSTRG.26098.49	miR-140-3p
MSTRG.26098.49	miR-141-5p
MSTRG.26098.49	miR-141-3p
MSTRG.26098.49	miR-142a-5p
MSTRG.26098.49	miR-142a-3p
MSTRG.26098.49	miR-144-5p
MSTRG.26098.49	miR-145a-5p
MSTRG.26098.49	miR-145a-3p
MSTRG.26098.49	miR-146a-5p
MSTRG.26098.49	miR-146a-3p
MSTRG.26098.49	miR-149-5p
MSTRG.26098.49	miR-149-3p
MSTRG.26098.49	miR-150-5p
MSTRG.26098.49	miR-150-3p
MSTRG.26098.49	miR-151-5p
MSTRG.26098.49	miR-151-3p
MSTRG.26098.49	miR-152-5p
MSTRG.26098.49	miR-152-3p
MSTRG.26098.49	miR-153-5p
MSTRG.26098.49	miR-153-3p
MSTRG.26098.49	miR-154-5p
MSTRG.26098.49	miR-154-3p
MSTRG.26098.49	miR-155-5p
MSTRG.26098.49	miR-155-3p
MSTRG.26098.49	miR-10b-5p
MSTRG.26098.49	miR-129-5p
MSTRG.26098.49	miR-129-1-3p
MSTRG.26098.49	miR-181a-5p
MSTRG.26098.49	miR-181a-2-3p
MSTRG.26098.49	miR-182-5p
MSTRG.26098.49	miR-182-3p
MSTRG.26098.49	miR-183-5p
MSTRG.26098.49	miR-183-3p
MSTRG.26098.49	miR-184-5p
MSTRG.26098.49	miR-184-3p
MSTRG.26098.49	miR-185-5p
MSTRG.26098.49	miR-185-3p
MSTRG.26098.49	miR-186-5p
MSTRG.26098.49	miR-186-3p
MSTRG.26098.49	miR-187-5p
MSTRG.26098.49	miR-188-5p
MSTRG.26098.49	miR-188-3p
MSTRG.26098.49	miR-24-1-5p
MSTRG.26098.49	miR-24-3p
MSTRG.26098.49	miR-190a-5p
MSTRG.26098.49	miR-190a-3p
MSTRG.26098.49	miR-191-5p
MSTRG.26098.49	miR-191-3p
MSTRG.26098.49	miR-193a-5p
MSTRG.26098.49	miR-193a-3p
MSTRG.26098.49	miR-194-5p
MSTRG.26098.49	miR-194-1-3p
MSTRG.26098.49	miR-195a-5p
MSTRG.26098.49	miR-195a-3p
MSTRG.26098.49	miR-199a-5p
MSTRG.26098.49	miR-199a-3p
MSTRG.26098.49	miR-200b-5p
MSTRG.26098.49	miR-200b-3p
MSTRG.26098.49	miR-201-5p
MSTRG.26098.49	miR-201-3p
MSTRG.26098.49	miR-202-5p
MSTRG.26098.49	miR-202-3p
MSTRG.26098.49	miR-203-5p
MSTRG.26098.49	miR-203-3p
MSTRG.26098.49	miR-204-5p
MSTRG.26098.49	miR-204-3p
MSTRG.26098.49	miR-205-5p
MSTRG.26098.49	miR-205-3p
MSTRG.26098.49	miR-206-5p
MSTRG.26098.49	miR-206-3p
MSTRG.26098.49	miR-207
MSTRG.26098.49	miR-122-5p
MSTRG.26098.49	miR-122-3p
MSTRG.26098.49	miR-143-5p
MSTRG.26098.49	miR-143-3p
MSTRG.26098.49	miR-30e-5p
MSTRG.26098.49	miR-30e-3p
MSTRG.26098.49	miR-290a-5p
MSTRG.26098.49	miR-290a-3p
MSTRG.26098.49	miR-291a-5p
MSTRG.26098.49	miR-291a-3p
MSTRG.26098.49	miR-292a-5p
MSTRG.26098.49	miR-292a-3p
MSTRG.26098.49	miR-293-5p
MSTRG.26098.49	miR-293-3p
MSTRG.26098.49	miR-294-5p
MSTRG.26098.49	miR-294-3p
MSTRG.26098.49	miR-295-5p
MSTRG.26098.49	miR-295-3p
MSTRG.26098.49	miR-296-5p
MSTRG.26098.49	miR-296-3p
MSTRG.26098.49	miR-297a-5p
MSTRG.26098.49	miR-298-5p
MSTRG.26098.49	miR-298-3p
MSTRG.26098.49	miR-299a-5p
MSTRG.26098.49	miR-299a-3p
MSTRG.26098.49	miR-300-5p
MSTRG.26098.49	miR-300-3p
MSTRG.26098.49	miR-301a-5p
MSTRG.26098.49	miR-301a-3p
MSTRG.26098.49	miR-302a-5p
MSTRG.26098.49	miR-302a-3p
MSTRG.26098.49	miR-34c-5p
MSTRG.26098.49	miR-34c-3p
MSTRG.26098.49	miR-34b-5p
MSTRG.26098.49	miR-34b-3p
MSTRG.26098.49	let-7d-5p
MSTRG.26098.49	miR-106a-5p
MSTRG.26098.49	miR-106a-3p
MSTRG.26098.49	miR-106b-5p
MSTRG.26098.49	miR-106b-3p
MSTRG.26098.49	miR-130b-5p
MSTRG.26098.49	miR-130b-3p
MSTRG.26098.49	miR-19b-2-5p
MSTRG.26098.49	miR-19b-3p
MSTRG.26098.49	miR-30c-5p
MSTRG.26098.49	miR-30c-1-3p
MSTRG.26098.49	miR-30c-2-3p
MSTRG.26098.49	miR-30d-5p
MSTRG.26098.49	miR-30d-3p
MSTRG.26098.49	miR-148a-5p
MSTRG.26098.49	miR-148a-3p
MSTRG.26098.49	miR-192-5p
MSTRG.26098.49	miR-192-3p
MSTRG.26098.49	miR-196a-5p
MSTRG.26098.49	miR-196a-1-3p
MSTRG.26098.49	miR-196a-2-3p
MSTRG.26098.49	miR-200a-5p
MSTRG.26098.49	miR-200a-3p
MSTRG.26098.49	miR-208a-5p
MSTRG.26098.49	miR-208a-3p
MSTRG.26098.49	let-7a-5p
MSTRG.26098.49	let-7a-2-3p
MSTRG.26098.49	let-7b-5p
MSTRG.26098.49	let-7c-5p
MSTRG.26098.49	let-7c-1-3p
MSTRG.26098.49	let-7e-5p
MSTRG.26098.49	let-7e-3p
MSTRG.26098.49	let-7f-5p
MSTRG.26098.49	let-7f-2-3p
MSTRG.26098.49	miR-15a-5p
MSTRG.26098.49	miR-15a-3p
MSTRG.26098.49	miR-16-5p
MSTRG.26098.49	miR-16-1-3p
MSTRG.26098.49	miR-16-2-3p
MSTRG.26098.49	miR-18a-5p
MSTRG.26098.49	miR-18a-3p
MSTRG.26098.49	miR-20a-5p
MSTRG.26098.49	miR-20a-3p
MSTRG.26098.49	miR-21a-5p
MSTRG.26098.49	miR-21a-3p
MSTRG.26098.49	miR-22-5p
MSTRG.26098.49	miR-22-3p
MSTRG.26098.49	miR-23a-5p
MSTRG.26098.49	miR-23a-3p
MSTRG.26098.49	miR-24-2-5p
MSTRG.26098.49	miR-26a-5p
MSTRG.26098.49	miR-26a-1-3p
MSTRG.26098.49	miR-26b-5p
MSTRG.32888.1	let-7g-5p
MSTRG.32888.1	let-7g-3p
MSTRG.32888.1	let-7i-5p
MSTRG.32888.1	let-7i-3p
MSTRG.32888.1	miR-1a-1-5p
MSTRG.32888.1	miR-1a-3p
MSTRG.32888.1	miR-15b-5p
MSTRG.32888.1	miR-15b-3p
MSTRG.32888.1	miR-23b-5p
MSTRG.32888.1	miR-23b-3p
MSTRG.32888.1	miR-27b-5p
MSTRG.32888.1	miR-27b-3p
MSTRG.32888.1	miR-29b-1-5p
MSTRG.32888.1	miR-29b-3p
MSTRG.32888.1	miR-30a-5p
MSTRG.32888.1	miR-30a-3p
MSTRG.32888.1	miR-30b-5p
MSTRG.32888.1	miR-30b-3p
MSTRG.32888.1	miR-99a-5p
MSTRG.32888.1	miR-99a-3p
MSTRG.32888.1	miR-99b-3p
MSTRG.32888.1	miR-101a-5p
MSTRG.32888.1	miR-101a-3p
MSTRG.32888.1	miR-124-5p
MSTRG.32888.1	miR-124-3p
MSTRG.32888.1	miR-125a-5p
MSTRG.32888.1	miR-125a-3p
MSTRG.32888.1	miR-125b-5p
MSTRG.32888.1	miR-125b-2-3p
MSTRG.32888.1	miR-126a-5p
MSTRG.32888.1	miR-127-5p
MSTRG.32888.1	miR-127-3p
MSTRG.32888.1	miR-128-1-5p
MSTRG.32888.1	miR-128-3p
MSTRG.32888.1	miR-130a-5p
MSTRG.32888.1	miR-130a-3p
MSTRG.32888.1	miR-9-5p
MSTRG.32888.1	miR-9-3p
MSTRG.32888.1	miR-132-5p
MSTRG.32888.1	miR-132-3p
MSTRG.32888.1	miR-133a-5p
MSTRG.32888.1	miR-134-5p
MSTRG.32888.1	miR-134-3p
MSTRG.32888.1	miR-135a-5p
MSTRG.32888.1	miR-135a-1-3p
MSTRG.32888.1	miR-136-5p
MSTRG.32888.1	miR-136-3p
MSTRG.32888.1	miR-137-5p
MSTRG.32888.1	miR-137-3p
MSTRG.32888.1	miR-138-5p
MSTRG.32888.1	miR-138-2-3p
MSTRG.32888.1	miR-140-5p
MSTRG.32888.1	miR-140-3p
MSTRG.32888.1	miR-141-5p
MSTRG.32888.1	miR-141-3p
MSTRG.32888.1	miR-142a-5p
MSTRG.32888.1	miR-142a-3p
MSTRG.32888.1	miR-144-5p
MSTRG.32888.1	miR-144-3p
MSTRG.32888.1	miR-145a-5p
MSTRG.32888.1	miR-145a-3p
MSTRG.32888.1	miR-146a-5p
MSTRG.32888.1	miR-146a-3p
MSTRG.32888.1	miR-149-5p
MSTRG.32888.1	miR-149-3p
MSTRG.32888.1	miR-150-5p
MSTRG.32888.1	miR-150-3p
MSTRG.32888.1	miR-151-5p
MSTRG.32888.1	miR-151-3p
MSTRG.32888.1	miR-152-5p
MSTRG.32888.1	miR-152-3p
MSTRG.32888.1	miR-153-5p
MSTRG.32888.1	miR-153-3p
MSTRG.32888.1	miR-154-5p
MSTRG.32888.1	miR-154-3p
MSTRG.32888.1	miR-155-5p
MSTRG.32888.1	miR-155-3p
MSTRG.32888.1	miR-10b-5p
MSTRG.32888.1	miR-10b-3p
MSTRG.32888.1	miR-129-5p
MSTRG.32888.1	miR-129-1-3p
MSTRG.32888.1	miR-181a-5p
MSTRG.32888.1	miR-181a-2-3p
MSTRG.32888.1	miR-182-5p
MSTRG.32888.1	miR-182-3p
MSTRG.32888.1	miR-183-5p
MSTRG.32888.1	miR-183-3p
MSTRG.32888.1	miR-184-5p
MSTRG.32888.1	miR-185-5p
MSTRG.32888.1	miR-185-3p
MSTRG.32888.1	miR-186-5p
MSTRG.32888.1	miR-186-3p
MSTRG.32888.1	miR-187-5p
MSTRG.32888.1	miR-187-3p
MSTRG.32888.1	miR-188-5p
MSTRG.32888.1	miR-188-3p
MSTRG.32888.1	miR-24-1-5p
MSTRG.32888.1	miR-24-3p
MSTRG.32888.1	miR-190a-5p
MSTRG.32888.1	miR-190a-3p
MSTRG.32888.1	miR-191-5p
MSTRG.32888.1	miR-191-3p
MSTRG.32888.1	miR-193a-5p
MSTRG.32888.1	miR-193a-3p
MSTRG.32888.1	miR-194-5p
MSTRG.32888.1	miR-194-1-3p
MSTRG.32888.1	miR-195a-5p
MSTRG.32888.1	miR-195a-3p
MSTRG.32888.1	miR-199a-5p
MSTRG.32888.1	miR-199a-3p
MSTRG.32888.1	miR-200b-5p
MSTRG.32888.1	miR-200b-3p
MSTRG.32888.1	miR-201-5p
MSTRG.32888.1	miR-201-3p
MSTRG.32888.1	miR-202-5p
MSTRG.32888.1	miR-202-3p
MSTRG.32888.1	miR-203-5p
MSTRG.32888.1	miR-203-3p
MSTRG.32888.1	miR-204-5p
MSTRG.32888.1	miR-204-3p
MSTRG.32888.1	miR-205-5p
MSTRG.32888.1	miR-205-3p
MSTRG.32888.1	miR-206-5p
MSTRG.32888.1	miR-206-3p
MSTRG.32888.1	miR-207
MSTRG.32888.1	miR-122-5p
MSTRG.32888.1	miR-122-3p
MSTRG.32888.1	miR-143-5p
MSTRG.32888.1	miR-143-3p
MSTRG.32888.1	miR-30e-5p
MSTRG.32888.1	miR-30e-3p
MSTRG.32888.1	miR-290a-5p
MSTRG.32888.1	miR-290a-3p
MSTRG.32888.1	miR-291a-5p
MSTRG.32888.1	miR-291a-3p
MSTRG.32888.1	miR-292a-5p
MSTRG.32888.1	miR-292a-3p
MSTRG.32888.1	miR-293-5p
MSTRG.32888.1	miR-293-3p
MSTRG.32888.1	miR-294-5p
MSTRG.32888.1	miR-294-3p
MSTRG.32888.1	miR-295-5p
MSTRG.32888.1	miR-295-3p
MSTRG.32888.1	miR-296-5p
MSTRG.32888.1	miR-296-3p
MSTRG.32888.1	miR-297a-5p
MSTRG.32888.1	miR-298-5p
MSTRG.32888.1	miR-298-3p
MSTRG.32888.1	miR-299a-5p
MSTRG.32888.1	miR-299a-3p
MSTRG.32888.1	miR-300-5p
MSTRG.32888.1	miR-300-3p
MSTRG.32888.1	miR-301a-5p
MSTRG.32888.1	miR-301a-3p
MSTRG.32888.1	miR-302a-5p
MSTRG.32888.1	miR-302a-3p
MSTRG.32888.1	miR-34c-5p
MSTRG.32888.1	miR-34c-3p
MSTRG.32888.1	miR-34b-5p
MSTRG.32888.1	miR-34b-3p
MSTRG.32888.1	let-7d-5p
MSTRG.32888.1	miR-106a-5p
MSTRG.32888.1	miR-106a-3p
MSTRG.32888.1	miR-106b-5p
MSTRG.32888.1	miR-106b-3p
MSTRG.32888.1	miR-130b-5p
MSTRG.32888.1	miR-130b-3p
MSTRG.32888.1	miR-19b-2-5p
MSTRG.32888.1	miR-19b-3p
MSTRG.32888.1	miR-30c-5p
MSTRG.32888.1	miR-30c-1-3p
MSTRG.32888.1	miR-30c-2-3p
MSTRG.32888.1	miR-30d-5p
MSTRG.32888.1	miR-30d-3p
MSTRG.32888.1	miR-148a-5p
MSTRG.32888.1	miR-148a-3p
MSTRG.32888.1	miR-192-5p
MSTRG.32888.1	miR-192-3p
MSTRG.32888.1	miR-196a-5p
MSTRG.32888.1	miR-196a-1-3p
MSTRG.32888.1	miR-196a-2-3p
MSTRG.32888.1	miR-200a-5p
MSTRG.32888.1	miR-200a-3p
MSTRG.32888.1	miR-208a-5p
MSTRG.32888.1	miR-208a-3p
MSTRG.32888.1	let-7a-5p
MSTRG.32888.1	let-7a-1-3p
MSTRG.32888.1	let-7a-2-3p
MSTRG.32888.1	let-7b-5p
MSTRG.32888.1	let-7b-3p
MSTRG.32888.1	let-7c-5p
MSTRG.32888.1	let-7c-1-3p
MSTRG.32888.1	let-7c-2-3p
MSTRG.32888.1	let-7e-5p
MSTRG.32888.1	let-7f-5p
MSTRG.32888.1	let-7f-1-3p
MSTRG.32888.1	let-7f-2-3p
MSTRG.32888.1	miR-15a-5p
MSTRG.32888.1	miR-15a-3p
MSTRG.32888.1	miR-16-5p
MSTRG.32888.1	miR-16-1-3p
MSTRG.32888.1	miR-16-2-3p
MSTRG.32888.1	miR-18a-5p
MSTRG.32888.1	miR-18a-3p
MSTRG.32888.1	miR-20a-5p
MSTRG.32888.1	miR-20a-3p
MSTRG.32888.1	miR-21a-5p
MSTRG.32888.1	miR-21a-3p
MSTRG.32888.1	miR-22-5p
MSTRG.32888.1	miR-22-3p
MSTRG.32888.1	miR-23a-5p
MSTRG.32888.1	miR-23a-3p
MSTRG.32888.1	miR-24-2-5p
MSTRG.32888.1	miR-26a-5p
MSTRG.32888.1	miR-26a-1-3p
MSTRG.32888.1	miR-26b-5p
